# Supplementary material for: Synthesis, Structure and Stereochemistry of Dispirocompounds Based on Imidazothiazolotriazine and Pyrrolidineoxindole
Source: Int J Mol Sci. 2022 Nov 10;23(22):13820. doi: 10.3390/ijms232213820 (PMC9699425; doi:10.3390/ijms232213820)
Supplement: Supplementary file 1 [file ijms-23-13820-s001.zip]

Archive with 4 entries (4 files):
- 3a.cif
- 4e.cif
- 7c.cif
- Supplementary Information.pdf
