# Supplementary material for: Synthesis, Structure and Stereochemistry of Dispirocompounds Based on Imidazothiazolotriazine and Pyrrolidineoxindole
Source: Int J Mol Sci. 2022 Nov 10;23(22):13820. doi: 10.3390/ijms232213820 (PMC9699425; doi:10.3390/ijms232213820)
Supplement: Supplementary file 1 [file ijms-23-13820-s001.zip › 3a.cif]

 
data_kn29
 
_audit_creation_method            'SHELXL-2016/6'
_shelx_SHELXL_version_number      '2016/6'
_chemical_name_systematic         ?
_chemical_name_common             ?
_chemical_melting_point           ?
_chemical_formula_moiety
 'C20 H23 N7 O3 S'
_chemical_formula_sum
 'C20 H23 N7 O3 S' 
_chemical_formula_weight          441.51

loop_
 _atom_type_symbol
 _atom_type_description
 _atom_type_scat_dispersion_real
 _atom_type_scat_dispersion_imag
 _atom_type_scat_source
 'C'  'C'   0.0033   0.0016
 'International Tables Vol C Tables 4.2.6.8 and 6.1.1.4'
 'H'  'H'   0.0000   0.0000
 'International Tables Vol C Tables 4.2.6.8 and 6.1.1.4'
 'N'  'N'   0.0061   0.0033
 'International Tables Vol C Tables 4.2.6.8 and 6.1.1.4'
 'O'  'O'   0.0106   0.0060
 'International Tables Vol C Tables 4.2.6.8 and 6.1.1.4'
 'S'  'S'   0.1246   0.1234
 'International Tables Vol C Tables 4.2.6.8 and 6.1.1.4'
 
_space_group_crystal_system       monoclinic
_space_group_IT_number            14
_space_group_name_H-M_alt         'P 21/c'
_space_group_name_Hall            '-P 2ybc'
 
_shelx_space_group_comment
;
The symmetry employed for this shelxl refinement is uniquely defined
by the following loop, which should always be used as a source of
symmetry information in preference to the above space-group names.
They are only intended as comments.
;
 
loop_
 _space_group_symop_operation_xyz
 'x, y, z'
 '-x, y+1/2, -z+1/2'
 '-x, -y, -z'
 'x, -y-1/2, z-1/2'
 
_cell_length_a                    10.4431(7)
_cell_length_b                    15.6683(11)
_cell_length_c                    13.1324(9)
_cell_angle_alpha                 90
_cell_angle_beta                  109.1969(14)
_cell_angle_gamma                 90
_cell_volume                      2029.3(2)
_cell_formula_units_Z             4
_cell_measurement_temperature     120(2)
_cell_measurement_reflns_used     333
_cell_measurement_theta_min       3
_cell_measurement_theta_max       25
 
_exptl_crystal_description        prism
_exptl_crystal_colour             colorless
_exptl_crystal_density_meas       ?
_exptl_crystal_density_method     ?
_exptl_crystal_density_diffrn     1.445          
_exptl_crystal_F_000              928
_exptl_transmission_factor_min    ?
_exptl_transmission_factor_max    ?
_exptl_crystal_size_max           0.310
_exptl_crystal_size_mid           0.240
_exptl_crystal_size_min           0.180
_exptl_absorpt_coefficient_mu     0.199
_shelx_estimated_absorpt_T_min    0.941
_shelx_estimated_absorpt_T_max    0.965
_exptl_absorpt_correction_type    multi-scan
_exptl_absorpt_correction_T_min   0.6819
_exptl_absorpt_correction_T_max   0.7461
_exptl_absorpt_process_details    'Bruker SADABS'
_exptl_absorpt_special_details    ?
_diffrn_ambient_temperature       120(2)
_diffrn_radiation_wavelength      0.71073
_diffrn_radiation_type            MoK\a
_diffrn_source                    ?
_diffrn_measurement_device_type   'Bruker APEX DUO diffractometer'
_diffrn_detector_type             'Bruker APEX II CCD area detector'
_diffrn_measurement_method        'omega scans'
_diffrn_detector_area_resol_mean  ?
_diffrn_reflns_number             27883
_diffrn_reflns_av_unetI/netI      0.0352
_diffrn_reflns_av_R_equivalents   0.0431
_diffrn_reflns_limit_h_min        -14
_diffrn_reflns_limit_h_max        14
_diffrn_reflns_limit_k_min        -22
_diffrn_reflns_limit_k_max        22
_diffrn_reflns_limit_l_min        -18
_diffrn_reflns_limit_l_max        18
_diffrn_reflns_theta_min          2.065
_diffrn_reflns_theta_max          30.703
_diffrn_reflns_theta_full         25.242
_diffrn_measured_fraction_theta_max   0.997
_diffrn_measured_fraction_theta_full  1.000
_diffrn_reflns_Laue_measured_fraction_max    0.997
_diffrn_reflns_Laue_measured_fraction_full   1.000
_diffrn_reflns_point_group_measured_fraction_max   0.997
_diffrn_reflns_point_group_measured_fraction_full  1.000
_reflns_number_total              6271
_reflns_number_gt                 5148
_reflns_threshold_expression      'I>2\s(I)'
_reflns_Friedel_coverage          0.000
_reflns_Friedel_fraction_max      .
_reflns_Friedel_fraction_full     .
 
_reflns_special_details
;
 Reflections were merged by SHELXL according to the crystal
 class for the calculation of statistics and refinement.
 
 _reflns_Friedel_fraction is defined as the number of unique
 Friedel pairs measured divided by the number that would be
 possible theoretically, ignoring centric projections and
 systematic absences.
;
 
_computing_data_collection        'Bruker APEX2'             
_computing_cell_refinement        'Bruker SAINT'             
_computing_data_reduction         'Bruker SAINT'             
_computing_structure_solution     'SHELXT (Sheldrick, 2015a)'
_computing_structure_refinement   'SHELXL (Sheldrick, 2015b)'
_computing_molecular_graphics     'SHELXTL (Sheldrick, 2008)'
_computing_publication_material   'SHELXTL (Sheldrick, 2008)'
_refine_special_details           ?
_refine_ls_structure_factor_coef  Fsqd
_refine_ls_matrix_type            full
_refine_ls_weighting_scheme       calc
_refine_ls_weighting_details
'w=1/[\s^2^(Fo^2^)+(0.0548P)^2^+0.6226P] where P=(Fo^2^+2Fc^2^)/3'
_atom_sites_solution_primary      ?
_atom_sites_solution_secondary    ?
_atom_sites_solution_hydrogens    mixed
_refine_ls_hydrogen_treatment     mixed
_refine_ls_extinction_method      none
_refine_ls_extinction_coef        .
_refine_ls_number_reflns          6271
_refine_ls_number_parameters      288
_refine_ls_number_restraints      0
_refine_ls_R_factor_all           0.0514
_refine_ls_R_factor_gt            0.0399
_refine_ls_wR_factor_ref          0.1075
_refine_ls_wR_factor_gt           0.1006
_refine_ls_goodness_of_fit_ref    1.035
_refine_ls_restrained_S_all       1.035
_refine_ls_shift/su_max           0.001
_refine_ls_shift/su_mean          0.000
 
loop_
 _atom_site_label
 _atom_site_type_symbol
 _atom_site_fract_x
 _atom_site_fract_y
 _atom_site_fract_z
 _atom_site_U_iso_or_equiv
 _atom_site_adp_type
 _atom_site_occupancy
 _atom_site_site_symmetry_order  
 _atom_site_calc_flag
 _atom_site_refinement_flags_posn
 _atom_site_refinement_flags_adp
 _atom_site_refinement_flags_occupancy
 _atom_site_disorder_assembly
 _atom_site_disorder_group
S1 S 0.38031(3) 0.59398(2) 0.69604(2) 0.01442(8) Uani 1 1 d . . . . .
O1 O 0.02824(10) 0.71321(7) 0.97054(7) 0.0231(2) Uani 1 1 d . . . . .
O2 O 0.07403(9) 0.44125(6) 0.59416(7) 0.01562(18) Uani 1 1 d . . . . .
O3 O 0.59834(10) 0.44532(7) 0.69473(8) 0.0221(2) Uani 1 1 d . . . . .
N1 N -0.01612(12) 0.64257(7) 0.80777(9) 0.0177(2) Uani 1 1 d . . . . .
N2 N 0.07957(11) 0.77063(7) 0.82650(8) 0.0160(2) Uani 1 1 d . . . . .
N3 N -0.01557(11) 0.60008(7) 0.63263(9) 0.0156(2) Uani 1 1 d . . . . .
N4 N 0.12103(10) 0.57912(7) 0.64978(8) 0.0137(2) Uani 1 1 d . . . . .
N5 N 0.21427(11) 0.71174(7) 0.72760(9) 0.0155(2) Uani 1 1 d . . . . .
N6 N 0.30916(11) 0.37963(7) 0.51925(8) 0.0143(2) Uani 1 1 d . . . . .
N7 N 0.57477(11) 0.41393(7) 0.85843(9) 0.0173(2) Uani 1 1 d . . . . .
C1 C 0.03064(12) 0.70942(8) 0.87829(10) 0.0161(2) Uani 1 1 d . . . . .
C2 C -0.02927(12) 0.67019(8) 0.69920(10) 0.0149(2) Uani 1 1 d . . . . .
H2A H -0.120750 0.696570 0.665879 0.018 Uiso 1 1 calc R U . . .
C3 C 0.07858(12) 0.74081(8) 0.72182(10) 0.0145(2) Uani 1 1 d . . . . .
H3A H 0.047583 0.787466 0.667261 0.017 Uiso 1 1 calc R U . . .
C4 C 0.22444(12) 0.63789(8) 0.69305(9) 0.0130(2) Uani 1 1 d . . . . .
C5 C 0.15449(12) 0.49901(8) 0.62655(9) 0.0125(2) Uani 1 1 d . . . . .
C6 C 0.30488(12) 0.49243(7) 0.64036(9) 0.0126(2) Uani 1 1 d . . . . .
C7 C 0.32134(13) 0.47254(8) 0.53078(10) 0.0146(2) Uani 1 1 d . . . . .
H7A H 0.249779 0.501233 0.471776 0.018 Uiso 1 1 calc R U . . .
H7B H 0.411008 0.491885 0.529402 0.018 Uiso 1 1 calc R U . . .
C8 C 0.33671(13) 0.34082(8) 0.62638(10) 0.0159(2) Uani 1 1 d . . . . .
H8A H 0.412970 0.299952 0.641217 0.019 Uiso 1 1 calc R U . . .
H8B H 0.255703 0.309835 0.630010 0.019 Uiso 1 1 calc R U . . .
C9 C 0.37322(12) 0.41432(8) 0.70963(10) 0.0133(2) Uani 1 1 d . . . . .
C10 C 0.52852(13) 0.42712(8) 0.74975(10) 0.0155(2) Uani 1 1 d . . . . .
C11 C 0.46769(13) 0.39904(8) 0.89804(10) 0.0156(2) Uani 1 1 d . . . . .
C12 C 0.47614(14) 0.38701(9) 1.00433(11) 0.0202(3) Uani 1 1 d . . . . .
H12A H 0.560836 0.387808 1.060912 0.024 Uiso 1 1 calc R U . . .
C13 C 0.35532(15) 0.37369(9) 1.02478(11) 0.0212(3) Uani 1 1 d . . . . .
H13A H 0.357339 0.366381 1.097104 0.025 Uiso 1 1 calc R U . . .
C14 C 0.23191(14) 0.37082(9) 0.94210(11) 0.0198(3) Uani 1 1 d . . . . .
H14A H 0.151106 0.360321 0.958307 0.024 Uiso 1 1 calc R U . . .
C15 C 0.22535(13) 0.38324(8) 0.83504(10) 0.0171(2) Uani 1 1 d . . . . .
H15A H 0.140848 0.381101 0.778316 0.021 Uiso 1 1 calc R U . . .
C16 C 0.34420(13) 0.39870(8) 0.81327(10) 0.0143(2) Uani 1 1 d . . . . .
C17 C -0.10774(18) 0.57960(11) 0.82503(14) 0.0314(4) Uani 1 1 d . . . . .
H17A H -0.080403 0.565406 0.901898 0.047 Uiso 1 1 calc R U . . .
H17B H -0.104868 0.528045 0.783583 0.047 Uiso 1 1 calc R U . . .
H17C H -0.200146 0.602587 0.801337 0.047 Uiso 1 1 calc R U . . .
C18 C 0.17348(14) 0.83557(9) 0.88499(12) 0.0234(3) Uani 1 1 d . . . . .
H18A H 0.160401 0.845924 0.954504 0.035 Uiso 1 1 calc R U . . .
H18B H 0.157049 0.888495 0.842884 0.035 Uiso 1 1 calc R U . . .
H18C H 0.266617 0.816295 0.897203 0.035 Uiso 1 1 calc R U . . .
C19 C 0.39285(14) 0.34714(9) 0.45805(11) 0.0187(2) Uani 1 1 d . . . . .
H19A H 0.371714 0.378380 0.389845 0.028 Uiso 1 1 calc R U . . .
H19B H 0.374194 0.286285 0.443157 0.028 Uiso 1 1 calc R U . . .
H19C H 0.488840 0.354957 0.500045 0.028 Uiso 1 1 calc R U . . .
C20 C 0.71716(14) 0.40780(10) 0.92219(12) 0.0245(3) Uani 1 1 d . . . . .
H20A H 0.772558 0.418819 0.876131 0.037 Uiso 1 1 calc R U . . .
H20B H 0.736597 0.350404 0.953088 0.037 Uiso 1 1 calc R U . . .
H20C H 0.738563 0.450028 0.980432 0.037 Uiso 1 1 calc R U . . .
H3N H -0.0539(19) 0.6137(12) 0.5641(15) 0.024(4) Uiso 1 1 d . . . . .
 
loop_
 _atom_site_aniso_label
 _atom_site_aniso_U_11
 _atom_site_aniso_U_22
 _atom_site_aniso_U_33
 _atom_site_aniso_U_23
 _atom_site_aniso_U_13
 _atom_site_aniso_U_12
S1 0.01213(14) 0.01438(14) 0.01738(15) -0.00292(11) 0.00572(11) -0.00137(10)
O1 0.0234(5) 0.0333(6) 0.0139(4) -0.0028(4) 0.0079(4) 0.0009(4)
O2 0.0148(4) 0.0158(4) 0.0157(4) -0.0023(3) 0.0043(3) -0.0019(3)
O3 0.0165(4) 0.0276(5) 0.0244(5) 0.0029(4) 0.0097(4) 0.0007(4)
N1 0.0198(5) 0.0199(5) 0.0160(5) -0.0032(4) 0.0095(4) -0.0035(4)
N2 0.0169(5) 0.0172(5) 0.0148(5) -0.0046(4) 0.0065(4) -0.0011(4)
N3 0.0099(5) 0.0203(5) 0.0151(5) -0.0055(4) 0.0021(4) 0.0016(4)
N4 0.0104(4) 0.0158(5) 0.0143(5) -0.0031(4) 0.0034(4) 0.0000(4)
N5 0.0148(5) 0.0162(5) 0.0165(5) -0.0019(4) 0.0066(4) -0.0005(4)
N6 0.0172(5) 0.0141(5) 0.0133(5) -0.0011(4) 0.0070(4) 0.0006(4)
N7 0.0130(5) 0.0198(5) 0.0174(5) 0.0014(4) 0.0028(4) 0.0005(4)
C1 0.0129(5) 0.0204(6) 0.0144(5) -0.0017(4) 0.0039(4) 0.0029(4)
C2 0.0135(5) 0.0171(6) 0.0134(5) -0.0029(4) 0.0034(4) 0.0014(4)
C3 0.0153(5) 0.0148(5) 0.0135(5) -0.0017(4) 0.0051(4) 0.0016(4)
C4 0.0128(5) 0.0156(5) 0.0107(5) 0.0003(4) 0.0042(4) -0.0008(4)
C5 0.0129(5) 0.0146(5) 0.0100(5) 0.0002(4) 0.0035(4) 0.0002(4)
C6 0.0126(5) 0.0126(5) 0.0129(5) -0.0008(4) 0.0047(4) -0.0011(4)
C7 0.0185(6) 0.0136(5) 0.0132(5) 0.0002(4) 0.0073(4) 0.0015(4)
C8 0.0201(6) 0.0135(5) 0.0144(5) 0.0004(4) 0.0059(5) 0.0003(4)
C9 0.0127(5) 0.0142(5) 0.0127(5) 0.0008(4) 0.0038(4) 0.0002(4)
C10 0.0133(5) 0.0145(5) 0.0185(6) 0.0005(4) 0.0048(4) 0.0012(4)
C11 0.0167(6) 0.0132(5) 0.0156(5) -0.0001(4) 0.0036(5) -0.0004(4)
C12 0.0230(6) 0.0196(6) 0.0145(6) 0.0003(5) 0.0017(5) -0.0005(5)
C13 0.0309(7) 0.0191(6) 0.0143(6) -0.0001(5) 0.0086(5) -0.0023(5)
C14 0.0235(6) 0.0207(6) 0.0186(6) -0.0001(5) 0.0117(5) -0.0024(5)
C15 0.0173(6) 0.0184(6) 0.0160(6) 0.0001(4) 0.0060(5) -0.0019(5)
C16 0.0170(6) 0.0130(5) 0.0129(5) 0.0005(4) 0.0048(4) -0.0004(4)
C17 0.0384(9) 0.0326(8) 0.0306(8) -0.0072(6) 0.0211(7) -0.0160(7)
C18 0.0196(6) 0.0252(7) 0.0258(7) -0.0117(5) 0.0080(5) -0.0046(5)
C19 0.0208(6) 0.0189(6) 0.0197(6) -0.0034(5) 0.0110(5) 0.0007(5)
C20 0.0143(6) 0.0281(7) 0.0258(7) 0.0038(6) -0.0005(5) 0.0011(5)
 
_geom_special_details
;
 All esds (except the esd in the dihedral angle between two l.s. planes)
 are estimated using the full covariance matrix.  The cell esds are taken
 into account individually in the estimation of esds in distances, angles
 and torsion angles; correlations between esds in cell parameters are only
 used when they are defined by crystal symmetry.  An approximate (isotropic)
 treatment of cell esds is used for estimating esds involving l.s. planes.
;
 
loop_
 _geom_bond_atom_site_label_1
 _geom_bond_atom_site_label_2
 _geom_bond_distance
 _geom_bond_site_symmetry_2
 _geom_bond_publ_flag
S1 C4 1.7557(12) . ?
S1 C6 1.8187(12) . ?
O1 C1 1.2214(15) . ?
O2 C5 1.2128(15) . ?
O3 C10 1.2172(16) . ?
N1 C1 1.3769(16) . ?
N1 C17 1.4432(18) . ?
N1 C2 1.4527(16) . ?
N2 C1 1.3682(17) . ?
N2 C18 1.4462(17) . ?
N2 C3 1.4487(15) . ?
N3 N4 1.4079(14) . ?
N3 C2 1.4400(15) . ?
N3 H3N 0.883(18) . ?
N4 C5 1.3641(15) . ?
N4 C4 1.3905(16) . ?
N5 C4 1.2601(16) . ?
N5 C3 1.4664(16) . ?
N6 C19 1.4598(16) . ?
N6 C7 1.4649(16) . ?
N6 C8 1.4717(16) . ?
N7 C10 1.3637(16) . ?
N7 C11 1.3993(17) . ?
N7 C20 1.4501(17) . ?
C2 C3 1.5367(17) . ?
C2 H2A 1.0000 . ?
C3 H3A 1.0000 . ?
C5 C6 1.5241(17) . ?
C6 C7 1.5364(16) . ?
C6 C9 1.5517(17) . ?
C7 H7A 0.9900 . ?
C7 H7B 0.9900 . ?
C8 C9 1.5468(17) . ?
C8 H8A 0.9900 . ?
C8 H8B 0.9900 . ?
C9 C16 1.5085(16) . ?
C9 C10 1.5446(17) . ?
C11 C12 1.3823(18) . ?
C11 C16 1.3994(17) . ?
C12 C13 1.389(2) . ?
C12 H12A 0.9500 . ?
C13 C14 1.386(2) . ?
C13 H13A 0.9500 . ?
C14 C15 1.3986(17) . ?
C14 H14A 0.9500 . ?
C15 C16 1.3836(17) . ?
C15 H15A 0.9500 . ?
C17 H17A 0.9800 . ?
C17 H17B 0.9800 . ?
C17 H17C 0.9800 . ?
C18 H18A 0.9800 . ?
C18 H18B 0.9800 . ?
C18 H18C 0.9800 . ?
C19 H19A 0.9800 . ?
C19 H19B 0.9800 . ?
C19 H19C 0.9800 . ?
C20 H20A 0.9800 . ?
C20 H20B 0.9800 . ?
C20 H20C 0.9800 . ?
 
loop_
 _geom_angle_atom_site_label_1
 _geom_angle_atom_site_label_2
 _geom_angle_atom_site_label_3
 _geom_angle
 _geom_angle_site_symmetry_1
 _geom_angle_site_symmetry_3
 _geom_angle_publ_flag
C4 S1 C6 93.33(6) . . ?
C1 N1 C17 121.41(11) . . ?
C1 N1 C2 109.37(10) . . ?
C17 N1 C2 120.28(11) . . ?
C1 N2 C18 121.87(11) . . ?
C1 N2 C3 111.00(10) . . ?
C18 N2 C3 121.52(11) . . ?
N4 N3 C2 112.24(10) . . ?
N4 N3 H3N 108.3(12) . . ?
C2 N3 H3N 109.4(12) . . ?
C5 N4 C4 118.62(10) . . ?
C5 N4 N3 119.96(10) . . ?
C4 N4 N3 121.39(10) . . ?
C4 N5 C3 117.45(11) . . ?
C19 N6 C7 110.86(10) . . ?
C19 N6 C8 114.71(10) . . ?
C7 N6 C8 109.20(9) . . ?
C10 N7 C11 111.28(11) . . ?
C10 N7 C20 123.88(11) . . ?
C11 N7 C20 124.57(11) . . ?
O1 C1 N2 126.29(12) . . ?
O1 C1 N1 125.85(12) . . ?
N2 C1 N1 107.86(10) . . ?
N3 C2 N1 111.86(11) . . ?
N3 C2 C3 116.99(10) . . ?
N1 C2 C3 101.42(9) . . ?
N3 C2 H2A 108.7 . . ?
N1 C2 H2A 108.7 . . ?
C3 C2 H2A 108.7 . . ?
N2 C3 N5 110.23(10) . . ?
N2 C3 C2 101.06(10) . . ?
N5 C3 C2 114.88(10) . . ?
N2 C3 H3A 110.1 . . ?
N5 C3 H3A 110.1 . . ?
C2 C3 H3A 110.1 . . ?
N5 C4 N4 127.53(11) . . ?
N5 C4 S1 122.62(10) . . ?
N4 C4 S1 109.84(9) . . ?
O2 C5 N4 124.48(11) . . ?
O2 C5 C6 124.00(11) . . ?
N4 C5 C6 111.43(10) . . ?
C5 C6 C7 109.30(10) . . ?
C5 C6 C9 112.36(10) . . ?
C7 C6 C9 102.56(9) . . ?
C5 C6 S1 106.37(8) . . ?
C7 C6 S1 112.76(8) . . ?
C9 C6 S1 113.54(8) . . ?
N6 C7 C6 105.41(9) . . ?
N6 C7 H7A 110.7 . . ?
C6 C7 H7A 110.7 . . ?
N6 C7 H7B 110.7 . . ?
C6 C7 H7B 110.7 . . ?
H7A C7 H7B 108.8 . . ?
N6 C8 C9 107.05(10) . . ?
N6 C8 H8A 110.3 . . ?
C9 C8 H8A 110.3 . . ?
N6 C8 H8B 110.3 . . ?
C9 C8 H8B 110.3 . . ?
H8A C8 H8B 108.6 . . ?
C16 C9 C10 102.31(10) . . ?
C16 C9 C8 116.16(10) . . ?
C10 C9 C8 108.96(10) . . ?
C16 C9 C6 117.82(10) . . ?
C10 C9 C6 109.06(10) . . ?
C8 C9 C6 102.36(9) . . ?
O3 C10 N7 125.56(12) . . ?
O3 C10 C9 126.49(12) . . ?
N7 C10 C9 107.95(10) . . ?
C12 C11 N7 127.20(12) . . ?
C12 C11 C16 122.61(12) . . ?
N7 C11 C16 110.18(11) . . ?
C11 C12 C13 117.08(12) . . ?
C11 C12 H12A 121.5 . . ?
C13 C12 H12A 121.5 . . ?
C14 C13 C12 121.53(12) . . ?
C14 C13 H13A 119.2 . . ?
C12 C13 H13A 119.2 . . ?
C13 C14 C15 120.56(12) . . ?
C13 C14 H14A 119.7 . . ?
C15 C14 H14A 119.7 . . ?
C16 C15 C14 118.77(12) . . ?
C16 C15 H15A 120.6 . . ?
C14 C15 H15A 120.6 . . ?
C15 C16 C11 119.40(11) . . ?
C15 C16 C9 132.45(11) . . ?
C11 C16 C9 108.13(11) . . ?
N1 C17 H17A 109.5 . . ?
N1 C17 H17B 109.5 . . ?
H17A C17 H17B 109.5 . . ?
N1 C17 H17C 109.5 . . ?
H17A C17 H17C 109.5 . . ?
H17B C17 H17C 109.5 . . ?
N2 C18 H18A 109.5 . . ?
N2 C18 H18B 109.5 . . ?
H18A C18 H18B 109.5 . . ?
N2 C18 H18C 109.5 . . ?
H18A C18 H18C 109.5 . . ?
H18B C18 H18C 109.5 . . ?
N6 C19 H19A 109.5 . . ?
N6 C19 H19B 109.5 . . ?
H19A C19 H19B 109.5 . . ?
N6 C19 H19C 109.5 . . ?
H19A C19 H19C 109.5 . . ?
H19B C19 H19C 109.5 . . ?
N7 C20 H20A 109.5 . . ?
N7 C20 H20B 109.5 . . ?
H20A C20 H20B 109.5 . . ?
N7 C20 H20C 109.5 . . ?
H20A C20 H20C 109.5 . . ?
H20B C20 H20C 109.5 . . ?
 
loop_
 _geom_torsion_atom_site_label_1
 _geom_torsion_atom_site_label_2
 _geom_torsion_atom_site_label_3
 _geom_torsion_atom_site_label_4
 _geom_torsion
 _geom_torsion_site_symmetry_1
 _geom_torsion_site_symmetry_2
 _geom_torsion_site_symmetry_3
 _geom_torsion_site_symmetry_4
 _geom_torsion_publ_flag
C2 N3 N4 C5 156.00(11) . . . . ?
C2 N3 N4 C4 -22.20(16) . . . . ?
C18 N2 C1 O1 20.3(2) . . . . ?
C3 N2 C1 O1 174.23(12) . . . . ?
C18 N2 C1 N1 -159.89(12) . . . . ?
C3 N2 C1 N1 -5.99(14) . . . . ?
C17 N1 C1 O1 17.8(2) . . . . ?
C2 N1 C1 O1 165.01(12) . . . . ?
C17 N1 C1 N2 -162.03(13) . . . . ?
C2 N1 C1 N2 -14.78(14) . . . . ?
N4 N3 C2 N1 -81.21(13) . . . . ?
N4 N3 C2 C3 35.13(15) . . . . ?
C1 N1 C2 N3 153.14(10) . . . . ?
C17 N1 C2 N3 -59.18(16) . . . . ?
C1 N1 C2 C3 27.69(13) . . . . ?
C17 N1 C2 C3 175.37(12) . . . . ?
C1 N2 C3 N5 -99.54(12) . . . . ?
C18 N2 C3 N5 54.48(15) . . . . ?
C1 N2 C3 C2 22.39(13) . . . . ?
C18 N2 C3 C2 176.41(11) . . . . ?
C4 N5 C3 N2 127.19(12) . . . . ?
C4 N5 C3 C2 13.85(16) . . . . ?
N3 C2 C3 N2 -150.86(10) . . . . ?
N1 C2 C3 N2 -28.91(11) . . . . ?
N3 C2 C3 N5 -32.24(15) . . . . ?
N1 C2 C3 N5 89.71(12) . . . . ?
C3 N5 C4 N4 -0.40(19) . . . . ?
C3 N5 C4 S1 -179.30(8) . . . . ?
C5 N4 C4 N5 -173.61(12) . . . . ?
N3 N4 C4 N5 4.62(19) . . . . ?
C5 N4 C4 S1 5.41(14) . . . . ?
N3 N4 C4 S1 -176.36(9) . . . . ?
C6 S1 C4 N5 177.76(11) . . . . ?
C6 S1 C4 N4 -1.31(9) . . . . ?
C4 N4 C5 O2 175.85(11) . . . . ?
N3 N4 C5 O2 -2.40(18) . . . . ?
C4 N4 C5 C6 -7.36(15) . . . . ?
N3 N4 C5 C6 174.39(10) . . . . ?
O2 C5 C6 C7 60.37(15) . . . . ?
N4 C5 C6 C7 -116.44(11) . . . . ?
O2 C5 C6 C9 -52.79(15) . . . . ?
N4 C5 C6 C9 130.40(10) . . . . ?
O2 C5 C6 S1 -177.61(10) . . . . ?
N4 C5 C6 S1 5.59(12) . . . . ?
C4 S1 C6 C5 -2.33(8) . . . . ?
C4 S1 C6 C7 117.46(9) . . . . ?
C4 S1 C6 C9 -126.42(9) . . . . ?
C19 N6 C7 C6 -147.95(10) . . . . ?
C8 N6 C7 C6 -20.61(13) . . . . ?
C5 C6 C7 N6 -84.70(11) . . . . ?
C9 C6 C7 N6 34.71(12) . . . . ?
S1 C6 C7 N6 157.21(8) . . . . ?
C19 N6 C8 C9 123.00(11) . . . . ?
C7 N6 C8 C9 -2.12(13) . . . . ?
N6 C8 C9 C16 153.24(10) . . . . ?
N6 C8 C9 C10 -91.93(11) . . . . ?
N6 C8 C9 C6 23.46(12) . . . . ?
C5 C6 C9 C16 -46.39(14) . . . . ?
C7 C6 C9 C16 -163.64(10) . . . . ?
S1 C6 C9 C16 74.39(12) . . . . ?
C5 C6 C9 C10 -162.32(10) . . . . ?
C7 C6 C9 C10 80.42(11) . . . . ?
S1 C6 C9 C10 -41.55(12) . . . . ?
C5 C6 C9 C8 82.36(11) . . . . ?
C7 C6 C9 C8 -34.89(11) . . . . ?
S1 C6 C9 C8 -156.86(8) . . . . ?
C11 N7 C10 O3 176.50(13) . . . . ?
C20 N7 C10 O3 -9.2(2) . . . . ?
C11 N7 C10 C9 -3.86(14) . . . . ?
C20 N7 C10 C9 170.45(12) . . . . ?
C16 C9 C10 O3 -176.62(13) . . . . ?
C8 C9 C10 O3 59.87(16) . . . . ?
C6 C9 C10 O3 -51.12(17) . . . . ?
C16 C9 C10 N7 3.73(13) . . . . ?
C8 C9 C10 N7 -119.78(11) . . . . ?
C6 C9 C10 N7 129.24(11) . . . . ?
C10 N7 C11 C12 -176.91(13) . . . . ?
C20 N7 C11 C12 8.8(2) . . . . ?
C10 N7 C11 C16 2.37(15) . . . . ?
C20 N7 C11 C16 -171.90(12) . . . . ?
N7 C11 C12 C13 179.61(12) . . . . ?
C16 C11 C12 C13 0.4(2) . . . . ?
C11 C12 C13 C14 1.3(2) . . . . ?
C12 C13 C14 C15 -1.4(2) . . . . ?
C13 C14 C15 C16 -0.2(2) . . . . ?
C14 C15 C16 C11 1.85(19) . . . . ?
C14 C15 C16 C9 179.83(13) . . . . ?
C12 C11 C16 C15 -2.00(19) . . . . ?
N7 C11 C16 C15 178.68(11) . . . . ?
C12 C11 C16 C9 179.56(12) . . . . ?
N7 C11 C16 C9 0.24(14) . . . . ?
C10 C9 C16 C15 179.50(13) . . . . ?
C8 C9 C16 C15 -61.97(18) . . . . ?
C6 C9 C16 C15 59.96(18) . . . . ?
C10 C9 C16 C11 -2.35(13) . . . . ?
C8 C9 C16 C11 116.19(12) . . . . ?
C6 C9 C16 C11 -121.89(12) . . . . ?
 
loop_
 _geom_hbond_atom_site_label_D 
 _geom_hbond_atom_site_label_H 
 _geom_hbond_atom_site_label_A 
 _geom_hbond_distance_DH 
 _geom_hbond_distance_HA 
 _geom_hbond_distance_DA 
 _geom_hbond_angle_DHA 
 _geom_hbond_site_symmetry_A 
N3 H3N O2  0.883(18) 2.195(18) 2.9098(14) 137.8(16) 3_566
N3 H3N N6  0.883(18) 2.530(19) 3.0754(15) 120.7(14) 3_566
 
_refine_diff_density_max    0.525
_refine_diff_density_min   -0.252
_refine_diff_density_rms    0.060

_publ_section_references 
;
Bruker (2014). APEX2 (version 2014.11-0); SAINT (version 8.34A);
Bruker AXS Inc., Madison, WI, USA.

Bruker (2008). SADABS version 2008/1, SHELXTL version 2008/4,
Bruker AXS, Madison, Wisconsin, USA.

Sheldrick, G.M. (2015a). SHELXT version 2014/5, Acta Cryst. A71, 3-8

Sheldrick G.M. (2015b). SHELXL version 2014/6, Acta Cryst. C71, 3-8
;

_shelx_res_file
;
TITL a_a.res in P2(1)/c
    a.res
    created by SHELXL-2016/6 at 12:44:09 on 20-Apr-2017
REM Old TITL a in P2(1)/c

REM SHELXT solution in P2(1)/c
REM R1 0.102,  Rweak 0.003,  Alpha 0.023,  Orientation as input
REM Formula found by SHELXT:  C22 N5 O3 S

CELL 0.71073  10.44310  15.66830  13.13240  90.0000 109.1969  90.0000
ZERR    4.00   0.00070   0.00110   0.00090   0.0000   0.0014   0.0000
LATT  1
SYMM -X, 1/2+Y, 1/2-Z
SFAC C H N O S
UNIT 80 92 28 12 4
TEMP -153.000
SIZE 0.31 0.24 0.18

L.S. 10
acta
BOND $H
conf
htab
FMAP 2
PLAN 20

EQIV $1 -x, -y+1, -z+1
HTAB N3 O2_$1
HTAB N3 N6_$1

WGHT    0.054800    0.622600
FVAR       0.16224
S1    5    0.380314    0.593976    0.696038    11.00000    0.01213    0.01438 =
         0.01738   -0.00292    0.00572   -0.00137
O1    4    0.028241    0.713207    0.970541    11.00000    0.02336    0.03327 =
         0.01394   -0.00275    0.00791    0.00089
O2    4    0.074029    0.441251    0.594161    11.00000    0.01481    0.01580 =
         0.01573   -0.00231    0.00433   -0.00195
O3    4    0.598343    0.445321    0.694732    11.00000    0.01655    0.02764 =
         0.02440    0.00292    0.00972    0.00075
N1    3   -0.016119    0.642570    0.807769    11.00000    0.01984    0.01994 =
         0.01600   -0.00316    0.00947   -0.00351
N2    3    0.079574    0.770635    0.826503    11.00000    0.01692    0.01721 =
         0.01477   -0.00463    0.00646   -0.00108
N3    3   -0.015571    0.600077    0.632633    11.00000    0.00993    0.02028 =
         0.01512   -0.00548    0.00213    0.00159
N4    3    0.121025    0.579122    0.649780    11.00000    0.01044    0.01585 =
         0.01434   -0.00312    0.00343   -0.00003
N5    3    0.214275    0.711744    0.727602    11.00000    0.01478    0.01622 =
         0.01652   -0.00193    0.00662   -0.00047
N6    3    0.309163    0.379627    0.519249    11.00000    0.01716    0.01409 =
         0.01327   -0.00107    0.00699    0.00062
N7    3    0.574772    0.413930    0.858429    11.00000    0.01303    0.01983 =
         0.01735    0.00142    0.00281    0.00050
C1    1    0.030643    0.709422    0.878293    11.00000    0.01291    0.02044 =
         0.01442   -0.00167    0.00385    0.00288
C2    1   -0.029273    0.670191    0.699198    11.00000    0.01349    0.01711 =
         0.01341   -0.00291    0.00341    0.00145
AFIX  13
H2A   2   -0.120750    0.696570    0.665879    11.00000   -1.20000
AFIX   0
C3    1    0.078585    0.740814    0.721824    11.00000    0.01526    0.01483 =
         0.01355   -0.00174    0.00506    0.00157
AFIX  13
H3A   2    0.047583    0.787466    0.667261    11.00000   -1.20000
AFIX   0
C4    1    0.224445    0.637891    0.693046    11.00000    0.01276    0.01564 =
         0.01072    0.00027    0.00418   -0.00082
C5    1    0.154488    0.499011    0.626554    11.00000    0.01292    0.01456 =
         0.01001    0.00020    0.00355    0.00023
C6    1    0.304880    0.492434    0.640362    11.00000    0.01265    0.01264 =
         0.01289   -0.00082    0.00469   -0.00113
C7    1    0.321342    0.472544    0.530776    11.00000    0.01852    0.01359 =
         0.01322    0.00024    0.00727    0.00146
AFIX  23
H7A   2    0.249779    0.501233    0.471776    11.00000   -1.20000
H7B   2    0.411008    0.491885    0.529402    11.00000   -1.20000
AFIX   0
C8    1    0.336712    0.340817    0.626384    11.00000    0.02006    0.01347 =
         0.01445    0.00036    0.00589    0.00026
AFIX  23
H8A   2    0.412970    0.299952    0.641217    11.00000   -1.20000
H8B   2    0.255703    0.309835    0.630010    11.00000   -1.20000
AFIX   0
C9    1    0.373224    0.414323    0.709625    11.00000    0.01271    0.01425 =
         0.01266    0.00078    0.00379    0.00018
C10   1    0.528516    0.427123    0.749747    11.00000    0.01332    0.01453 =
         0.01846    0.00050    0.00480    0.00121
C11   1    0.467689    0.399043    0.898036    11.00000    0.01674    0.01322 =
         0.01565   -0.00005    0.00362   -0.00038
C12   1    0.476135    0.387008    1.004327    11.00000    0.02304    0.01959 =
         0.01451    0.00025    0.00165   -0.00050
AFIX  43
H12A  2    0.560836    0.387808    1.060912    11.00000   -1.20000
AFIX   0
C13   1    0.355324    0.373689    1.024780    11.00000    0.03088    0.01915 =
         0.01427   -0.00013    0.00857   -0.00233
AFIX  43
H13A  2    0.357339    0.366381    1.097104    11.00000   -1.20000
AFIX   0
C14   1    0.231912    0.370817    0.942104    11.00000    0.02353    0.02075 =
         0.01856   -0.00011    0.01172   -0.00244
AFIX  43
H14A  2    0.151106    0.360321    0.958307    11.00000   -1.20000
AFIX   0
C15   1    0.225350    0.383239    0.835043    11.00000    0.01729    0.01838 =
         0.01597    0.00008    0.00599   -0.00191
AFIX  43
H15A  2    0.140848    0.381101    0.778316    11.00000   -1.20000
AFIX   0
C16   1    0.344202    0.398700    0.813270    11.00000    0.01702    0.01305 =
         0.01288    0.00053    0.00483   -0.00042
C17   1   -0.107735    0.579599    0.825032    11.00000    0.03839    0.03258 =
         0.03057   -0.00720    0.02115   -0.01602
AFIX 137
H17A  2   -0.080403    0.565406    0.901898    11.00000   -1.50000
H17B  2   -0.104868    0.528045    0.783583    11.00000   -1.50000
H17C  2   -0.200146    0.602587    0.801337    11.00000   -1.50000
AFIX   0
C18   1    0.173478    0.835570    0.884987    11.00000    0.01956    0.02523 =
         0.02581   -0.01167    0.00796   -0.00462
AFIX 137
H18A  2    0.160401    0.845924    0.954504    11.00000   -1.50000
H18B  2    0.157049    0.888495    0.842884    11.00000   -1.50000
H18C  2    0.266617    0.816295    0.897203    11.00000   -1.50000
AFIX   0
C19   1    0.392854    0.347143    0.458045    11.00000    0.02081    0.01888 =
         0.01966   -0.00338    0.01104    0.00068
AFIX 137
H19A  2    0.371714    0.378380    0.389845    11.00000   -1.50000
H19B  2    0.374194    0.286285    0.443157    11.00000   -1.50000
H19C  2    0.488840    0.354957    0.500045    11.00000   -1.50000
AFIX   0
C20   1    0.717162    0.407798    0.922187    11.00000    0.01433    0.02809 =
         0.02580    0.00376   -0.00052    0.00108
AFIX 137
H20A  2    0.772558    0.418819    0.876131    11.00000   -1.50000
H20B  2    0.736597    0.350404    0.953088    11.00000   -1.50000
H20C  2    0.738563    0.450028    0.980432    11.00000   -1.50000
AFIX   0
H3N   2   -0.053851    0.613682    0.564088    11.00000    0.02408

HKLF 4


REM  a_a.res in P2(1)/c
REM R1 =  0.0399 for    5148 Fo > 4sig(Fo)  and  0.0514 for all    6271 data
REM    288 parameters refined using      0 restraints

END

WGHT      0.0548      0.6219

REM Instructions for potential hydrogen bonds
EQIV $2 x, -y+3/2, z-1/2
HTAB C3 O1_$2
HTAB C7 O3
EQIV $3 -x+1, -y+1, -z+2
HTAB C20 O1_$3
HTAB N3 O2_$1
HTAB N3 N6_$1

REM Highest difference peak  0.525,  deepest hole -0.252,  1-sigma level  0.060
Q1    1   0.2342  0.4981  0.6385  11.00000  0.05    0.52
Q2    1   0.3008  0.6164  0.6964  11.00000  0.05    0.45
Q3    1   0.4460  0.4257  0.7266  11.00000  0.05    0.44
Q4    1   0.1400  0.5472  0.6221  11.00000  0.05    0.44
Q5    1   0.3050  0.4844  0.5807  11.00000  0.05    0.43
Q6    1   0.4035  0.4041  0.8579  11.00000  0.05    0.41
Q7    1   0.0815  0.7588  0.7789  11.00000  0.05    0.40
Q8    1   0.3207  0.4251  0.5272  11.00000  0.05    0.39
Q9    1   0.5565  0.4171  0.8066  11.00000  0.05    0.38
Q10   1   0.3324  0.3630  0.5766  11.00000  0.05    0.38
Q11   1   0.3591  0.4043  0.7616  11.00000  0.05    0.38
Q12   1   0.2456  0.3814  0.8929  11.00000  0.05    0.37
Q13   1   0.0336  0.7473  0.8457  11.00000  0.05    0.36
Q14   1   0.3381  0.4527  0.6779  11.00000  0.05    0.36
Q15   1   0.1432  0.7201  0.7211  11.00000  0.05    0.35
Q16   1   0.2796  0.3957  0.8255  11.00000  0.05    0.35
Q17   1   0.4596  0.3878  0.9480  11.00000  0.05    0.34
Q18   1   0.5283  0.4043  0.8813  11.00000  0.05    0.34
Q19   1   0.2980  0.3841  0.9808  11.00000  0.05    0.34
Q20   1   0.0316  0.6997  0.7163  11.00000  0.05    0.33
;
_shelx_res_checksum    9100

_shelx_hkl_file
;
  -1   0   0    6.28    0.22
  -2   0   0   73.59    2.12
  -2   0   0   71.46    2.08
   2   0   0   69.46    2.13
  -3   0   0  378.83   10.86
   3   0   0  389.28   10.89
  -3   0   0  382.89   10.86
  -4   0   0   24.60    0.85
   4   0   0   25.02    0.97
  -4   0   0   23.50    0.92
  -5   0   0   61.51    1.93
   5   0   0   59.48    2.08
  -5   0   0   62.69    2.05
  -6   0   0   -0.11    0.15
   6   0   0    0.13    0.22
  -6   0   0    0.15    0.13
   7   0   0   25.23    1.21
  -7   0   0   25.15    1.14
  -7   0   0   25.90    1.01
   8   0   0   19.30    1.11
  -8   0   0   18.79    1.00
  -8   0   0   18.76    0.86
   9   0   0    0.11    0.32
  -9   0   0   -0.07    0.20
  -9   0   0   -0.03    0.17
 -10   0   0    9.40    0.79
 -10   0   0    9.67    0.63
  10   0   0    7.99    0.87
 -11   0   0    1.00    0.39
  11   0   0    1.43    0.48
  12   0   0    9.32    1.05
 -12   0   0    8.05    0.90
  13   0   0   36.79    2.06
 -13   0   0   37.36    1.92
 -14   0   0    1.08    0.48
  14   0   0    2.05    0.67
   0  -1   0    0.01    0.01
   0  -1   0    0.00    0.01
   0  -1   0    0.00    0.01
   0   1   0    0.00    0.01
   0   1   0    0.00    0.01
   0   1   0   -0.01    0.01
  -1  -1   0    1.43    0.10
  -1  -1   0    1.48    0.11
   1  -1   0    1.49    0.11
   1   1   0    1.57    0.11
  -2  -1   0  226.19    6.13
   2  -1   0  209.04    6.16
   2  -1   0  223.17    6.14
  -2  -1   0  209.61    6.12
  -2   1   0  216.75    6.15
  -2   1   0  211.84    6.11
   2   1   0  215.47    6.14
  -3  -1   0   12.88    0.52
  -3  -1   0   13.12    0.53
   3  -1   0   11.97    0.56
   3   1   0   12.34    0.56
  -3   1   0   13.17    0.45
  -3   1   0   12.66    0.54
  -4  -1   0   22.26    0.86
   4  -1   0   20.97    0.91
  -4  -1   0   22.77    0.84
  -4   1   0   22.59    0.89
  -4   1   0   21.73    0.76
   4   1   0   24.88    0.93
  -5  -1   0   32.59    1.17
   5  -1   0   33.35    1.29
  -5  -1   0   31.27    1.21
  -5   1   0   34.22    1.10
   5   1   0   33.79    1.28
  -5   1   0   31.66    1.23
  -6  -1   0   11.28    0.64
   6  -1   0   11.15    0.73
  -6  -1   0   11.92    0.60
  -6   1   0   10.68    0.65
  -6   1   0   10.77    0.52
   6   1   0   11.04    0.71
   7  -1   0   11.89    0.79
  -7  -1   0   12.77    0.67
  -7  -1   0   12.54    0.73
  -7   1   0   13.92    0.78
  -7   1   0   12.34    0.60
   7   1   0   13.33    0.82
  -8  -1   0    8.66    0.57
  -8  -1   0    8.66    0.66
   8  -1   0    8.13    0.74
  -8   1   0    7.94    0.65
  -8   1   0    8.57    0.51
   8   1   0    7.84    0.72
  -9  -1   0    8.18    0.68
   9  -1   0    8.47    0.87
  -9  -1   0    8.77    0.61
  -9   1   0    9.29    0.56
  -9   1   0    8.97    0.72
   9   1   0    8.02    0.83
 -10  -1   0    6.84    0.58
  10  -1   0    7.51    0.88
 -10  -1   0    8.02    0.80
 -10   1   0    7.79    0.82
  10   1   0    6.88    0.81
 -11  -1   0    0.86    0.37
  11  -1   0    1.19    0.48
  11   1   0    0.67    0.42
 -11   1   0    0.80    0.36
 -12  -1   0   -0.15    0.26
  12  -1   0   -0.15    0.39
 -12   1   0   -0.14    0.28
  12   1   0    0.24    0.38
 -13  -1   0    3.51    0.65
  13  -1   0    3.15    0.74
 -13   1   0    3.72    0.71
  13   1   0    3.99    0.82
  14  -1   0    0.98    0.59
 -14  -1   0    0.87    0.48
  14   1   0    0.14    0.46
 -14   1   0    0.52    0.44
   0  -2   0  128.47    3.41
   0   2   0  111.76    3.41
   0   2   0  119.11    3.41
   1  -2   0  455.04   12.89
  -1  -2   0  455.46   13.08
   1  -2   0  490.65   12.81
  -1   2   0  450.00   12.79
  -1   2   0  467.30   13.09
   1   2   0  461.46   12.98
   1   2   0  400.48   12.83
  -2  -2   0   34.32    1.13
  -2  -2   0   33.75    1.10
   2  -2   0   35.13    1.15
   2   2   0   35.86    1.13
  -3  -2   0    1.82    0.21
   3  -2   0    2.13    0.25
  -3  -2   0    2.28    0.22
   3   2   0    2.41    0.25
  -3   2   0    2.50    0.13
  -3   2   0    1.89    0.22
   4  -2   0  125.18    3.86
  -4  -2   0  124.61    3.78
  -4  -2   0  124.60    3.77
   4   2   0  127.67    3.82
  -4   2   0  127.57    3.62
  -4   2   0  131.23    3.84
  -5  -2   0   25.49    1.00
   5  -2   0   25.99    1.10
  -5  -2   0   26.44    1.01
   5   2   0   25.29    1.05
  -5   2   0   25.58    0.85
  -5   2   0   23.89    1.03
  -6  -2   0   -0.08    0.13
   6  -2   0   -0.11    0.23
  -6  -2   0    0.23    0.18
  -6   2   0    0.48    0.22
   6   2   0    0.06    0.19
  -6   2   0   -0.03    0.10
  -7  -2   0   14.71    0.79
   7  -2   0   15.93    0.95
  -7  -2   0   16.68    0.85
  -7   2   0   16.30    0.67
  -7   2   0   15.26    0.85
   7   2   0   17.87    0.93
   8  -2   0    3.31    0.54
  -8  -2   0    3.03    0.46
  -8  -2   0    3.77    0.45
   8   2   0    2.90    0.48
  -8   2   0    3.68    0.34
  -8   2   0    2.69    0.44
   9  -2   0    1.91    0.49
  -9  -2   0    3.64    0.48
  -9  -2   0    3.53    0.51
  -9   2   0    3.53    0.36
   9   2   0    2.11    0.46
  -9   2   0    2.61    0.47
 -10  -2   0    1.77    0.37
 -10  -2   0    1.92    0.43
  10  -2   0    1.25    0.47
 -10   2   0    1.25    0.38
  10   2   0    1.27    0.44
 -11  -2   0    0.32    0.31
  11  -2   0    0.05    0.40
 -11  -2   0    0.26    0.25
  11   2   0    0.49    0.37
 -11   2   0    0.25    0.30
  12  -2   0    1.18    0.55
 -12  -2   0    0.59    0.38
  12   2   0    0.05    0.38
 -12   2   0    0.55    0.35
  13  -2   0    6.05    0.94
 -13  -2   0    6.49    0.87
 -13   2   0    4.86    0.77
  13   2   0    6.25    0.96
  14  -2   0   -0.08    0.45
 -14  -2   0   -0.36    0.34
  14   2   0    0.28    0.53
 -14   2   0   -0.17    0.35
   0   3   0    2.33    0.16
   1  -3   0  130.54    3.72
   1  -3   0  131.34    3.64
  -1  -3   0  126.25    3.73
   1   3   0  128.01    3.67
   1   3   0  128.18    3.69
  -1   3   0  125.59    3.71
   2  -3   0  259.01    7.62
  -2  -3   0  265.85    7.62
   2   3   0  274.31    7.59
  -2   3   0  262.66    7.62
   2   3   0  272.50    7.55
  -3  -3   0    4.71    0.35
  -3  -3   0    4.92    0.31
   3  -3   0    5.07    0.37
   3   3   0    5.24    0.35
  -3   3   0    5.22    0.34
   4  -3   0  314.91    9.13
  -4  -3   0  316.75    9.03
  -4  -3   0  312.38    9.07
   4   3   0  321.58    9.07
  -4   3   0  318.63    8.85
  -4   3   0  308.73    9.09
  -5  -3   0   50.06    1.71
  -5  -3   0   48.94    1.74
   5  -3   0   50.05    1.82
  -5   3   0   50.82    1.50
   5   3   0   52.12    1.77
  -5   3   0   50.52    1.78
  -6  -3   0   21.24    0.95
  -6  -3   0   21.99    0.96
   6  -3   0   22.12    1.07
  -6   3   0   21.90    1.02
   6   3   0   21.45    0.99
  -6   3   0   21.47    0.74
  -7  -3   0  100.31    3.26
  -7  -3   0   99.53    3.25
   7  -3   0  104.51    3.45
  -7   3   0  100.26    2.97
   7   3   0  102.71    3.34
  -7   3   0   97.20    3.31
  -8  -3   0   55.87    2.05
   8  -3   0   57.03    2.23
  -8  -3   0   53.63    2.01
  -8   3   0   54.13    2.11
  -8   3   0   55.09    1.74
   8   3   0   54.12    2.11
   9  -3   0   -0.08    0.28
  -9  -3   0   -0.31    0.20
  -9  -3   0   -0.29    0.19
   9   3   0    0.21    0.30
  -9   3   0   -0.01    0.22
  10  -3   0    7.59    0.90
 -10  -3   0    7.00    0.64
 -10  -3   0    6.96    0.76
  10   3   0    7.63    0.83
 -10   3   0    8.17    0.87
 -11  -3   0    5.04    0.63
 -11  -3   0    5.28    0.70
  11  -3   0    5.54    0.86
  11   3   0    4.58    0.71
 -11   3   0    5.13    0.71
 -12  -3   0    0.19    0.29
  12  -3   0    1.04    0.54
  12   3   0    0.85    0.49
 -12   3   0    0.35    0.37
 -13  -3   0    6.82    0.90
  13  -3   0    5.70    1.00
  13   3   0    6.61    0.96
 -13   3   0    4.57    0.79
  14  -3   0    2.54    0.77
 -14  -3   0    3.34    0.69
  14   3   0    3.88    0.83
 -14   3   0    2.73    0.66
   0  -4   0  968.55   27.25
   0   4   0  898.08   27.23
   0   4   0 1000.00   27.40
   1  -4   0  323.68    9.31
  -1  -4   0  331.95    9.40
   1   4   0  325.42    9.34
   1   4   0  336.89    9.37
  -1   4   0  341.00    9.41
  -1   4   0  328.06    9.39
   2  -4   0    4.51    0.20
  -2  -4   0    5.00    0.34
   2  -4   0    3.82    0.29
  -2   4   0    4.94    0.32
   2   4   0    4.40    0.26
   2   4   0    4.59    0.30
  -3  -4   0   23.22    0.91
   3  -4   0   22.28    0.91
   3   4   0   23.08    0.82
   3   4   0   22.36    0.86
  -3   4   0   22.64    0.91
   4  -4   0    0.45    0.20
  -4  -4   0    1.58    0.26
  -4   4   0    0.30    0.16
   4   4   0    1.01    0.21
   5  -4   0   71.27    2.43
  -5  -4   0   71.92    2.31
  -5  -4   0   70.94    2.37
   5   4   0   72.58    2.36
  -5   4   0   69.78    2.38
  -6  -4   0   14.79    0.78
  -6  -4   0   14.14    0.72
   6  -4   0   13.17    0.81
   6   4   0   14.70    0.78
  -6   4   0   13.13    0.76
   7  -4   0    4.04    0.56
  -7  -4   0    3.79    0.46
  -7  -4   0    4.07    0.45
   7   4   0    4.00    0.49
  -7   4   0    4.21    0.22
  -7   4   0    3.90    0.49
   8  -4   0   71.35    2.69
  -8  -4   0   71.05    2.51
  -8  -4   0   72.93    2.49
   8   4   0   68.90    2.56
  -8   4   0   68.66    2.56
  -9  -4   0    2.77    0.45
  -9  -4   0    2.86    0.48
   9  -4   0    2.60    0.54
   9   4   0    3.88    0.60
  -9   4   0    3.43    0.54
  10  -4   0   -0.06    0.32
 -10  -4   0   -0.14    0.20
 -10  -4   0    0.15    0.25
  10   4   0    0.18    0.29
 -10   4   0   -0.13    0.22
 -11  -4   0    2.06    0.47
  11  -4   0    0.92    0.45
 -11  -4   0    3.51    0.58
 -11   4   0    1.65    0.49
  11   4   0    2.34    0.52
 -12  -4   0   10.31    0.89
  12  -4   0   12.06    1.28
 -12  -4   0   12.89    0.99
  12   4   0   11.34    1.15
 -12   4   0    9.78    1.08
  13  -4   0    0.86    0.58
 -13  -4   0    1.19    0.47
  13   4   0   -0.04    0.41
 -13   4   0    0.26    0.40
   0  -5   0    0.10    0.10
   0   5   0    0.10    0.11
  -1  -5   0  133.37    3.95
   1  -5   0  131.01    3.86
  -1   5   0  132.36    3.94
   1   5   0  134.77    3.90
  -1   5   0  134.96    3.96
   1   5   0  134.41    3.92
  -2  -5   0   83.71    2.64
   2  -5   0   83.47    2.63
   2  -5   0   87.28    2.47
   2   5   0   86.03    2.58
  -2   5   0   80.30    2.62
   2   5   0   87.89    2.55
  -3  -5   0  102.26    3.14
   3  -5   0   99.52    3.13
   3   5   0  100.47    3.00
   3   5   0  101.73    3.07
  -3   5   0   99.10    3.12
  -4  -5   0    0.73    0.22
   4  -5   0    0.27    0.17
   4   5   0    0.86    0.22
  -4   5   0    0.86    0.22
   4   5   0    0.98    0.17
  -5  -5   0   12.81    0.74
   5  -5   0   15.13    0.82
   5   5   0   15.09    0.76
  -5   5   0   15.44    0.79
  -6  -5   0   13.50    0.78
   6  -5   0   13.90    0.86
  -6  -5   0   15.19    0.75
   6   5   0   13.83    0.77
  -6   5   0   15.24    0.84
   7  -5   0    0.69    0.30
  -7  -5   0    0.85    0.25
  -7  -5   0    0.32    0.24
  -7   5   0    0.64    0.28
   7   5   0    0.80    0.30
  -8  -5   0    2.40    0.42
   8  -5   0    2.39    0.50
  -8  -5   0    3.62    0.46
  -8   5   0    2.76    0.46
   8   5   0    2.32    0.44
   9  -5   0    8.24    0.89
  -9  -5   0    8.33    0.71
  -9  -5   0    7.85    0.66
   9   5   0    8.28    0.77
  -9   5   0    6.96    0.76
 -10  -5   0    3.42    0.56
  10  -5   0    2.55    0.57
 -10  -5   0    2.64    0.49
 -10   5   0    3.47    0.60
  10   5   0    3.25    0.57
 -11  -5   0    9.66    0.85
  11  -5   0   10.85    1.15
 -11  -5   0   11.05    0.89
  11   5   0   10.24    0.96
 -11   5   0   10.49    1.05
 -12  -5   0    0.09    0.31
 -12  -5   0   -0.26    0.26
  12  -5   0   -0.31    0.40
 -12   5   0   -0.02    0.29
  12   5   0    0.07    0.37
  13  -5   0    4.11    0.85
 -13  -5   0    2.77    0.61
  13   5   0    2.62    0.67
 -13   5   0    3.30    0.69
   0  -6   0  403.07   11.02
   0   6   0  376.95   11.02
   0   6   0  383.29   11.01
   1  -6   0   37.20    1.22
  -1  -6   0   37.25    1.30
   1   6   0   37.22    1.25
   1   6   0   35.81    1.26
  -1   6   0   37.05    1.31
  -1   6   0   37.25    1.29
  -2  -6   0  160.55    4.80
   2  -6   0  161.98    4.78
   2  -6   0  159.26    4.61
   2   6   0  161.71    4.72
  -2   6   0  158.64    4.78
   2   6   0  162.30    4.70
   3  -6   0    0.46    0.09
   3  -6   0    0.21    0.17
  -3  -6   0    0.21    0.16
   3   6   0    0.19    0.11
  -3   6   0    0.16    0.15
   3   6   0    0.24    0.15
   4  -6   0   68.79    2.29
  -4  -6   0   65.06    2.27
   4   6   0   67.03    2.12
  -4   6   0   64.31    2.26
   4   6   0   69.29    2.21
  -5  -6   0    4.35    0.49
   5  -6   0    3.41    0.45
   5   6   0    3.19    0.39
   5   6   0    4.33    0.34
  -5   6   0    3.31    0.41
   6  -6   0   76.90    2.70
  -6  -6   0   75.06    2.63
  -6   6   0   77.84    2.65
   6   6   0   73.59    2.56
   6   6   0   74.39    2.45
   7  -6   0   21.26    1.19
  -7  -6   0   22.72    1.14
   7   6   0   21.17    0.96
   7   6   0   23.03    1.10
  -7   6   0   22.03    1.13
  -8  -6   0   20.50    1.04
   8  -6   0   21.40    1.24
  -8  -6   0   20.95    1.14
   8   6   0   21.08    1.13
  -9  -6   0    2.67    0.45
  -9  -6   0    3.12    0.54
   9  -6   0    3.34    0.61
  -9   6   0    2.67    0.50
   9   6   0    2.17    0.47
 -10  -6   0    4.23    0.61
 -10  -6   0    3.31    0.53
  10  -6   0    4.93    0.77
  10   6   0    3.67    0.59
 -10   6   0    2.76    0.52
 -11  -6   0   17.45    1.10
  11  -6   0   18.13    1.31
 -11  -6   0   18.02    1.16
  11   6   0   14.38    1.12
 -11   6   0   17.03    1.21
 -12  -6   0   11.74    0.99
  12  -6   0    9.46    1.15
 -12   6   0    9.84    1.10
  12   6   0   11.50    1.14
  13  -6   0    2.69    0.75
  13   6   0    2.73    0.54
  13   6   0    1.79    0.57
 -13   6   0    3.02    0.69
   0  -7   0   -0.01    0.13
   0   7   0    0.03    0.10
   0   7   0    0.06    0.14
  -1  -7   0    0.61    0.20
   1  -7   0    0.34    0.15
   1   7   0    0.58    0.18
  -1   7   0    0.63    0.20
  -1   7   0    0.44    0.16
   1   7   0    0.35    0.13
   2  -7   0    0.33    0.12
  -2  -7   0    0.15    0.16
   2  -7   0    0.31    0.17
   2   7   0    0.37    0.17
  -2   7   0    0.37    0.17
   2   7   0    0.19    0.12
  -3  -7   0   56.44    2.03
   3  -7   0   58.75    1.76
   3  -7   0   58.90    2.02
   3   7   0   61.30    1.96
  -3   7   0   58.76    2.02
   3   7   0   57.72    1.89
  -4  -7   0   47.27    1.71
   4  -7   0   44.04    1.68
   4   7   0   44.86    1.58
   4   7   0   44.62    1.52
  -4   7   0   42.05    1.65
   5  -7   0   -0.10    0.18
  -5  -7   0   -0.19    0.17
   5   7   0   -0.11    0.15
  -5   7   0    0.00    0.17
   5   7   0   -0.01    0.11
  -6  -7   0    1.25    0.33
   6  -7   0    1.38    0.37
   6   7   0    1.52    0.32
  -6   7   0    1.66    0.34
   6   7   0    2.21    0.30
   7  -7   0   20.28    1.17
  -7  -7   0   21.95    1.14
  -7   7   0   19.76    1.10
   7   7   0   20.46    0.94
   7   7   0   21.01    1.06
   8  -7   0    4.77    0.68
  -8  -7   0    4.48    0.61
  -8   7   0    4.83    0.63
   8   7   0    5.41    0.48
   8   7   0    4.89    0.59
  -9  -7   0    9.42    0.81
   9  -7   0   10.19    1.05
   9   7   0    8.92    0.65
  -9   7   0    9.48    0.80
   9   7   0   10.83    0.83
  10  -7   0    5.04    0.78
 -10  -7   0    8.24    0.90
 -10   7   0    5.55    0.75
  10   7   0    7.72    0.64
  10   7   0    6.61    0.79
  11  -7   0    0.56    0.43
 -11  -7   0   -0.30    0.31
  11   7   0    0.51    0.36
  11   7   0    0.49    0.28
 -11   7   0    0.20    0.33
 -12  -7   0    0.37    0.39
  12  -7   0   -0.20    0.41
 -12   7   0    0.43    0.35
  12   7   0    0.12    0.37
  12   7   0    0.43    0.31
 -13  -7   0    2.41    0.59
  13  -7   0    2.07    0.74
 -13   7   0    2.65    0.66
  13   7   0    1.92    0.60
   0  -8   0   34.71    1.30
   0   8   0   36.26    1.32
   0   8   0   36.33    1.30
   1  -8   0    4.90    0.36
  -1  -8   0    4.48    0.44
   1   8   0    4.81    0.40
  -1   8   0    4.34    0.37
  -1   8   0    4.94    0.43
   1   8   0    5.12    0.37
   2  -8   0   74.01    2.29
  -2  -8   0   71.09    2.47
   2  -8   0   75.07    2.45
   2   8   0   78.59    2.41
  -2   8   0   73.72    2.45
   2   8   0   73.02    2.36
   3  -8   0    4.79    0.30
  -3  -8   0    3.34    0.42
   3  -8   0    4.86    0.45
   3   8   0    5.25    0.42
   3   8   0    4.80    0.36
  -3   8   0    4.96    0.43
   4  -8   0   17.01    0.54
   4  -8   0   14.87    0.85
  -4  -8   0   15.72    0.87
  -4   8   0   16.00    0.86
   4   8   0   17.15    0.74
   4   8   0   17.35    0.81
   5  -8   0    1.74    0.35
  -5  -8   0    3.29    0.46
  -5   8   0    3.13    0.46
   5   8   0    2.75    0.32
   5   8   0    3.00    0.37
   6  -8   0   16.52    0.96
  -6  -8   0   15.41    0.94
   6   8   0   15.57    0.76
  -6   8   0   14.56    0.89
   6   8   0   15.11    0.84
   7  -8   0    2.14    0.47
  -7  -8   0    2.80    0.48
   7   8   0    2.62    0.36
  -7   8   0    1.93    0.40
   7   8   0    2.35    0.40
  -8  -8   0    0.63    0.35
   8  -8   0    0.25    0.34
  -8   8   0    0.37    0.26
   8   8   0    0.11    0.24
   8   8   0   -0.08    0.15
   9  -8   0    4.70    0.73
  -9  -8   0    3.58    0.62
   9   8   0    4.89    0.63
  -9   8   0    4.72    0.69
   9   8   0    4.73    0.53
  10  -8   0    0.82    0.45
 -10  -8   0    0.79    0.40
 -10   8   0    0.07    0.30
  10   8   0    1.12    0.39
  10   8   0    0.80    0.29
  11  -8   0    0.21    0.41
 -11  -8   0    0.05    0.36
 -11   8   0    0.50    0.34
  11   8   0    0.69    0.32
  11   8   0    0.62    0.39
  12  -8   0    0.74    0.53
 -12  -8   0    1.33    0.53
 -12   8   0    0.34    0.40
  12   8   0    0.98    0.37
  12   8   0    0.86    0.44
 -13  -8   0   14.16    1.22
  13  -8   0   12.79    1.44
 -13   8   0   12.49    1.32
   0  -9   0    0.07    0.15
   0   9   0    0.16    0.14
   0   9   0    0.24    0.18
   1  -9   0   86.90    2.68
  -1  -9   0   85.09    2.78
   1   9   0   83.56    2.70
   1   9   0   85.69    2.73
  -1   9   0   84.01    2.77
  -1   9   0   84.65    2.76
   2  -9   0   87.61    2.70
  -2  -9   0   86.12    2.89
   2  -9   0   89.46    2.86
   2   9   0   84.06    2.76
   2   9   0   84.81    2.79
  -2   9   0   92.98    2.88
   3  -9   0    2.06    0.24
  -3  -9   0    1.77    0.33
   3  -9   0    2.76    0.37
   3   9   0    2.27    0.29
   3   9   0    2.84    0.36
  -3   9   0    2.31    0.36
   4  -9   0    0.26    0.22
   4  -9   0    0.07    0.09
  -4  -9   0   -0.07    0.20
   4   9   0    0.35    0.20
   4   9   0    0.20    0.14
  -4   9   0   -0.07    0.14
  -5  -9   0    1.46    0.37
   5  -9   0    1.68    0.39
   5   9   0    1.70    0.28
   5   9   0    1.73    0.32
  -5   9   0    1.81    0.38
  -6  -9   0    2.16    0.46
   6  -9   0    2.17    0.46
  -6   9   0    2.34    0.43
   6   9   0    2.10    0.31
   6   9   0    1.98    0.35
  -7  -9   0    0.20    0.26
   7  -9   0    0.13    0.30
  -7   9   0   -0.44    0.17
   7   9   0    0.06    0.16
   7   9   0   -0.14    0.21
   8  -9   0   10.27    0.90
  -8  -9   0   12.54    0.94
  -8   9   0   11.33    0.88
   8   9   0   10.52    0.68
   8   9   0   11.00    0.80
   9  -9   0    2.23    0.56
  -9  -9   0    2.15    0.50
   9   9   0    3.21    0.45
  -9   9   0    2.44    0.53
   9   9   0    3.52    0.55
 -10  -9   0    2.61    0.59
  10  -9   0    2.97    0.68
  10   9   0    2.98    0.45
 -10   9   0    2.15    0.54
  10   9   0    2.97    0.54
 -11  -9   0   18.24    1.29
  11  -9   0   15.68    1.32
  11   9   0   15.28    0.95
  11   9   0   13.86    1.07
 -11   9   0   15.08    1.18
 -12  -9   0    1.16    0.50
  12  -9   0    0.83    0.60
 -12   9   0    1.00    0.50
   0 -10   0  100.99    3.15
   0  10   0   95.73    3.14
   0  10   0   98.23    3.14
  -1 -10   0   29.89    1.24
   1 -10   0   29.37    1.15
  -1  10   0   30.24    1.25
   1  10   0   27.09    1.18
  -1  10   0   31.65    1.24
   1  10   0   28.85    1.17
   2 -10   0    0.59    0.18
  -2 -10   0    0.49    0.21
   2 -10   0    0.36    0.21
  -2  10   0    0.37    0.20
   2  10   0    0.11    0.19
   2  10   0    0.28    0.16
  -3 -10   0    4.88    0.54
   3 -10   0    5.41    0.38
   3 -10   0    5.17    0.48
   3  10   0    5.00    0.42
  -3  10   0    6.40    0.55
   3  10   0    5.76    0.48
   4 -10   0   -0.01    0.17
  -4 -10   0   -0.15    0.21
   4 -10   0   -0.01    0.11
   4  10   0    0.09    0.18
   4  10   0    0.16    0.15
  -4  10   0   -0.16    0.16
   5 -10   0    7.05    0.64
  -5 -10   0    6.02    0.69
   5  10   0    6.12    0.53
   5  10   0    5.77    0.47
  -5  10   0    6.29    0.69
   6 -10   0   16.41    1.06
  -6 -10   0   18.51    1.08
   6  10   0   18.01    0.95
   6  10   0   17.96    0.87
  -6  10   0   16.79    1.03
  -7 -10   0    2.47    0.51
   7 -10   0    3.48    0.62
  -7  10   0    3.53    0.56
   7  10   0    3.18    0.43
   7  10   0    2.44    0.43
   8 -10   0   15.96    1.15
  -8 -10   0   15.29    1.11
   8  10   0   17.74    1.00
  -8  10   0   15.60    1.08
   8  10   0   16.68    0.88
   9 -10   0    1.50    0.52
  -9 -10   0    1.32    0.47
   9  10   0    0.85    0.27
   9  10   0    0.66    0.33
  -9  10   0    1.38    0.47
 -10 -10   0    0.74    0.41
  10 -10   0    0.20    0.36
  10  10   0    0.14    0.21
 -10  10   0    0.01    0.30
  10  10   0   -0.09    0.28
  11 -10   0    1.73    0.63
 -11 -10   0    1.60    0.54
 -11  10   0    1.06    0.44
  12 -10   0   28.96    1.91
 -12 -10   0   26.21    1.70
 -12  10   0   31.75    1.82
   0 -11   0    1.36    0.28
   0  11   0    0.71    0.25
   1 -11   0   20.23    0.95
  -1 -11   0   20.84    1.03
   1  11   0   22.84    1.01
  -1  11   0   21.74    1.03
  -1  11   0   21.15    1.01
   1  11   0   21.63    0.98
   2 -11   0    6.62    0.47
  -2 -11   0    7.28    0.61
   2 -11   0    6.92    0.55
  -2  11   0    7.30    0.57
   2  11   0    6.76    0.53
   2  11   0    6.57    0.49
   3 -11   0    3.76    0.47
  -3 -11   0    3.48    0.49
   3 -11   0    3.89    0.37
   3  11   0    2.71    0.40
   3  11   0    3.13    0.38
  -3  11   0    4.87    0.56
  -4 -11   0    8.27    0.72
   4 -11   0    9.10    0.70
   4 -11   0    8.70    0.45
   4  11   0    7.96    0.56
  -4  11   0    8.17    0.68
   4  11   0    9.26    0.64
   5 -11   0    1.49    0.40
  -5 -11   0    0.87    0.36
  -5  11   0    0.90    0.29
   5  11   0    0.40    0.26
   5  11   0    1.40    0.28
  -6 -11   0   43.34    1.90
   6 -11   0   39.81    1.82
  -6  11   0   39.58    1.78
   6  11   0   42.35    1.60
   6  11   0   41.42    1.67
  -7 -11   0    2.55    0.52
   7 -11   0    2.43    0.53
   7  11   0    3.76    0.52
  -7  11   0    3.86    0.60
   7  11   0    2.96    0.41
  -8 -11   0   12.26    1.01
   8 -11   0    9.77    0.92
   8  11   0   10.60    0.81
  -8  11   0   11.00    0.90
   8  11   0   11.29    0.74
   9 -11   0    0.73    0.46
  -9 -11   0    0.65    0.41
   9  11   0    0.96    0.37
   9  11   0    1.18    0.32
  -9  11   0    0.71    0.39
 -10 -11   0    0.59    0.45
  10 -11   0    0.09    0.40
  10  11   0    0.00    0.20
 -10  11   0    0.25    0.34
  10  11   0    0.64    0.50
  11 -11   0    0.61    0.51
 -11 -11   0    1.09    0.52
 -11  11   0    0.10    0.34
 -12 -11   0    5.55    0.92
  12 -11   0    7.19    1.12
 -12  11   0    7.27    1.04
   0 -12   0   21.63    1.02
   0  12   0   19.71    0.98
   0  12   0   20.77    1.02
  -1 -12   0    9.02    0.66
   1 -12   0    9.08    0.61
  -1  12   0    7.61    0.62
  -1  12   0    8.14    0.61
   1  12   0    9.10    0.64
   1  12   0    8.01    0.58
   2 -12   0    4.45    0.51
   2 -12   0    5.50    0.47
  -2 -12   0    4.53    0.57
  -2  12   0    4.86    0.54
   2  12   0    5.55    0.47
   2  12   0    5.66    0.51
   3 -12   0    0.46    0.20
  -3 -12   0    0.38    0.29
   3 -12   0    0.35    0.22
   3  12   0    0.27    0.23
   3  12   0    0.31    0.19
  -3  12   0    0.59    0.28
   4 -12   0   78.89    2.35
   4 -12   0   70.95    2.69
  -4 -12   0   73.29    2.78
  -4  12   0   74.01    2.73
   4  12   0   77.09    2.61
   4  12   0   75.16    2.56
   5 -12   0    1.30    0.38
  -5 -12   0    1.25    0.39
   5  12   0    1.84    0.37
  -5  12   0    0.62    0.29
   5  12   0    1.19    0.29
  -6 -12   0   -0.38    0.28
   6 -12   0    0.01    0.24
  -6  12   0    0.38    0.30
   6  12   0   -0.08    0.23
   6  12   0   -0.12    0.16
   7 -12   0    7.79    0.89
  -7 -12   0    5.22    0.75
   7  12   0    6.72    0.57
  -7  12   0    6.66    0.80
   7  12   0    6.54    0.69
  -8 -12   0    3.90    0.69
   8 -12   0    4.42    0.73
  -8  12   0    5.02    0.74
   8  12   0    4.45    0.62
   8  12   0    4.42    0.55
   9 -12   0   15.43    1.25
  -9 -12   0   15.18    1.20
  -9  12   0   13.73    1.11
   9  12   0   14.65    0.89
   9  12   0   15.26    1.32
 -10 -12   0    0.04    0.38
  10 -12   0    0.14    0.42
 -10  12   0   -0.52    0.26
  11 -12   0    8.25    1.12
 -11 -12   0   11.71    1.24
 -11  12   0   11.16    1.20
   0 -13   0    0.35    0.25
   0  13   0    0.55    0.23
   0  13   0    0.35    0.25
   1 -13   0    0.83    0.27
  -1 -13   0    1.15    0.32
   1 -13   0    0.94    0.29
  -1  13   0    0.43    0.25
   1  13   0    1.07    0.28
   1  13   0    1.23    0.31
  -2 -13   0    0.98    0.33
   2 -13   0    1.67    0.35
  -2  13   0    1.79    0.38
   2  13   0    1.48    0.31
   2  13   0    1.76    0.36
  -3 -13   0    7.92    0.81
   3 -13   0    6.77    0.51
   3  13   0    7.06    0.61
  -3  13   0    6.00    0.68
   3  13   0    6.72    0.54
   4 -13   0    0.30    0.23
  -4 -13   0   -0.06    0.28
   4  13   0   -0.09    0.23
  -4  13   0    0.17    0.26
   4  13   0   -0.07    0.17
  -5 -13   0    6.41    0.76
   5 -13   0    7.26    0.79
  -5  13   0    6.83    0.77
   5  13   0    7.97    0.61
   5  13   0    6.74    0.62
   6 -13   0    0.49    0.34
  -6 -13   0    0.16    0.35
   6  13   0    0.23    0.26
  -6  13   0    0.57    0.33
   6  13   0    0.62    0.25
   7 -13   0   36.87    1.88
  -7 -13   0   40.75    1.96
   7  13   0   39.31    1.62
   7  13   0   40.51    1.72
  -7  13   0   38.51    1.85
  -8 -13   0    0.41    0.41
   8 -13   0    0.67    0.42
  -8  13   0    0.11    0.31
   8  13   0    0.82    0.30
   8  13   0    0.29    0.35
   9 -13   0    8.52    1.07
  -9 -13   0    5.01    0.85
   9  13   0    5.42    0.93
  -9  13   0    4.69    0.72
  10 -13   0   36.40    2.06
 -10 -13   0   37.50    2.05
 -10  13   0   35.44    1.95
  11 -13   0    3.89    0.83
 -11 -13   0    2.69    0.71
 -11  13   0    2.78    0.72
   0 -14   0    9.81    0.73
   0  14   0    8.65    0.71
   0  14   0   10.80    0.74
   1 -14   0   18.63    0.97
   1 -14   0   19.18    0.99
  -1 -14   0   15.98    1.00
   1  14   0   20.06    1.01
   1  14   0   18.83    0.98
  -1  14   0   16.64    0.99
   2 -14   0   -0.15    0.20
   2 -14   0    0.27    0.22
  -2 -14   0    0.40    0.29
   2  14   0   -0.11    0.16
  -2  14   0   -0.25    0.19
   2  14   0   -0.01    0.22
  -3 -14   0    3.46    0.55
   3 -14   0    5.04    0.49
   3 -14   0    4.80    0.62
   3  14   0    4.00    0.54
  -3  14   0    3.62    0.54
   3  14   0    4.06    0.51
   4 -14   0    0.66    0.32
  -4 -14   0    0.91    0.40
  -4  14   0    0.75    0.33
   4  14   0    0.70    0.30
   4  14   0    0.18    0.20
  -5 -14   0    1.06    0.42
   5 -14   0    1.48    0.44
   5  14   0    0.96    0.33
   5  14   0    1.52    0.34
  -5  14   0    1.66    0.42
  -6 -14   0    1.44    0.45
   6 -14   0    1.86    0.50
   6  14   0    2.27    0.43
  -6  14   0    1.97    0.47
   6  14   0    2.19    0.40
  -7 -14   0    1.61    0.49
   7 -14   0    1.28    0.47
  -7  14   0    1.64    0.47
   7  14   0    0.93    0.34
   7  14   0    0.98    0.45
  -8 -14   0   -0.06    0.37
   8 -14   0    0.01    0.38
  -8  14   0   -0.01    0.28
   8  14   0    0.12    0.21
  -9 -14   0    1.18    0.56
   9 -14   0    0.86    0.50
  -9  14   0    0.22    0.33
  10 -14   0    0.14    0.40
 -10 -14   0    0.08    0.44
 -10  14   0   -0.13    0.35
  11 -14   0    3.07    0.80
 -11 -14   0    2.12    0.68
 -11  14   0    3.11    0.73
   0 -15   0    0.41    0.29
   0  15   0    0.23    0.22
   0  15   0    0.09    0.27
   1 -15   0   14.42    0.89
  -1 -15   0   14.35    0.96
   1 -15   0   14.95    0.90
   1  15   0   14.50    0.90
   1  15   0   13.79    0.87
  -1  15   0   13.79    0.90
   2 -15   0    2.35    0.41
  -2 -15   0    3.15    0.53
   2 -15   0    2.57    0.45
   2  15   0    2.37    0.42
  -2  15   0    2.77    0.50
   2  15   0    2.21    0.43
   3 -15   0   -0.18    0.19
  -3 -15   0    0.30    0.33
   3 -15   0   -0.08    0.25
   3  15   0    0.09    0.19
  -3  15   0   -0.27    0.19
   3  15   0   -0.31    0.21
  -4 -15   0    1.74    0.51
   4 -15   0    1.14    0.37
   4  15   0    1.19    0.37
   4  15   0    1.34    0.35
  -4  15   0    1.30    0.40
   5 -15   0   10.04    0.89
  -5 -15   0   10.36    1.08
   5  15   0   10.45    0.79
   5  15   0   12.48    0.80
  -5  15   0   10.65    0.92
  -6 -15   0    1.53    0.51
   6  15   0    1.95    0.54
  -6  15   0    1.12    0.40
   6  15   0    1.31    0.36
  -7 -15   0    0.65    0.44
   7 -15   0    0.83    0.43
   7  15   0    0.89    0.32
  -7  15   0    0.37    0.36
   8 -15   0    0.97    0.46
  -8 -15   0    0.40    0.45
  -8  15   0    1.82    0.53
   9 -15   0    3.93    0.80
  -9 -15   0    2.97    0.73
  -9  15   0    2.33    0.60
  10 -15   0    0.62    0.52
 -10 -15   0    0.01    0.47
 -10  15   0    1.03    0.48
   0 -16   0   26.05    1.30
   0  16   0   23.94    1.26
   0  16   0   23.73    1.26
   1 -16   0    7.50    0.66
  -1 -16   0    7.36    0.81
   1 -16   0    7.55    0.75
   1  16   0    7.80    0.68
  -1  16   0    8.55    0.73
   1  16   0    6.75    0.71
   2 -16   0    5.42    0.67
  -2 -16   0    3.45    0.63
   2 -16   0    5.13    0.59
   2  16   0    5.31    0.63
  -2  16   0    5.88    0.71
   2  16   0    4.41    0.58
   3 -16   0   20.27    1.19
  -3 -16   0   23.13    1.35
   3  16   0   21.15    1.15
   3  16   0   22.29    1.14
  -3  16   0   20.81    1.24
   4 -16   0    9.35    0.82
  -4 -16   0    7.63    0.92
  -4  16   0    6.87    0.84
   4  16   0   11.25    0.80
   4  16   0    9.35    0.72
  -5 -16   0   20.48    1.38
   5 -16   0   20.22    1.28
   5  16   0   24.17    1.19
   5  16   0   21.76    1.58
  -5  16   0   20.01    1.29
   6 -16   0    2.71    0.57
  -6 -16   0    2.71    0.63
  -6  16   0    2.43    0.56
   6  16   0    2.78    0.48
  -7 -16   0   -0.05    0.38
   7 -16   0    0.87    0.44
  -7  16   0    0.19    0.35
  -8 -16   0    7.30    1.05
   8 -16   0    9.23    1.08
  -8  16   0    6.40    0.88
  -9 -16   0    0.53    0.47
   9 -16   0    1.09    0.56
  -9  16   0    1.53    0.56
   0 -17   0    0.71    0.33
   0 -17   0    0.32    0.24
   0  17   0    0.83    0.32
   1 -17   0    5.54    0.66
  -1 -17   0    4.54    0.66
   1 -17   0    4.52    0.59
   1  17   0    5.41    0.66
  -1  17   0    4.38    0.62
   1  17   0    4.15    0.58
   2 -17   0    0.65    0.34
   2 -17   0    0.76    0.31
  -2 -17   0    0.41    0.37
  -2  17   0    0.73    0.35
   2  17   0   -0.04    0.22
   2  17   0    0.54    0.27
   3 -17   0    0.49    0.33
  -3 -17   0    0.41    0.35
  -3  17   0    0.48    0.33
   3  17   0    0.10    0.24
   3  17   0    0.55    0.32
   4 -17   0    1.15    0.38
  -4 -17   0    0.36    0.37
   4  17   0    0.78    0.32
  -4  17   0    0.54    0.37
   4  17   0    0.70    0.49
   5 -17   0    2.85    0.57
  -5 -17   0    2.74    0.62
   5  17   0    3.68    0.56
  -5  17   0    3.47    0.64
  -6 -17   0    7.38    1.03
   6 -17   0    8.08    0.99
   6  17   0    8.73    0.75
  -6  17   0    8.33    0.98
  -7 -17   0    3.17    0.69
   7 -17   0    3.11    0.69
  -7  17   0    4.77    0.80
   8 -17   0    4.08    0.80
  -8 -17   0    4.98    0.89
  -8  17   0    4.49    0.77
   9 -17   0    3.42    0.78
  -9 -17   0    4.12    0.90
  -9  17   0    4.20    0.83
   0 -18   0    0.86    0.34
   0 -18   0    0.44    0.35
   0  18   0    1.17    0.37
  -1 -18   0    2.69    0.55
   1 -18   0    3.11    0.53
   1 -18   0    3.18    0.51
   1  18   0    2.46    0.48
  -1  18   0    2.79    0.55
   1  18   0    2.51    0.49
   2 -18   0    0.75    0.34
  -2 -18   0    1.04    0.45
  -2  18   0    0.28    0.30
   2  18   0    0.15    0.28
   2  18   0    0.63    0.32
  -3 -18   0   -0.20    0.38
   3 -18   0    0.34    0.30
   3  18   0    0.52    0.30
  -3  18   0    0.95    0.40
   3  18   0    0.45    0.46
   4 -18   0    2.82    0.57
  -4 -18   0    2.91    0.68
  -4  18   0    2.61    0.57
   4  18   0    3.15    0.52
  -5 -18   0    0.41    0.45
   5 -18   0    1.05    0.43
  -5  18   0    0.42    0.35
   5  18   0    0.74    0.32
   6 -18   0    3.73    0.71
  -6 -18   0    3.93    0.82
  -6  18   0    4.67    0.80
  -7 -18   0    0.44    0.47
   7 -18   0    0.11    0.37
  -7  18   0    0.84    0.42
  -8 -18   0    9.24    1.21
   8 -18   0    7.94    1.05
  -8  18   0    7.52    1.03
   0 -19   0   -0.25    0.29
   0 -19   0    0.20    0.26
   0  19   0    0.09    0.26
  -1 -19   0   15.72    0.97
  -1 -19   0   13.74    1.07
   1 -19   0   13.16    0.96
   1 -19   0   14.09    1.00
  -1  19   0   13.53    1.02
   1  19   0   15.06    1.04
  -2 -19   0    8.04    0.95
   2 -19   0    6.70    0.78
   2  19   0    7.72    0.84
  -2  19   0    5.52    0.78
   3 -19   0   -0.11    0.26
  -3 -19   0   -0.71    0.27
  -3  19   0    0.24    0.32
   3  19   0    0.15    0.26
   4 -19   0    1.38    0.47
  -4 -19   0    1.76    0.59
  -4  19   0    1.63    0.51
   4  19   0    1.32    0.40
   5 -19   0    0.17    0.32
  -5 -19   0    0.01    0.42
  -5  19   0    0.21    0.33
  -6 -19   0    2.28    0.67
   6 -19   0    1.47    0.53
  -6  19   0    1.41    0.53
  -7 -19   0    4.44    0.88
   7 -19   0    3.23    0.69
  -7  19   0    2.16    0.60
   0 -20   0    3.60    0.64
   0 -20   0    2.94    0.53
   0  20   0    2.53    0.57
  -1 -20   0    3.87    0.70
  -1 -20   0    3.28    0.66
   1 -20   0    2.02    0.47
  -1  20   0    2.68    0.56
   1  20   0    3.17    0.58
   2 -20   0    1.14    0.43
  -2 -20   0    1.83    0.57
  -2  20   0    2.07    0.53
   2  20   0    1.94    0.48
   3 -20   0    3.42    0.62
  -3 -20   0    3.07    0.71
  -3  20   0    3.54    0.67
   3  20   0    4.31    0.66
  -4 -20   0    2.89    0.70
   4 -20   0    3.89    0.69
  -4  20   0    2.01    0.54
   5 -20   0    9.90    1.09
  -5 -20   0    7.82    1.10
  -5  20   0   10.82    1.19
   6 -20   0    0.29    0.41
  -6 -20   0    1.14    0.58
  -6  20   0    0.05    0.35
   0 -21   0    0.35    0.38
   0  21   0    0.48    0.33
  -1 -21   0    3.00    0.66
   1 -21   0    2.00    0.49
  -1  21   0    0.98    0.42
   1  21   0    2.22    0.52
  -2 -21   0   -0.18    0.34
   2 -21   0    0.63    0.36
  -2  21   0    0.00    0.30
   2  21   0    0.44    0.33
  -3 -21   0    2.63    0.69
   3 -21   0    2.86    0.62
   3  21   0    2.91    0.79
  -3  21   0    3.55    0.70
   4 -21   0   -0.17    0.31
  -4 -21   0    0.51    0.46
  -4  21   0    0.09    0.36
  -5  21   0    0.75    0.46
   0  22   0    3.35    0.66
  -1 -22   0    0.57    0.45
   1  22   0    0.72    0.41
  -1  22   0    0.19    0.34
  -2 -22   0    0.24    0.39
   2 -22   0    0.15    0.31
   2  22   0   -0.55    0.26
  -2  22   0    0.00    0.34
  14   0  -1   -0.83    0.38
 -14   0   1   -0.12    0.32
 -13   0   1   -0.06    0.28
  13   0  -1    0.44    0.47
  12   0  -1   -0.43    0.35
 -12   0   1    0.20    0.28
  11   0  -1   -0.20    0.33
 -11   0   1   -0.12    0.24
 -10   0   1   -0.01    0.23
 -10   0   1    0.15    0.20
  10   0  -1   -0.45    0.27
  -9   0   1   -0.22    0.19
  -9   0   1    0.18    0.17
   9   0  -1    0.00    0.27
  -8   0   1   -0.06    0.19
   8   0  -1    0.39    0.32
  -8   0   1   -0.06    0.14
  -7   0   1   -0.08    0.11
   7   0  -1   -0.17    0.22
  -7   0   1    0.02    0.15
  -6   0   1    0.41    0.15
   6   0  -1    0.13    0.22
  -6   0   1    0.02    0.10
   5   0  -1   -0.10    0.19
  -5   0   1    0.09    0.10
  -5   0   1   -0.06    0.11
  -4   0   1    0.02    0.08
  -4   0   1   -0.07    0.10
   4   0  -1   -0.19    0.13
   3   0  -1   -0.13    0.12
  -3   0   1   -0.07    0.06
  -3   0   1   -0.05    0.08
   2   0  -1    0.77    0.14
   1   0  -1    0.20    0.05
  -1   0   1    0.14    0.04
   0   0  -1    0.06    0.03
   0   0   1    0.09    0.03
   1   0   1    0.00    0.04
  -1   0  -1    0.03    0.05
  -1   0  -1    0.03    0.06
  -2   0  -1   -0.04    0.08
   2   0   1    0.15    0.10
  -2   0  -1    0.03    0.09
  -3   0  -1    0.30    0.11
  -3   0  -1   -0.07    0.08
   3   0   1    0.18    0.12
   4   0   1   -0.05    0.15
  -4   0  -1   -0.22    0.10
  -4   0  -1   -0.08    0.10
  -5   0  -1   -0.03    0.14
   5   0   1    0.01    0.17
  -5   0  -1    0.14    0.13
  -6   0  -1   -0.08    0.12
   6   0   1   -0.08    0.19
  -6   0  -1   -0.23    0.14
   7   0   1   -0.28    0.22
  -7   0  -1    0.00    0.14
  -7   0  -1    0.31    0.22
   8   0   1   -0.23    0.27
  -8   0  -1   -0.23    0.19
  -8   0  -1    0.26    0.19
   9   0   1    0.00    0.30
  -9   0  -1   -0.27    0.15
  -9   0  -1    0.10    0.26
  10   0   1   -0.40    0.29
 -10   0  -1   -0.24    0.22
  11   0   1   -0.14    0.34
 -11   0  -1   -0.07    0.28
 -12   0  -1    0.09    0.31
  12   0   1   -0.29    0.35
  13   0   1    0.73    0.52
 -13   0  -1   -0.32    0.30
 -14  -1   1    2.91    0.63
  14  -1  -1    2.69    0.72
  14   1  -1    2.24    0.73
 -14   1   1    1.85    0.56
  13  -1  -1   -0.13    0.45
 -13  -1   1    0.35    0.36
  13   1  -1   -0.01    0.41
 -13   1   1    0.33    0.35
  12  -1  -1   10.35    1.16
 -12  -1   1    7.24    0.85
  12   1  -1   11.15    1.18
 -12   1   1    8.21    0.88
  11  -1  -1    1.43    0.55
 -11  -1   1    1.29    0.34
 -11  -1   1    1.53    0.41
 -11   1   1    1.80    0.44
  11   1  -1    2.07    0.53
  10  -1  -1   -0.15    0.31
 -10  -1   1    0.30    0.25
 -10  -1   1   -0.14    0.18
 -10   1   1   -0.02    0.23
 -10   1   1    0.04    0.17
  10   1  -1   -0.17    0.30
  -9  -1   1    0.02    0.17
  -9  -1   1   -0.11    0.20
   9  -1  -1   -0.11    0.31
  -9   1   1   -0.16    0.13
  -9   1   1    0.16    0.21
   9   1  -1    0.17    0.31
  -8  -1   1   33.18    1.40
  -8  -1   1   35.70    1.34
   8  -1  -1   33.56    1.55
   8   1  -1   33.94    1.53
  -8   1   1   32.71    1.24
  -8   1   1   34.19    1.45
  -7  -1   1    5.92    0.44
   7  -1  -1    4.98    0.57
  -7  -1   1    5.18    0.45
  -7   1   1    5.86    0.49
   7   1  -1    4.94    0.57
  -7   1   1    6.05    0.39
  -6  -1   1   38.69    1.39
  -6  -1   1   38.84    1.43
   6  -1  -1   40.63    1.57
  -6   1   1   39.35    1.32
  -6   1   1   40.19    1.47
   6   1  -1   40.00    1.55
  -5  -1   1   93.43    2.85
  -5  -1   1   90.75    2.87
   5  -1  -1   94.03    3.00
  -5   1   1   92.08    2.79
  -5   1   1   96.73    2.92
   5   1  -1   93.40    2.98
  -4  -1   1   51.19    1.65
  -4  -1   1   50.89    1.65
   4  -1  -1   52.31    1.76
  -4   1   1   52.54    1.59
   4   1  -1   51.98    1.74
  -4   1   1   52.12    1.69
  -3  -1   1   19.76    0.68
  -3  -1   1   19.04    0.70
  -3   1   1   19.60    0.71
   3   1  -1   19.01    0.76
  -3   1   1   19.00    0.64
  -2  -1   1   73.01    2.25
  -2  -1   1   73.04    2.21
  -2   1   1   77.47    2.20
  -2   1   1   78.61    2.26
   2   1  -1   81.04    2.30
   1  -1  -1  395.04   10.73
   1  -1  -1  370.54   10.91
  -1  -1   1  398.97   10.92
  -1   1   1  321.30   10.63
   1   1  -1  408.73   10.91
   0   1  -1  112.72    3.15
   0   1  -1  113.06    3.14
   0   1  -1  107.72    3.17
  -1  -1  -1   77.49    2.29
   1  -1   1   77.44    2.29
   1  -1   1   80.00    2.26
  -1  -1  -1   78.69    2.30
  -1   1  -1   77.83    2.29
  -1   1  -1   80.32    2.23
   1   1   1   76.89    2.24
  -2  -1  -1    0.66    0.14
   2  -1   1    0.65    0.13
  -2  -1  -1    0.62    0.13
  -2   1  -1    0.81    0.10
   2   1   1    0.56    0.12
  -2   1  -1    0.78    0.14
  -3  -1  -1  115.44    3.41
  -3  -1  -1  111.53    3.44
   3  -1   1  113.71    3.45
  -3   1  -1  118.18    3.33
  -3   1  -1  117.75    3.47
   3   1   1  115.92    3.43
   4  -1   1  177.13    5.21
  -4  -1  -1  167.18    5.17
  -4  -1  -1  181.73    5.13
  -4   1  -1  173.65    5.04
  -4   1  -1  174.35    5.20
   4   1   1  179.38    5.19
  -5  -1  -1   54.03    1.77
  -5  -1  -1   54.15    1.85
   5  -1   1   53.26    1.88
   5   1   1   54.02    1.85
  -5   1  -1   51.66    1.68
  -5   1  -1   51.74    1.86
  -6  -1  -1    3.32    0.40
  -6  -1  -1    4.19    0.41
   6  -1   1    4.44    0.51
   6   1   1    3.81    0.46
  -6   1  -1    4.03    0.45
  -6   1  -1    4.59    0.33
  -7  -1  -1   13.09    0.68
  -7  -1  -1   11.79    0.74
   7  -1   1   10.33    0.77
  -7   1  -1   10.47    0.73
  -7   1  -1   11.51    0.59
   7   1   1   12.27    0.78
  -8  -1  -1    6.93    0.53
   8  -1   1    7.46    0.78
  -8  -1  -1    7.99    0.65
   8   1   1    7.88    0.71
  -8   1  -1    6.85    0.48
  -8   1  -1    8.05    0.65
  -9  -1  -1   15.87    0.85
  -9  -1  -1   16.32    0.99
   9  -1   1   16.11    1.07
  -9   1  -1   15.61    0.98
   9   1   1   15.51    1.03
  -9   1  -1   14.70    0.75
 -10  -1  -1   17.45    0.95
 -10  -1  -1   19.27    1.16
  10  -1   1   19.07    1.24
 -10   1  -1   20.66    1.21
  10   1   1   19.12    1.21
 -11  -1  -1    5.33    0.73
  11  -1   1    3.89    0.69
  11   1   1    5.07    0.78
 -11   1  -1    5.86    0.77
 -12  -1  -1   13.36    1.07
  12  -1   1   13.39    1.18
  12   1   1   13.98    1.18
 -12   1  -1   14.27    1.11
  13  -1   1   38.62    2.13
 -13  -1  -1   38.77    2.02
  13   1   1   39.70    2.11
 -13   1  -1   39.97    2.05
 -14  -2   1    1.11    0.47
  14  -2  -1    1.39    0.64
  14   2  -1    1.37    0.60
 -14   2   1    1.32    0.50
  13  -2  -1    2.36    0.69
 -13  -2   1    2.18    0.54
  13   2  -1    3.47    0.77
 -13   2   1    2.53    0.61
 -12  -2   1    9.27    0.93
  12  -2  -1    7.31    1.01
 -12   2   1   10.12    0.89
  12   2  -1    6.90    0.93
  11  -2  -1    0.41    0.37
 -11  -2   1   -0.11    0.23
 -11  -2   1    0.02    0.23
 -11   2   1   -0.09    0.23
  11   2  -1   -0.13    0.31
 -10  -2   1   29.46    1.32
  10  -2  -1   29.08    1.56
 -10  -2   1   29.26    1.40
 -10   2   1   31.41    1.48
  10   2  -1   28.67    1.53
  -9  -2   1   21.11    1.07
  -9  -2   1   20.74    1.01
   9  -2  -1   20.61    1.23
  -9   2   1   20.74    1.11
  -9   2   1   18.09    0.82
   9   2  -1   20.34    1.18
  -8  -2   1  176.11    5.46
   8  -2  -1  179.37    5.70
  -8  -2   1  184.01    5.51
  -8   2   1  180.44    5.28
  -8   2   1  176.78    5.57
   8   2  -1  183.57    5.67
   7  -2  -1   16.84    0.98
  -7  -2   1   17.69    0.83
  -7  -2   1   17.07    0.83
  -7   2   1   17.01    0.88
  -7   2   1   17.53    0.69
   7   2  -1   16.91    0.94
  -6  -2   1    0.67    0.20
  -6  -2   1    0.80    0.21
   6  -2  -1    0.53    0.25
  -6   2   1    0.40    0.20
  -6   2   1    0.83    0.15
   6   2  -1    0.54    0.25
  -5  -2   1  134.59    3.93
  -5  -2   1  122.67    3.88
   5  -2  -1  128.65    4.03
  -5   2   1  131.15    3.78
  -5   2   1  133.68    3.97
   5   2  -1  130.93    4.01
   4  -2  -1  163.58    4.97
  -4  -2   1  172.74    4.85
  -4  -2   1  165.60    4.89
  -4   2   1  167.41    4.91
   4   2  -1  167.73    4.94
  -4   2   1  163.18    4.74
  -3  -2   1   77.96    2.38
  -3  -2   1   79.93    2.31
   3  -2  -1   76.19    2.42
  -3   2   1   75.20    2.38
   3   2  -1   79.19    2.41
  -3   2   1   79.62    2.25
   2  -2  -1    3.08    0.26
  -2  -2   1    3.33    0.24
   2  -2  -1    3.71    0.19
  -2  -2   1    3.32    0.18
   2   2  -1    3.72    0.27
  -2   2   1    3.69    0.23
  -1  -2   1  298.76    8.30
   1  -2  -1  292.61    8.28
  -1  -2   1  282.06    8.21
   1  -2  -1  290.19    8.15
   1   2  -1  292.58    8.19
   1   2  -1  288.10    8.24
  -1   2   1  284.24    8.30
   0  -2  -1    0.99    0.08
   0  -2   1    0.88    0.09
   0  -2  -1    1.46    0.14
   0   2   1    1.17    0.08
   0   2   1    0.85    0.10
   0   2  -1    1.02    0.12
   0   2  -1    1.12    0.10
  -1  -2  -1  451.79   12.54
   1  -2   1  455.53   12.54
   1  -2   1  432.73   12.51
   1   2   1  435.33   12.48
   1   2   1  447.52   12.63
  -1   2  -1  444.40   12.64
  -1   2  -1  436.60   12.58
   2  -2   1  198.31    5.47
  -2  -2  -1  194.08    5.62
  -2  -2  -1  193.61    5.61
   2  -2   1  193.65    5.63
  -2   2  -1  197.09    5.63
  -2   2  -1  193.24    5.47
   2   2   1  196.71    5.55
  -3  -2  -1   33.72    1.16
   3  -2   1   33.99    1.18
  -3  -2  -1   32.72    1.15
  -3   2  -1   35.58    1.01
   3   2   1   35.03    1.14
  -3   2  -1   27.37    1.14
   4  -2   1  123.24    3.81
  -4  -2  -1  128.83    3.77
  -4  -2  -1  125.86    3.75
   4   2   1  123.94    3.74
  -4   2  -1  121.19    3.79
  -4   2  -1  123.25    3.57
  -5  -2  -1   15.11    0.69
  -5  -2  -1   13.20    0.69
   5  -2   1   14.52    0.77
  -5   2  -1   13.15    0.72
   5   2   1   14.08    0.72
  -5   2  -1   14.43    0.55
   6  -2   1    5.88    0.52
  -6  -2  -1    5.60    0.45
  -6  -2  -1    5.70    0.47
  -6   2  -1    5.92    0.51
   6   2   1    5.72    0.50
  -6   2  -1    5.43    0.33
  -7  -2  -1    6.12    0.50
   7  -2   1    5.41    0.63
  -7  -2  -1    5.35    0.56
  -7   2  -1    5.81    0.61
   7   2   1    5.53    0.59
  -7   2  -1    5.91    0.38
  -8  -2  -1    1.39    0.32
   8  -2   1    0.98    0.39
  -8  -2  -1    1.53    0.36
   8   2   1    2.03    0.43
  -8   2  -1    1.94    0.26
  -8   2  -1    1.81    0.41
  -9  -2  -1   10.95    0.72
  -9  -2  -1    9.39    0.79
   9  -2   1   11.51    0.94
   9   2   1   12.32    0.88
  -9   2  -1   10.88    0.82
 -10  -2  -1    0.39    0.30
 -10  -2  -1    1.31    0.34
  10  -2   1    0.67    0.38
 -10   2  -1    0.71    0.36
  10   2   1    0.66    0.37
 -11  -2  -1    0.06    0.28
  11  -2   1    0.78    0.45
 -11  -2  -1    0.11    0.35
 -11   2  -1    0.88    0.40
  11   2   1    0.61    0.40
 -12  -2  -1   27.37    1.55
  12  -2   1   26.51    1.65
  12   2   1   27.13    1.60
 -12   2  -1   24.09    1.51
  13  -2   1    0.78    0.52
 -13  -2  -1    0.55    0.40
 -13   2  -1   -0.10    0.36
  13   2   1    0.60    0.49
 -14  -3   1    3.87    0.74
  14  -3  -1    2.95    0.79
 -14   3   1    3.02    0.67
  14   3  -1    2.54    0.74
  13  -3  -1    2.13    0.67
 -13  -3   1    2.87    0.59
 -13   3   1    2.42    0.59
  13   3  -1    1.91    0.63
 -12  -3   1    1.21    0.39
 -12  -3   1    1.90    0.48
  12  -3  -1    1.36    0.58
  12   3  -1    1.71    0.56
 -12   3   1    1.96    0.50
  11  -3  -1    2.61    0.60
 -11  -3   1    2.41    0.48
 -11  -3   1    2.40    0.46
  11   3  -1    1.96    0.53
 -11   3   1    2.19    0.49
 -10  -3   1    5.69    0.65
  10  -3  -1    6.39    0.85
 -10  -3   1    7.36    0.63
  10   3  -1    6.83    0.81
 -10   3   1    5.07    0.65
  -9  -3   1    1.25    0.33
  -9  -3   1    1.13    0.32
   9  -3  -1    0.49    0.34
  -9   3   1    0.90    0.33
   9   3  -1    1.43    0.40
  -8  -3   1   27.29    1.21
   8  -3  -1   27.14    1.37
  -8  -3   1   28.67    1.21
  -8   3   1   27.05    0.97
  -8   3   1   28.38    1.29
   8   3  -1   25.26    1.30
  -7  -3   1   20.30    0.92
  -7  -3   1   22.30    0.98
   7  -3  -1   18.49    1.04
   7   3  -1   18.58    1.02
  -7   3   1   21.36    0.75
  -7   3   1   20.45    1.01
  -6  -3   1    5.11    0.45
  -6  -3   1    5.59    0.42
   6  -3  -1    5.74    0.59
   6   3  -1    6.59    0.54
  -6   3   1    5.82    0.49
  -6   3   1    5.50    0.29
   5  -3  -1    9.22    0.62
  -5  -3   1    9.43    0.54
  -5  -3   1    8.58    0.48
   5   3  -1    9.88    0.61
  -5   3   1    9.02    0.55
  -5   3   1   10.08    0.38
  -4  -3   1  107.59    3.29
   4  -3  -1  107.72    3.35
  -4  -3   1  106.44    3.20
  -4   3   1  105.87    3.08
   4   3  -1  109.34    3.32
  -4   3   1  110.09    3.30
  -3  -3   1   41.20    1.29
   3  -3  -1   40.85    1.39
  -3  -3   1   40.83    1.38
   3   3  -1   40.01    1.38
  -3   3   1   40.67    1.37
   2  -3  -1  110.05    3.10
   2  -3  -1  108.99    3.21
  -2  -3   1  105.83    3.21
   2   3  -1  111.86    3.22
   2   3  -1  105.90    3.10
  -2   3   1  108.12    3.21
  -1  -3   1    0.78    0.13
   1  -3  -1    0.72    0.11
   1  -3  -1    0.82    0.12
   1   3  -1    0.85    0.15
  -1   3   1    0.88    0.14
   1   3  -1    1.06    0.10
   0  -3   1   84.83    2.50
   0  -3  -1   82.24    2.54
   0   3   1   94.06    2.49
   0   3  -1   84.47    2.50
   0   3  -1   85.28    2.57
  -1  -3  -1   43.44    1.39
   1  -3   1   42.24    1.26
   1   3   1   42.99    1.34
   1   3   1   45.19    1.29
  -1   3  -1   42.18    1.40
  -1   3  -1   42.14    1.35
  -2  -3  -1   18.35    0.71
   2  -3   1   16.71    0.69
  -2   3  -1   17.18    0.68
   2   3   1   16.37    0.64
   2   3   1   17.87    0.62
  -3  -3  -1    4.45    0.34
  -3  -3  -1    3.98    0.32
   3  -3   1    3.50    0.31
   3   3   1    3.81    0.30
  -3   3  -1    4.83    0.35
   4  -3   1    0.94    0.23
  -4  -3  -1    1.20    0.24
  -4  -3  -1    0.86    0.21
  -4   3  -1    1.15    0.10
  -4   3  -1    0.96    0.23
   4   3   1    0.62    0.19
  -5  -3  -1    0.13    0.15
  -5  -3  -1   -0.04    0.15
   5  -3   1   -0.06    0.17
   5   3   1    0.00    0.15
  -5   3  -1    0.10    0.17
  -5   3  -1    0.03    0.08
  -6  -3  -1   16.46    0.83
   6  -3   1   17.30    0.94
  -6  -3  -1   18.05    0.87
  -6   3  -1   17.03    0.89
  -6   3  -1   16.93    0.62
   6   3   1   17.52    0.87
   7  -3   1   10.36    0.79
  -7  -3  -1   11.02    0.71
  -7  -3  -1   11.31    0.71
  -7   3  -1   11.59    0.49
  -7   3  -1   11.26    0.74
   7   3   1   11.25    0.74
  -8  -3  -1   21.54    1.13
   8  -3   1   24.28    1.30
  -8  -3  -1   23.08    1.12
   8   3   1   22.60    1.17
  -8   3  -1   24.71    0.96
  -8   3  -1   22.94    1.21
  -9  -3  -1    1.44    0.36
  -9  -3  -1    1.02    0.36
   9  -3   1    1.06    0.43
  -9   3  -1    1.22    0.40
   9   3   1    1.26    0.41
  10  -3   1    0.36    0.40
 -10  -3  -1    0.19    0.23
 -10  -3  -1    0.20    0.24
  10   3   1   -0.10    0.29
 -10   3  -1    0.50    0.30
  11  -3   1    0.08    0.42
 -11  -3  -1    0.60    0.31
 -11  -3  -1    0.26    0.30
 -11   3  -1    0.12    0.33
  11   3   1    0.44    0.39
 -12  -3  -1    3.63    0.65
  12  -3   1    3.17    0.67
  12   3   1    3.21    0.69
 -12   3  -1    3.15    0.66
 -13  -3  -1    0.83    0.46
  13  -3   1    0.53    0.54
 -13   3  -1    0.78    0.47
  13   3   1    0.32    0.44
  14  -4  -1   -0.08    0.48
  14   4  -1   -0.96    0.35
 -14   4   1    0.25    0.38
 -13  -4   1    0.14    0.30
  13  -4  -1   -0.40    0.41
  13   4  -1   -0.26    0.38
 -13   4   1    0.42    0.39
 -12  -4   1    0.27    0.32
  12  -4  -1    0.40    0.49
 -12  -4   1    0.20    0.33
  12   4  -1    0.17    0.39
 -12   4   1   -0.04    0.32
 -11  -4   1    3.05    0.52
 -11  -4   1    1.98    0.44
  11  -4  -1    2.36    0.64
 -11   4   1    2.32    0.52
  11   4  -1    2.06    0.53
 -10  -4   1    1.22    0.35
 -10  -4   1    0.56    0.29
  10  -4  -1    0.94    0.47
 -10   4   1    0.07    0.26
  10   4  -1    0.41    0.34
  -9  -4   1   32.75    1.41
  -9  -4   1   32.79    1.46
   9  -4  -1   33.51    1.67
   9   4  -1   33.13    1.57
  -9   4   1   34.02    1.54
  -8  -4   1    7.02    0.60
   8  -4  -1    6.80    0.77
  -8  -4   1    7.80    0.57
   8   4  -1    6.56    0.71
  -8   4   1    7.82    0.65
  -8   4   1    6.67    0.36
  -7  -4   1    1.80    0.34
  -7  -4   1    2.37    0.34
   7  -4  -1    1.25    0.36
  -7   4   1    2.06    0.37
   7   4  -1    1.79    0.36
  -7   4   1    1.93    0.18
  -6  -4   1    1.96    0.28
  -6  -4   1    1.55    0.29
   6  -4  -1    1.49    0.35
  -6   4   1    2.07    0.15
  -6   4   1    1.46    0.30
   6   4  -1    1.21    0.28
   5  -4  -1    8.86    0.60
  -5  -4   1    7.51    0.44
  -5  -4   1    7.63    0.50
  -5   4   1    7.83    0.53
  -5   4   1    7.38    0.29
   5   4  -1    8.42    0.56
   4  -4  -1   59.10    2.01
  -4  -4   1   57.68    1.97
  -4  -4   1   59.24    1.87
   4   4  -1   61.36    1.99
  -4   4   1   58.09    1.71
  -4   4   1   61.10    1.99
  -3  -4   1   80.75    2.57
   3  -4  -1   81.38    2.37
   3  -4  -1   83.17    2.58
  -3   4   1   82.33    2.57
   3   4  -1   82.93    2.44
   3   4  -1   84.33    2.57
  -2  -4   1    4.77    0.34
   2  -4  -1    5.20    0.33
   2  -4  -1    5.44    0.27
   2   4  -1    5.70    0.35
  -2   4   1    5.45    0.34
   2   4  -1    6.28    0.27
   1  -4  -1   50.09    1.54
  -1  -4   1   47.33    1.57
   1  -4  -1   50.93    1.54
   1   4  -1   51.66    1.51
   1   4  -1   49.45    1.59
  -1   4   1   49.19    1.58
   0  -4  -1  144.28    4.19
   0  -4   1  144.79    4.14
   0   4  -1  140.88    4.21
   0   4   1  140.85    4.17
   0   4   1  145.03    4.12
   0   4  -1  145.99    4.15
   1  -4   1   14.13    0.50
  -1  -4  -1   14.58    0.62
   1   4   1   14.37    0.56
  -1   4  -1   14.90    0.63
   1   4   1   13.94    0.52
  -1   4  -1   14.29    0.58
   2  -4   1   69.97    2.22
   2  -4   1   69.98    2.01
  -2  -4  -1   68.39    2.22
   2   4   1   74.18    2.12
  -2   4  -1   68.39    2.20
   2   4   1   71.11    2.15
  -3  -4  -1   19.26    0.79
   3  -4   1   17.05    0.77
  -3   4  -1   16.38    0.74
   3   4   1   16.61    0.69
   3   4   1   17.05    0.68
  -4  -4  -1   90.47    2.83
   4  -4   1   87.22    2.88
  -4  -4  -1   91.39    2.88
   4   4   1   91.29    2.78
  -4   4  -1   89.06    2.87
  -5  -4  -1   27.60    1.12
  -5  -4  -1   27.66    1.16
   5  -4   1   28.75    1.21
  -5   4  -1   27.54    1.18
   5   4   1   27.05    1.10
  -6  -4  -1   12.24    0.72
  -6  -4  -1   12.38    0.70
   6  -4   1   12.25    0.79
  -6   4  -1   12.25    0.75
   6   4   1   11.09    0.69
  -7  -4  -1    1.20    0.31
   7  -4   1    0.28    0.31
  -7  -4  -1    0.56    0.24
  -7   4  -1    0.66    0.27
   7   4   1    1.10    0.30
  -8  -4  -1   17.49    0.95
  -8  -4  -1   16.22    0.93
   8  -4   1   16.04    1.04
   8   4   1   13.77    0.92
  -8   4  -1   15.60    0.96
  -9  -4  -1    8.76    0.72
   9  -4   1   11.67    0.95
  -9  -4  -1    9.33    0.78
   9   4   1   10.27    0.80
  -9   4  -1   11.03    0.86
 -10  -4  -1    3.12    0.54
  10  -4   1    2.81    0.60
 -10  -4  -1    2.69    0.48
  10   4   1    3.50    0.61
 -10   4  -1    3.45    0.59
 -11  -4  -1   25.80    1.41
 -11  -4  -1   23.28    1.29
  11  -4   1   24.39    1.54
 -11   4  -1   25.08    1.47
  11   4   1   24.66    1.43
  12  -4   1   -0.55    0.37
 -12  -4  -1    0.00    0.29
 -12   4  -1   -0.10    0.30
  12   4   1    0.18    0.38
  13  -4   1    0.97    0.60
 -13  -4  -1    1.08    0.49
  13   4   1    1.57    0.58
 -13   4  -1    1.50    0.56
  14  -5  -1    0.02    0.52
  14   5  -1   -0.55    0.39
 -14   5   1   -0.31    0.35
 -13  -5   1    3.92    0.67
  13  -5  -1    3.92    0.86
 -13   5   1    3.04    0.67
  13   5  -1    2.55    0.67
  12  -5  -1    9.70    1.19
 -12  -5   1   11.25    0.92
 -12  -5   1    9.42    0.94
  12   5  -1    9.83    1.09
 -12   5   1    9.71    1.05
 -11  -5   1    1.89    0.46
 -11  -5   1    1.62    0.42
  11  -5  -1    1.27    0.53
  11   5  -1    1.56    0.54
 -11   5   1    1.48    0.45
 -10  -5   1   10.27    0.76
 -10  -5   1   11.14    0.83
  10  -5  -1   11.34    1.03
 -10   5   1   10.99    0.88
  10   5  -1   11.64    0.93
  -9  -5   1    3.80    0.49
  -9  -5   1    2.57    0.47
   9  -5  -1    2.97    0.56
   9   5  -1    3.17    0.53
  -9   5   1    3.19    0.54
  -8  -5   1    0.03    0.21
  -8  -5   1    0.21    0.19
   8  -5  -1    0.23    0.31
   8   5  -1   -0.09    0.25
  -8   5   1   -0.44    0.17
  -7  -5   1   34.78    1.35
   7  -5  -1   34.18    1.54
  -7  -5   1   35.22    1.46
   7   5  -1   35.54    1.49
  -7   5   1   33.80    1.46
   6  -5  -1   49.33    1.86
  -6  -5   1   46.45    1.76
  -6  -5   1   47.44    1.64
  -6   5   1   47.40    1.77
   6   5  -1   43.86    1.74
  -5  -5   1    2.19    0.33
   5  -5  -1    2.24    0.34
   5   5  -1    2.22    0.24
   5   5  -1    2.17    0.34
  -5   5   1    1.98    0.31
  -4  -5   1    0.24    0.16
   4  -5  -1    0.22    0.16
   4   5  -1    0.01    0.15
   4   5  -1    0.08    0.08
  -4   5   1   -0.04    0.12
   3  -5  -1  207.26    5.88
   3  -5  -1  211.71    6.10
  -3  -5   1  204.97    6.10
   3   5  -1  215.15    5.95
  -3   5   1  205.77    6.10
   3   5  -1  202.33    6.07
   2  -5  -1    5.26    0.35
  -2  -5   1    5.43    0.37
   2  -5  -1    5.46    0.30
   2   5  -1    5.47    0.37
  -2   5   1    5.45    0.36
   2   5  -1    5.17    0.28
   1  -5  -1  261.12    7.27
   1  -5  -1  257.99    7.26
  -1  -5   1  245.82    7.29
   1   5  -1  259.07    7.33
   1   5  -1  253.67    7.23
  -1   5   1  249.00    7.31
   0  -5   1   99.34    2.94
   0  -5  -1   99.57    2.99
   0   5  -1   99.47    2.95
   0   5   1   99.70    2.98
   0   5   1   97.83    2.92
   0   5  -1   99.58    3.02
  -1  -5  -1   83.92    2.59
   1  -5   1   83.36    2.46
   1   5   1   87.19    2.48
  -1   5  -1   76.78    2.58
  -1   5  -1   85.04    2.56
   1   5   1   84.49    2.54
   2  -5   1  202.05    5.80
   2  -5   1  182.11    5.56
  -2  -5  -1  198.60    5.81
   2   5   1  205.92    5.67
   2   5   1  200.97    5.72
  -2   5  -1  195.57    5.77
  -3  -5  -1    7.11    0.48
   3  -5   1    7.25    0.47
   3   5   1    7.02    0.40
   3   5   1    6.96    0.40
  -3   5  -1    6.47    0.44
   4  -5   1    3.14    0.39
  -4  -5  -1    2.64    0.38
   4   5   1    2.22    0.27
  -4   5  -1    2.44    0.33
   4   5   1    3.27    0.32
  -5  -5  -1   99.21    3.16
   5  -5   1   95.33    3.17
  -5  -5  -1   96.97    3.08
   5   5   1   97.07    3.04
  -5   5  -1   92.59    3.13
  -6  -5  -1   28.97    1.18
   6  -5   1   26.40    1.25
  -6  -5  -1   27.11    1.20
  -6   5  -1   24.30    1.17
   6   5   1   25.76    1.12
   7  -5   1   46.11    1.89
  -7  -5  -1   45.14    1.78
  -7  -5  -1   48.19    1.77
   7   5   1   43.31    1.72
  -7   5  -1   40.92    1.77
  -8  -5  -1   28.33    1.28
  -8  -5  -1   25.35    1.26
   8  -5   1   23.24    1.32
  -8   5  -1   27.47    1.35
   8   5   1   25.83    1.26
  -9  -5  -1   16.44    1.02
  -9  -5  -1   16.83    1.01
   9  -5   1   15.55    1.11
   9   5   1   15.03    0.98
  -9   5  -1   16.63    1.07
 -10  -5  -1   29.69    1.53
  10  -5   1   37.09    1.83
 -10  -5  -1   32.38    1.54
 -10   5  -1   30.65    1.63
  10   5   1   31.69    1.59
 -11  -5  -1    2.52    0.55
  11  -5   1    2.55    0.65
 -11  -5  -1    2.45    0.53
 -11   5  -1    1.21    0.48
  11   5   1    2.82    0.58
 -12  -5  -1    0.28    0.33
 -12  -5  -1    0.48    0.38
  12  -5   1   -0.57    0.37
  12   5   1    0.02    0.39
 -12   5  -1    0.75    0.41
 -13  -5  -1    1.53    0.49
  13  -5   1    1.34    0.66
 -13   5  -1    1.60    0.56
  13   5   1    1.31    0.59
 -13  -6   1    2.78    0.62
  13  -6  -1    3.57    0.77
 -13   6   1    3.22    0.70
  13   6  -1    3.92    0.78
 -12  -6   1    1.48    0.48
 -12  -6   1    1.12    0.40
  12  -6  -1    0.82    0.50
  12   6  -1    1.15    0.48
 -12   6   1    0.36    0.34
 -11  -6   1    1.75    0.40
  11  -6  -1    1.06    0.53
 -11   6   1    0.96    0.40
  11   6  -1    1.22    0.49
  10  -6  -1    1.92    0.58
 -10  -6   1    2.44    0.49
 -10  -6   1    2.45    0.44
 -10   6   1    1.02    0.37
  10   6  -1    1.86    0.48
   9  -6  -1   57.68    2.38
  -9  -6   1   52.84    2.18
  -9  -6   1   54.05    2.05
   9   6  -1   55.60    2.23
  -9   6   1   56.89    2.25
  -8  -6   1   14.78    0.82
  -8  -6   1   15.48    0.94
   8  -6  -1   14.63    1.04
   8   6  -1   15.42    0.96
  -8   6   1   15.00    0.94
   7  -6  -1    3.73    0.57
  -7  -6   1    3.40    0.48
  -7   6   1    2.86    0.44
   7   6  -1    3.14    0.35
   7   6  -1    4.66    0.55
   6  -6  -1   39.98    1.62
  -6  -6   1   37.28    1.54
  -6   6   1   35.57    1.52
   6   6  -1   39.87    1.37
   6   6  -1   40.26    1.55
  -5  -6   1    1.38    0.32
   5  -6  -1    1.46    0.34
  -5   6   1    1.75    0.34
   5   6  -1    1.64    0.23
   5   6  -1    1.41    0.29
   4  -6  -1   21.30    0.93
   4  -6  -1   19.01    0.63
  -4  -6   1   19.99    0.92
  -4   6   1   18.50    0.88
   4   6  -1   18.72    0.86
   4   6  -1   20.19    0.75
   3  -6  -1   10.64    0.59
   3  -6  -1   12.02    0.46
  -3  -6   1   11.93    0.62
   3   6  -1   10.80    0.59
   3   6  -1   11.02    0.49
  -3   6   1   12.72    0.64
   2  -6  -1   29.46    1.07
   2  -6  -1   29.48    0.99
  -2  -6   1   28.06    1.09
   2   6  -1   28.51    0.99
   2   6  -1   29.71    1.09
  -2   6   1   27.89    1.09
  -1  -6   1   77.18    2.43
   1  -6  -1   80.98    2.40
   1  -6  -1   77.24    2.40
  -1   6   1   76.88    2.44
   1   6  -1   78.17    2.37
   1   6  -1   77.64    2.46
   0  -6  -1   13.14    0.61
   0  -6   1   13.30    0.56
   0   6   1   12.82    0.56
   0   6  -1   12.91    0.63
   0   6   1   12.11    0.57
   0   6  -1   13.06    0.56
  -1  -6  -1   12.09    0.62
   1  -6   1   13.06    0.51
   1   6   1   12.02    0.56
  -1   6  -1   11.59    0.62
   1   6   1   12.03    0.53
  -1   6  -1   12.27    0.58
   2  -6   1   72.46    2.40
   2  -6   1   75.69    2.20
  -2  -6  -1   73.17    2.42
  -2   6  -1   76.06    2.39
   2   6   1   76.81    2.29
   2   6   1   72.84    2.32
  -3  -6  -1   47.06    1.77
   3  -6   1   48.51    1.76
  -3   6  -1   52.29    1.77
   3   6   1   52.50    1.65
   3   6   1   49.90    1.66
  -4  -6  -1    3.97    0.45
   4  -6   1    5.64    0.46
   4   6   1    5.30    0.37
  -4   6  -1    4.95    0.44
   4   6   1    4.79    0.38
   5  -6   1   26.80    1.24
  -5  -6  -1   28.93    1.25
   5   6   1   29.64    1.14
  -5   6  -1   26.29    1.19
   5   6   1   27.15    1.10
   6  -6   1    3.46    0.51
  -6  -6  -1    4.69    0.54
  -6   6  -1    4.11    0.50
   6   6   1    3.89    0.44
   6   6   1    3.62    0.39
   7  -6   1   11.25    0.84
  -7  -6  -1   10.84    0.79
   7   6   1   12.25    0.75
   7   6   1   11.98    0.69
  -7   6  -1   12.48    0.84
   8  -6   1    0.82    0.36
  -8  -6  -1    0.32    0.30
  -8  -6  -1    0.85    0.31
  -8   6  -1    1.57    0.40
   8   6   1    0.96    0.33
   9  -6   1    1.26    0.44
  -9  -6  -1    1.45    0.42
  -9  -6  -1    1.45    0.37
  -9   6  -1    1.80    0.46
   9   6   1    1.06    0.38
 -10  -6  -1    6.23    0.72
  10  -6   1    5.69    0.83
 -10  -6  -1    6.76    0.78
  10   6   1    5.73    0.72
 -10   6  -1    5.45    0.75
 -11  -6  -1    2.25    0.50
  11  -6   1    1.43    0.53
 -11  -6  -1    1.86    0.50
  11   6   1    1.75    0.50
 -11   6  -1    2.61    0.60
  12  -6   1   -0.45    0.41
 -12  -6  -1    0.18    0.34
 -12   6  -1    0.14    0.34
  12   6   1    0.43    0.30
  12   6   1   -0.10    0.35
  13  -6   1    6.73    1.04
 -13   6  -1    5.93    0.92
  13   6   1    7.58    0.87
  13  -7  -1   -0.31    0.39
 -13  -7   1    0.24    0.40
  13   7  -1    0.88    0.46
 -13   7   1   -0.04    0.35
  12  -7  -1    5.44    0.91
 -12  -7   1    5.21    0.78
  12   7  -1    4.79    0.63
  12   7  -1    4.73    0.79
 -12   7   1    4.04    0.70
  11  -7  -1   26.29    1.62
 -11  -7   1   22.57    1.37
  11   7  -1   24.67    1.20
 -11   7   1   24.19    1.44
  11   7  -1   22.84    1.38
 -10  -7   1    2.84    0.55
  10  -7  -1    2.22    0.59
  10   7  -1    2.52    0.41
  10   7  -1    2.56    0.53
 -10   7   1    2.17    0.50
   9  -7  -1   13.54    1.05
  -9  -7   1   16.25    1.04
  -9   7   1   14.09    0.98
   9   7  -1   13.54    0.78
   9   7  -1   14.25    0.96
   8  -7  -1   22.13    1.26
  -8  -7   1   22.68    1.21
   8   7  -1   21.28    0.98
   8   7  -1   21.39    1.15
  -8   7   1   23.52    1.22
  -7  -7   1   36.90    1.58
   7  -7  -1   35.64    1.63
   7   7  -1   36.72    1.34
   7   7  -1   33.11    1.49
  -7   7   1   36.16    1.56
   6  -7  -1   11.54    0.76
  -6  -7   1    9.40    0.70
   6   7  -1   10.74    0.55
  -6   7   1    9.56    0.69
   6   7  -1   10.29    0.68
   5  -7  -1    6.62    0.54
  -5  -7   1    5.88    0.53
   5   7  -1    6.18    0.39
  -5   7   1    5.81    0.52
   5   7  -1    6.04    0.50
  -4  -7   1    0.19    0.19
   4  -7  -1    0.52    0.21
   4  -7  -1    0.43    0.10
  -4   7   1    0.07    0.18
   4   7  -1    0.35    0.18
   4   7  -1    0.29    0.13
   3  -7  -1    0.00    0.11
   3  -7  -1    0.35    0.16
  -3  -7   1    0.14    0.17
   3   7  -1    0.04    0.16
   3   7  -1    0.16    0.10
  -3   7   1    0.25    0.17
  -2  -7   1    2.92    0.34
   2  -7  -1    3.76    0.33
   2  -7  -1    3.56    0.30
  -2   7   1    3.46    0.37
   2   7  -1    2.95    0.26
   2   7  -1    3.69    0.37
   1  -7  -1    0.14    0.14
   1  -7  -1   -0.09    0.10
  -1  -7   1    0.09    0.14
   1   7  -1    0.02    0.15
  -1   7   1    0.14    0.14
   0  -7   1   24.86    0.96
   0  -7  -1   28.57    1.04
   0   7  -1   25.71    0.97
   0   7  -1   26.34    1.05
   0   7   1   25.36    0.96
   0   7   1   25.56    1.00
  -1  -7  -1    4.72    0.41
   1  -7   1    4.26    0.29
  -1   7  -1    3.58    0.40
  -1   7  -1    4.42    0.35
   1   7   1    4.21    0.33
   1   7   1    4.18    0.32
   2  -7   1    0.02    0.09
  -2  -7  -1    0.40    0.20
   2  -7   1   -0.03    0.13
   2   7   1    0.09    0.11
  -2   7  -1    0.00    0.11
   2   7   1    0.05    0.12
  -3  -7  -1   37.83    1.51
   3  -7   1   40.82    1.22
   3  -7   1   40.11    1.52
   3   7   1   40.21    1.38
  -3   7  -1   40.10    1.50
   3   7   1   39.93    1.40
  -4  -7  -1   22.91    1.08
   4  -7   1   22.69    1.08
   4   7   1   23.63    0.96
  -4   7  -1   22.43    1.05
   4   7   1   24.20    0.95
  -5  -7  -1    6.34    0.64
   5  -7   1    4.22    0.51
  -5   7  -1    6.26    0.51
   5   7   1    4.80    0.41
   5   7   1    4.88    0.42
  -6  -7  -1  115.46    3.77
   6  -7   1  116.49    3.81
  -6   7  -1  110.85    3.74
   6   7   1  113.17    3.60
   6   7   1  110.60    3.55
   7  -7   1   12.25    0.92
  -7  -7  -1   11.75    0.83
  -7   7  -1   14.54    0.89
   7   7   1   12.44    0.77
   7   7   1   12.35    0.72
   8  -7   1    1.44    0.46
  -8  -7  -1    1.12    0.37
  -8   7  -1    1.12    0.35
   8   7   1    1.21    0.35
   8   7   1    2.50    0.38
   9  -7   1    5.42    0.78
  -9  -7  -1    5.90    0.73
   9   7   1    5.59    0.66
   9   7   1    6.23    0.64
  -9   7  -1    7.82    0.86
 -10  -7  -1    1.81    0.48
  10  -7   1    3.11    0.67
 -10   7  -1    1.62    0.47
  10   7   1    2.21    0.43
  10   7   1    2.06    0.48
 -11  -7  -1    1.61    0.50
  11  -7   1    1.31    0.55
 -11   7  -1    1.89    0.53
  11   7   1    1.83    0.43
  11   7   1    1.14    0.44
 -12  -7  -1    3.50    0.68
  12  -7   1    4.01    0.78
  12   7   1    4.34    0.76
  12   7   1    3.90    0.61
 -12   7  -1    3.71    0.74
  13  -7   1    5.15    0.97
 -13   7  -1    5.68    0.92
  13   7   1    4.38    0.68
  13  -8  -1    2.85    0.79
 -13  -8   1    1.69    0.57
 -13   8   1    2.46    0.64
  13   8  -1    1.35    0.55
 -12  -8   1    1.77    0.55
  12  -8  -1    1.12    0.55
  12   8  -1    1.07    0.47
 -12   8   1    2.24    0.55
 -11  -8   1    0.35    0.36
  11  -8  -1    0.69    0.48
 -11   8   1    0.31    0.34
  11   8  -1    0.11    0.23
  11   8  -1    0.28    0.36
  10  -8  -1   20.33    1.36
 -10  -8   1   19.67    1.23
 -10   8   1   18.64    1.22
  10   8  -1   18.84    0.98
  10   8  -1   18.32    1.16
  -9  -8   1    2.43    0.52
   9  -8  -1    3.28    0.63
   9   8  -1    3.39    0.56
   9   8  -1    3.55    0.43
  -9   8   1    2.32    0.48
  -8  -8   1   70.39    2.64
   8  -8  -1   67.79    2.70
   8   8  -1   67.86    2.32
  -8   8   1   70.55    2.63
   8   8  -1   67.62    2.53
  -7  -8   1    2.25    0.45
   7  -8  -1    2.00    0.46
  -7   8   1    1.81    0.39
   7   8  -1    1.91    0.29
   7   8  -1    1.50    0.35
  -6  -8   1    6.23    0.67
   6  -8  -1    4.59    0.60
   6   8  -1    5.36    0.58
  -6   8   1    4.95    0.56
   6   8  -1    5.64    0.41
  -5  -8   1   59.59    2.10
   5  -8  -1   53.73    2.06
  -5   8   1   55.77    2.06
   5   8  -1   54.89    1.83
   5   8  -1   53.92    1.99
   4  -8  -1   41.43    1.61
  -4  -8   1   40.06    1.61
   4  -8  -1   44.30    1.32
  -4   8   1   39.72    1.60
   4   8  -1   41.22    1.43
   4   8  -1   43.45    1.58
   3  -8  -1    2.84    0.26
   3  -8  -1    2.72    0.36
  -3  -8   1    2.12    0.33
  -3   8   1    1.59    0.29
   3   8  -1    2.39    0.26
   3   8  -1    2.42    0.34
  -2  -8   1    1.59    0.29
   2  -8  -1    1.12    0.22
   2  -8  -1    1.31    0.22
  -2   8   1    1.28    0.26
   2   8  -1    1.13    0.19
   2   8  -1    1.14    0.25
  -1  -8   1    0.93    0.22
   1  -8  -1    1.51    0.22
   1  -8  -1    1.48    0.26
   1   8  -1    0.76    0.23
   1   8  -1    1.07    0.19
  -1   8   1    1.31    0.25
   0  -8  -1   16.85    0.82
   0  -8   1   19.38    0.79
   0   8  -1   16.58    0.83
   0   8  -1   19.17    0.80
   0   8   1   18.65    0.78
   0   8   1   19.89    0.83
  -1  -8  -1   21.58    0.96
   1  -8   1   20.68    0.82
   1   8   1   22.83    0.87
   1   8   1   19.57    0.88
  -1   8  -1   21.84    0.91
  -1   8  -1   21.19    0.96
  -2  -8  -1   47.87    1.78
   2  -8   1   50.46    1.77
   2  -8   1   49.98    1.57
  -2   8  -1   52.37    1.77
   2   8   1   49.30    1.69
   2   8   1   46.05    1.63
   3  -8   1   17.89    0.88
   3  -8   1   16.94    0.61
  -3  -8  -1   16.93    0.89
   3   8   1   16.50    0.74
   3   8   1   15.48    0.75
  -3   8  -1   15.97    0.83
  -4  -8  -1   30.77    1.32
   4  -8   1   27.80    1.26
  -4   8  -1   27.20    1.24
   4   8   1   29.29    1.15
   4   8   1   30.74    1.15
   5  -8   1    0.86    0.28
  -5  -8  -1    0.70    0.30
   5   8   1    1.00    0.23
   5   8   1    1.04    0.24
  -5   8  -1    0.72    0.25
   6  -8   1    0.94    0.33
  -6  -8  -1    2.22    0.43
   6   8   1    1.34    0.30
   6   8   1    1.47    0.30
  -6   8  -1    1.14    0.34
   7  -8   1    8.61    0.81
  -7  -8  -1    9.63    0.79
   7   8   1    9.54    0.63
  -7   8  -1    9.13    0.74
   7   8   1    9.61    0.68
   8  -8   1    4.42    0.69
  -8  -8  -1    4.63    0.66
  -8   8  -1    3.55    0.56
   8   8   1    6.13    0.59
   8   8   1    4.26    0.55
   9  -8   1    5.09    0.78
  -9  -8  -1    6.11    0.80
  -9   8  -1    4.80    0.70
   9   8   1    5.92    0.60
   9   8   1    4.76    0.62
 -10  -8  -1    0.35    0.35
  10  -8   1    0.83    0.48
  10   8   1   -0.29    0.24
  10   8   1   -0.14    0.20
 -10   8  -1   -0.03    0.27
  11  -8   1    0.67    0.40
 -11  -8  -1   -0.22    0.28
 -11   8  -1    0.27    0.36
  11   8   1   -0.03    0.31
  11   8   1   -0.16    0.24
  12  -8   1   26.81    1.77
 -12  -8  -1   23.33    1.50
  12   8   1   24.81    1.32
 -12   8  -1   20.00    1.48
 -13  -9   1    3.72    0.77
  13  -9  -1    4.47    0.89
 -13   9   1    4.77    0.83
  12  -9  -1    3.83    0.84
 -12  -9   1    4.28    0.77
 -12   9   1    4.50    0.79
  12   9  -1    5.09    0.79
  11  -9  -1   12.12    1.29
 -11  -9   1   14.17    1.12
 -11   9   1   13.49    1.10
  11   9  -1   13.92    1.06
  10  -9  -1    2.60    0.61
 -10  -9   1    2.27    0.56
  10   9  -1    2.13    0.38
 -10   9   1    1.97    0.52
  10   9  -1    1.65    0.46
   9  -9  -1    4.94    0.74
  -9  -9   1    5.15    0.70
   9   9  -1    5.75    0.50
   9   9  -1    5.56    0.69
  -9   9   1    5.61    0.72
  -8  -9   1    1.54    0.45
   8  -9  -1    2.92    0.57
   8   9  -1    1.93    0.32
  -8   9   1    1.59    0.43
   8   9  -1    1.49    0.38
  -7  -9   1   11.00    0.84
   7  -9  -1    9.01    0.78
   7   9  -1    9.86    0.59
  -7   9   1    9.27    0.74
   7   9  -1    9.67    0.74
   6  -9  -1   20.31    1.14
  -6  -9   1   22.72    1.18
   6   9  -1   20.84    1.07
   6   9  -1   23.72    0.95
  -6   9   1   20.10    1.12
  -5  -9   1    4.21    0.54
   5  -9  -1    3.47    0.50
  -5   9   1    4.05    0.49
   5   9  -1    4.29    0.50
   5   9  -1    4.24    0.36
  -4  -9   1   45.38    1.75
   4  -9  -1   44.67    1.71
   4  -9  -1   45.07    1.42
   4   9  -1   44.22    1.54
   4   9  -1   44.27    1.68
  -4   9   1   43.65    1.74
   3  -9  -1    6.48    0.40
  -3  -9   1    6.62    0.55
   3  -9  -1    6.46    0.50
  -3   9   1    6.90    0.54
   3   9  -1    6.04    0.51
   3   9  -1    5.90    0.40
   2  -9  -1   85.68    2.66
  -2  -9   1   81.56    2.79
   2  -9  -1   87.22    2.75
   2   9  -1   85.44    2.78
   2   9  -1   83.83    2.66
  -2   9   1   86.07    2.81
   1  -9  -1   93.76    2.97
  -1  -9   1   93.52    3.01
   1  -9  -1   96.12    2.96
  -1   9   1   94.16    3.03
   1   9  -1   94.53    2.94
   1   9  -1   94.18    3.04
   0  -9   1   54.37    1.89
   0  -9  -1   54.79    1.94
   0   9  -1   54.70    1.90
   0   9  -1   56.24    1.98
   0   9   1   60.58    1.91
   0   9   1   57.45    1.95
   1  -9   1   63.92    2.07
  -1  -9  -1   62.62    2.20
  -1   9  -1   62.55    2.21
  -1   9  -1   65.02    2.16
   1   9   1   63.26    2.08
   1   9   1   65.43    2.15
  -2  -9  -1    0.07    0.19
   2  -9   1    0.04    0.12
   2  -9   1    0.01    0.17
   2   9   1    0.12    0.15
   2   9   1    0.09    0.15
  -2   9  -1   -0.15    0.16
   3  -9   1   -0.11    0.16
  -3  -9  -1    0.02    0.21
   3  -9   1    0.15    0.12
  -3   9  -1    0.50    0.21
   3   9   1   -0.20    0.13
   3   9   1    0.27    0.16
  -4  -9  -1    6.55    0.59
   4  -9   1    8.66    0.64
   4   9   1    7.11    0.49
  -4   9  -1    6.61    0.58
   4   9   1    7.51    0.51
   5  -9   1    0.82    0.28
  -5  -9  -1    0.61    0.30
  -5   9  -1    0.70    0.28
   5   9   1    0.98    0.25
   5   9   1    0.60    0.21
  -6  -9  -1   13.76    0.94
   6  -9   1   16.32    1.02
   6   9   1   15.58    0.81
  -6   9  -1   15.93    0.95
   6   9   1   16.83    0.86
  -7  -9  -1    4.96    0.66
   7  -9   1    4.81    0.63
  -7   9  -1    4.47    0.61
   7   9   1    5.30    0.57
   7   9   1    4.37    0.49
   8  -9   1    2.49    0.53
  -8  -9  -1    3.23    0.56
  -8   9  -1    2.36    0.50
   8   9   1    2.19    0.43
   8   9   1    2.86    0.43
  -9  -9  -1    6.48    0.80
   9  -9   1    5.61    0.82
  -9   9  -1    6.92    0.85
   9   9   1    5.98    0.68
   9   9   1    6.29    0.63
 -10  -9  -1    3.11    0.63
  10  -9   1    3.60    0.71
  10   9   1    3.00    0.54
 -10   9  -1    3.16    0.61
  10   9   1    4.09    0.55
  11  -9   1   12.25    1.31
 -11  -9  -1   11.46    1.04
 -11   9  -1   10.74    1.15
  11   9   1   10.47    0.83
 -12  -9  -1    3.83    0.75
  12  -9   1    4.13    0.84
  12   9   1    3.42    0.57
 -12   9  -1    3.33    0.74
 -12 -10   1    0.72    0.49
  12 -10  -1    0.99    0.57
  12  10  -1    1.17    0.52
 -12  10   1    0.87    0.44
  11 -10  -1    8.72    1.13
 -11 -10   1    7.24    0.95
 -11  10   1    7.13    0.89
  11  10  -1    7.78    0.89
 -10 -10   1    0.49    0.40
  10 -10  -1    0.35    0.43
  10  10  -1    0.57    0.36
  10  10  -1    0.28    0.21
 -10  10   1    0.08    0.31
  -9 -10   1    0.61    0.35
   9 -10  -1    1.15    0.48
   9  10  -1    0.83    0.26
   9  10  -1    1.47    0.41
  -9  10   1    1.13    0.41
  -8 -10   1    1.54    0.46
   8 -10  -1    1.48    0.48
  -8  10   1    1.90    0.47
   8  10  -1    1.31    0.37
   8  10  -1    1.77    0.33
  -7 -10   1    3.30    0.58
   7 -10  -1    3.11    0.60
   7  10  -1    3.91    0.55
   7  10  -1    3.38    0.40
  -7  10   1    3.06    0.54
  -6 -10   1    0.85    0.35
   6 -10  -1    0.78    0.32
  -6  10   1    1.03    0.34
   6  10  -1    1.04    0.24
   6  10  -1    1.26    0.32
   5 -10  -1    0.14    0.10
   5 -10  -1    0.21    0.25
  -5 -10   1    0.43    0.29
   5  10  -1    0.19    0.14
   5  10  -1    0.33    0.23
  -5  10   1    0.15    0.21
   4 -10  -1   35.72    1.18
  -4 -10   1   34.35    1.50
   4 -10  -1   33.94    1.44
  -4  10   1   32.01    1.46
   4  10  -1   35.35    1.44
   4  10  -1   34.45    1.29
   3 -10  -1    0.38    0.17
  -3 -10   1    0.47    0.25
   3 -10  -1    0.15    0.19
   3  10  -1    0.47    0.23
   3  10  -1    0.22    0.14
  -3  10   1    0.37    0.20
  -2 -10   1    1.52    0.33
   2 -10  -1    2.09    0.31
   2 -10  -1    2.27    0.33
   2  10  -1    2.06    0.36
   2  10  -1    1.71    0.26
  -2  10   1    1.80    0.32
  -1 -10   1   16.26    0.81
   1 -10  -1   14.91    0.77
   1 -10  -1   14.45    0.73
   1  10  -1   13.99    0.80
   1  10  -1   16.08    0.75
  -1  10   1   15.67    0.81
   0 -10  -1    0.96    0.25
   0 -10   1    1.36    0.27
   0  10   1    1.29    0.26
   0  10   1    1.59    0.30
   0  10  -1    1.26    0.29
   0  10  -1    1.76    0.28
  -1 -10  -1   12.24    0.73
   1 -10   1   11.19    0.61
  -1  10  -1   11.90    0.67
   1  10   1   12.41    0.67
  -1  10  -1   10.68    0.71
   1  10   1   12.09    0.63
  -2 -10  -1    0.31    0.21
   2 -10   1    0.56    0.18
   2 -10   1    0.42    0.21
   2  10   1    0.36    0.18
   2  10   1    0.12    0.16
  -2  10  -1    0.35    0.21
  -3 -10  -1    0.57    0.28
   3 -10   1    1.29    0.21
   3 -10   1    1.01    0.27
   3  10   1    0.78    0.23
   3  10   1    1.21    0.25
  -3  10  -1    1.12    0.29
  -4 -10  -1    0.15    0.23
   4 -10   1    0.50    0.26
   4 -10   1    0.32    0.10
  -4  10  -1    0.14    0.20
   4  10   1    0.42    0.21
   4  10   1    0.12    0.15
  -5 -10  -1   28.88    1.40
   5 -10   1   29.09    1.39
   5  10   1   29.13    1.22
   5  10   1   28.99    1.22
  -5  10  -1   29.21    1.36
  -6 -10  -1    8.95    0.79
   6 -10   1    8.33    0.77
   6  10   1    9.94    0.65
   6  10   1    9.05    0.64
  -6  10  -1    9.19    0.76
  -7 -10  -1    5.64    0.72
   7 -10   1    4.39    0.65
   7  10   1    7.95    0.62
   7  10   1    6.65    0.56
  -7  10  -1    5.90    0.71
  -8 -10  -1   20.43    1.29
   8 -10   1   20.70    1.31
  -8  10  -1   21.83    1.27
   8  10   1   19.39    1.07
   8  10   1   21.87    1.07
  -9 -10  -1    1.37    0.47
   9 -10   1    0.81    0.45
   9  10   1    1.17    0.39
  -9  10  -1    0.65    0.36
   9  10   1    0.86    0.31
 -10 -10  -1    4.35    0.74
  10 -10   1    5.55    0.83
  10  10   1    4.19    0.57
 -10  10  -1    5.55    0.82
  11 -10   1    2.21    0.66
 -11 -10  -1    1.00    0.47
 -11  10  -1    1.72    0.53
  11  10   1    0.67    0.31
  12 -10   1    1.07    0.61
 -12 -10  -1    0.95    0.52
 -12  10  -1    0.32    0.40
 -12 -11   1    6.61    0.99
  12 -11  -1    5.18    0.98
 -12  11   1    5.59    0.91
 -11 -11   1    5.65    0.89
  11 -11  -1    5.83    0.93
  11  11  -1    5.20    0.75
 -11  11   1    3.50    0.70
 -10 -11   1   31.04    1.72
  10 -11  -1   29.36    1.76
  10  11  -1   30.19    1.55
 -10  11   1   29.30    1.66
  -9 -11   1    1.41    0.46
   9 -11  -1    3.40    0.65
   9  11  -1    2.42    0.39
   9  11  -1    3.35    0.57
  -9  11   1    2.42    0.54
  -8 -11   1   26.88    1.49
   8 -11  -1   28.36    1.56
   8  11  -1   27.51    1.20
   8  11  -1   25.90    1.35
  -8  11   1   28.45    1.50
  -7 -11   1   10.26    0.90
   7 -11  -1    9.83    0.88
   7  11  -1   11.71    0.68
  -7  11   1   12.06    0.89
   7  11  -1    9.25    0.76
   6 -11  -1   28.22    1.46
  -6 -11   1   29.77    1.51
   6  11  -1   30.57    1.23
  -6  11   1   31.66    1.50
   6  11  -1   30.74    1.39
  -5 -11   1    6.05    0.69
   5 -11  -1    7.46    0.68
   5  11  -1    7.90    0.53
  -5  11   1    8.13    0.69
   5  11  -1    8.80    0.68
   4 -11  -1    0.15    0.22
   4 -11  -1    0.19    0.16
  -4 -11   1    0.59    0.28
   4  11  -1    0.33    0.17
  -4  11   1    0.29    0.23
   4  11  -1    0.31    0.25
   3 -11  -1   65.13    2.31
  -3 -11   1   69.10    2.41
   3 -11  -1   65.25    2.13
   3  11  -1   63.20    2.30
  -3  11   1   62.77    2.35
   3  11  -1   64.93    2.18
   2 -11  -1   65.67    2.24
   2 -11  -1   61.87    2.15
  -2 -11   1   66.70    2.33
   2  11  -1   63.60    2.27
  -2  11   1   64.93    2.32
   2  11  -1   64.16    2.17
  -1 -11   1   40.75    1.60
   1 -11  -1   43.15    1.55
   1 -11  -1   39.90    1.55
   1  11  -1   41.12    1.62
  -1  11   1   43.10    1.63
   1  11  -1   41.31    1.54
   0 -11  -1    2.53    0.38
   0 -11   1    2.54    0.37
   0  11  -1    3.71    0.46
   0  11   1    2.91    0.40
   0  11   1    2.99    0.37
   0  11  -1    4.11    0.44
  -1 -11  -1    0.06    0.21
   1 -11   1    0.13    0.17
  -1  11  -1    0.13    0.18
   1  11   1    0.05    0.16
  -1  11  -1    0.01    0.20
   1  11   1    0.15    0.16
  -2 -11  -1   47.34    1.88
   2 -11   1   49.84    1.85
   2 -11   1   49.79    1.67
   2  11   1   46.82    1.72
   2  11   1   48.32    1.78
  -2  11  -1   47.81    1.83
  -3 -11  -1   19.12    1.09
   3 -11   1   20.20    0.82
   3 -11   1   20.35    1.04
   3  11   1   20.60    0.93
   3  11   1   20.08    0.97
  -3  11  -1   22.20    1.08
   4 -11   1    0.45    0.15
   4 -11   1    0.41    0.27
  -4 -11  -1    0.11    0.25
   4  11   1    0.63    0.23
  -4  11  -1    0.09    0.21
   4  11   1    0.24    0.18
   5 -11   1  109.83    3.77
  -5 -11  -1  107.14    3.79
   5  11   1  112.92    3.57
  -5  11  -1  103.24    3.70
   5  11   1  115.68    3.56
  -6 -11  -1    0.46    0.36
   6 -11   1   -0.13    0.27
   6  11   1    0.43    0.24
   6  11   1    0.33    0.24
  -6  11  -1    0.19    0.24
  -7 -11  -1   12.65    1.01
   7 -11   1   12.01    0.98
   7  11   1   12.31    0.79
  -7  11  -1   13.23    0.98
   7  11   1   13.14    0.80
   8 -11   1    4.54    0.74
  -8 -11  -1    3.68    0.69
  -8  11  -1    4.79    0.71
   8  11   1    3.55    0.49
   8  11   1    4.60    0.58
  -9 -11  -1    4.72    0.76
   9 -11   1    4.81    0.79
   9  11   1    4.59    0.58
  -9  11  -1    2.65    0.60
 -10 -11  -1   12.37    1.11
  10 -11   1   13.17    1.22
 -10  11  -1   12.03    1.05
  10  11   1   13.29    0.89
 -11 -11  -1    3.09    0.73
  11 -11   1    2.79    0.72
 -11  11  -1    4.32    0.78
  11  11   1    2.70    0.68
  12 -11   1   -0.34    0.42
 -12 -11  -1   -0.52    0.34
 -12  11  -1   -0.19    0.34
  12 -12  -1    1.27    0.59
 -12 -12   1    0.44    0.48
 -12  12   1    0.56    0.42
  11 -12  -1    1.16    0.59
 -11 -12   1    1.41    0.53
 -11  12   1    0.94    0.46
  10 -12  -1   12.40    1.33
 -10 -12   1   10.63    1.17
  10  12  -1   11.50    0.95
 -10  12   1   13.04    1.10
   9 -12  -1   28.18    1.70
  -9 -12   1   28.88    1.66
  -9  12   1   29.84    1.63
   9  12  -1   27.91    1.46
  -8 -12   1   11.31    0.99
   8 -12  -1    7.68    0.92
   8  12  -1    9.91    0.81
   8  12  -1    9.08    0.65
  -8  12   1    8.64    0.93
  -7 -12   1    0.10    0.28
   7 -12  -1    0.11    0.31
   7  12  -1   -0.31    0.21
  -7  12   1   -0.20    0.23
   7  12  -1    0.29    0.19
   6 -12  -1    9.26    0.80
  -6 -12   1    9.16    0.93
  -6  12   1    8.06    0.84
   6  12  -1    8.02    0.72
   6  12  -1    8.76    0.60
   5 -12  -1    1.85    0.43
  -5 -12   1    1.77    0.45
   5  12  -1    1.91    0.41
   5  12  -1    1.56    0.31
  -5  12   1    2.00    0.45
   4 -12  -1    4.30    0.39
   4 -12  -1    4.36    0.54
  -4 -12   1    3.80    0.55
   4  12  -1    3.97    0.44
   4  12  -1    4.55    0.55
  -4  12   1    5.18    0.63
  -3 -12   1    2.16    0.43
   3 -12  -1    2.47    0.40
   3 -12  -1    2.50    0.34
   3  12  -1    1.62    0.30
   3  12  -1    2.26    0.42
  -3  12   1    2.48    0.42
   2 -12  -1   23.12    1.07
  -2 -12   1   23.25    1.15
   2 -12  -1   22.32    1.02
  -2  12   1   21.15    1.11
   2  12  -1   23.25    1.02
   2  12  -1   24.67    1.15
   1 -12  -1    0.34    0.18
   1 -12  -1    0.25    0.24
  -1 -12   1    0.94    0.30
   1  12  -1    0.52    0.26
   1  12  -1    0.78    0.23
  -1  12   1    0.35    0.21
   0 -12  -1    1.66    0.35
   0 -12   1    1.33    0.31
   0  12  -1    1.85    0.37
   0  12   1    1.49    0.31
   0  12   1    1.37    0.31
   0  12  -1    1.30    0.29
   1 -12   1    5.18    0.46
  -1 -12  -1    3.80    0.50
  -1  12  -1    5.09    0.60
   1  12   1    5.01    0.47
   1  12   1    6.01    0.51
  -1  12  -1    6.71    0.54
   2 -12   1    5.07    0.43
  -2 -12  -1    4.54    0.57
   2 -12   1    5.38    0.59
   2  12   1    5.21    0.51
   2  12   1    4.49    0.50
  -2  12  -1    4.56    0.53
   3 -12   1   15.26    0.73
   3 -12   1   17.28    0.97
  -3  12  -1   17.54    0.96
   3  12   1   16.23    0.84
   3  12   1   16.53    0.88
  -4 -12  -1   30.40    1.50
   4 -12   1   30.85    1.45
   4  12   1   31.23    1.29
   4  12   1   31.57    1.32
  -4  12  -1   27.21    1.38
   5 -12   1    2.80    0.49
  -5 -12  -1    3.36    0.57
   5  12   1    4.30    0.51
   5  12   1    5.59    0.58
  -5  12  -1    3.83    0.58
  -6 -12  -1    0.06    0.31
   6 -12   1   -0.04    0.27
   6  12   1   -0.08    0.16
  -6  12  -1    0.06    0.28
   6  12   1   -0.14    0.20
   7 -12   1    2.46    0.56
  -7 -12  -1    1.72    0.49
  -7  12  -1    2.08    0.50
   7  12   1    1.56    0.36
   7  12   1    1.39    0.35
   8 -12   1   -0.53    0.24
  -8 -12  -1    0.30    0.34
   8  12   1    0.09    0.22
  -8  12  -1   -0.06    0.27
   9 -12   1    4.08    0.74
  -9 -12  -1    3.62    0.71
   9  12   1    2.63    0.47
  -9  12  -1    3.86    0.69
  10 -12   1    2.94    0.72
 -10 -12  -1    5.53    0.85
  10  12   1    4.18    0.58
 -10  12  -1    2.34    0.58
 -11 -12  -1    1.70    0.60
  11 -12   1    1.79    0.67
 -11  12  -1    1.86    0.62
 -11 -13   1   -0.23    0.37
  11 -13  -1    0.53    0.51
 -11  13   1   -0.18    0.33
 -10 -13   1    1.77    0.59
  10 -13  -1    1.89    0.63
 -10  13   1    2.61    0.64
  -9 -13   1    0.53    0.45
   9 -13  -1    0.63    0.44
  -9  13   1    0.32    0.36
   9  13  -1    0.14    0.30
  -8 -13   1    8.71    1.00
   8 -13  -1    8.70    0.97
   8  13  -1   10.12    0.76
  -8  13   1   10.28    0.92
   8  13  -1   10.45    0.85
  -7 -13   1   15.83    1.13
   7 -13  -1   14.81    1.12
   7  13  -1   15.82    0.87
  -7  13   1   16.65    1.13
   7  13  -1   15.92    1.01
  -6 -13   1    0.12    0.33
   6 -13  -1    1.21    0.40
   6  13  -1    0.12    0.25
   6  13  -1    0.63    0.24
  -6  13   1    0.40    0.32
  -5 -13   1   10.27    0.88
   5 -13  -1    9.43    0.79
   5  13  -1   11.12    0.67
  -5  13   1    8.86    0.79
   5  13  -1    9.54    0.74
   4 -13  -1    0.33    0.19
  -4 -13   1   -0.04    0.28
   4 -13  -1    0.23    0.25
   4  13  -1    0.76    0.23
   4  13  -1    0.33    0.28
  -4  13   1    0.54    0.28
   3 -13  -1    4.08    0.51
  -3 -13   1    5.78    0.69
   3 -13  -1    4.39    0.46
   3  13  -1    5.56    0.48
  -3  13   1    4.99    0.60
   3  13  -1    4.78    0.57
   2 -13  -1    0.63    0.25
   2 -13  -1    0.59    0.27
  -2 -13   1    0.77    0.31
   2  13  -1    0.57    0.21
  -2  13   1    0.51    0.27
   2  13  -1    0.91    0.30
   1 -13  -1    0.10    0.18
   1 -13  -1    0.41    0.25
  -1 -13   1    0.36    0.24
  -1  13   1    0.29    0.23
   1  13  -1    0.26    0.25
   1  13  -1    0.54    0.23
   0 -13   1   18.62    0.98
   0 -13  -1   17.88    1.01
   0  13   1   20.53    0.99
   0  13  -1   21.84    1.09
   0  13   1   21.30    1.05
   0  13  -1   19.28    0.99
  -1 -13  -1    2.86    0.48
   1 -13   1    2.22    0.37
  -1  13  -1    2.13    0.40
   1  13   1    2.67    0.43
   1  13   1    1.93    0.35
  -1  13  -1    2.67    0.46
   2 -13   1    1.16    0.33
  -2 -13  -1    0.44    0.32
   2 -13   1    0.92    0.26
   2  13   1    0.72    0.27
   2  13   1    0.65    0.24
  -2  13  -1    1.59    0.37
   3 -13   1    6.60    0.49
   3 -13   1    7.19    0.66
  -3 -13  -1    8.64    0.77
   3  13   1    7.21    0.58
   3  13   1    7.25    0.59
  -3  13  -1    6.66    0.71
  -4 -13  -1    4.82    0.68
   4 -13   1    5.93    0.67
   4  13   1    6.69    0.57
  -4  13  -1    8.21    0.81
   4  13   1    6.95    0.58
  -5 -13  -1   18.68    1.18
   5 -13   1   17.37    1.12
  -5  13  -1   18.68    1.12
   5  13   1   18.00    0.98
   5  13   1   18.63    0.97
   6 -13   1    0.24    0.28
  -6 -13  -1   -0.07    0.28
  -6  13  -1    0.26    0.29
   6  13   1    0.13    0.23
   6  13   1    0.12    0.20
  -7 -13  -1    0.98    0.43
   7 -13   1    1.15    0.43
   7  13   1    0.61    0.29
  -7  13  -1    0.83    0.39
   8 -13   1    0.46    0.39
  -8 -13  -1    0.56    0.41
   8  13   1    0.15    0.24
  -8  13  -1    0.39    0.37
   9 -13   1    0.30    0.41
  -9 -13  -1    0.31    0.45
   9  13   1   -0.09    0.24
  -9  13  -1    0.22    0.33
  10 -13   1    0.58    0.53
 -10 -13  -1    0.26    0.47
 -10  13  -1    0.40    0.39
  11 -13   1    0.23    0.50
 -11 -13  -1   -0.14    0.39
 -11  13  -1    0.12    0.36
  11 -14  -1    0.66    0.56
 -11 -14   1    0.02    0.48
 -11  14   1    0.48    0.46
  10 -14  -1   13.91    1.45
 -10 -14   1   15.82    1.33
 -10  14   1   16.29    1.28
   9 -14  -1    1.88    0.62
  -9 -14   1    2.07    0.63
  -9  14   1    1.85    0.55
   8 -14  -1   13.23    1.13
  -8 -14   1   15.76    1.22
   8  14  -1   13.47    1.00
  -8  14   1   14.47    1.11
  -7 -14   1    0.86    0.44
   7 -14  -1    0.89    0.39
  -7  14   1    0.20    0.31
   7  14  -1    0.57    0.33
   7  14  -1    0.72    0.27
   6 -14  -1    4.84    0.67
  -6 -14   1    5.20    0.79
   6  14  -1    5.43    0.57
  -6  14   1    3.32    0.59
   6  14  -1    5.34    0.67
   5 -14  -1   10.57    0.84
  -5 -14   1    7.73    0.86
   5  14  -1   10.44    0.81
  -5  14   1    9.84    0.85
   5  14  -1   11.72    0.72
  -4 -14   1   13.30    0.99
   4 -14  -1   12.92    0.89
   4  14  -1   13.82    0.80
  -4  14   1   13.93    0.96
   4  14  -1   13.65    0.91
   3 -14  -1    1.81    0.38
   3 -14  -1    1.98    0.35
  -3 -14   1    1.33    0.41
  -3  14   1    1.24    0.38
   3  14  -1    0.83    0.33
   3  14  -1    1.82    0.34
   2 -14  -1    3.74    0.49
  -2 -14   1    2.28    0.45
   2 -14  -1    3.33    0.46
   2  14  -1    3.01    0.49
  -2  14   1    3.93    0.56
   2  14  -1    3.63    0.45
   1 -14  -1    5.28    0.60
   1 -14  -1    4.31    0.51
  -1 -14   1    3.97    0.56
   1  14  -1    5.26    0.56
   1  14  -1    5.36    0.63
  -1  14   1    6.22    0.67
   0 -14  -1    6.30    0.68
   0 -14   1    4.65    0.55
   0  14  -1    4.52    0.59
   0  14   1    4.94    0.55
   0  14  -1    5.52    0.59
   0  14   1    6.21    0.64
   1 -14   1    0.28    0.24
  -1 -14  -1    0.66    0.33
  -1  14  -1    0.51    0.33
   1  14   1    0.96    0.30
   1  14   1    0.83    0.29
  -1  14  -1    0.65    0.27
   2 -14   1   29.20    1.27
   2 -14   1   30.42    1.44
  -2 -14  -1   30.73    1.52
   2  14   1   31.95    1.40
   2  14   1   31.66    1.34
  -2  14  -1   33.29    1.48
  -3 -14  -1   10.32    0.88
   3 -14   1   11.12    0.64
   3 -14   1   11.15    0.82
   3  14   1    9.57    0.69
   3  14   1   10.81    0.74
  -3  14  -1    8.88    0.75
   4 -14   1    3.17    0.54
  -4 -14  -1    2.37    0.55
   4  14   1    2.98    0.45
   4  14   1    2.97    0.46
  -4  14  -1    2.21    0.46
   5 -14   1    5.86    0.73
  -5 -14  -1    6.94    0.88
   5  14   1    6.61    0.66
   5  14   1    6.91    0.70
   6 -14   1    7.82    0.88
  -6 -14  -1    9.81    1.08
   6  14   1    8.39    0.71
  -6  14  -1    9.58    0.97
   7 -14   1    0.54    0.39
  -7 -14  -1    0.64    0.42
  -7  14  -1    0.49    0.38
   7  14   1    0.32    0.26
   8 -14   1   12.75    1.15
  -8 -14  -1   12.66    1.31
   8  14   1   13.64    0.91
  -8  14  -1   14.33    1.13
  -9 -14  -1    6.47    0.99
   9 -14   1    7.08    1.02
   9  14   1    7.04    0.90
  -9  14  -1    7.40    0.97
  10 -14   1    0.08    0.47
 -10 -14  -1    0.42    0.46
 -10  14  -1    0.47    0.44
 -10 -15   1   10.31    1.25
  10 -15  -1   11.04    1.26
 -10  15   1   12.85    1.35
  -9 -15   1    4.89    0.88
   9 -15  -1    3.92    0.76
  -9  15   1    4.63    0.82
   8 -15  -1   -0.04    0.32
  -8 -15   1    0.01    0.38
  -8  15   1    0.71    0.39
  -7 -15   1    9.72    1.10
   7 -15  -1    9.51    1.02
  -7  15   1   10.56    0.93
   7  15  -1    9.01    0.82
  -6 -15   1    3.98    0.70
   6 -15  -1    4.44    0.67
  -6  15   1    5.49    0.75
   6  15  -1    4.89    0.55
   6  15  -1    5.25    0.67
   5 -15  -1    0.52    0.30
  -5 -15   1    0.36    0.35
   5  15  -1   -0.09    0.16
  -5  15   1    0.05    0.28
   5  15  -1   -0.01    0.24
   4 -15  -1    1.08    0.36
  -4 -15   1    1.90    0.46
  -4  15   1    0.73    0.36
   4  15  -1    0.97    0.29
   4  15  -1    0.70    0.34
   3 -15  -1   44.96    1.93
  -3 -15   1   50.14    2.10
   3 -15  -1   48.40    1.81
  -3  15   1   47.46    2.02
   3  15  -1   48.34    1.85
   3  15  -1   49.12    1.98
   2 -15  -1   41.86    1.67
   2 -15  -1   43.31    1.73
  -2 -15   1   37.90    1.78
   2  15  -1   44.72    1.70
   2  15  -1   38.89    1.74
  -2  15   1   39.50    1.76
   1 -15  -1    2.14    0.39
   1 -15  -1    1.97    0.42
  -1 -15   1    1.69    0.41
  -1  15   1    2.06    0.43
   1  15  -1    1.61    0.40
   1  15  -1    2.25    0.39
   0 -15   1    3.31    0.51
   0 -15  -1    3.26    0.52
   0 -15  -1    3.85    0.48
   0  15  -1    2.69    0.51
   0  15  -1    3.74    0.50
   0  15   1    2.57    0.46
   1 -15   1    1.55    0.39
   1 -15   1    1.66    0.37
  -1 -15  -1    1.44    0.41
   1  15   1    1.66    0.37
  -1  15  -1    1.79    0.39
   1  15   1    1.15    0.32
   2 -15   1   52.96    1.95
   2 -15   1   56.16    2.16
  -2 -15  -1   53.91    2.21
   2  15   1   50.95    1.97
   2  15   1   51.17    2.06
  -2  15  -1   52.15    2.13
   3 -15   1    0.00    0.22
  -3 -15  -1   -0.29    0.25
  -3  15  -1   -0.24    0.21
   3  15   1   -0.01    0.23
   3  15   1   -0.16    0.19
   4 -15   1   -0.04    0.23
  -4 -15  -1    0.01    0.28
  -4  15  -1    0.25    0.28
   4  15   1    0.24    0.23
   4  15   1    0.12    0.23
  -5 -15  -1   37.43    1.89
   5 -15   1   39.02    1.84
   5  15   1   37.85    1.66
  -5  15  -1   38.01    1.81
   6 -15   1    0.12    0.34
  -6 -15  -1   -0.34    0.32
   6  15   1   -0.02    0.21
  -6  15  -1   -0.24    0.23
   7 -15   1    0.26    0.38
  -7 -15  -1   -0.19    0.40
  -7  15  -1   -0.13    0.30
   7  15   1    0.33    0.29
   8 -15   1   13.48    1.19
  -8 -15  -1   11.94    1.30
  -8  15  -1   13.99    1.14
   8  15   1   11.61    0.90
   9 -15   1    1.09    0.57
  -9 -15  -1    0.78    0.54
  -9  15  -1    0.99    0.48
 -10 -15  -1   13.79    1.47
  10 -15   1   12.32    1.37
 -10  15  -1   11.14    1.26
 -10 -16   1    0.04    0.48
  10 -16  -1    0.72    0.54
 -10  16   1    0.42    0.40
  -9 -16   1    2.94    0.72
   9 -16  -1    3.00    0.73
  -9  16   1    4.98    0.83
  -8 -16   1    0.49    0.45
   8 -16  -1    0.63    0.42
  -8  16   1    1.01    0.47
  -7 -16   1    0.43    0.42
   7 -16  -1    0.27    0.33
  -7  16   1    0.18    0.30
  -6 -16   1    0.11    0.37
   6 -16  -1    0.42    0.35
   6  16  -1    0.60    0.35
   6  16  -1    0.84    0.38
  -6  16   1    1.23    0.45
  -5 -16   1    1.82    0.49
   5 -16  -1    2.01    0.47
  -5  16   1    1.58    0.47
   5  16  -1    2.71    0.51
   5  16  -1    1.88    0.39
   4 -16  -1    2.08    0.45
  -4 -16   1    1.36    0.46
   4  16  -1    2.59    0.50
  -4  16   1    1.51    0.43
   4  16  -1    1.96    0.38
   3 -16  -1   -0.06    0.22
   3 -16  -1    0.45    0.27
  -3 -16   1    0.09    0.30
  -3  16   1    0.01    0.24
   3  16  -1    0.28    0.23
   3  16  -1   -0.30    0.28
   2 -16  -1   11.03    0.79
   2 -16  -1   11.60    0.80
  -2 -16   1   10.06    0.87
   2  16  -1   12.32    0.81
  -2  16   1   13.40    0.93
   2  16  -1   10.36    0.82
  -1 -16   1    8.75    0.79
   1 -16  -1   10.06    0.79
   1 -16  -1    9.67    0.72
  -1  16   1   10.22    0.80
   1  16  -1   10.12    0.74
   1  16  -1    7.27    0.77
   0 -16  -1    8.29    0.64
   0 -16   1    8.71    0.75
   0 -16  -1    7.46    0.77
   0  16   1    8.00    0.71
   0  16  -1    8.74    0.78
   0  16  -1    7.79    0.67
  -1 -16  -1    1.71    0.45
   1 -16   1    1.93    0.41
   1 -16   1    1.73    0.41
  -1  16  -1    1.89    0.41
   1  16   1    2.19    0.42
   1  16   1    1.16    0.35
  -2 -16  -1    0.72    0.36
   2 -16   1    0.17    0.26
   2 -16   1    1.03    0.32
   2  16   1    0.49    0.26
  -2  16  -1    0.39    0.27
   2  16   1   -0.07    0.19
   3 -16   1    3.90    0.58
  -3 -16  -1    4.41    0.70
   3  16   1    5.04    0.63
  -3  16  -1    4.88    0.67
   3  16   1    4.07    0.55
  -4 -16  -1    0.37    0.37
   4 -16   1    0.25    0.31
   4  16   1    0.48    0.27
  -4  16  -1    0.12    0.26
  -5 -16  -1   -0.04    0.36
   5 -16   1    0.06    0.28
  -5  16  -1    0.21    0.29
   5  16   1    0.15    0.24
  -6 -16  -1    0.32    0.41
   6 -16   1    0.66    0.40
   6  16   1   -0.16    0.24
  -6  16  -1    0.37    0.32
   7 -16   1    5.56    0.83
  -7 -16  -1    7.16    1.00
   7  16   1    9.16    0.78
  -7  16  -1    6.07    0.88
  -8 -16  -1    0.74    0.55
   8 -16   1    0.24    0.39
  -8  16  -1    1.36    0.51
  -9 -16  -1    4.32    0.88
   9 -16   1    5.50    0.93
  -9  16  -1    3.75    0.76
   9 -17  -1    7.20    1.03
  -9 -17   1    8.05    1.15
  -9  17   1    7.57    1.04
   8 -17  -1    5.83    0.90
  -8 -17   1    4.38    0.83
  -8  17   1    7.02    0.97
   7 -17  -1   18.43    1.35
  -7 -17   1   20.16    1.45
  -7  17   1   18.43    1.33
   6 -17  -1   20.48    1.33
  -6 -17   1   19.56    1.42
  -6  17   1   21.94    1.41
   5 -17  -1    0.26    0.31
  -5 -17   1    0.29    0.39
   5  17  -1   -0.14    0.29
  -5  17   1    0.33    0.30
   5  17  -1    0.22    0.23
   4 -17  -1    3.98    0.61
  -4 -17   1    5.00    0.79
  -4  17   1    4.66    0.73
   4  17  -1    3.57    0.53
   4  17  -1    5.26    0.69
  -3 -17   1    2.73    0.58
   3 -17  -1    1.33    0.40
   3  17  -1    2.34    0.44
   3  17  -1    2.67    0.53
  -3  17   1    2.66    0.56
  -2 -17   1   21.19    1.28
   2 -17  -1   21.24    1.17
   2 -17  -1   20.16    1.12
   2  17  -1   23.39    1.18
   2  17  -1   21.18    1.22
  -2  17   1   21.79    1.27
   1 -17  -1    2.73    0.45
   1 -17  -1    3.07    0.53
  -1 -17   1    2.95    0.56
   1  17  -1    3.07    0.50
   1  17  -1    2.40    0.50
  -1  17   1    2.52    0.49
   0 -17  -1    0.91    0.39
   0 -17  -1    3.17    0.47
   0 -17   1    2.20    0.47
   0  17   1    1.40    0.41
   0  17  -1    1.94    0.48
   0  17  -1    2.54    0.48
  -1 -17  -1   25.52    1.43
   1 -17   1   26.67    1.32
   1 -17   1   30.79    1.43
   1  17   1   25.64    1.30
   1  17   1   26.61    1.37
  -1  17  -1   25.82    1.38
   2 -17   1    3.68    0.57
  -2 -17  -1    4.93    0.72
   2 -17   1    4.01    0.79
   2  17   1    5.84    0.68
   2  17   1    5.55    0.64
  -2  17  -1    6.22    0.74
   3 -17   1    7.39    0.81
  -3 -17  -1    8.05    0.94
   3  17   1    7.94    0.71
  -3  17  -1    6.57    0.80
  -4 -17  -1    0.71    0.45
   4 -17   1    0.41    0.36
  -4  17  -1    0.10    0.30
   4  17   1    0.38    0.29
  -5 -17  -1   12.88    1.28
   5 -17   1   12.01    1.01
  -5  17  -1   10.33    1.06
   5  17   1   10.46    0.84
  -6 -17  -1   14.29    1.23
   6 -17   1   11.93    1.08
  -6  17  -1   13.75    1.11
   6  17   1   13.10    0.94
   7 -17   1    0.18    0.42
  -7 -17  -1    0.26    0.46
  -7  17  -1    0.76    0.43
  -8 -17  -1    7.98    1.10
   8 -17   1    8.37    1.10
  -8  17  -1    7.85    1.02
   8 -18  -1    4.86    0.84
  -8 -18   1    5.83    0.98
  -8  18   1    2.48    0.65
  -7 -18   1    1.92    0.65
   7 -18  -1    1.94    0.56
  -7  18   1    2.17    0.61
   6 -18  -1    2.17    0.55
  -6 -18   1    1.26    0.57
  -6  18   1    1.91    0.56
   5 -18  -1   21.36    1.32
  -5 -18   1   17.88    1.37
  -5  18   1   18.76    1.30
  -4 -18   1    0.46    0.36
   4 -18  -1    0.29    0.32
   4  18  -1    0.72    0.30
  -4  18   1    0.06    0.29
   4  18  -1    0.97    0.40
   3 -18  -1    1.91    0.45
  -3 -18   1    2.16    0.56
  -3  18   1    1.74    0.49
   3  18  -1    1.88    0.42
   3  18  -1    2.12    0.47
   2 -18  -1    1.90    0.43
  -2 -18   1    2.04    0.51
   2 -18  -1    1.34    0.38
   2  18  -1    1.87    0.46
  -2  18   1    1.86    0.47
   2  18  -1    2.83    0.49
   1 -18  -1    0.28    0.25
  -1 -18   1   -0.32    0.27
   1 -18  -1    0.35    0.33
   1  18  -1    0.12    0.30
  -1  18   1    0.40    0.29
   1  18  -1    0.09    0.23
   0 -18   1   13.72    0.97
   0 -18  -1   12.70    0.85
   0 -18   1   10.79    0.86
   0 -18  -1   12.99    0.96
   0  18   1   13.35    0.96
   0  18  -1   11.32    0.88
  -1 -18  -1    2.07    0.40
  -1 -18  -1    1.67    0.48
   1 -18   1    2.23    0.45
   1 -18   1    1.39    0.40
  -1  18  -1    1.96    0.46
   1  18   1    1.33    0.40
   2 -18   1    0.49    0.31
  -2 -18  -1    1.06    0.45
   2  18   1    0.37    0.29
  -2  18  -1    0.77    0.35
   3 -18   1    1.00    0.39
  -3 -18  -1    1.16    0.48
  -3  18  -1    0.96    0.37
   3  18   1    0.25    0.29
   4 -18   1    0.06    0.29
  -4 -18  -1   -0.40    0.36
   4  18   1   -0.39    0.22
  -4  18  -1    0.06    0.28
   5 -18   1    4.26    0.70
  -5 -18  -1    3.21    0.72
  -5  18  -1    4.24    0.71
   5  18   1    3.57    0.57
   6 -18   1    2.42    0.59
  -6 -18  -1    4.42    0.88
   6  18   1    3.80    0.61
  -6  18  -1    3.64    0.68
   7 -18   1    0.04    0.37
  -7 -18  -1   -0.07    0.49
  -7  18  -1    0.12    0.35
  -8 -18  -1    1.99    0.74
   8 -18   1    2.47    0.69
  -8  18  -1    1.75    0.55
   7 -19  -1    4.67    0.81
  -7 -19   1    5.71    0.99
  -7  19   1    3.86    0.76
  -6 -19   1    1.17    0.56
   6 -19  -1    1.20    0.46
  -6  19   1    0.93    0.50
  -5 -19   1    4.17    0.83
   5 -19  -1    4.28    0.73
  -5  19   1    2.52    0.60
   4 -19  -1    1.32    0.44
  -4 -19   1    1.88    0.60
  -4  19   1    1.83    0.52
   3 -19  -1    0.50    0.34
  -3 -19   1    0.48    0.38
   3  19  -1    0.51    0.39
  -3  19   1   -0.03    0.31
   3  19  -1    0.57    0.30
   2 -19  -1    3.77    0.57
  -2 -19   1    4.00    0.70
  -2  19   1    3.31    0.62
   2  19  -1    3.41    0.56
   2  19  -1    3.82    0.64
   1 -19  -1    1.84    0.46
  -1 -19   1    1.46    0.46
   1 -19  -1    2.36    0.46
  -1  19   1    1.66    0.47
   1  19  -1    0.71    0.40
   1  19  -1    0.83    0.35
   0 -19  -1    1.33    0.46
   0 -19   1    1.97    0.44
   0 -19   1    2.23    0.50
   0 -19  -1    1.95    0.40
   0  19  -1    1.20    0.40
   0  19   1    1.57    0.47
  -1 -19  -1    2.53    0.57
   1 -19   1    1.51    0.54
   1 -19   1    1.87    0.48
  -1  19  -1    1.85    0.47
   1  19   1    2.39    0.52
   2 -19   1   -0.17    0.24
  -2 -19  -1   -0.06    0.34
   2  19   1    0.21    0.30
  -2  19  -1   -0.08    0.25
  -3 -19  -1    0.14    0.39
   3 -19   1    0.53    0.35
   3  19   1    0.82    0.35
  -3  19  -1    0.13    0.32
  -4 -19  -1    4.64    0.84
   4 -19   1    3.59    0.66
   4  19   1    4.60    0.67
  -4  19  -1    4.03    0.70
   5 -19   1    3.47    0.69
  -5 -19  -1    3.89    0.80
   5  19   1    4.38    0.65
  -5  19  -1    3.12    0.67
  -6 -19  -1    0.53    0.55
   6 -19   1    0.03    0.36
  -6  19  -1    0.15    0.33
  -7 -19  -1    3.74    0.87
   7 -19   1    3.20    0.74
  -7  19  -1    2.85    0.69
  -6 -20   1    2.13    0.72
   6 -20  -1    2.39    0.62
  -6  20   1    1.21    0.51
   5 -20  -1    0.36    0.37
  -5 -20   1    0.37    0.47
  -5  20   1   -0.22    0.30
   4 -20  -1   19.55    1.26
  -4 -20   1   18.02    1.40
  -4  20   1   18.29    1.34
  -3 -20   1    0.27    0.45
   3 -20  -1    0.61    0.35
   3  20  -1    0.24    0.45
  -3  20   1    1.15    0.46
   2 -20  -1    1.26    0.41
  -2 -20   1    1.24    0.49
  -2  20   1    0.82    0.41
   2  20  -1    0.70    0.36
   2  20  -1    1.18    0.45
  -1 -20   1    2.06    0.47
  -1 -20   1    3.15    0.63
   1 -20  -1    3.19    0.55
   1 -20  -1    2.56    0.54
  -1  20   1    1.99    0.54
   1  20  -1    3.11    0.58
   0 -20  -1    8.64    0.96
   0 -20   1   10.63    0.95
   0 -20   1    9.99    0.88
   0  20   1   10.18    1.02
   0  20  -1   10.27    0.90
  -1 -20  -1    1.19    0.50
   1 -20   1    1.35    0.42
   1  20   1    0.88    0.39
  -1  20  -1    0.84    0.39
   2 -20   1    0.45    0.35
  -2 -20  -1   -0.05    0.38
  -2  20  -1   -0.25    0.28
   2  20   1    0.43    0.34
   3 -20   1    2.25    0.54
  -3 -20  -1    4.13    0.76
   3  20   1    3.77    0.63
  -3  20  -1    3.04    0.62
  -4 -20  -1    0.75    0.52
   4 -20   1    1.35    0.46
  -4  20  -1    0.49    0.39
   4  20   1    0.81    0.39
  -5 -20  -1    0.02    0.44
   5 -20   1   -0.12    0.32
  -5  20  -1    0.00    0.35
   6 -20   1    1.79    0.59
  -6 -20  -1    1.66    0.67
  -6  20  -1    1.49    0.56
   5 -21  -1    0.17    0.34
  -5 -21   1    0.65    0.54
  -5  21   1    0.27    0.41
  -4 -21   1   -0.26    0.39
   4 -21  -1    0.53    0.37
  -4  21   1    0.72    0.44
   3 -21  -1    5.42    0.75
  -3 -21   1    3.99    0.80
  -3  21   1    4.20    0.74
  -2 -21   1    0.52    0.46
   2 -21  -1    0.38    0.34
   2  21  -1   -0.24    0.27
  -2  21   1    1.04    0.45
  -1 -21   1    4.40    0.77
  -1 -21   1    5.03    0.70
   1  21  -1    5.38    0.76
  -1  21   1    5.84    0.81
   0 -21  -1    1.62    0.52
   0 -21   1    0.91    0.37
   0  21   1    1.04    0.42
   0  21  -1    1.23    0.45
   1 -21   1    0.49    0.35
  -1 -21  -1    0.50    0.44
   1  21   1    0.92    0.43
  -1  21  -1    0.77    0.37
   2 -21   1   10.35    1.07
  -2 -21  -1   11.11    1.17
   2  21   1   10.73    0.97
  -2  21  -1   11.64    1.16
  -3 -21  -1    9.10    1.14
   3 -21   1    7.17    0.91
  -3  21  -1    7.94    0.98
   3  21   1    7.43    0.89
  -4 -21  -1   -0.31    0.42
   4 -21   1    0.67    0.40
  -4  21  -1    0.00    0.34
  -3  22   1    0.28    0.35
  -2 -22   1    4.03    0.78
  -2  22   1    2.95    0.66
  -1 -22   1    0.20    0.41
  -1  22   1    0.50    0.37
   1  22  -1    0.00    0.30
   0 -22  -1    0.14    0.60
   0 -22   1    0.44    0.36
   0  22  -1   -0.08    0.30
   0  22   1    0.92    0.43
  -1 -22  -1    0.77    0.51
   1 -22   1    1.15    0.44
   1  22   1    1.55    0.49
  -1  22  -1    2.23    0.57
   2 -22   1    0.81    0.42
  -2 -22  -1    1.29    0.55
  -2  22  -1    0.91    0.43
   2  22   1    0.70    0.40
 -14   0   2    0.14    0.33
  14   0  -2   -0.45    0.39
  13   0  -2   42.44    2.25
 -13   0   2   43.49    2.01
  12   0  -2    1.83    0.57
 -12   0   2    1.28    0.42
 -11   0   2    4.04    0.57
 -11   0   2    3.31    0.52
  11   0  -2    3.58    0.69
 -10   0   2   14.74    0.93
 -10   0   2   14.20    0.78
  10   0  -2   15.73    1.10
  -9   0   2   10.26    0.72
  -9   0   2   10.93    0.64
   9   0  -2   11.52    0.90
   8   0  -2   50.81    2.05
  -8   0   2   51.89    1.79
  -8   0   2   51.57    1.90
  -7   0   2    0.03    0.11
  -7   0   2    0.85    0.23
   7   0  -2    0.14    0.25
  -6   0   2    0.06    0.10
   6   0  -2   -0.19    0.17
  -6   0   2   -0.05    0.11
   5   0  -2  353.97   10.45
  -5   0   2  357.98   10.29
  -5   0   2  373.77   10.33
   4   0  -2  242.67    7.29
  -4   0   2  258.54    7.19
  -4   0   2  252.52    7.17
  -3   0   2   48.76    1.55
   3   0  -2   50.95    1.64
  -3   0   2   51.30    1.54
  -2   0   2  144.17    3.95
   2   0  -2  142.36    4.00
  -2   0   2  126.23    3.90
  -1   0   2   84.84    2.45
   1   0  -2   87.27    2.51
   1   0  -2   86.07    2.52
   0   0  -2  167.06    4.74
   0   0  -2  164.39    4.71
   0   0  -2  167.40    4.72
   1   0   2  392.67   11.18
  -1   0  -2  393.00   11.08
  -1   0  -2  396.61   11.10
  -2   0  -2    0.89    0.15
   2   0   2    0.71    0.13
  -2   0  -2    0.74    0.16
   3   0   2    1.21    0.20
  -3   0  -2    1.00    0.20
  -3   0  -2    1.17    0.18
   4   0   2    6.41    0.46
  -4   0  -2    6.42    0.39
  -4   0  -2    6.79    0.47
  -5   0  -2    5.05    0.45
  -5   0  -2    4.48    0.34
   5   0   2    3.55    0.40
  -6   0  -2   93.93    3.14
   6   0   2   96.02    3.12
  -6   0  -2   94.40    2.95
  -7   0  -2   84.97    3.04
   7   0   2   91.84    3.06
  -7   0  -2   89.67    2.83
  -8   0  -2   12.18    0.68
  -8   0  -2   11.61    0.84
   8   0   2   12.05    0.86
   9   0   2    7.59    0.81
  -9   0  -2    8.67    0.59
  -9   0  -2    8.52    0.76
 -10   0  -2   -0.31    0.23
  10   0   2    0.47    0.36
  11   0   2    1.87    0.55
 -11   0  -2    1.86    0.51
  12   0   2   14.94    1.21
 -12   0  -2   12.47    1.10
  13   0   2    4.54    0.87
 -13   0  -2    3.69    0.75
  14  -1  -2    2.12    0.64
 -14  -1   2    2.79    0.58
  14   1  -2    2.43    0.76
 -14   1   2    2.85    0.61
 -13  -1   2    0.24    0.31
  13  -1  -2    0.39    0.45
  13   1  -2    0.89    0.46
 -13   1   2   -0.07    0.31
 -12  -1   2   64.68    2.47
  12  -1  -2   57.16    2.65
  12   1  -2   59.41    2.67
 -12   1   2   59.44    2.46
 -11  -1   2    0.36    0.22
  11  -1  -2    0.38    0.39
 -11  -1   2    0.19    0.24
  11   1  -2    0.85    0.45
 -11   1   2    0.08    0.24
  10  -1  -2   10.86    0.96
 -10  -1   2   10.80    0.76
 -10  -1   2    8.56    0.64
 -10   1   2    9.12    0.74
 -10   1   2   10.08    0.61
  10   1  -2    9.93    0.91
   9  -1  -2    5.12    0.70
  -9  -1   2    5.15    0.47
  -9  -1   2    5.42    0.57
  -9   1   2    4.51    0.41
   9   1  -2    6.10    0.71
  -9   1   2    4.93    0.59
  -8  -1   2    4.04    0.45
   8  -1  -2    3.83    0.55
  -8  -1   2    4.13    0.43
   8   1  -2    3.40    0.51
  -8   1   2    4.62    0.36
  -8   1   2    3.26    0.44
  -7  -1   2   24.88    1.04
   7  -1  -2   24.55    1.18
  -7  -1   2   24.26    1.00
   7   1  -2   22.76    1.15
  -7   1   2   25.38    1.07
  -7   1   2   24.19    0.95
  -6  -1   2    6.59    0.44
   6  -1  -2    7.80    0.58
  -6  -1   2    6.29    0.43
  -6   1   2    9.24    0.52
   6   1  -2    6.75    0.56
  -6   1   2    6.14    0.38
   5  -1  -2   15.18    0.79
  -5  -1   2   16.23    0.69
  -5  -1   2   15.89    0.67
  -5   1   2   16.28    0.63
  -5   1   2   15.48    0.70
   5   1  -2   16.20    0.80
  -4  -1   2    3.41    0.27
  -4  -1   2    3.63    0.25
   4  -1  -2    4.07    0.38
   4   1  -2    4.10    0.39
  -4   1   2    3.34    0.23
  -4   1   2    3.12    0.26
  -3  -1   2    0.15    0.07
  -3  -1   2    0.07    0.08
   3  -1  -2    0.05    0.13
  -3   1   2    0.17    0.08
   3   1  -2    0.12    0.13
  -3   1   2    0.06    0.09
   2  -1  -2  141.44    4.10
   2  -1  -2  140.83    4.13
  -2  -1   2  136.64    4.10
  -2  -1   2  140.42    4.01
   2   1  -2  153.70    4.03
  -2   1   2  142.11    4.08
  -1  -1   2   20.67    0.60
   1  -1  -2   20.46    0.70
  -1  -1   2   20.72    0.68
   1  -1  -2   21.45    0.67
  -1  -1   2   20.52    0.61
  -1   1   2   19.65    0.67
   1   1  -2   21.02    0.71
   0  -1  -2    4.20    0.24
   0  -1  -2    4.41    0.18
   0   1   2    4.22    0.22
   0   1  -2    4.69    0.25
   0   1  -2    4.37    0.21
   0   1   2    4.66    0.18
   0   1  -2    4.65    0.24
  -1  -1  -2  493.59   13.68
  -1  -1  -2  491.84   13.67
  -1   1  -2  487.36   13.74
  -1   1  -2  480.70   13.81
   1   1   2  488.04   13.79
  -1   1  -2  475.72   13.85
  -2  -1  -2    2.21    0.24
   2  -1   2    2.07    0.22
  -2  -1  -2    2.49    0.25
   2   1   2    2.36    0.19
  -2   1  -2    2.27    0.24
  -2   1  -2    2.27    0.19
   3  -1   2   52.81    1.73
  -3  -1  -2   51.72    1.76
  -3  -1  -2   55.55    1.72
  -3   1  -2   55.37    1.78
  -3   1  -2   51.88    1.64
   3   1   2   52.45    1.69
  -4  -1  -2   32.44    1.20
   4  -1   2   32.97    1.26
  -4  -1  -2   33.49    1.26
  -4   1  -2   34.04    1.29
  -4   1  -2   34.73    1.13
   4   1   2   33.43    1.23
  -5  -1  -2   13.52    0.65
   5  -1   2   11.25    0.68
  -5  -1  -2   12.32    0.70
   5   1   2   13.27    0.69
  -5   1  -2   12.99    0.57
  -5   1  -2   11.78    0.70
  -6  -1  -2   15.01    0.74
   6  -1   2   15.51    0.84
  -6  -1  -2   14.88    0.82
   6   1   2   15.49    0.82
  -6   1  -2   13.88    0.65
  -6   1  -2   14.34    0.81
   7  -1   2   16.05    0.95
  -7  -1  -2   15.28    0.80
  -7  -1  -2   16.34    0.92
  -7   1  -2   17.02    0.95
   7   1   2   17.00    0.93
  -7   1  -2   14.90    0.71
   8  -1   2   73.72    2.74
  -8  -1  -2   72.30    2.70
  -8  -1  -2   73.81    2.52
   8   1   2   75.58    2.72
  -8   1  -2   73.81    2.41
  -8   1  -2   78.88    2.77
   9  -1   2   16.32    1.08
  -9  -1  -2   15.34    1.01
  -9  -1  -2   16.01    0.87
  -9   1  -2   15.28    0.93
  -9   1  -2   15.13    1.03
   9   1   2   14.36    1.00
 -10  -1  -2   15.01    0.87
  10  -1   2   15.64    1.13
 -10  -1  -2   16.78    1.10
 -10   1  -2   15.76    1.09
  10   1   2   15.34    1.09
  11  -1   2    2.23    0.59
 -11  -1  -2    2.14    0.50
  11   1   2    1.85    0.51
 -11   1  -2    2.01    0.54
 -12  -1  -2    4.24    0.73
  12  -1   2    4.39    0.81
 -12   1  -2    4.25    0.74
  12   1   2    3.73    0.74
  13  -1   2    3.57    0.78
 -13  -1  -2    2.96    0.69
  13   1   2    4.87    0.84
 -13   1  -2    4.24    0.78
 -14  -2   2   22.70    1.46
  14  -2  -2   21.44    1.62
 -14   2   2   20.05    1.38
  14   2  -2   19.11    1.55
  13  -2  -2   -0.37    0.41
 -13  -2   2   -0.13    0.27
  13   2  -2    0.34    0.46
 -13   2   2    0.33    0.34
  12  -2  -2    2.74    0.67
 -12  -2   2    3.36    0.71
 -12  -2   2    3.32    0.55
 -12   2   2    2.00    0.48
  12   2  -2    2.04    0.58
  11  -2  -2    0.49    0.41
 -11  -2   2   -0.03    0.22
 -11  -2   2   -0.03    0.21
 -11   2   2   -0.32    0.20
  11   2  -2    0.18    0.33
  10  -2  -2    1.98    0.51
 -10  -2   2    0.70    0.29
 -10  -2   2    1.00    0.30
 -10   2   2    1.20    0.35
  10   2  -2    1.60    0.48
  -9  -2   2    3.50    0.46
  -9  -2   2    4.89    0.53
   9  -2  -2    4.43    0.66
  -9   2   2    3.91    0.39
   9   2  -2    5.33    0.70
  -9   2   2    3.90    0.52
  -8  -2   2    5.31    0.47
  -8  -2   2    4.60    0.49
   8  -2  -2    4.29    0.58
  -8   2   2    5.35    0.56
   8   2  -2    4.95    0.63
  -8   2   2    4.52    0.35
   7  -2  -2    4.48    0.53
  -7  -2   2    4.95    0.41
  -7  -2   2    4.07    0.43
  -7   2   2    6.82    0.51
   7   2  -2    4.36    0.54
  -7   2   2    4.77    0.33
  -6  -2   2   10.41    0.60
  -6  -2   2   11.69    0.58
   6  -2  -2   11.25    0.71
  -6   2   2   10.95    0.62
   6   2  -2   11.03    0.69
  -6   2   2   12.12    0.51
  -5  -2   2   45.58    1.58
  -5  -2   2   47.29    1.51
   5  -2  -2   46.99    1.70
   5   2  -2   45.47    1.67
  -5   2   2   46.56    1.46
  -5   2   2   45.73    1.59
  -4  -2   2  157.60    4.67
   4  -2  -2  154.57    4.74
  -4  -2   2  167.29    4.57
   4   2  -2  154.52    4.73
  -4   2   2  156.10    4.55
  -4   2   2  160.91    4.67
  -3  -2   2   52.29    1.51
   3  -2  -2   52.90    1.56
  -3  -2   2   46.76    1.61
   3  -2  -2   48.84    1.65
  -3   2   2   51.36    1.62
   3   2  -2   51.95    1.68
   2  -2  -2   10.60    0.48
  -2  -2   2   11.05    0.46
   2  -2  -2   10.45    0.43
  -2   2   2   10.21    0.44
   2   2  -2   10.29    0.32
   2   2  -2   11.36    0.50
  -1  -2   2  511.86   14.31
   1  -2  -2  501.53   14.58
  -1  -2   2  517.47   14.44
   1  -2  -2  517.87   14.27
  -1   2   2  496.07   14.66
   1   2  -2  508.04   14.56
   1   2  -2  507.79   14.30
   0  -2  -2    0.37    0.11
   0  -2   2    0.21    0.07
   0   2  -2    0.11    0.09
   0   2  -2    0.31    0.08
   0   2   2    0.35    0.08
  -1  -2  -2   15.11    0.61
  -1  -2  -2   15.89    0.48
  -1   2  -2   15.34    0.58
  -1   2  -2   15.65    0.53
  -1   2  -2   14.81    0.61
   1   2   2   14.89    0.58
   1   2   2   14.77    0.48
   2  -2   2  171.61    5.13
  -2  -2  -2  178.60    5.15
  -2  -2  -2  183.69    5.16
   2   2   2  175.04    5.04
  -2   2  -2  175.25    5.15
  -2   2  -2  177.10    5.02
  -3  -2  -2   97.71    2.98
  -3  -2  -2   95.23    2.99
   3  -2   2   96.15    2.99
   3   2   2   98.77    2.91
  -3   2  -2   98.29    2.83
  -3   2  -2   96.97    3.00
  -4  -2  -2    1.66    0.26
   4  -2   2    1.58    0.28
  -4  -2  -2    1.51    0.27
   4   2   2    1.79    0.26
  -4   2  -2    2.01    0.20
  -4   2  -2    2.31    0.31
  -5  -2  -2   24.41    1.06
  -5  -2  -2   23.66    1.00
   5  -2   2   23.79    1.06
  -5   2  -2   25.18    0.86
  -5   2  -2   23.30    1.07
   5   2   2   23.07    1.00
  -6  -2  -2    0.30    0.22
  -6  -2  -2    0.27    0.18
   6  -2   2    0.17    0.21
  -6   2  -2    0.39    0.20
   6   2   2    0.27    0.21
  -6   2  -2    0.41    0.15
  -7  -2  -2    8.71    0.67
   7  -2   2    9.55    0.73
  -7  -2  -2   10.42    0.65
  -7   2  -2   11.04    0.53
   7   2   2    9.24    0.69
  -7   2  -2    9.57    0.72
   8  -2   2   45.72    1.96
  -8  -2  -2   46.21    1.78
  -8  -2  -2   45.10    1.90
   8   2   2   50.18    1.93
  -8   2  -2   47.32    1.59
  -8   2  -2   46.49    1.94
   9  -2   2    5.51    0.74
  -9  -2  -2    5.20    0.56
  -9  -2  -2    5.75    0.70
   9   2   2    6.46    0.72
  -9   2  -2    6.87    0.78
 -10  -2  -2    0.76    0.37
  10  -2   2    0.95    0.43
 -10  -2  -2    0.90    0.33
  10   2   2    0.90    0.41
 -10   2  -2    1.44    0.44
  11  -2   2    0.40    0.40
 -11  -2  -2    0.75    0.41
  11   2   2    0.60    0.40
 -11   2  -2    0.52    0.39
 -12  -2  -2    5.87    0.83
  12  -2   2    4.98    0.88
  12   2   2    5.61    0.83
 -12   2  -2    4.57    0.77
 -13  -2  -2    1.14    0.50
  13  -2   2    0.12    0.51
 -13   2  -2    0.73    0.50
  13   2   2    0.34    0.49
  14  -3  -2    0.98    0.59
 -14   3   2    0.21    0.37
  14   3  -2    0.29    0.47
 -13  -3   2    3.50    0.60
  13  -3  -2    3.11    0.77
 -13   3   2    2.81    0.61
  13   3  -2    3.05    0.75
 -12  -3   2   38.54    1.74
 -12  -3   2   39.96    1.81
  12  -3  -2   40.01    2.10
  12   3  -2   39.94    2.05
 -12   3   2   42.85    1.96
 -11  -3   2   19.78    1.09
  11  -3  -2   18.31    1.32
 -11  -3   2   17.98    1.06
  11   3  -2   19.04    1.27
 -11   3   2   17.26    1.13
  10  -3  -2    2.88    0.63
 -10  -3   2    3.19    0.47
 -10  -3   2    3.68    0.52
 -10   3   2    2.71    0.50
  10   3  -2    2.95    0.55
  -9  -3   2   17.08    0.92
   9  -3  -2   17.86    1.14
  -9  -3   2   14.72    0.85
  -9   3   2   15.93    0.70
   9   3  -2   16.23    1.05
  -9   3   2   15.71    0.94
  -8  -3   2   45.50    1.69
   8  -3  -2   49.77    1.97
  -8  -3   2   46.99    1.76
   8   3  -2   47.25    1.92
  -8   3   2   45.20    1.80
  -8   3   2   44.74    1.52
  -7  -3   2    9.78    0.62
   7  -3  -2    9.94    0.76
  -7  -3   2    9.50    0.56
  -7   3   2   10.16    0.47
   7   3  -2    9.40    0.71
  -7   3   2   10.07    0.65
  -6  -3   2    0.41    0.16
   6  -3  -2    0.20    0.24
  -6  -3   2    0.32    0.19
   6   3  -2    0.55    0.26
  -6   3   2    0.62    0.21
  -6   3   2    0.52    0.12
  -5  -3   2   32.37    1.21
   5  -3  -2   31.37    1.28
  -5  -3   2   30.71    1.09
  -5   3   2   31.00    1.20
   5   3  -2   32.13    1.28
  -5   3   2   33.03    1.03
  -4  -3   2    0.79    0.18
   4  -3  -2    0.56    0.21
  -4  -3   2    1.67    0.17
  -4   3   2    1.09    0.21
  -4   3   2    0.98    0.12
   4   3  -2    0.83    0.21
   3  -3  -2  102.12    2.96
   3  -3  -2   98.69    3.08
  -3  -3   2  101.84    3.07
  -3  -3   2  104.33    2.92
   3   3  -2   99.63    3.10
  -3   3   2  102.51    3.07
   2  -3  -2  164.56    4.65
   2  -3  -2  165.18    4.60
  -2  -3   2  157.20    4.65
  -2   3   2  155.16    4.65
   2   3  -2  152.71    4.52
   2   3  -2  163.31    4.52
   2   3  -2  163.39    4.70
   1  -3  -2    2.06    0.17
   1  -3  -2    2.67    0.24
  -1  -3   2    2.39    0.20
   1   3  -2    2.41    0.14
  -1   3   2    2.09    0.21
   1   3  -2    2.55    0.25
   0  -3  -2  324.47    8.90
   0  -3   2  310.05    8.88
   0  -3  -2  305.74    8.87
   0  -3  -2  333.12    8.96
   0   3   2  306.43    8.92
   0   3  -2  311.57    8.88
  -1  -3  -2   57.88    1.80
  -1  -3  -2   54.45    1.61
   1  -3   2   57.13    1.66
   1   3   2   57.95    1.61
  -1   3  -2   57.43    1.81
   1   3   2   54.39    1.74
  -1   3  -2   55.29    1.75
  -2  -3  -2  218.05    6.46
   2  -3   2  219.79    6.45
   2   3   2  221.06    6.30
  -2   3  -2  226.46    6.45
   2   3   2  222.98    6.41
  -2   3  -2  227.75    6.28
  -3  -3  -2   30.22    1.11
  -3  -3  -2   27.72    1.10
   3  -3   2   29.21    1.11
  -3   3  -2   28.95    1.11
  -3   3  -2   29.81    0.91
   3   3   2   28.83    0.99
  -4  -3  -2   50.98    1.72
  -4  -3  -2   47.27    1.70
   4  -3   2   47.63    1.72
  -4   3  -2   48.79    1.46
   4   3   2   49.97    1.62
  -4   3  -2   47.70    1.72
  -5  -3  -2   24.23    1.03
   5  -3   2   22.89    1.05
  -5  -3  -2   22.32    1.00
  -5   3  -2   21.80    1.03
   5   3   2   22.99    0.96
  -5   3  -2   22.79    0.77
  -6  -3  -2    1.16    0.29
   6  -3   2    1.15    0.32
  -6  -3  -2    1.00    0.28
  -6   3  -2    0.53    0.23
  -6   3  -2    1.25    0.18
   6   3   2    1.86    0.33
  -7  -3  -2    0.99    0.31
   7  -3   2    1.57    0.39
  -7  -3  -2    1.14    0.30
  -7   3  -2    1.51    0.37
  -7   3  -2    1.20    0.19
   7   3   2    1.94    0.36
  -8  -3  -2    4.77    0.59
  -8  -3  -2    5.02    0.57
   8  -3   2    5.04    0.65
  -8   3  -2    3.54    0.53
   8   3   2    5.24    0.61
  -9  -3  -2    4.91    0.65
  -9  -3  -2    4.56    0.59
   9  -3   2    4.19    0.65
   9   3   2    4.57    0.61
  -9   3  -2    4.23    0.63
 -10  -3  -2    0.81    0.33
 -10  -3  -2    1.02    0.38
  10  -3   2    1.31    0.49
  10   3   2    0.55    0.34
 -10   3  -2    0.38    0.34
 -11  -3  -2   12.97    1.02
  11  -3   2   11.98    1.08
 -11  -3  -2   12.50    0.91
 -11   3  -2   12.84    1.06
  11   3   2   11.98    1.00
 -12  -3  -2    0.36    0.40
  12  -3   2    1.21    0.57
  12   3   2    0.38    0.42
 -12   3  -2    0.32    0.35
  13  -3   2    3.23    0.78
 -13  -3  -2    2.57    0.65
  13   3   2    2.40    0.69
 -13   3  -2    2.09    0.63
  14  -4  -2    0.04    0.50
  14   4  -2    0.67    0.52
 -14   4   2    0.02    0.38
 -13  -4   2    1.21    0.50
  13  -4  -2    0.53    0.51
 -13   4   2    1.05    0.45
  13   4  -2    0.91    0.50
 -12  -4   2   14.06    0.99
 -12  -4   2   17.75    1.09
  12  -4  -2   15.29    1.27
 -12   4   2   17.70    1.18
  12   4  -2   14.93    1.22
 -11  -4   2    2.42    0.44
  11  -4  -2    2.17    0.60
 -11  -4   2    3.57    0.56
  11   4  -2    2.91    0.60
 -11   4   2    2.00    0.46
 -10  -4   2   -0.35    0.17
 -10  -4   2   -0.26    0.20
  10  -4  -2   -0.33    0.36
  10   4  -2   -0.44    0.25
 -10   4   2    0.19    0.26
   9  -4  -2    0.42    0.32
  -9  -4   2    0.21    0.24
  -9  -4   2    0.34    0.22
  -9   4   2    0.12    0.23
   9   4  -2    0.17    0.32
   8  -4  -2   15.66    1.03
  -8  -4   2   16.33    0.89
  -8  -4   2   14.07    0.78
   8   4  -2   16.38    0.97
  -8   4   2   14.83    0.88
  -8   4   2   16.23    0.63
  -7  -4   2   33.19    1.26
   7  -4  -2   30.89    1.45
  -7  -4   2   34.93    1.38
  -7   4   2   34.73    1.40
  -7   4   2   32.87    1.10
   7   4  -2   33.87    1.46
   6  -4  -2   -0.21    0.20
  -6  -4   2   -0.20    0.14
  -6  -4   2    0.18    0.13
  -6   4   2    0.23    0.17
  -6   4   2   -0.09    0.06
   6   4  -2   -0.12    0.19
  -5  -4   2   86.41    2.65
   5  -4  -2   87.35    2.88
  -5  -4   2   89.43    2.83
  -5   4   2   89.26    2.82
  -5   4   2   87.56    2.56
   5   4  -2   85.55    2.85
   4  -4  -2   30.39    0.96
  -4  -4   2   28.96    1.12
   4  -4  -2   29.44    1.16
  -4   4   2   27.73    1.10
   4   4  -2   29.43    0.95
   4   4  -2   28.94    1.14
   3  -4  -2    0.25    0.15
  -3  -4   2    0.45    0.15
   3  -4  -2    0.34    0.11
   3   4  -2    0.61    0.19
  -3   4   2    0.51    0.14
   3   4  -2    0.45    0.08
   2  -4  -2   71.47    2.20
   2  -4  -2   72.27    2.16
  -2  -4   2   70.85    2.23
   2   4  -2   71.90    2.26
   2   4  -2   71.65    2.08
  -2   4   2   71.96    2.23
   1  -4  -2   35.39    1.09
   1  -4  -2   34.90    1.15
  -1  -4   2   33.92    1.14
  -1   4   2   32.95    1.16
   1   4  -2   34.20    1.20
   1   4  -2   33.94    1.05
   0  -4  -2    1.46    0.20
   0  -4  -2    1.45    0.12
   0  -4   2    1.82    0.18
   0   4  -2    1.92    0.25
   0   4  -2    1.79    0.18
   0   4   2    1.56    0.19
  -1  -4  -2    3.91    0.32
   1  -4   2    4.02    0.22
  -1   4  -2    4.20    0.33
   1   4   2    3.83    0.27
   1   4   2    4.08    0.19
  -1   4  -2    4.18    0.29
   2  -4   2    4.46    0.36
   2  -4   2    4.91    0.21
  -2  -4  -2    4.29    0.38
   2   4   2    4.06    0.30
  -2   4  -2    4.70    0.34
   2   4   2    4.61    0.25
   3  -4   2  133.38    3.79
   3  -4   2  132.99    4.08
  -3  -4  -2  136.75    4.10
  -3   4  -2  133.52    4.07
   3   4   2  133.85    3.93
   3   4   2  136.06    4.02
  -4  -4  -2    5.63    0.47
   4  -4   2    6.21    0.49
  -4  -4  -2    5.63    0.45
  -4   4  -2    6.67    0.49
   4   4   2    5.67    0.39
  -5  -4  -2   51.19    1.82
   5  -4   2   49.65    1.85
  -5  -4  -2   48.62    1.79
   5   4   2   49.80    1.70
  -5   4  -2   47.01    1.81
  -6  -4  -2   16.69    0.92
  -6  -4  -2   19.00    0.95
   6  -4   2   21.47    1.06
  -6   4  -2   18.39    0.99
   6   4   2   19.23    0.90
  -7  -4  -2   10.83    0.74
  -7  -4  -2   10.68    0.74
   7  -4   2   10.53    0.81
   7   4   2   10.63    0.71
  -7   4  -2   13.05    0.82
  -8  -4  -2   22.39    1.14
  -8  -4  -2   18.72    1.05
   8  -4   2   21.33    1.21
   8   4   2   19.17    1.06
  -8   4  -2   17.75    1.09
  -9  -4  -2    0.11    0.23
  -9  -4  -2    0.24    0.29
   9  -4   2    0.14    0.30
  -9   4  -2   -0.12    0.26
   9   4   2    0.00    0.27
 -10  -4  -2    2.86    0.56
 -10  -4  -2    2.35    0.48
  10  -4   2    2.08    0.54
  10   4   2    2.71    0.55
 -10   4  -2    3.51    0.61
 -11  -4  -2    1.79    0.51
 -11  -4  -2    1.52    0.43
  11  -4   2    1.57    0.59
  11   4   2    0.95    0.45
 -11   4  -2    1.46    0.48
  12  -4   2    0.16    0.46
 -12  -4  -2   -0.10    0.34
 -12   4  -2   -0.11    0.32
  12   4   2    0.42    0.40
 -13  -4  -2    2.54    0.61
  13  -4   2    4.08    0.86
  13   4   2    3.47    0.76
 -13   4  -2    2.36    0.62
  14  -5  -2    0.73    0.53
 -14   5   2   -0.03    0.36
  14   5  -2    1.50    0.64
 -13  -5   2    0.89    0.42
  13  -5  -2   -0.14    0.47
 -13   5   2    0.80    0.45
  13   5  -2    0.62    0.47
 -12  -5   2    0.11    0.27
  12  -5  -2   -0.45    0.32
 -12  -5   2    0.07    0.30
 -12   5   2    0.33    0.32
  12   5  -2    0.49    0.42
 -11  -5   2    3.10    0.54
  11  -5  -2    3.63    0.74
 -11  -5   2    2.60    0.45
  11   5  -2    1.76    0.54
 -11   5   2    3.77    0.62
 -10  -5   2    4.50    0.62
 -10  -5   2    4.29    0.53
  10  -5  -2    4.50    0.69
  10   5  -2    3.04    0.58
 -10   5   2    3.12    0.53
   9  -5  -2    0.36    0.34
  -9  -5   2    0.36    0.26
  -9  -5   2    0.54    0.23
  -9   5   2    0.86    0.30
   9   5  -2    0.26    0.29
  -8  -5   2    1.12    0.26
  -8  -5   2    1.14    0.32
   8  -5  -2    1.72    0.45
  -8   5   2    1.30    0.33
   8   5  -2    1.98    0.44
   7  -5  -2   21.02    1.15
  -7  -5   2   22.41    1.07
  -7  -5   2   21.57    0.92
  -7   5   2   21.99    0.74
   7   5  -2   21.57    1.10
  -7   5   2   21.68    1.06
  -6  -5   2   59.86    2.07
  -6  -5   2   56.50    1.89
   6  -5  -2   57.89    2.14
  -6   5   2   58.13    1.73
   6   5  -2   55.82    2.09
  -6   5   2   58.07    2.06
   5  -5  -2   10.95    0.68
  -5  -5   2   11.72    0.66
  -5   5   2   12.51    0.45
   5   5  -2   11.21    0.68
  -5   5   2   12.08    0.67
   5   5  -2   12.30    0.52
   4  -5  -2   -0.05    0.08
   4  -5  -2    0.14    0.17
  -4  -5   2    0.11    0.14
   4   5  -2    0.09    0.08
  -4   5   2    0.34    0.18
   4   5  -2    0.22    0.15
   3  -5  -2   48.23    1.63
   3  -5  -2   46.15    1.50
  -3  -5   2   48.46    1.66
   3   5  -2   46.66    1.65
  -3   5   2   50.67    1.66
   3   5  -2   48.92    1.46
   2  -5  -2    2.66    0.25
  -2  -5   2    2.69    0.29
   2  -5  -2    2.90    0.28
  -2   5   2    2.28    0.26
   2   5  -2    2.56    0.17
   2   5  -2    2.11    0.28
  -1  -5   2   13.48    0.58
   1  -5  -2   13.47    0.59
   1  -5  -2   13.93    0.53
  -1   5   2   13.75    0.61
   1   5  -2   12.10    0.61
   1   5  -2   13.26    0.51
   0  -5  -2   26.47    1.01
   0  -5   2   28.13    0.95
   0   5  -2   26.80    1.05
   0   5   2   28.38    1.01
   0   5  -2   27.98    0.95
   1  -5   2   15.53    0.57
  -1  -5  -2   15.24    0.70
  -1   5  -2   14.34    0.71
   1   5   2   16.33    0.54
  -1   5  -2   15.85    0.66
   1   5   2   14.68    0.64
  -2  -5  -2   42.60    1.53
   2  -5   2   42.96    1.30
   2  -5   2   43.04    1.52
   2   5   2   42.23    1.45
  -2   5  -2   44.20    1.48
   2   5   2   43.12    1.34
  -3  -5  -2   65.55    2.16
   3  -5   2   60.56    2.12
   3  -5   2   61.22    1.81
   3   5   2   62.94    1.96
  -3   5  -2   65.87    2.13
   3   5   2   63.91    2.05
  -4  -5  -2    8.56    0.60
   4  -5   2    8.02    0.57
  -4   5  -2    8.73    0.57
   4   5   2    7.78    0.49
   4   5   2    7.97    0.46
  -5  -5  -2    6.13    0.51
   5  -5   2    4.67    0.52
  -5  -5  -2    6.47    0.50
   5   5   2    5.99    0.45
  -5   5  -2    6.48    0.53
   5   5   2    6.42    0.46
  -6  -5  -2   26.56    1.22
   6  -5   2   27.73    1.30
  -6  -5  -2   28.60    1.27
   6   5   2   28.07    1.16
  -6   5  -2   27.55    1.27
  -7  -5  -2    6.95    0.70
   7  -5   2    5.48    0.64
  -7  -5  -2    5.86    0.62
   7   5   2    5.85    0.54
  -7   5  -2    5.58    0.63
   8  -5   2    0.27    0.31
  -8  -5  -2   -0.10    0.20
  -8  -5  -2    0.06    0.26
  -8   5  -2    0.18    0.28
   8   5   2    0.33    0.28
  -9  -5  -2    3.25    0.54
   9  -5   2    4.02    0.69
  -9  -5  -2    4.18    0.60
   9   5   2    4.26    0.58
  -9   5  -2    3.97    0.63
  10  -5   2    0.24    0.37
 -10  -5  -2   -0.18    0.25
 -10  -5  -2   -0.01    0.27
  10   5   2   -0.40    0.28
 -10   5  -2    0.07    0.29
 -11  -5  -2    2.76    0.54
  11  -5   2    2.60    0.65
 -11  -5  -2    2.49    0.58
 -11   5  -2    2.26    0.55
  11   5   2    2.62    0.56
  12  -5   2    0.01    0.41
 -12  -5  -2   -0.21    0.29
 -12   5  -2    0.52    0.37
  12   5   2    0.18    0.38
 -13  -5  -2   11.91    1.24
  13  -5   2   10.89    1.31
 -13   5  -2   11.46    1.26
  14  -6  -2    0.16    0.54
 -14   6   2    0.48    0.42
  14   6  -2    0.82    0.54
 -13  -6   2   22.58    1.38
  13  -6  -2   19.10    1.50
 -13   6   2   21.51    1.43
  13   6  -2   20.30    1.50
  12  -6  -2    5.74    0.94
 -12   6   2    5.91    0.81
  12   6  -2    6.05    0.87
 -11  -6   2    0.34    0.27
  11  -6  -2    0.48    0.43
 -11  -6   2    0.26    0.31
  11   6  -2    0.40    0.39
 -11   6   2   -0.03    0.25
 -10  -6   2   22.30    1.08
 -10  -6   2   21.09    1.21
  10  -6  -2   20.41    1.35
 -10   6   2   20.92    1.23
  10   6  -2   19.30    1.24
   9  -6  -2    2.84    0.56
  -9  -6   2    2.55    0.46
  -9  -6   2    2.53    0.38
  -9   6   2    2.31    0.44
   9   6  -2    2.25    0.47
  -8  -6   2    2.39    0.46
   8  -6  -2    2.27    0.49
  -8   6   2    2.72    0.44
   8   6  -2    2.69    0.50
  -7  -6   2    8.48    0.65
   7  -6  -2    6.54    0.72
  -7   6   2    8.23    0.63
   7   6  -2    7.25    0.45
   7   6  -2    8.49    0.67
   6  -6  -2   21.65    1.12
  -6  -6   2   23.71    1.10
  -6   6   2   24.07    0.75
   6   6  -2   24.29    1.12
   6   6  -2   22.42    0.88
  -6   6   2   22.78    1.08
  -5  -6   2   11.16    0.68
   5  -6  -2   10.38    0.67
  -5   6   2   10.15    0.65
   5   6  -2   11.63    0.50
   5   6  -2   10.74    0.68
   4  -6  -2   90.78    2.68
  -4  -6   2   91.06    2.94
   4  -6  -2   93.31    2.94
   4   6  -2   92.59    2.70
  -4   6   2   90.46    2.93
   4   6  -2   86.68    2.91
   3  -6  -2   38.32    1.39
   3  -6  -2   39.63    1.27
  -3  -6   2   38.55    1.42
  -3   6   2   37.63    1.42
   3   6  -2   37.38    1.42
   3   6  -2   40.68    1.24
   2  -6  -2    6.56    0.37
  -2  -6   2    5.37    0.40
   2  -6  -2    5.59    0.37
  -2   6   2    5.92    0.42
   2   6  -2    5.37    0.43
   2   6  -2    5.52    0.29
   1  -6  -2  157.29    4.50
  -1  -6   2  149.19    4.50
   1  -6  -2  156.14    4.43
   1   6  -2  148.12    4.41
  -1   6   2  152.11    4.53
   1   6  -2  150.47    4.57
   0  -6   2  196.52    5.56
   0  -6  -2  187.65    5.63
   0   6   2  188.96    5.49
   0   6  -2  194.31    5.56
   0   6  -2  191.12    5.68
   0   6   2  191.74    5.62
   1  -6   2   28.89    0.97
  -1  -6  -2   28.63    1.12
   1   6   2   25.79    0.92
  -1   6  -2   30.45    1.06
  -1   6  -2   28.15    1.12
   1   6   2   29.42    1.07
  -2  -6  -2    2.75    0.36
   2  -6   2    3.48    0.21
   2   6   2    3.08    0.32
  -2   6  -2    2.83    0.37
  -2   6  -2    3.16    0.34
   2   6   2    3.40    0.24
  -3  -6  -2   53.09    1.98
   3  -6   2   56.70    1.64
   3  -6   2   56.07    1.97
  -3   6  -2   54.08    1.93
   3   6   2   58.57    1.78
   3   6   2   58.97    1.89
   4  -6   2  192.38    5.83
  -4  -6  -2  187.66    5.83
  -4   6  -2  184.94    5.79
   4   6   2  198.55    5.62
   4   6   2  195.86    5.71
  -5  -6  -2    3.07    0.44
   5  -6   2    4.04    0.49
  -5   6  -2    5.50    0.57
   5   6   2    4.55    0.41
   5   6   2    4.70    0.39
  -6  -6  -2    1.46    0.37
   6  -6   2    2.81    0.47
   6   6   2    2.67    0.36
   6   6   2    1.81    0.33
  -6   6  -2    2.34    0.43
   7  -6   2  108.06    3.75
  -7  -6  -2  108.43    3.67
  -7   6  -2  106.48    3.69
   7   6   2  108.87    3.52
   7   6   2  111.94    3.54
  -8  -6  -2   29.16    1.42
   8  -6   2   29.11    1.49
   8   6   2   29.51    1.29
  -8   6  -2   26.26    1.41
   8   6   2   25.98    1.27
   9  -6   2    7.88    0.90
  -9  -6  -2    8.66    0.75
  -9  -6  -2    6.42    0.74
   9   6   2    8.04    0.70
  -9   6  -2    6.66    0.78
  10  -6   2    3.35    0.67
 -10  -6  -2    4.22    0.63
 -10  -6  -2    3.07    0.57
 -10   6  -2    3.73    0.66
  10   6   2    3.02    0.57
  11  -6   2   10.80    1.22
 -11  -6  -2    9.98    0.91
 -11   6  -2   10.70    1.13
  11   6   2   11.65    0.97
  11   6   2   10.76    0.86
 -12  -6  -2    0.00    0.33
  12  -6   2   -0.42    0.31
 -12   6  -2   -0.28    0.28
  12   6   2    0.08    0.29
  13  -6   2    0.50    0.57
 -13   6  -2    0.75    0.48
  13   6   2    0.14    0.33
  13  -7  -2    3.62    0.80
 -13  -7   2    2.09    0.58
 -13   7   2    2.21    0.59
  13   7  -2    2.52    0.64
  12  -7  -2    0.68    0.52
 -12  -7   2    0.37    0.39
 -12   7   2    1.17    0.44
  12   7  -2    0.73    0.44
  11  -7  -2    6.75    0.94
 -11  -7   2    6.93    0.85
  11   7  -2    7.16    0.59
 -11   7   2    5.81    0.76
  11   7  -2    6.87    0.84
 -10  -7   2    5.64    0.74
  10  -7  -2    4.43    0.75
  10   7  -2    5.89    0.77
  10   7  -2    5.57    0.49
 -10   7   2    5.51    0.72
  -9  -7   2    2.28    0.47
   9  -7  -2    3.07    0.58
   9   7  -2    3.19    0.54
  -9   7   2    1.72    0.41
   9   7  -2    3.41    0.40
   8  -7  -2    0.33    0.33
  -8  -7   2   -0.09    0.21
  -8   7   2    0.05    0.22
   8   7  -2    0.40    0.26
   8   7  -2    0.08    0.14
   7  -7  -2   -0.34    0.19
  -7  -7   2    0.49    0.25
   7   7  -2    0.22    0.13
   7   7  -2    0.22    0.25
  -7   7   2   -0.06    0.17
   6  -7  -2    1.75    0.39
  -6  -7   2    1.62    0.33
  -6   7   2    1.48    0.32
   6   7  -2    1.99    0.24
   6   7  -2    1.38    0.32
  -6   7   2    1.95    0.13
  -5  -7   2   26.62    1.20
   5  -7  -2   27.81    1.23
   5  -7  -2   28.73    0.92
  -5   7   2   28.86    1.23
   5   7  -2   26.06    1.19
   5   7  -2   28.40    1.00
  -4  -7   2    1.16    0.27
   4  -7  -2    1.45    0.29
   4  -7  -2    1.53    0.19
  -4   7   2    1.05    0.26
   4   7  -2    1.06    0.16
   4   7  -2    1.10    0.27
  -3  -7   2   53.33    1.90
   3  -7  -2   55.42    1.86
   3  -7  -2   55.41    1.74
   3   7  -2   53.35    1.70
   3   7  -2   56.09    1.92
  -3   7   2   52.54    1.89
   2  -7  -2    0.05    0.12
  -2  -7   2    0.09    0.15
   2  -7  -2   -0.07    0.12
  -2   7   2    0.01    0.13
   2   7  -2    0.07    0.09
   2   7  -2    0.15    0.18
   1  -7  -2    1.27    0.19
  -1  -7   2    1.41    0.24
   1  -7  -2    1.15    0.23
   1   7  -2    1.50    0.20
   1   7  -2    1.30    0.26
  -1   7   2    1.59    0.27
   0  -7  -2  334.37    9.58
   0  -7   2  336.57    9.50
   0   7  -2  331.95    9.49
   0   7   2  336.21    9.43
   0   7  -2  329.27    9.62
   0   7   2  323.72    9.55
  -1  -7  -2   42.71    1.54
   1  -7   2   40.26    1.36
  -1   7  -2   41.08    1.53
   1   7   2   41.92    1.34
   1   7   2   41.23    1.46
  -1   7  -2   41.97    1.45
   2  -7   2    1.66    0.18
  -2  -7  -2    1.50    0.30
  -2   7  -2    1.46    0.26
   2   7   2    1.37    0.19
  -2   7  -2    1.62    0.33
   2   7   2    1.05    0.20
  -3  -7  -2    0.50    0.23
   3  -7   2    0.59    0.10
   3  -7   2    0.85    0.25
   3   7   2    0.47    0.17
  -3   7  -2    0.23    0.18
   3   7   2    0.61    0.16
  -4  -7  -2    1.60    0.35
   4  -7   2    1.69    0.31
   4   7   2    1.68    0.28
   4   7   2    1.94    0.26
  -4   7  -2    2.13    0.36
  -5  -7  -2    1.38    0.34
   5  -7   2    1.63    0.35
  -5   7  -2    2.65    0.40
   5   7   2    1.49    0.28
   5   7   2    1.73    0.27
   6  -7   2    0.59    0.30
  -6  -7  -2    0.76    0.34
   6   7   2    0.99    0.25
   6   7   2    1.21    0.29
  -6   7  -2    1.03    0.32
   7  -7   2    0.60    0.34
  -7  -7  -2    1.01    0.35
   7   7   2    0.49    0.24
  -7   7  -2    0.72    0.29
   7   7   2    0.41    0.22
   8  -7   2    1.73    0.49
  -8  -7  -2    1.52    0.43
  -8   7  -2    2.89    0.50
   8   7   2    1.45    0.34
   8   7   2    1.82    0.38
   9  -7   2    2.72    0.61
  -9  -7  -2    1.98    0.48
   9   7   2    2.15    0.45
   9   7   2    2.74    0.46
  -9   7  -2    1.13    0.41
  10  -7   2    9.86    1.11
 -10  -7  -2   10.01    1.00
  10   7   2   10.28    0.84
 -10   7  -2    8.54    1.00
  10   7   2   10.08    0.81
 -11  -7  -2    2.93    0.61
  11  -7   2    2.89    0.69
  11   7   2    2.07    0.47
 -11   7  -2    2.38    0.59
 -12  -7  -2    0.85    0.45
  12  -7   2    0.22    0.46
 -12   7  -2    0.67    0.46
  12   7   2    0.41    0.34
  13  -8  -2    1.01    0.62
 -13  -8   2   -0.02    0.36
 -13   8   2    0.48    0.40
  13   8  -2    0.19    0.42
  12  -8  -2    3.43    0.77
 -12  -8   2    5.72    0.85
  12   8  -2    5.17    0.80
 -12   8   2    3.54    0.67
  11  -8  -2   -0.07    0.39
 -11  -8   2   -0.21    0.27
 -11   8   2    0.08    0.30
  11   8  -2    0.57    0.32
 -10  -8   2    0.93    0.40
  10  -8  -2    1.31    0.46
  10   8  -2    0.50    0.22
 -10   8   2    1.17    0.40
  10   8  -2    0.40    0.32
  -9  -8   2    0.18    0.28
   9  -8  -2    0.75    0.41
   9   8  -2    0.17    0.17
   9   8  -2    0.43    0.32
  -9   8   2    0.13    0.27
   8  -8  -2   39.70    1.83
  -8  -8   2   37.94    1.71
   8   8  -2   38.80    1.41
  -8   8   2   38.01    1.70
   8   8  -2   36.16    1.66
   7  -8  -2   20.56    1.17
  -7  -8   2   19.81    1.11
   7   8  -2   19.64    0.84
   7   8  -2   18.92    1.06
  -7   8   2   19.63    1.08
   6  -8  -2    4.00    0.53
  -6  -8   2    4.53    0.56
   6   8  -2    4.89    0.35
   6   8  -2    4.22    0.51
  -6   8   2    3.54    0.47
   5  -8  -2   12.04    0.77
  -5  -8   2   13.05    0.79
   5  -8  -2   11.93    0.49
   5   8  -2   12.16    0.76
  -5   8   2   11.02    0.73
   5   8  -2   12.53    0.57
   4  -8  -2    2.94    0.40
   4  -8  -2    3.02    0.26
  -4  -8   2    3.65    0.46
  -4   8   2    2.71    0.41
   4   8  -2    3.37    0.27
   3  -8  -2    9.62    0.58
  -3  -8   2   10.75    0.65
   3  -8  -2    9.65    0.51
   3   8  -2    9.69    0.63
  -3   8   2    9.83    0.63
   3   8  -2   10.35    0.48
  -2  -8   2   14.80    0.77
   2  -8  -2   16.67    0.73
   2  -8  -2   17.04    0.73
   2   8  -2   14.87    0.80
   2   8  -2   16.30    0.67
  -2   8   2   17.05    0.81
   1  -8  -2  114.75    3.50
   1  -8  -2  111.71    3.42
  -1  -8   2  114.86    3.50
   1   8  -2  113.90    3.42
  -1   8   2  116.22    3.55
   1   8  -2  110.50    3.57
   0  -8   2   46.12    1.59
   0  -8  -2   47.34    1.69
   0   8  -2   45.96    1.71
   0   8  -2   48.61    1.60
   0   8   2   48.11    1.55
   0   8   2   45.03    1.65
   1  -8   2   78.44    2.48
  -1  -8  -2   80.36    2.67
   1   8   2   77.50    2.59
  -1   8  -2   81.42    2.59
  -1   8  -2   76.98    2.67
   1   8   2   87.56    2.47
  -2  -8  -2   12.23    0.74
   2  -8   2   12.29    0.53
   2   8   2   13.03    0.57
  -2   8  -2   10.83    0.71
   2   8   2   15.59    0.71
  -2   8  -2   12.46    0.68
   3  -8   2    3.36    0.41
  -3  -8  -2    4.45    0.53
   3  -8   2    4.55    0.26
  -3   8  -2    4.22    0.45
   3   8   2    4.48    0.33
   3   8   2    4.44    0.39
   4  -8   2    0.23    0.20
  -4  -8  -2    0.34    0.26
  -4   8  -2    0.37    0.21
   4   8   2    0.20    0.16
   4   8   2    0.06    0.13
  -5  -8  -2    6.46    0.68
   5  -8   2    6.81    0.64
   5   8   2    7.60    0.50
   5   8   2    7.73    0.54
  -5   8  -2    6.99    0.59
   6  -8   2    3.16    0.53
  -6  -8  -2    2.36    0.48
  -6   8  -2    2.61    0.46
   6   8   2    2.56    0.36
   6   8   2    2.82    0.40
  -7  -8  -2    4.86    0.64
   7  -8   2    6.43    0.76
  -7   8  -2    6.16    0.70
   7   8   2    6.47    0.56
   7   8   2    6.11    0.54
  -8  -8  -2    9.37    0.84
   8  -8   2    8.09    0.90
  -8   8  -2   10.34    0.85
   8   8   2    8.97    0.68
   8   8   2    9.64    0.72
   9  -8   2    0.24    0.38
  -9  -8  -2    0.21    0.31
  -9   8  -2   -0.11    0.28
   9   8   2    0.35    0.30
   9   8   2    0.00    0.21
 -10  -8  -2    0.12    0.34
  10  -8   2    0.02    0.38
 -10   8  -2   -0.10    0.27
  10   8   2   -0.14    0.19
  11  -8   2    3.75    0.80
 -11  -8  -2    3.11    0.63
  11   8   2    3.29    0.55
 -11   8  -2    3.36    0.72
  12  -8   2    1.98    0.67
 -12  -8  -2    0.79    0.49
 -12   8  -2    1.42    0.56
  12   8   2    1.88    0.48
  13  -9  -2    0.86    0.56
 -13  -9   2    0.37    0.43
  13   9  -2    0.29    0.42
 -13   9   2    0.34    0.39
 -12  -9   2    0.67    0.43
  12  -9  -2    0.21    0.48
 -12   9   2    0.64    0.39
  12   9  -2    0.98    0.44
  11  -9  -2   12.90    1.20
 -11  -9   2   12.29    1.04
 -11   9   2   12.28    1.04
  11   9  -2   11.74    0.99
  10  -9  -2    1.16    0.53
 -10  -9   2    0.92    0.41
  10   9  -2    0.34    0.34
 -10   9   2    0.88    0.40
   9  -9  -2    1.96    0.52
  -9  -9   2    1.98    0.49
  -9   9   2    1.57    0.46
   9   9  -2    3.41    0.41
   9   9  -2    3.67    0.59
   8  -9  -2    3.65    0.60
  -8  -9   2    3.03    0.54
   8   9  -2    3.65    0.56
   8   9  -2    3.29    0.38
  -8   9   2    2.99    0.51
  -7  -9   2    3.16    0.53
   7  -9  -2    2.32    0.49
  -7   9   2    3.05    0.49
   7   9  -2    3.22    0.52
   7   9  -2    3.75    0.37
  -6  -9   2    8.12    0.71
   6  -9  -2    8.22    0.71
   6   9  -2    8.32    0.49
  -6   9   2    9.66    0.72
   6   9  -2    9.17    0.70
   5  -9  -2   -0.04    0.20
   5  -9  -2   -0.11    0.10
  -5  -9   2    0.37    0.25
   5   9  -2    0.00    0.20
   5   9  -2   -0.05    0.10
  -5   9   2    0.10    0.19
   4  -9  -2   74.74    2.35
  -4  -9   2   75.90    2.64
   4  -9  -2   75.22    2.59
   4   9  -2   76.36    2.39
  -4   9   2   75.35    2.63
   4   9  -2   77.79    2.62
   3  -9  -2   32.23    1.25
   3  -9  -2   31.65    1.14
  -3  -9   2   27.02    1.24
   3   9  -2   30.30    1.10
   3   9  -2   31.21    1.30
  -3   9   2   30.88    1.30
  -2  -9   2    5.34    0.47
   2  -9  -2    5.00    0.41
   2  -9  -2    4.96    0.40
   2   9  -2    4.95    0.35
   2   9  -2    4.83    0.52
  -2   9   2    3.96    0.43
   1  -9  -2   66.05    2.09
  -1  -9   2   64.83    2.17
   1  -9  -2   66.78    2.18
  -1   9   2   61.22    2.19
   1   9  -2   63.76    2.09
   1   9  -2   62.98    2.24
   0  -9   2   65.23    2.16
   0  -9  -2   65.69    2.26
   0   9  -2   67.16    2.18
   0   9  -2   67.49    2.31
   0   9   2   64.79    2.23
   0   9   2   65.89    2.12
  -1  -9  -2    0.73    0.28
   1  -9   2    0.83    0.19
  -1   9  -2    0.93    0.29
   1   9   2    1.16    0.21
   1   9   2    0.80    0.22
  -1   9  -2    0.78    0.23
  -2  -9  -2    5.03    0.56
   2  -9   2    4.78    0.33
  -2   9  -2    3.89    0.43
   2   9   2    4.57    0.34
  -2   9  -2    4.93    0.56
   2   9   2    5.38    0.43
  -3  -9  -2    4.49    0.53
   3  -9   2    4.99    0.55
   3  -9   2    4.99    0.30
   3   9   2    4.95    0.43
   3   9   2    5.07    0.38
  -3   9  -2    5.32    0.54
  -4  -9  -2    4.55    0.59
   4  -9   2    2.93    0.46
  -4   9  -2    3.63    0.47
   4   9   2    3.33    0.35
   4   9   2    2.61    0.37
   5  -9   2    0.37    0.27
  -5  -9  -2   -0.01    0.23
   5   9   2    0.07    0.17
  -5   9  -2    0.25    0.24
   5   9   2    0.03    0.16
   6  -9   2    2.85    0.51
  -6  -9  -2    2.97    0.53
  -6   9  -2    3.88    0.56
   6   9   2    4.26    0.45
   6   9   2    3.44    0.45
   7  -9   2   12.69    0.96
  -7  -9  -2   12.16    0.94
   7   9   2   10.32    0.73
   7   9   2   11.35    0.73
  -7   9  -2   10.97    0.87
  -8  -9  -2    0.12    0.34
   8  -9   2    0.32    0.36
   8   9   2    0.59    0.27
   8   9   2    0.92    0.31
  -8   9  -2    0.46    0.33
  -9  -9  -2    2.30    0.55
   9  -9   2    2.55    0.59
  -9   9  -2    3.44    0.61
   9   9   2    3.38    0.50
  10  -9   2    7.50    0.99
 -10  -9  -2    4.37    0.74
 -10   9  -2    5.17    0.79
  10   9   2    5.27    0.65
  11  -9   2    1.34    0.60
 -11  -9  -2    1.49    0.53
 -11   9  -2    1.40    0.54
  11   9   2    1.14    0.38
 -12  -9  -2   -0.19    0.41
  12  -9   2   -0.19    0.45
  12   9   2   -0.05    0.28
 -12   9  -2    0.25    0.40
  13 -10  -2    7.69    1.16
 -13 -10   2    9.89    1.18
  13  10  -2    9.06    1.10
 -13  10   2    9.08    1.13
 -12 -10   2   -0.01    0.41
  12 -10  -2   -0.25    0.45
  12  10  -2    0.02    0.34
 -12  10   2    0.10    0.35
  11 -10  -2    0.62    0.50
 -11 -10   2    0.71    0.42
  11  10  -2    0.52    0.40
 -11  10   2    0.74    0.38
 -10 -10   2   10.93    1.10
  10 -10  -2    9.76    1.10
 -10  10   2   11.85    0.99
  10  10  -2    9.80    0.88
  -9 -10   2    0.68    0.40
   9 -10  -2    0.35    0.40
   9  10  -2    0.45    0.21
   9  10  -2    0.85    0.37
  -9  10   2    0.75    0.34
  -8 -10   2    3.14    0.55
   8 -10  -2    3.65    0.64
   8  10  -2    2.78    0.50
  -8  10   2    4.49    0.65
   8  10  -2    4.00    0.42
   7 -10  -2    4.03    0.62
  -7 -10   2    4.05    0.61
   7  10  -2    4.63    0.59
   7  10  -2    4.18    0.41
  -7  10   2    2.69    0.48
  -6 -10   2    0.05    0.23
   6 -10  -2    0.05    0.21
   6  10  -2    0.53    0.29
  -6  10   2    0.00    0.20
   6  10  -2    0.19    0.15
   5 -10  -2   71.93    2.53
   5 -10  -2   65.44    2.13
  -5 -10   2   69.11    2.56
   5  10  -2   69.27    2.50
  -5  10   2   72.92    2.57
   5  10  -2   70.69    2.26
  -4 -10   2    2.82    0.43
   4 -10  -2    2.88    0.43
   4 -10  -2    3.29    0.33
   4  10  -2    3.21    0.33
   4  10  -2    2.42    0.42
  -4  10   2    2.93    0.45
   3 -10  -2    0.23    0.16
  -3 -10   2    0.45    0.25
   3 -10  -2   -0.08    0.15
  -3  10   2   -0.05    0.19
   3  10  -2    0.12    0.12
   3  10  -2   -0.22    0.19
   2 -10  -2   -0.04    0.17
   2 -10  -2    0.04    0.14
  -2 -10   2    0.20    0.20
   2  10  -2    0.29    0.22
  -2  10   2    0.04    0.14
   2  10  -2    0.14    0.13
   1 -10  -2   70.96    2.30
  -1 -10   2   70.57    2.39
   1 -10  -2   69.81    2.38
  -1  10   2   72.76    2.45
   1  10  -2   72.96    2.49
   1  10  -2   68.92    2.30
   0 -10   2    3.03    0.36
   0 -10  -2    3.65    0.46
   0  10  -2    3.30    0.38
   0  10   2    3.56    0.41
   0  10   2    4.11    0.37
   0  10  -2    3.09    0.44
   1 -10   2    0.15    0.14
  -1 -10  -2    0.64    0.26
  -1  10  -2    0.01    0.15
   1  10   2    0.21    0.14
   1  10   2    0.00    0.14
  -1  10  -2    0.28    0.24
   2 -10   2   67.74    2.18
  -2 -10  -2   71.94    2.49
   2  10   2   68.85    2.21
  -2  10  -2   69.78    2.38
   2  10   2   71.42    2.38
  -2  10  -2   64.26    2.46
   3 -10   2    6.16    0.56
   3 -10   2    5.92    0.35
  -3 -10  -2    4.33    0.57
   3  10   2    5.07    0.52
  -3  10  -2    4.68    0.54
   3  10   2    4.55    0.38
   4 -10   2  118.62    4.01
  -4 -10  -2  120.66    4.07
   4  10   2  121.15    3.87
   4  10   2  125.80    3.76
  -4  10  -2  123.81    4.00
   5 -10   2    1.99    0.43
  -5 -10  -2    1.73    0.44
  -5  10  -2    2.13    0.42
   5  10   2    2.48    0.38
   5  10   2    1.92    0.32
   6 -10   2    1.84    0.45
  -6 -10  -2    1.27    0.42
  -6  10  -2    1.59    0.41
   6  10   2    0.86    0.26
   6  10   2    2.12    0.35
  -7 -10  -2   55.83    2.38
   7 -10   2   60.94    2.45
   7  10   2   56.74    2.13
  -7  10  -2   52.64    2.30
   7  10   2   60.66    2.12
  -8 -10  -2   48.30    2.17
   8 -10   2   46.76    2.21
  -8  10  -2   48.03    2.14
   8  10   2   49.10    1.93
  -9 -10  -2    8.88    1.00
   9 -10   2    9.37    1.05
  -9  10  -2    8.76    0.95
   9  10   2   11.23    0.81
 -10 -10  -2    8.80    1.01
  10 -10   2    9.51    1.13
 -10  10  -2    6.94    0.90
  10  10   2    8.20    0.73
 -11 -10  -2    2.89    0.69
  11 -10   2    3.36    0.80
  11  10   2    2.39    0.50
 -11  10  -2    2.89    0.65
  12 -10   2   14.26    1.49
 -12 -10  -2   12.69    1.33
 -12  10  -2   14.26    1.49
  12  10   2   12.77    1.00
  12 -11  -2    2.45    0.72
 -12 -11   2    2.98    0.72
  12  11  -2    2.48    0.61
 -12  11   2    2.87    0.66
 -11 -11   2    9.65    1.09
  11 -11  -2    8.45    1.14
 -11  11   2    9.60    1.09
  11  11  -2    8.15    0.94
 -10 -11   2    0.15    0.35
  10 -11  -2    0.26    0.39
 -10  11   2    0.85    0.39
  10  11  -2    0.37    0.34
  -9 -11   2    0.96    0.43
   9 -11  -2    1.46    0.51
  -9  11   2    0.73    0.34
   9  11  -2    1.24    0.41
   8 -11  -2    0.71    0.38
  -8 -11   2    0.87    0.40
   8  11  -2    0.24    0.18
  -8  11   2    0.36    0.31
   8  11  -2    0.09    0.26
   7 -11  -2    2.74    0.54
  -7 -11   2    2.18    0.46
   7  11  -2    2.19    0.32
  -7  11   2    2.55    0.50
   7  11  -2    1.71    0.42
  -6 -11   2   -0.46    0.23
   6 -11  -2   -0.12    0.21
   6  11  -2   -0.04    0.25
  -6  11   2    0.07    0.21
   6  11  -2    0.11    0.14
  -5 -11   2    0.19    0.28
   5 -11  -2    0.15    0.23
   5 -11  -2    0.11    0.14
   5  11  -2    0.17    0.14
   5  11  -2    0.09    0.24
  -5  11   2    0.35    0.27
  -4 -11   2    0.25    0.26
   4 -11  -2    0.06    0.16
   4 -11  -2    0.05    0.18
  -4  11   2    0.54    0.26
   4  11  -2   -0.05    0.21
   4  11  -2   -0.01    0.12
  -3 -11   2   18.69    1.02
   3 -11  -2   19.99    0.97
   3 -11  -2   19.32    0.88
  -3  11   2   19.37    1.02
   3  11  -2   20.17    0.86
   3  11  -2   18.51    1.01
   2 -11  -2   10.12    0.62
   2 -11  -2   10.62    0.65
  -2 -11   2   11.36    0.73
  -2  11   2   10.63    0.71
   2  11  -2   10.65    0.59
   2  11  -2   10.37    0.72
   1 -11  -2    4.05    0.36
   1 -11  -2    3.94    0.47
  -1 -11   2    5.07    0.52
   1  11  -2    3.72    0.40
  -1  11   2    3.27    0.44
   1  11  -2    4.72    0.55
   0 -11   2   16.79    0.82
   0 -11  -2   16.86    0.91
   0  11   2   15.30    0.85
   0  11  -2   17.16    0.83
   0  11   2   18.95    0.82
   0  11  -2   14.70    0.88
   1 -11   2    5.32    0.44
  -1 -11  -2    6.92    0.61
   1  11   2    6.01    0.44
  -1  11  -2    6.56    0.61
  -1  11  -2    7.03    0.54
   1  11   2    5.84    0.51
   2 -11   2    1.49    0.25
  -2 -11  -2    1.18    0.35
  -2  11  -2    1.12    0.36
   2  11   2    0.87    0.23
   2  11   2    1.22    0.29
  -2  11  -2    1.08    0.29
   3 -11   2    5.06    0.37
   3 -11   2    5.79    0.64
  -3 -11  -2    5.40    0.65
   3  11   2    5.68    0.43
  -3  11  -2    6.39    0.64
   3  11   2    4.93    0.53
  -4 -11  -2    1.73    0.42
   4 -11   2    1.18    0.36
   4  11   2    1.29    0.27
  -4  11  -2    1.40    0.35
   4  11   2    0.95    0.30
  -5 -11  -2    6.70    0.76
   5 -11   2    9.47    0.79
   5  11   2    8.50    0.63
  -5  11  -2    6.71    0.71
   5  11   2    8.21    0.57
  -6 -11  -2   -0.08    0.28
   6 -11   2    0.03    0.29
   6  11   2    0.18    0.19
   6  11   2   -0.18    0.14
  -6  11  -2   -0.02    0.24
  -7 -11  -2   25.03    1.45
   7 -11   2   25.61    1.44
  -7  11  -2   24.50    1.36
   7  11   2   24.83    1.21
  -8 -11  -2    0.88    0.47
   8 -11   2    1.30    0.45
  -8  11  -2    1.25    0.44
   8  11   2    0.66    0.30
   9 -11   2   -0.22    0.32
  -9 -11  -2    0.01    0.36
  -9  11  -2    0.12    0.33
   9  11   2   -0.14    0.19
 -10 -11  -2    1.45    0.56
  10 -11   2    1.83    0.63
 -10  11  -2    2.07    0.59
  10  11   2    1.67    0.42
 -11 -11  -2    0.64    0.47
  11 -11   2    0.96    0.58
 -11  11  -2   -0.03    0.41
  11  11   2    0.08    0.29
  12 -12  -2    1.72    0.67
 -12 -12   2    0.80    0.50
 -12  12   2    0.58    0.46
  11 -12  -2    0.23    0.41
 -11 -12   2    0.09    0.39
 -11  12   2    0.03    0.32
  11  12  -2    0.04    0.32
  10 -12  -2    3.04    0.70
 -10 -12   2    1.11    0.48
  10  12  -2    2.42    0.53
 -10  12   2    2.26    0.59
   9 -12  -2    4.48    0.74
  -9 -12   2    4.65    0.77
  -9  12   2    4.88    0.76
   9  12  -2    4.37    0.66
   8 -12  -2    0.22    0.33
  -8 -12   2    0.12    0.36
   8  12  -2    0.05    0.27
  -8  12   2   -0.06    0.28
   7 -12  -2    2.11    0.48
  -7 -12   2    2.04    0.48
   7  12  -2    2.29    0.35
   7  12  -2    1.67    0.43
  -7  12   2    2.94    0.58
   6 -12  -2    5.31    0.70
  -6 -12   2    4.37    0.63
   6  12  -2    5.06    0.64
  -6  12   2    5.45    0.70
   6  12  -2    6.55    0.48
   5 -12  -2    0.18    0.25
  -5 -12   2    0.17    0.29
   5  12  -2    0.12    0.26
  -5  12   2    0.40    0.29
   5  12  -2    0.48    0.20
   4 -12  -2   10.46    0.60
   4 -12  -2   10.78    0.74
  -4 -12   2   10.91    0.79
  -4  12   2    9.10    0.73
   4  12  -2   10.25    0.59
   4  12  -2    9.04    0.73
   3 -12  -2    2.45    0.39
   3 -12  -2    2.65    0.37
  -3 -12   2    2.52    0.43
  -3  12   2    3.13    0.46
   3  12  -2    2.59    0.33
   3  12  -2    3.15    0.48
   2 -12  -2   30.34    1.27
   2 -12  -2   31.31    1.29
  -2 -12   2   30.38    1.36
   2  12  -2   29.83    1.38
  -2  12   2   30.98    1.38
   2  12  -2   30.63    1.22
   1 -12  -2   51.74    1.94
  -1 -12   2   50.29    1.94
   1 -12  -2   51.53    1.85
  -1  12   2   55.38    2.02
   1  12  -2   55.34    2.05
   1  12  -2   51.85    1.87
   0 -12  -2   72.00    2.56
   0 -12  -2   71.76    2.37
   0 -12   2   72.12    2.46
   0  12   2   72.40    2.54
   0  12  -2   73.25    2.47
   0  12  -2   71.35    2.59
   1 -12   2   15.23    0.77
  -1 -12  -2   15.34    0.93
  -1  12  -2   15.01    0.94
  -1  12  -2   14.09    0.82
   1  12   2   14.54    0.84
   1  12   2   15.58    0.76
   2 -12   2    2.80    0.35
   2 -12   2    2.87    0.45
  -2 -12  -2    4.02    0.58
   2  12   2    3.30    0.45
   2  12   2    2.76    0.35
  -2  12  -2    2.74    0.43
  -3 -12  -2   64.38    2.46
   3 -12   2   60.61    2.38
   3 -12   2   63.14    2.05
   3  12   2   65.25    2.15
  -3  12  -2   63.48    2.36
   3  12   2   63.63    2.30
  -4 -12  -2    6.49    0.79
   4 -12   2    6.37    0.74
   4  12   2    6.56    0.52
  -4  12  -2    7.14    0.74
   4  12   2    6.38    0.56
   5 -12   2    5.09    0.65
  -5 -12  -2    5.58    0.78
   5  12   2    6.22    0.51
  -5  12  -2    4.95    0.65
   5  12   2    4.84    0.56
  -6 -12  -2    2.63    0.59
   6 -12   2    1.27    0.42
  -6  12  -2    2.40    0.52
   6  12   2    1.70    0.37
  -7 -12  -2   19.23    1.27
   7 -12   2   17.21    1.20
  -7  12  -2   15.72    1.11
   7  12   2   15.17    0.94
  -8 -12  -2    7.52    0.95
   8 -12   2    8.01    0.94
  -8  12  -2    8.53    0.96
   8  12   2    7.53    0.74
  -9 -12  -2   -0.30    0.34
   9 -12   2   -0.25    0.37
   9  12   2    0.39    0.28
  -9  12  -2    0.02    0.33
  10 -12   2   -0.43    0.37
 -10 -12  -2    0.29    0.46
  10  12   2    0.03    0.27
 -10  12  -2    0.78    0.43
  11 -12   2    4.24    0.87
 -11 -12  -2    3.73    0.81
 -11  12  -2    3.52    0.76
  11  12   2    3.17    0.71
 -11 -13   2    8.14    1.07
  11 -13  -2    8.33    1.13
 -11  13   2    9.54    1.12
 -10 -13   2    3.00    0.71
  10 -13  -2    2.48    0.69
  10  13  -2    2.53    0.58
 -10  13   2    3.19    0.65
   9 -13  -2    1.58    0.53
  -9 -13   2    1.85    0.58
  -9  13   2    1.56    0.50
   9  13  -2    2.63    0.56
   8 -13  -2   14.20    1.09
  -8 -13   2   14.07    1.13
   8  13  -2   11.86    0.94
  -8  13   2   15.49    1.11
  -7 -13   2   -0.02    0.31
   7 -13  -2    0.77    0.36
   7  13  -2    0.02    0.16
   7  13  -2   -0.09    0.24
  -7  13   2   -0.14    0.23
   6 -13  -2    0.66    0.35
  -6 -13   2    0.50    0.34
   6  13  -2    0.62    0.22
  -6  13   2    0.30    0.28
   6  13  -2    0.68    0.33
   5 -13  -2    1.35    0.38
  -5 -13   2    1.84    0.48
   5  13  -2    0.76    0.33
   5  13  -2    1.44    0.28
  -5  13   2    1.43    0.41
  -4 -13   2    0.34    0.30
   4 -13  -2   -0.04    0.18
   4 -13  -2    0.06    0.22
  -4  13   2   -0.12    0.21
   4  13  -2    0.17    0.15
   3 -13  -2   74.17    2.56
  -3 -13   2   78.37    2.81
   3 -13  -2   76.91    2.68
   3  13  -2   76.38    2.55
  -3  13   2   78.09    2.80
   3  13  -2   76.12    2.76
  -2 -13   2   42.77    1.73
   2 -13  -2   40.64    1.61
   2 -13  -2   39.52    1.60
  -2  13   2   40.47    1.72
   2  13  -2   40.87    1.73
   2  13  -2   42.00    1.57
   1 -13  -2    2.96    0.39
   1 -13  -2    4.67    0.55
  -1 -13   2    5.57    0.60
   1  13  -2    6.20    0.66
  -1  13   2    4.43    0.54
   1  13  -2    4.12    0.46
   0 -13  -2   59.37    2.22
   0 -13   2   58.46    2.12
   0 -13  -2   59.92    2.03
   0  13   2   58.04    2.19
   0  13  -2   59.34    2.25
   0  13  -2   55.09    2.09
  -1 -13  -2    6.17    0.70
   1 -13   2    8.53    0.60
   1  13   2    9.68    0.61
   1  13   2    7.86    0.64
  -1  13  -2    9.26    0.67
  -1  13  -2    7.65    0.72
  -2 -13  -2   76.21    2.79
   2 -13   2   75.30    2.46
   2 -13   2   69.30    2.66
   2  13   2   72.26    2.63
  -2  13  -2   73.44    2.66
   2  13   2   80.73    2.50
   3 -13   2    3.81    0.39
  -3 -13  -2    3.02    0.56
   3 -13   2    3.46    0.54
   3  13   2    2.47    0.43
   3  13   2    3.64    0.43
  -3  13  -2    2.56    0.45
   4 -13   2    3.44    0.54
  -4 -13  -2    2.13    0.51
   4  13   2    3.03    0.40
   4  13   2    4.15    0.54
  -4  13  -2    3.07    0.53
   5 -13   2    8.86    0.80
  -5 -13  -2   11.88    0.98
  -5  13  -2    9.95    0.80
   5  13   2   10.28    0.74
   6 -13   2    0.74    0.42
  -6 -13  -2    1.60    0.50
  -6  13  -2    0.73    0.34
   6  13   2    0.79    0.29
   7 -13   2    1.64    0.53
  -7 -13  -2    1.18    0.50
  -7  13  -2    1.41    0.45
   7  13   2    0.91    0.34
  -8 -13  -2    0.21    0.34
   8 -13   2    0.05    0.36
   8  13   2   -0.34    0.18
  -8  13  -2   -0.29    0.24
  -9 -13  -2    6.84    0.95
   9 -13   2    8.90    1.11
  -9  13  -2    4.59    0.75
   9  13   2    5.74    0.70
  10 -13   2    5.95    0.97
 -10 -13  -2    4.20    0.83
 -10  13  -2    4.35    0.77
  10  13   2    5.02    0.68
 -11 -14   2    1.49    0.60
  11 -14  -2    0.59    0.51
 -11  14   2    1.17    0.56
 -10 -14   2    0.33    0.42
  10 -14  -2    0.20    0.48
 -10  14   2    0.41    0.39
   9 -14  -2    2.39    0.62
  -9 -14   2    3.18    0.68
  -9  14   2    2.84    0.64
   9  14  -2    2.23    0.52
  -8 -14   2   -0.25    0.32
   8 -14  -2    0.36    0.39
  -8  14   2    0.18    0.31
   8  14  -2    0.31    0.33
   7 -14  -2    1.42    0.45
  -7 -14   2    1.06    0.47
  -7  14   2    1.03    0.41
   7  14  -2    1.84    0.48
   6 -14  -2    8.72    0.81
  -6 -14   2    9.35    0.97
   6  14  -2    8.53    0.60
   6  14  -2    8.63    0.78
  -6  14   2    8.32    0.89
   5 -14  -2    5.62    0.69
  -5 -14   2    5.09    0.73
   5  14  -2    5.39    0.54
  -5  14   2    5.52    0.73
   5  14  -2    6.39    0.73
  -4 -14   2   13.77    1.00
   4 -14  -2   14.59    0.92
   4 -14  -2   15.23    0.80
   4  14  -2   15.23    0.80
   4  14  -2   13.99    0.96
  -4  14   2   15.02    1.01
   3 -14  -2   11.42    0.78
  -3 -14   2   11.03    0.87
   3 -14  -2   10.57    0.72
   3  14  -2   12.07    0.70
   3  14  -2   11.35    0.85
  -3  14   2   13.53    0.91
   2 -14  -2   11.37    0.74
  -2 -14   2    9.64    0.79
   2 -14  -2   13.30    0.81
   2  14  -2   11.90    0.71
   2  14  -2   10.18    0.81
  -2  14   2   12.49    0.86
   1 -14  -2   22.50    1.15
  -1 -14   2   22.22    1.15
   1 -14  -2   22.34    1.05
   1  14  -2   22.63    1.21
   1  14  -2   22.49    1.07
  -1  14   2   23.06    1.19
   0 -14   2    2.01    0.38
   0 -14  -2    1.78    0.41
   0 -14  -2    1.65    0.30
   0  14  -2    1.34    0.31
   0  14   2    2.12    0.42
   0  14  -2    1.46    0.37
  -1 -14  -2    3.04    0.52
   1 -14   2    3.29    0.43
   1  14   2    3.04    0.42
  -1  14  -2    2.89    0.53
  -1  14  -2    2.21    0.41
   1  14   2    2.79    0.47
   2 -14   2    2.50    0.37
   2 -14   2    2.06    0.41
  -2 -14  -2    3.50    0.59
  -2  14  -2    3.70    0.54
   2  14   2    3.80    0.44
   2  14   2    3.63    0.51
   3 -14   2   11.93    0.86
  -3 -14  -2   10.96    0.92
   3  14   2   10.39    0.66
  -3  14  -2    9.12    0.77
   3  14   2   10.67    0.77
  -4 -14  -2    4.20    0.69
   4 -14   2    4.00    0.62
  -4  14  -2    5.04    0.63
   4  14   2    3.71    0.53
  -5 -14  -2    3.16    0.62
   5 -14   2    3.14    0.60
   5  14   2    3.51    0.51
  -5  14  -2    4.63    0.63
   6 -14   2    0.26    0.37
  -6 -14  -2    0.24    0.34
   6  14   2    0.11    0.22
  -6  14  -2    0.37    0.32
   7 -14   2    3.78    0.69
  -7 -14  -2    3.08    0.69
  -7  14  -2    3.51    0.65
   7  14   2    2.39    0.46
  -8 -14  -2    4.62    0.84
   8 -14   2    6.15    0.91
   8  14   2    5.34    0.68
  -8  14  -2    5.38    0.80
   9 -14   2    5.95    0.91
  -9 -14  -2    5.76    0.93
  -9  14  -2    5.81    0.89
   9  14   2    8.13    0.85
 -10 -14  -2    6.92    1.09
  10 -14   2    6.76    1.04
 -10  14  -2    7.65    1.06
 -10 -15   2    0.63    0.52
  10 -15  -2    1.37    0.60
 -10  15   2    2.35    0.64
   9 -15  -2    2.31    0.65
  -9 -15   2    1.82    0.60
   9  15  -2    3.73    0.97
  -9  15   2    2.81    0.64
   8 -15  -2    0.18    0.37
  -8 -15   2    0.30    0.42
  -8  15   2    0.41    0.39
   8  15  -2    0.00    0.30
  -7 -15   2    1.26    0.49
   7 -15  -2    1.03    0.44
  -7  15   2    1.84    0.50
  -6 -15   2    1.63    0.48
   6 -15  -2    2.87    0.55
   6  15  -2    1.92    0.48
  -6  15   2    1.86    0.50
  -5 -15   2    0.33    0.35
   5 -15  -2    0.54    0.31
   5  15  -2    0.57    0.33
   5  15  -2    0.10    0.18
  -5  15   2   -0.27    0.24
  -4 -15   2   34.55    1.75
   4 -15  -2   39.15    1.68
  -4  15   2   37.24    1.76
   4  15  -2   38.88    1.72
   4  15  -2   34.41    1.46
   3 -15  -2    4.00    0.51
  -3 -15   2    4.75    0.67
   3 -15  -2    4.02    0.55
   3  15  -2    4.68    0.63
   3  15  -2    4.64    0.51
  -3  15   2    4.52    0.66
  -2 -15   2   -0.06    0.24
   2 -15  -2    0.19    0.22
   2 -15  -2    0.00    0.24
   2  15  -2    0.61    0.33
  -2  15   2   -0.18    0.22
   2  15  -2    0.30    0.19
   1 -15  -2    5.68    0.65
  -1 -15   2    6.64    0.71
   1 -15  -2    7.12    0.57
  -1  15   2    5.77    0.66
   1  15  -2    7.06    0.78
   1  15  -2    7.19    0.59
   0 -15   2    0.61    0.28
   0 -15  -2    0.32    0.21
   0 -15  -2   -0.33    0.21
   0  15  -2    0.46    0.32
   0  15   2    0.06    0.23
   0  15  -2    0.14    0.22
   1 -15   2    9.69    0.71
  -1 -15  -2    9.30    0.82
   1  15   2    8.85    0.65
   1  15   2    9.29    0.74
  -1  15  -2    9.35    0.74
  -1  15  -2    9.47    0.84
  -2 -15  -2    0.90    0.41
   2 -15   2    0.64    0.33
   2 -15   2    0.39    0.26
  -2  15  -2    0.74    0.31
   2  15   2    0.52    0.25
   2  15   2    0.68    0.29
   3 -15   2    0.58    0.31
  -3 -15  -2    0.30    0.36
   3  15   2   -0.19    0.20
  -3  15  -2    0.40    0.27
  -4 -15  -2   -0.07    0.32
   4 -15   2    0.05    0.24
   4  15   2   -0.08    0.21
  -4  15  -2   -0.05    0.23
  -5 -15  -2    2.53    0.62
   5 -15   2    2.55    0.55
  -5  15  -2    1.90    0.47
   5  15   2    2.77    0.51
  -6 -15  -2   18.30    1.32
   6 -15   2   17.58    1.24
  -6  15  -2   20.33    1.27
   6  15   2   18.26    1.11
   7 -15   2    4.85    0.83
  -7 -15  -2    5.91    0.93
   7  15   2    5.06    0.66
  -7  15  -2    5.89    0.84
   8 -15   2    2.87    0.68
  -8 -15  -2    1.75    0.63
   8  15   2    1.71    0.44
  -8  15  -2    2.12    0.57
  -9 -15  -2    1.08    0.60
   9 -15   2    1.85    0.63
  -9  15  -2    2.27    0.63
   9  15   2    2.56    0.55
 -10 -16   2    1.68    0.66
  10 -16  -2    0.35    0.49
 -10  16   2    0.54    0.47
  -9 -16   2    0.50    0.48
   9 -16  -2    0.91    0.51
  -9  16   2    1.17    0.48
   8 -16  -2    6.29    0.91
  -8 -16   2    6.35    0.92
   8  16  -2    8.58    1.33
  -8  16   2    7.00    0.95
  -7 -16   2    1.22    0.49
   7 -16  -2    1.41    0.47
  -7  16   2    0.97    0.42
   7  16  -2    1.74    0.47
  -6 -16   2    2.50    0.59
   6 -16  -2    2.41    0.54
   6  16  -2    1.96    0.48
  -6  16   2    2.00    0.53
  -5 -16   2    9.18    1.04
   5 -16  -2   11.06    0.90
  -5  16   2   11.77    0.99
   5  16  -2   12.72    0.86
   5  16  -2   12.90    0.95
   4 -16  -2    1.09    0.36
  -4 -16   2    0.57    0.36
   4  16  -2    0.77    0.37
   4  16  -2    1.04    0.29
  -4  16   2    0.81    0.37
   3 -16  -2    6.93    0.65
  -3 -16   2    8.05    0.87
   3 -16  -2    8.61    0.68
   3  16  -2    7.03    0.79
  -3  16   2    7.95    0.87
   3  16  -2    7.20    0.61
   2 -16  -2   11.48    0.81
  -2 -16   2   10.88    0.87
   2 -16  -2   11.45    0.79
  -2  16   2   10.93    0.88
   2  16  -2   12.09    0.93
   2  16  -2   11.33    0.76
   1 -16  -2    7.24    0.76
   1 -16  -2    9.04    0.66
  -1 -16   2    7.45    0.80
   1  16  -2    8.33    0.68
  -1  16   2    7.98    0.84
   1  16  -2    8.37    0.78
   0 -16   2   11.31    0.83
   0 -16  -2    9.80    0.83
   0 -16  -2   12.05    0.73
   0  16   2   12.66    0.90
   0  16  -2   12.87    0.85
   0  16  -2   10.83    0.90
  -1 -16  -2    1.03    0.40
  -1 -16  -2    0.37    0.19
   1 -16   2    0.07    0.26
  -1  16  -2    0.76    0.31
  -1  16  -2    0.63    0.38
   1  16   2    0.10    0.24
   2 -16   2   33.09    1.61
   2 -16   2   32.27    1.47
  -2 -16  -2   32.31    1.67
   2  16   2   33.58    1.55
  -2  16  -2   32.20    1.55
  -3 -16  -2    1.33    0.47
   3 -16   2    1.33    0.41
  -3  16  -2    1.12    0.36
   3  16   2    1.41    0.38
   4 -16   2   18.71    1.23
  -4 -16  -2   20.40    1.36
   4  16   2   19.10    1.13
  -4  16  -2   19.93    1.23
   5 -16   2    0.56    0.38
  -5 -16  -2    0.47    0.48
  -5  16  -2    0.68    0.36
   5  16   2   -0.08    0.23
   6 -16   2    4.11    0.72
  -6 -16  -2    2.50    0.62
   6  16   2    3.76    0.60
  -6  16  -2    3.29    0.61
   7 -16   2   36.74    2.01
  -7 -16  -2   36.57    2.08
   7  16   2   41.23    1.83
  -7  16  -2   39.22    2.00
  -8 -16  -2    2.25    0.64
   8 -16   2    1.47    0.55
   8  16   2    2.82    0.57
  -9 -16  -2    0.32    0.51
   9 -16   2    0.73    0.53
  -9  16  -2   -0.33    0.36
  -9 -17   2    1.62    0.62
   9 -17  -2    3.38    0.72
  -9  17   2    1.71    0.56
   8 -17  -2    5.26    0.85
  -8 -17   2    6.14    0.95
  -8  17   2    4.56    0.81
   7 -17  -2    1.88    0.55
  -7 -17   2    2.66    0.65
  -7  17   2    2.76    0.65
   7  17  -2    3.34    0.87
   6 -17  -2    4.65    0.74
  -6 -17   2    4.19    0.77
  -6  17   2    4.83    0.78
   6  17  -2    5.50    0.76
  -5 -17   2    0.52    0.40
   5 -17  -2    0.10    0.29
  -5  17   2   -0.01    0.31
   5  17  -2    0.31    0.34
   4 -17  -2    1.71    0.45
  -4 -17   2    1.30    0.44
  -4  17   2    1.06    0.42
   4  17  -2    1.27    0.44
   4  17  -2    1.13    0.32
  -3 -17   2   15.40    1.12
   3 -17  -2   16.89    1.33
   3 -17  -2   15.79    1.01
   3  17  -2   16.19    1.10
   3  17  -2   15.71    0.93
  -3  17   2   17.52    1.13
   2 -17  -2    0.40    0.30
   2 -17  -2    0.18    0.23
  -2 -17   2    0.28    0.33
   2  17  -2    0.10    0.32
  -2  17   2    0.12    0.25
   2  17  -2   -0.03    0.20
  -1 -17   2    6.56    0.75
   1 -17  -2    6.66    0.61
   1 -17  -2    6.87    0.77
   1  17  -2    6.73    0.81
   1  17  -2    6.56    0.69
  -1  17   2    6.11    0.75
   0 -17   2    2.55    0.50
   0 -17  -2    3.22    0.44
   0 -17  -2    3.04    0.56
   0  17  -2    2.88    0.48
   0  17  -2    2.01    0.50
   0  17   2    2.11    0.46
  -1 -17  -2    1.64    0.48
   1 -17   2    1.71    0.41
  -1 -17  -2    1.38    0.42
   1 -17   2    1.82    0.43
  -1  17  -2    1.68    0.42
   1  17   2    1.81    0.45
  -2 -17  -2    7.43    0.88
   2 -17   2    5.39    0.69
   2  17   2    5.24    0.67
  -2  17  -2    4.97    0.67
   3 -17   2    1.43    0.43
  -3 -17  -2    1.60    0.53
   3  17   2    1.71    0.42
  -3  17  -2    0.91    0.36
   4 -17   2    2.65    0.57
  -4 -17  -2    1.35    0.53
   4  17   2    2.30    0.49
  -5 -17  -2    1.86    0.61
   5 -17   2    2.84    0.60
   5  17   2    2.73    0.54
  -5  17  -2    1.72    0.50
   6 -17   2    0.35    0.37
  -6 -17  -2    0.25    0.43
  -6  17  -2    0.34    0.35
   6  17   2    0.27    0.31
  -7 -17  -2    5.80    0.97
   7 -17   2    5.86    0.92
  -7  17  -2    4.79    0.77
   7  17   2    6.96    0.82
  -8 -17  -2    0.37    0.48
   8 -17   2   -0.22    0.39
  -8  17  -2    0.11    0.35
   8 -18  -2    1.76    0.59
  -8 -18   2    1.85    0.68
  -8  18   2    2.22    0.61
   7 -18  -2    0.03    0.39
  -7 -18   2    0.20    0.48
  -7  18   2    0.29    0.37
  -6 -18   2    2.01    0.58
   6 -18  -2    3.76    0.68
   6  18  -2    2.57    0.83
  -6  18   2    2.44    0.62
   5 -18  -2    1.05    0.41
  -5 -18   2    0.88    0.47
  -5  18   2    0.97    0.42
   5  18  -2    1.32    0.46
   4 -18  -2    0.29    0.31
  -4 -18   2    0.95    0.43
  -4  18   2    0.95    0.40
   4  18  -2    0.83    0.39
   3 -18  -2    8.26    0.76
  -3 -18   2    6.48    0.85
   3  18  -2    7.74    0.89
  -3  18   2    8.38    0.94
   3  18  -2    8.80    0.71
   2 -18  -2    7.09    0.76
   2 -18  -2    5.94    0.69
  -2 -18   2    7.88    0.89
   2  18  -2    6.07    0.77
  -2  18   2    6.22    0.79
   2  18  -2    7.26    0.74
   1 -18  -2    6.30    0.67
   1 -18  -2    5.32    0.69
  -1 -18   2    6.27    0.76
   1  18  -2    6.34    0.79
   1  18  -2    6.73    0.71
  -1  18   2    8.13    0.91
   0 -18   2    4.26    0.63
   0 -18  -2    4.05    0.64
   0 -18  -2    3.73    0.58
   0  18  -2    4.88    0.65
   0  18   2    3.74    0.59
   0  18  -2    4.52    0.70
  -1 -18  -2    2.89    0.60
   1 -18   2    1.90    0.46
   1 -18   2    3.25    0.54
  -1  18  -2    2.32    0.49
   1  18   2    2.33    0.49
   2 -18   2    1.44    0.42
  -2 -18  -2    1.97    0.55
   2  18   2    1.00    0.38
  -2  18  -2    1.21    0.40
   3 -18   2    2.65    0.57
  -3 -18  -2    1.83    0.52
   3  18   2    1.19    0.39
  -3  18  -2    1.80    0.47
  -4 -18  -2    1.87    0.59
   4 -18   2    2.97    0.61
  -4  18  -2    3.22    0.60
   4  18   2    3.20    0.57
  -5 -18  -2    0.65    0.50
   5 -18   2    1.50    0.49
  -5  18  -2    1.09    0.44
   5  18   2    1.11    0.41
  -6 -18  -2    0.75    0.55
   6 -18   2    1.55    0.56
  -6  18  -2    1.62    0.54
   6  18   2    1.55    0.45
   7 -18   2    3.08    0.72
  -7 -18  -2    3.89    0.86
  -7  18  -2    3.99    0.75
   7 -19  -2    9.27    1.07
  -7 -19   2    7.48    1.05
  -7  19   2    9.88    1.16
  -6 -19   2    3.43    0.78
   6 -19  -2    3.71    0.70
  -6  19   2    3.49    0.69
  -5 -19   2    1.22    0.53
   5 -19  -2    0.64    0.41
  -5  19   2    0.27    0.36
   4 -19  -2   14.44    1.04
  -4 -19   2   13.70    1.17
   4  19  -2   12.50    1.03
  -4  19   2   13.63    1.14
  -3 -19   2    6.75    0.90
   3 -19  -2    4.89    0.67
  -3  19   2    4.99    0.75
   3  19  -2    6.03    0.79
   2 -19  -2    0.85    0.33
  -2 -19   2    0.34    0.36
   2 -19  -2    0.26    0.36
   2  19  -2    0.46    0.29
   2  19  -2    0.60    0.39
  -2  19   2    0.37    0.33
  -1 -19   2    2.69    0.58
   1 -19  -2    2.29    0.50
   1 -19  -2    1.53    0.57
  -1  19   2    2.48    0.53
   1  19  -2    1.84    0.53
   1  19  -2    1.67    0.43
   0 -19   2   22.54    1.30
   0 -19  -2   20.41    1.28
   0 -19   2   20.09    1.22
   0  19  -2   20.61    1.22
   0  19   2   21.71    1.32
  -1 -19  -2    4.19    0.71
   1 -19   2    3.81    0.64
  -1  19  -2    5.65    0.73
   1  19   2    3.69    0.63
  -2 -19  -2    0.05    0.35
   2 -19   2    0.57    0.34
  -2  19  -2    0.81    0.37
   2  19   2    0.27    0.32
   3 -19   2    0.36    0.33
  -3 -19  -2   -0.26    0.35
   3  19   2    0.26    0.29
  -3  19  -2   -0.11    0.27
   4 -19   2    0.76    0.42
  -4 -19  -2    0.32    0.47
   4  19   2    1.33    0.44
  -4  19  -2    1.12    0.46
   5 -19   2   -0.23    0.32
  -5 -19  -2   -0.01    0.40
   5  19   2   -0.20    0.27
  -5  19  -2   -0.08    0.30
  -6 -19  -2   11.60    1.32
   6 -19   2   13.43    1.20
   6  19   2   13.48    1.05
  -6  19  -2   12.72    1.12
  -6 -20   2    0.21    0.49
   6 -20  -2    0.11    0.38
  -6  20   2   -0.09    0.38
   5 -20  -2    1.01    0.44
  -5 -20   2    0.71    0.49
  -5  20   2    0.80    0.44
   4 -20  -2    4.80    0.73
  -4 -20   2    4.97    0.87
  -4  20   2    5.35    0.83
   3 -20  -2   13.42    1.01
  -3 -20   2   12.65    1.14
  -3  20   2   12.93    1.11
   3  20  -2   14.97    1.12
  -2 -20   2    7.40    0.94
   2  20  -2    7.29    0.85
  -2  20   2    7.34    0.92
   2  20  -2    7.18    0.90
   1 -20  -2    6.27    0.81
  -1 -20   2    7.65    0.90
   1  20  -2    6.43    0.87
   1  20  -2    7.76    0.85
  -1  20   2    7.39    0.90
   0 -20  -2    3.70    0.65
   0 -20   2    4.83    0.69
   0 -20   2    5.19    0.72
   0  20  -2    5.17    0.69
   0  20   2    5.47    0.77
  -1 -20  -2    0.28    0.39
   1 -20   2    0.17    0.29
   1  20   2    0.67    0.36
  -1  20  -2    0.03    0.29
  -2 -20  -2    2.13    0.62
   2 -20   2    1.47    0.45
  -2  20  -2    1.87    0.50
   2  20   2    1.06    0.40
   3 -20   2    6.16    0.86
  -3 -20  -2    5.90    0.92
  -3  20  -2    4.15    0.71
   3  20   2    4.73    0.72
  -4 -20  -2    1.24    0.55
   4 -20   2    2.92    0.62
  -4  20  -2    1.80    0.53
   4  20   2    2.50    0.56
   5 -20   2    0.70    0.45
  -5 -20  -2    0.99    0.58
   5  20   2    0.54    0.35
  -5  20  -2    0.65    0.43
  -5 -21   2    0.31    0.47
   5 -21  -2    0.95    0.44
  -5  21   2    0.40    0.42
   4 -21  -2    0.46    0.37
  -4 -21   2    1.87    0.63
  -4  21   2    0.10    0.33
  -3 -21   2    1.28    0.57
  -3  21   2    1.22    0.50
  -2 -21   2    0.75    0.46
  -2  21   2    0.65    0.41
   2  21  -2    0.60    0.43
  -1 -21   2    0.67    0.44
  -1 -21   2    1.35    0.44
  -1  21   2    1.63    0.50
   1  21  -2    1.13    0.42
   0 -21   2    3.32    0.63
   0 -21  -2    2.15    0.56
   0  21   2    2.26    0.55
   0  21  -2    1.91    0.51
   1 -21   2    0.20    0.31
  -1 -21  -2   -0.32    0.37
   1  21   2    0.16    0.33
  -1  21  -2    0.51    0.34
  -2 -21  -2   -0.02    0.39
   2 -21   2    0.27    0.36
   2  21   2    0.73    0.40
  -2  21  -2    0.70    0.38
  -3 -21  -2    1.86    0.64
   3 -21   2    1.83    0.52
   3  21   2    1.20    0.45
  -3  21  -2    1.50    0.50
  -4 -21  -2    0.45    0.55
   4 -21   2    1.47    0.54
  -4  21  -2    0.88    0.44
   4  21   2    0.26    0.36
  -3  22   2    3.89    0.78
  -2 -22   2    1.63    0.60
  -2  22   2    1.61    0.57
  -1 -22   2   12.36    1.02
  -1  22   2   12.19    1.25
   0 -22  -2   11.22    1.15
   0 -22   2    9.94    1.05
   0  22  -2   11.18    0.98
   0  22   2   11.05    1.15
   1 -22   2    0.29    0.36
  -1 -22  -2   -0.09    0.38
  -1  22  -2    0.66    0.40
   1  22   2    0.17    0.36
 -14   0   3    0.08    0.35
  14   0  -3   -0.51    0.45
  13   0  -3    0.24    0.45
 -13   0   3   -0.26    0.26
  12   0  -3   -0.10    0.34
 -12   0   3   -0.35    0.21
 -11   0   3   -0.12    0.17
  11   0  -3   -0.02    0.36
 -11   0   3   -0.06    0.22
 -10   0   3   -0.20    0.18
 -10   0   3   -0.02    0.16
  10   0  -3   -0.25    0.30
   9   0  -3   -0.15    0.28
  -9   0   3    0.08    0.15
  -9   0   3   -0.02    0.18
   8   0  -3    0.01    0.28
  -8   0   3   -0.01    0.13
  -8   0   3    0.15    0.17
   7   0  -3   -0.20    0.21
  -7   0   3   -0.14    0.13
  -7   0   3    0.00    0.11
  -6   0   3    0.13    0.12
  -6   0   3    0.18    0.12
   6   0  -3    0.15    0.20
  -5   0   3    0.03    0.11
  -5   0   3   -0.08    0.08
   5   0  -3   -0.22    0.14
  -4   0   3    0.04    0.08
   4   0  -3    0.59    0.18
  -4   0   3    0.00    0.08
  -3   0   3    0.07    0.09
   3   0  -3    0.01    0.14
  -3   0   3    0.67    0.11
  -2   0   3    0.15    0.06
   2   0  -3   -0.12    0.09
   2   0  -3    0.04    0.11
   1   0  -3   -0.02    0.11
   1   0  -3    0.15    0.10
  -1   0   3    0.01    0.05
   0   0  -3    0.27    0.12
   0   0  -3    0.29    0.09
   0   0  -3    0.29    0.10
  -1   0  -3    0.18    0.11
  -1   0  -3    0.01    0.10
  -1   0  -3   -0.02    0.08
  -2   0  -3   -0.03    0.11
   2   0   3    0.01    0.09
  -2   0  -3    0.10    0.12
  -3   0  -3   -0.08    0.12
   3   0   3   -0.01    0.11
  -3   0  -3    0.01    0.12
  -4   0  -3   -0.08    0.12
   4   0   3    0.20    0.15
  -4   0  -3    0.12    0.17
  -5   0  -3   -0.09    0.18
  -5   0  -3    0.00    0.13
   5   0   3    0.07    0.17
   6   0   3    0.24    0.22
  -6   0  -3    0.16    0.16
  -6   0  -3    0.06    0.19
  -7   0  -3    0.16    0.22
   7   0   3   -0.07    0.24
  -7   0  -3   -0.17    0.15
   8   0   3   -0.37    0.23
  -8   0  -3    0.09    0.19
  -8   0  -3    0.30    0.28
  -9   0  -3    0.05    0.20
  -9   0  -3    0.07    0.28
   9   0   3    0.14    0.32
  10   0   3    0.03    0.33
 -10   0  -3    0.20    0.29
 -11   0  -3   -0.16    0.30
  11   0   3   -0.45    0.30
 -12   0  -3   -0.02    0.37
  12   0   3   -0.21    0.38
  13   0   3   -0.46    0.41
 -13   0  -3    0.06    0.39
  14  -1  -3    0.32    0.51
 -14  -1   3    0.14    0.43
  14   1  -3   -0.63    0.41
 -14   1   3    0.17    0.33
  13  -1  -3    0.39    0.49
 -13  -1   3    0.08    0.29
 -13   1   3    0.28    0.34
  13   1  -3    0.03    0.44
 -12  -1   3   -0.03    0.26
  12  -1  -3   -0.09    0.38
  12   1  -3   -0.41    0.34
 -12   1   3    0.06    0.27
 -11  -1   3    5.23    0.64
  11  -1  -3    5.28    0.76
 -11  -1   3    5.15    0.57
  11   1  -3    4.67    0.75
 -11   1   3    6.80    0.74
 -10  -1   3    1.71    0.36
  10  -1  -3    2.09    0.53
 -10  -1   3    1.94    0.36
 -10   1   3    2.07    0.41
 -10   1   3    2.03    0.33
  10   1  -3    2.26    0.55
   9  -1  -3   20.00    1.19
  -9  -1   3   19.59    0.97
  -9  -1   3   17.79    0.92
   9   1  -3   21.02    1.21
  -9   1   3   19.14    0.99
  -9   1   3   19.24    0.88
   8  -1  -3   80.92    2.93
  -8  -1   3   80.30    2.70
  -8  -1   3   85.90    2.72
   8   1  -3   82.34    2.94
  -8   1   3   83.29    2.75
  -8   1   3   80.63    2.63
  -7  -1   3   48.29    1.72
   7  -1  -3   48.33    1.90
  -7  -1   3   49.22    1.71
  -7   1   3   50.73    1.67
   7   1  -3   48.57    1.91
  -6  -1   3   48.12    1.62
  -6  -1   3   49.58    1.68
   6  -1  -3   47.97    1.82
  -6   1   3   49.36    1.68
   6   1  -3   49.08    1.83
  -6   1   3   48.78    1.61
  -5  -1   3    0.48    0.15
   5  -1  -3    0.49    0.25
  -5  -1   3    0.65    0.14
   5   1  -3    0.46    0.21
  -5   1   3    0.58    0.16
  -5   1   3    0.58    0.14
  -4  -1   3   97.64    2.96
   4  -1  -3  100.74    3.06
  -4  -1   3   99.67    2.87
  -4   1   3   92.95    2.91
  -4   1   3   99.42    2.94
   4   1  -3   97.83    3.07
  -3  -1   3    7.88    0.40
  -3  -1   3    7.81    0.31
   3  -1  -3    8.41    0.45
   3  -1  -3    8.83    0.42
   3   1  -3    7.76    0.45
  -3   1   3    7.91    0.37
   2  -1  -3   50.27    1.57
   2  -1  -3   49.25    1.57
  -2  -1   3   48.93    1.56
  -2  -1   3   49.16    1.44
   2   1  -3   50.75    1.61
  -2   1   3   50.85    1.52
  -1  -1   3    1.40    0.11
   1  -1  -3    1.56    0.20
   1  -1  -3    1.77    0.16
   1   1  -3    1.79    0.19
  -1   1   3    1.24    0.13
   1   1  -3    1.26    0.17
   0  -1  -3  212.94    6.02
   0  -1  -3  216.91    6.13
   0   1  -3  209.35    6.10
   0   1   3  211.29    6.08
   0   1  -3  217.51    6.11
   0   1  -3  212.37    6.07
  -1  -1  -3    0.91    0.18
  -1  -1  -3    0.81    0.16
  -1   1  -3    0.88    0.16
   1   1   3    0.89    0.11
  -1   1  -3    0.72    0.14
  -1   1  -3    1.15    0.18
  -2  -1  -3   76.08    2.40
  -2  -1  -3   78.81    2.44
   2  -1   3   77.80    2.38
  -2   1  -3   77.69    2.35
  -2   1  -3   78.17    2.43
   2   1   3   77.72    2.32
  -3  -1  -3   18.15    0.76
   3  -1   3   17.54    0.75
  -3  -1  -3   16.49    0.78
   3   1   3   18.02    0.71
  -3   1  -3   18.22    0.70
  -3   1  -3   18.28    0.80
   4  -1   3   10.16    0.58
  -4  -1  -3   10.19    0.62
  -4  -1  -3    9.99    0.56
   4   1   3   10.45    0.56
  -4   1  -3    9.95    0.60
  -4   1  -3   11.91    0.53
  -5  -1  -3   65.00    2.32
  -5  -1  -3   65.33    2.21
   5  -1   3   67.53    2.30
  -5   1  -3   69.06    2.36
   5   1   3   69.81    2.27
  -5   1  -3   67.03    2.14
   6  -1   3   20.20    1.02
  -6  -1  -3   20.57    0.93
  -6  -1  -3   20.76    1.03
   6   1   3   20.58    1.00
  -6   1  -3   20.00    0.85
  -6   1  -3   21.08    1.05
   7  -1   3    9.02    0.73
  -7  -1  -3    9.70    0.62
  -7  -1  -3   10.26    0.75
  -7   1  -3    9.47    0.55
  -7   1  -3    8.98    0.71
   7   1   3    8.72    0.69
  -8  -1  -3    9.38    0.64
   8  -1   3    9.08    0.78
  -8  -1  -3    9.86    0.79
  -8   1  -3    8.51    0.77
  -8   1  -3    9.32    0.58
   8   1   3   10.45    0.81
  -9  -1  -3   24.84    1.13
  -9  -1  -3   23.85    1.33
   9  -1   3   23.04    1.31
  -9   1  -3   20.14    1.25
   9   1   3   25.06    1.31
  10  -1   3    6.22    0.81
 -10  -1  -3    5.93    0.79
 -10   1  -3    5.27    0.72
  10   1   3    5.44    0.74
 -11  -1  -3   -0.06    0.32
  11  -1   3   -0.30    0.33
  11   1   3   -0.09    0.36
 -11   1  -3   -0.20    0.28
 -12  -1  -3   30.37    1.72
  12  -1   3   26.86    1.70
  12   1   3   28.13    1.69
 -12   1  -3   26.89    1.67
  13  -1   3   15.65    1.35
 -13  -1  -3   20.17    1.47
 -13   1  -3   19.07    1.43
  13   1   3   17.91    1.41
  14  -2  -3    1.35    0.66
 -14   2   3    2.08    0.54
  14   2  -3    2.36    0.73
  13  -2  -3    8.80    1.10
 -13  -2   3    7.88    0.85
 -13   2   3    8.47    0.95
  13   2  -3    8.47    1.11
 -12  -2   3   10.69    0.79
  12  -2  -3    8.42    1.06
 -12  -2   3    8.51    0.76
 -12   2   3   10.39    0.88
  12   2  -3    9.62    1.12
 -11  -2   3   19.38    1.07
 -11  -2   3   17.83    1.03
  11  -2  -3   20.33    1.35
 -11   2   3   21.08    1.18
  11   2  -3   19.06    1.31
  10  -2  -3    1.02    0.43
 -10  -2   3    1.28    0.32
 -10  -2   3    1.70    0.36
 -10   2   3    1.34    0.26
  10   2  -3    1.93    0.53
 -10   2   3    1.02    0.31
  -9  -2   3    0.94    0.27
   9  -2  -3    0.63    0.39
  -9   2   3    1.11    0.30
   9   2  -3    0.73    0.36
  -9   2   3    0.71    0.20
  -8  -2   3    4.47    0.44
  -8  -2   3    5.35    0.54
   8  -2  -3    4.21    0.58
  -8   2   3    5.11    0.38
   8   2  -3    3.84    0.54
  -7  -2   3   23.11    1.00
   7  -2  -3   21.99    1.14
  -7  -2   3   21.06    0.90
  -7   2   3   23.01    0.88
  -7   2   3   21.96    0.99
   7   2  -3   23.00    1.13
  -6  -2   3   33.17    1.18
  -6  -2   3   34.33    1.29
   6  -2  -3   31.99    1.38
  -6   2   3   34.95    1.28
   6   2  -3   34.28    1.40
  -6   2   3   34.26    1.17
   5  -2  -3   11.52    0.69
  -5  -2   3   11.73    0.49
  -5  -2   3   11.40    0.58
  -5   2   3   11.06    0.57
   5   2  -3   12.88    0.71
  -5   2   3   10.55    0.49
  -4  -2   3   27.09    1.00
  -4  -2   3   28.04    0.86
   4  -2  -3   25.72    1.04
  -4   2   3   25.55    0.97
   4   2  -3   26.75    1.07
  -4   2   3   25.96    0.91
   3  -2  -3   15.58    0.67
   3  -2  -3   17.85    0.73
  -3  -2   3   17.62    0.55
   3   2  -3   19.16    0.78
  -3   2   3   18.61    0.69
   2  -2  -3  141.84    4.05
  -2  -2   3  137.17    4.04
   2  -2  -3  133.37    4.02
  -2   2   3  139.67    4.02
   2   2  -3  139.93    4.10
  -1  -2   3  209.41    5.85
   1  -2  -3  200.74    5.88
   1  -2  -3  209.57    5.79
  -1   2   3  195.52    5.84
   1   2  -3  205.80    5.75
   1   2  -3  204.79    5.90
   0  -2  -3  183.96    5.13
   0  -2  -3  177.94    5.28
   0   2   3  183.51    5.24
   0   2  -3  187.54    5.25
   0   2  -3  182.40    5.28
   0   2  -3  176.56    5.20
   0   2   3  183.27    5.11
  -1  -2  -3  314.18    8.80
   1   2   3  310.89    8.67
  -1   2  -3  304.01    8.71
  -1   2  -3  304.30    8.76
  -1   2  -3  305.90    8.79
   1   2   3  308.29    8.77
  -2  -2  -3   75.45    2.41
   2  -2   3   74.43    2.37
  -2  -2  -3   75.44    2.39
   2   2   3   77.69    2.26
  -2   2  -3   76.85    2.40
  -2   2  -3   77.90    2.29
  -3  -2  -3    0.58    0.18
   3  -2   3    1.06    0.21
  -3  -2  -3    1.34    0.23
  -3   2  -3    1.03    0.16
  -3   2  -3    1.06    0.23
   3   2   3    1.12    0.19
   4  -2   3    9.95    0.60
  -4  -2  -3   11.40    0.62
  -4  -2  -3   12.46    0.67
   4   2   3   12.75    0.60
  -4   2  -3   12.46    0.53
  -4   2  -3   10.83    0.64
   5  -2   3   17.42    0.90
  -5  -2  -3   20.40    0.96
  -5  -2  -3   18.15    0.88
  -5   2  -3   19.66    0.96
   5   2   3   19.45    0.87
  -5   2  -3   19.95    0.76
  -6  -2  -3    0.25    0.19
   6  -2   3    0.19    0.25
  -6  -2  -3    0.39    0.24
  -6   2  -3    0.18    0.14
  -6   2  -3    0.34    0.24
   6   2   3    0.57    0.24
  -7  -2  -3   41.51    1.72
   7  -2   3   40.91    1.72
  -7  -2  -3   39.16    1.57
  -7   2  -3   39.35    1.72
  -7   2  -3   41.44    1.43
   7   2   3   42.01    1.66
   8  -2   3    3.32    0.58
  -8  -2  -3    2.58    0.42
  -8  -2  -3    2.81    0.47
   8   2   3    3.34    0.52
  -8   2  -3    3.05    0.54
  -8   2  -3    3.60    0.38
   9  -2   3    2.21    0.52
  -9  -2  -3    1.05    0.38
  -9  -2  -3    1.15    0.33
   9   2   3    2.05    0.47
  -9   2  -3    2.20    0.49
  10  -2   3   -0.44    0.28
 -10  -2  -3    0.06    0.24
 -10  -2  -3    0.07    0.30
 -10   2  -3    0.26    0.29
  10   2   3    0.03    0.30
 -11  -2  -3   13.26    1.06
  11  -2   3   12.02    1.07
 -11   2  -3    9.51    1.05
  11   2   3   11.20    1.01
 -12  -2  -3    8.02    1.01
  12  -2   3    8.39    1.06
  12   2   3   11.50    1.16
 -12   2  -3   12.02    1.22
  13  -2   3    0.37    0.50
 -13  -2  -3    0.64    0.49
 -13   2  -3    1.11    0.51
  13   2   3    1.38    0.60
  14  -3  -3    0.52    0.56
 -14   3   3   -0.40    0.27
  14   3  -3   -0.65    0.40
  13  -3  -3    4.61    0.89
 -13   3   3    4.41    0.72
  13   3  -3    5.25    0.90
 -12  -3   3    5.31    0.69
 -12  -3   3    5.92    0.68
  12  -3  -3    4.82    0.80
 -12   3   3    4.93    0.69
  12   3  -3    5.86    0.87
 -11  -3   3    0.24    0.26
 -11  -3   3    0.42    0.26
  11  -3  -3   -0.09    0.37
 -11   3   3    0.73    0.33
  11   3  -3    0.22    0.36
 -10  -3   3   25.22    1.19
 -10  -3   3   21.70    1.08
  10  -3  -3   23.05    1.38
  10   3  -3   22.07    1.34
 -10   3   3   22.03    1.18
  -9  -3   3    2.00    0.34
  -9  -3   3    1.95    0.37
   9  -3  -3    1.95    0.51
  -9   3   3    2.50    0.43
  -9   3   3    2.35    0.29
   9   3  -3    1.59    0.43
  -8  -3   3    0.11    0.16
   8  -3  -3    0.60    0.36
  -8  -3   3    0.32    0.20
  -8   3   3    0.15    0.13
   8   3  -3    0.20    0.29
  -8   3   3    0.01    0.18
  -7  -3   3   54.40    1.81
  -7  -3   3   56.69    1.97
   7  -3  -3   53.36    2.08
   7   3  -3   55.15    2.08
  -7   3   3   53.91    1.94
  -7   3   3   53.83    1.76
   6  -3  -3    0.50    0.26
  -6  -3   3    0.45    0.19
  -6  -3   3    0.28    0.13
   6   3  -3    0.29    0.22
  -6   3   3    0.32    0.18
  -6   3   3    0.45    0.12
  -5  -3   3   17.65    0.79
   5  -3  -3   16.75    0.84
  -5  -3   3   15.94    0.62
  -5   3   3   16.04    0.75
  -5   3   3   17.86    0.65
   5   3  -3   17.57    0.86
   4  -3  -3    8.19    0.52
   4  -3  -3    9.14    0.43
  -4  -3   3    8.90    0.35
  -4  -3   3    8.57    0.48
   4   3  -3    8.40    0.54
  -4   3   3    8.19    0.47
  -3  -3   3    3.59    0.29
   3  -3  -3    4.08    0.33
   3  -3  -3    2.62    0.25
   3   3  -3    3.86    0.35
  -3   3   3    2.86    0.28
   2  -3  -3    0.43    0.13
  -2  -3   3    0.51    0.12
   2  -3  -3    0.64    0.15
  -2   3   3    0.57    0.14
   2   3  -3    0.60    0.16
   1  -3  -3  149.63    4.26
  -1  -3   3  146.28    4.34
   1  -3  -3  149.14    4.38
   1   3  -3  152.28    4.42
  -1   3   3  144.65    4.35
   1   3  -3  154.32    4.24
   0  -3   3   23.46    0.81
   0  -3  -3   23.98    0.89
   0   3  -3   23.32    0.80
   0   3  -3   24.13    0.91
   0   3   3   23.20    0.85
  -1  -3  -3   50.23    1.66
  -1   3  -3   48.32    1.55
  -1   3  -3   51.01    1.67
  -1   3  -3   51.49    1.61
   1   3   3   49.25    1.61
   2  -3   3    0.28    0.14
  -2  -3  -3    0.39    0.17
  -2   3  -3    0.53    0.11
   2   3   3    0.36    0.13
   2   3   3    0.33    0.09
  -2   3  -3    0.33    0.14
  -3  -3  -3    1.21    0.24
   3  -3   3    2.12    0.29
  -3  -3  -3    1.56    0.27
  -3   3  -3    1.54    0.25
   3   3   3    1.82    0.21
  -3   3  -3    2.00    0.19
  -4  -3  -3   21.69    0.96
   4  -3   3   21.69    0.96
  -4  -3  -3   21.21    0.96
  -4   3  -3   21.40    0.75
   4   3   3   20.39    0.83
  -4   3  -3   21.08    0.97
  -5  -3  -3   20.92    0.98
  -5  -3  -3   20.79    1.00
   5  -3   3   22.00    1.02
  -5   3  -3   20.13    0.76
   5   3   3   21.12    0.90
  -5   3  -3   21.33    1.03
  -6  -3  -3    0.06    0.19
  -6  -3  -3    0.52    0.23
   6  -3   3   -0.14    0.19
  -6   3  -3    0.22    0.12
  -6   3  -3    0.35    0.20
   6   3   3    0.02    0.19
   7  -3   3    3.63    0.54
  -7  -3  -3    3.68    0.51
  -7  -3  -3    5.23    0.56
  -7   3  -3    3.98    0.32
  -7   3  -3    4.85    0.62
   7   3   3    5.31    0.56
  -8  -3  -3    0.43    0.26
   8  -3   3    0.01    0.32
  -8  -3  -3    0.53    0.29
   8   3   3    0.48    0.29
  -8   3  -3    0.39    0.31
  -9  -3  -3   13.18    0.96
   9  -3   3   12.22    0.98
  -9  -3  -3   12.99    0.85
  -9   3  -3   11.49    0.92
   9   3   3   12.32    0.90
 -10  -3  -3    1.49    0.46
  10  -3   3    1.39    0.47
 -10  -3  -3    0.85    0.35
  10   3   3    1.13    0.43
 -10   3  -3    1.15    0.43
 -11  -3  -3    2.05    0.52
  11  -3   3    1.15    0.53
  11   3   3    2.29    0.56
 -11   3  -3    2.31    0.57
 -12  -3  -3    4.30    0.73
  12  -3   3    2.83    0.72
 -12   3  -3    3.98    0.74
  12   3   3    3.38    0.68
 -13  -3  -3    0.07    0.39
  13  -3   3    0.28    0.47
 -13   3  -3   -0.29    0.37
  14  -4  -3    1.56    0.66
  14   4  -3    1.82    0.67
 -14   4   3    2.94    0.63
  13  -4  -3    0.35    0.49
 -13  -4   3    0.80    0.37
 -13   4   3    0.12    0.32
  13   4  -3    0.26    0.45
  12  -4  -3   -0.13    0.39
 -12  -4   3    0.34    0.27
 -12  -4   3    0.44    0.31
 -12   4   3   -0.14    0.26
  12   4  -3   -0.36    0.35
 -11  -4   3    3.42    0.48
 -11  -4   3    4.08    0.57
  11  -4  -3    3.26    0.67
 -11   4   3    5.07    0.68
  11   4  -3    4.02    0.68
 -10  -4   3    0.06    0.24
  10  -4  -3    0.63    0.43
 -10  -4   3   -0.13    0.17
  10   4  -3    0.13    0.34
 -10   4   3    0.13    0.26
  -9  -4   3   24.98    1.08
   9  -4  -3   23.15    1.33
  -9  -4   3   25.25    1.21
  -9   4   3   24.88    1.22
  -9   4   3   22.69    0.92
   9   4  -3   26.41    1.37
  -8  -4   3    0.80    0.22
   8  -4  -3    1.21    0.41
  -8  -4   3    0.80    0.27
   8   4  -3    1.36    0.38
  -8   4   3    1.16    0.19
  -8   4   3    0.66    0.26
  -7  -4   3   18.54    0.82
   7  -4  -3   22.26    1.13
  -7  -4   3   20.04    0.99
   7   4  -3   22.29    1.11
  -7   4   3   21.52    0.99
  -7   4   3   20.17    0.77
   6  -4  -3    8.64    0.64
  -6  -4   3    8.40    0.58
  -6  -4   3    9.78    0.46
  -6   4   3    8.61    0.57
  -6   4   3    8.90    0.41
   6   4  -3    7.38    0.61
  -5  -4   3   13.80    0.72
   5  -4  -3   14.03    0.77
  -5  -4   3   14.91    0.57
   5   4  -3   14.37    0.78
  -5   4   3   15.05    0.73
  -5   4   3   14.79    0.57
   4  -4  -3   22.91    0.97
  -4  -4   3   22.99    0.95
   4  -4  -3   22.81    0.84
  -4   4   3   23.66    0.95
   4   4  -3   23.52    0.73
   4   4  -3   22.34    0.99
   3  -4  -3    1.00    0.20
  -3  -4   3    1.33    0.21
   3  -4  -3    1.43    0.20
   3   4  -3    1.41    0.13
   3   4  -3    1.16    0.09
   3   4  -3    1.47    0.26
  -3   4   3    0.67    0.16
  -2  -4   3   68.44    2.18
   2  -4  -3   70.48    2.13
   2  -4  -3   71.00    2.16
   2   4  -3   70.87    1.99
  -2   4   3   69.79    2.19
   2   4  -3   65.59    2.22
  -1  -4   3   34.55    1.20
   1  -4  -3   36.90    1.13
   1  -4  -3   38.26    1.26
   1   4  -3   34.39    1.28
   1   4  -3   37.21    1.11
  -1   4   3   34.71    1.23
   0  -4  -3    0.37    0.06
   0  -4   3    0.38    0.11
   0  -4  -3    0.22    0.05
   0  -4  -3    0.35    0.15
   0   4  -3    0.15    0.14
   0   4  -3    0.20    0.10
   0   4   3    0.10    0.09
   1  -4   3   51.57    1.62
  -1  -4  -3   54.41    1.79
  -1   4  -3   53.10    1.71
   1   4   3   53.04    1.73
  -1   4  -3   54.61    1.81
   2   4   3    0.83    0.17
  -2   4  -3    1.15    0.25
   2   4   3    0.84    0.11
  -2   4  -3    1.18    0.21
   3  -4   3   67.08    2.31
  -3  -4  -3   71.70    2.35
   3   4   3   68.05    2.13
  -3   4  -3   73.86    2.34
  -3   4  -3   71.75    2.10
   3   4   3   70.74    2.28
  -4  -4  -3    0.23    0.17
  -4  -4  -3    0.29    0.21
   4  -4   3    0.26    0.17
  -4   4  -3    0.16    0.09
   4   4   3    0.14    0.14
  -4   4  -3    0.15    0.18
  -5  -4  -3   71.00    2.38
  -5  -4  -3   69.58    2.36
   5  -4   3   64.30    2.34
  -5   4  -3   66.25    1.99
   5   4   3   67.87    2.19
  -5   4  -3   63.80    2.35
  -6  -4  -3   12.19    0.78
   6  -4   3   12.34    0.81
  -6  -4  -3   11.82    0.78
   6   4   3   13.39    0.71
  -6   4  -3   11.64    0.47
  -6   4  -3   11.74    0.78
   7  -4   3    8.36    0.73
  -7  -4  -3    7.47    0.65
  -7  -4  -3    7.29    0.66
  -7   4  -3    8.32    0.71
   7   4   3    8.18    0.63
   8  -4   3    0.85    0.37
  -8  -4  -3    0.25    0.25
  -8  -4  -3    0.70    0.32
  -8   4  -3    0.23    0.31
   8   4   3    0.45    0.29
  -9  -4  -3    0.23    0.28
  -9  -4  -3    1.09    0.39
   9  -4   3    1.44    0.47
  -9   4  -3    1.49    0.45
   9   4   3    0.37    0.30
 -10  -4  -3    0.66    0.35
  10  -4   3    0.61    0.42
 -10  -4  -3    0.31    0.31
 -10   4  -3    0.11    0.31
  10   4   3    0.38    0.36
 -11  -4  -3    7.35    0.92
  11  -4   3    6.54    0.92
 -11  -4  -3    6.21    0.74
 -11   4  -3    5.83    0.82
  11   4   3    6.66    0.84
 -12  -4  -3    1.30    0.52
  12  -4   3    2.25    0.66
 -12   4  -3    1.07    0.50
  12   4   3    1.69    0.76
  14  -5  -3    1.16    0.60
  14   5  -3    1.14    0.58
 -14   5   3    0.53    0.41
  13  -5  -3    1.27    0.57
 -13  -5   3    1.01    0.43
  13   5  -3    0.75    0.50
 -13   5   3    0.71    0.40
 -12  -5   3    2.53    0.54
  12  -5  -3    1.88    0.58
 -12   5   3    2.32    0.54
  12   5  -3    2.07    0.56
 -11  -5   3   11.44    0.79
  11  -5  -3   13.46    1.11
 -11  -5   3   13.09    0.94
 -11   5   3   12.39    0.93
  11   5  -3   12.12    1.05
  10  -5  -3    0.88    0.42
 -10  -5   3    0.18    0.25
 -10  -5   3    0.80    0.27
  10   5  -3    1.39    0.42
 -10   5   3    0.56    0.30
  -9  -5   3    2.05    0.34
  -9  -5   3    2.38    0.45
   9  -5  -3    2.40    0.52
  -9   5   3    2.34    0.44
   9   5  -3    2.62    0.54
  -8  -5   3  201.32    6.22
  -8  -5   3  219.93    6.50
   8  -5  -3  213.30    6.63
  -8   5   3  211.32    6.47
  -8   5   3  212.25    6.08
   8   5  -3  209.91    6.58
   7  -5  -3   11.82    0.82
  -7  -5   3   10.64    0.69
  -7  -5   3    9.07    0.51
  -7   5   3    9.74    0.44
   7   5  -3    9.61    0.75
  -7   5   3    9.02    0.65
   6  -5  -3   22.13    1.08
  -6  -5   3   21.67    1.01
  -6   5   3   21.31    0.76
  -6   5   3   20.72    0.99
   6   5  -3   19.73    1.03
  -5  -5   3    0.76    0.23
   5  -5  -3    0.66    0.25
   5  -5  -3    0.73    0.15
   5   5  -3    0.35    0.21
   5   5  -3    0.64    0.11
  -5   5   3    0.36    0.18
   4  -5  -3    2.90    0.35
   4  -5  -3    4.15    0.30
  -4  -5   3    4.13    0.42
  -4   5   3    3.95    0.40
   4   5  -3    3.88    0.43
   4   5  -3    3.77    0.20
  -3  -5   3   63.30    2.09
   3  -5  -3   65.50    2.00
   3  -5  -3   62.99    2.05
   3   5  -3   62.69    2.14
  -3   5   3   63.70    2.08
   3   5  -3   62.04    1.84
   2  -5  -3   16.32    0.65
   2  -5  -3   14.18    0.66
  -2  -5   3   16.56    0.70
   2   5  -3   14.92    0.73
  -2   5   3   17.05    0.71
   2   5  -3   15.27    0.53
   1  -5  -3    5.04    0.38
  -1  -5   3    4.14    0.31
   1  -5  -3    4.95    0.27
   1   5  -3    5.18    0.27
   1   5  -3    5.28    0.40
  -1   5   3    4.99    0.36
   0  -5  -3    9.16    0.33
   0  -5  -3    8.97    0.52
   0  -5   3    9.49    0.44
   0   5   3    9.29    0.49
   0   5  -3    9.23    0.43
  -1  -5  -3  135.67    4.03
   1  -5   3  132.90    3.85
   1   5   3  129.89    3.96
  -1   5  -3  131.57    4.05
  -1   5  -3  131.27    3.93
   2  -5   3  121.24    3.38
  -2  -5  -3  115.95    3.62
  -2   5  -3  115.07    3.64
   2   5   3  108.83    3.33
   2   5   3  119.91    3.55
  -2   5  -3  118.36    3.57
   3  -5   3    3.81    0.21
  -3  -5  -3    3.81    0.43
   3  -5   3    3.89    0.42
   3   5   3    4.03    0.39
   3   5   3    4.84    0.28
   4  -5   3  103.72    3.44
  -4  -5  -3  106.89    3.46
   4  -5   3  111.79    3.06
   4   5   3  107.57    3.38
  -4   5  -3  111.16    3.46
   4   5   3  101.38    3.21
  -5  -5  -3   57.47    2.08
   5  -5   3   54.10    2.07
  -5   5  -3   57.47    2.09
   5   5   3   54.82    1.97
   5   5   3   56.61    1.87
  -6  -5  -3   16.15    0.94
   6  -5   3   16.83    0.98
  -6  -5  -3   17.80    0.95
   6   5   3   16.13    0.81
  -6   5  -3   16.45    0.96
  -7  -5  -3    5.24    0.63
   7  -5   3    5.37    0.65
  -7  -5  -3    3.91    0.56
   7   5   3    5.37    0.55
  -7   5  -3    5.99    0.70
  -8  -5  -3    2.10    0.45
  -8  -5  -3    1.70    0.42
   8  -5   3    1.18    0.40
  -8   5  -3    1.31    0.38
   8   5   3    1.97    0.41
  -9  -5  -3   25.59    1.43
   9  -5   3   30.84    1.60
  -9  -5  -3   28.19    1.41
  -9   5  -3   28.39    1.53
   9   5   3   27.78    1.36
 -10  -5  -3    0.24    0.31
  10  -5   3    0.80    0.45
 -10  -5  -3    0.44    0.36
  10   5   3    0.67    0.36
 -10   5  -3    0.06    0.31
  11  -5   3    1.14    0.51
 -11  -5  -3    0.48    0.37
 -11  -5  -3    1.44    0.47
 -11   5  -3    0.62    0.43
  11   5   3    0.59    0.42
  12  -5   3   22.48    1.60
 -12  -5  -3   24.74    1.56
 -12   5  -3   24.45    1.61
  14  -6  -3   16.08    1.47
 -14   6   3   17.09    1.29
  14   6  -3   17.54    1.44
 -13  -6   3    3.47    0.67
  13  -6  -3    4.28    0.89
 -13   6   3    3.40    0.66
  13   6  -3    2.06    0.62
 -12  -6   3   -0.43    0.25
  12  -6  -3    0.75    0.50
  12   6  -3   -0.34    0.35
 -12   6   3    0.17    0.30
  11  -6  -3    3.64    0.71
 -11  -6   3    3.52    0.60
  11   6  -3    5.27    0.79
 -11   6   3    4.38    0.65
  10  -6  -3    0.82    0.41
 -10  -6   3    0.59    0.33
 -10  -6   3    0.29    0.21
 -10   6   3    0.18    0.26
  10   6  -3    0.79    0.37
  -9  -6   3    0.79    0.35
   9  -6  -3    1.36    0.46
  -9  -6   3    1.44    0.29
   9   6  -3    1.03    0.37
  -9   6   3    0.96    0.34
  -8  -6   3    3.77    0.52
   8  -6  -3    3.03    0.56
  -8   6   3    2.62    0.45
   8   6  -3    2.06    0.43
   8   6  -3    3.40    0.34
   7  -6  -3    8.52    0.71
  -7  -6   3   10.28    0.70
  -7   6   3    9.30    0.67
  -7   6   3    8.92    0.40
   7   6  -3    9.16    0.73
   7   6  -3    9.10    0.47
   6  -6  -3   -0.03    0.22
  -6  -6   3   -0.14    0.14
   6   6  -3    0.08    0.09
   6   6  -3   -0.44    0.16
  -6   6   3   -0.01    0.14
  -6   6   3   -0.01    0.07
   5  -6  -3   10.65    0.68
  -5  -6   3    9.66    0.65
   5  -6  -3   10.28    0.48
   5   6  -3   10.43    0.68
  -5   6   3    9.42    0.64
   5   6  -3   10.44    0.43
  -4  -6   3   15.78    0.81
   4  -6  -3   17.51    0.69
   4  -6  -3   16.38    0.81
   4   6  -3   17.44    0.60
  -4   6   3   17.33    0.82
   4   6  -3   16.77    0.84
  -3  -6   3   33.79    1.29
   3  -6  -3   33.14    1.19
   3  -6  -3   34.48    1.25
  -3   6   3   35.15    1.30
   3   6  -3   31.87    1.31
   3   6  -3   35.33    1.07
   2  -6  -3   11.19    0.57
  -2  -6   3   11.95    0.60
   2  -6  -3   11.90    0.54
   2   6  -3   10.70    0.64
  -2   6   3   11.31    0.60
   2   6  -3   11.03    0.44
   1  -6  -3   16.07    0.60
   1  -6  -3   15.41    0.72
  -1  -6   3   15.54    0.69
   1   6  -3   15.93    0.61
  -1   6   3   15.62    0.72
   1   6  -3   16.46    0.79
   0  -6   3    5.83    0.37
   0  -6  -3    7.42    0.49
   0  -6  -3    6.59    0.28
   0   6  -3    6.53    0.51
   0   6   3    6.54    0.43
   0   6  -3    6.00    0.37
  -1  -6  -3    0.23    0.19
   1  -6   3    0.28    0.10
   1   6   3    0.07    0.07
  -1   6  -3    0.31    0.19
   1   6   3    0.05    0.12
  -1   6  -3    0.26    0.13
   2  -6   3    1.12    0.15
  -2  -6  -3    0.73    0.25
  -2   6  -3    1.33    0.24
   2   6   3    1.04    0.21
   2   6   3    0.99    0.13
  -2   6  -3    1.02    0.27
   3  -6   3   15.71    0.56
   3  -6   3   15.99    0.83
  -3  -6  -3   16.40    0.87
  -3   6  -3   16.23    0.81
   3   6   3   16.92    0.63
   3   6   3   15.46    0.76
  -4  -6  -3    8.81    0.64
   4  -6   3    8.41    0.61
   4   6   3    8.81    0.46
   4   6   3    8.80    0.56
  -5  -6  -3    1.30    0.34
   5  -6   3    1.13    0.32
   5   6   3    1.03    0.24
   5   6   3    1.00    0.23
  -5   6  -3    1.24    0.32
  -6  -6  -3    1.86    0.39
   6  -6   3    2.49    0.47
  -6   6  -3    2.43    0.42
   6   6   3    2.05    0.35
   6   6   3    2.97    0.38
   7  -6   3    1.87    0.45
  -7  -6  -3    1.88    0.42
   7   6   3    2.24    0.39
  -7   6  -3    2.74    0.49
   7   6   3    3.01    0.42
  -8  -6  -3    6.33    0.72
   8  -6   3    5.25    0.69
  -8   6  -3    6.61    0.78
   8   6   3    5.12    0.59
   8   6   3    6.59    0.59
  -9  -6  -3   -0.16    0.23
   9  -6   3    0.04    0.30
   9   6   3    0.24    0.25
   9   6   3    0.15    0.26
  -9   6  -3   -0.07    0.27
  10  -6   3    0.34    0.42
 -10  -6  -3   -0.08    0.28
  10   6   3   -0.25    0.29
  10   6   3    0.34    0.27
 -10   6  -3   -0.14    0.26
 -11  -6  -3    0.22    0.33
  11  -6   3    0.42    0.44
  11   6   3    0.46    0.32
 -11   6  -3    0.47    0.39
  12  -6   3    5.43    0.93
  12   6   3    3.74    0.67
 -12   6  -3    4.90    0.87
  14  -7  -3    1.04    0.59
 -14   7   3    1.30    0.50
  14   7  -3    0.70    0.53
 -13  -7   3   -0.09    0.37
  13  -7  -3    0.14    0.52
 -13   7   3    0.00    0.31
  13   7  -3    0.06    0.41
  12  -7  -3    3.93    0.79
 -12  -7   3    4.12    0.70
 -12   7   3    3.72    0.66
  12   7  -3    2.77    0.63
 -11  -7   3    0.92    0.43
  11  -7  -3    0.12    0.43
  11   7  -3    0.36    0.39
 -11   7   3    1.14    0.39
  10  -7  -3   26.79    1.54
 -10  -7   3   23.57    1.32
  10   7  -3   25.01    1.06
 -10   7   3   23.16    1.31
  10   7  -3   23.02    1.37
   9  -7  -3    8.49    0.94
  -9  -7   3    9.76    0.82
  -9   7   3   10.29    0.81
   9   7  -3    9.34    0.83
   9   7  -3   11.10    0.60
  -8  -7   3   18.27    1.06
   8  -7  -3   18.34    1.16
  -8   7   3   18.18    1.05
   8   7  -3   19.06    0.80
   8   7  -3   19.82    1.12
  -7  -7   3    2.70    0.46
   7  -7  -3    3.68    0.58
  -7   7   3    2.68    0.20
   7   7  -3    3.41    0.28
  -7   7   3    3.30    0.49
   7   7  -3    3.23    0.50
   6  -7  -3    3.19    0.47
  -6  -7   3    2.29    0.40
  -6   7   3    2.66    0.20
   6   7  -3    2.55    0.25
  -6   7   3    2.88    0.43
   6   7  -3    2.51    0.41
   5  -7  -3    0.37    0.14
  -5  -7   3    0.13    0.18
   5  -7  -3    0.10    0.18
   5   7  -3    0.26    0.10
   5   7  -3    0.15    0.21
  -5   7   3    0.18    0.17
  -4  -7   3    7.64    0.57
   4  -7  -3    7.51    0.53
   4  -7  -3    8.01    0.44
   4   7  -3    7.22    0.57
  -4   7   3    7.59    0.55
   4   7  -3    7.58    0.36
  -3  -7   3   -0.17    0.14
   3  -7  -3    0.12    0.15
   3  -7  -3    0.13    0.14
   3   7  -3   -0.09    0.16
   3   7  -3    0.09    0.07
  -3   7   3    0.12    0.17
   2  -7  -3    3.95    0.33
  -2  -7   3    4.48    0.39
   2  -7  -3    4.77    0.38
   2   7  -3    4.93    0.44
  -2   7   3    2.59    0.33
   2   7  -3    4.41    0.27
   1  -7  -3   56.25    1.77
  -1  -7   3   57.81    1.89
   1  -7  -3   54.67    1.91
   1   7  -3   56.52    1.99
   1   7  -3   57.21    1.79
  -1   7   3   57.46    1.94
   0  -7  -3   46.35    1.64
   0  -7   3   45.73    1.53
   0  -7  -3   46.12    1.41
   0   7  -3   45.47    1.52
   0   7  -3   42.87    1.66
   0   7   3   46.70    1.62
   1  -7   3    3.37    0.27
  -1  -7  -3    2.85    0.40
   1   7   3    3.13    0.21
   1   7   3    2.91    0.34
  -1   7  -3    3.76    0.44
  -1   7  -3    3.54    0.36
  -2  -7  -3   82.94    2.79
   2  -7   3   83.52    2.50
  -2   7  -3   82.47    2.68
   2   7   3   83.54    2.45
  -2   7  -3   81.91    2.79
   2   7   3   85.06    2.69
  -3  -7  -3   99.09    3.28
   3  -7   3   99.01    2.88
   3  -7   3   97.64    3.24
   3   7   3   98.69    2.93
   3   7   3  100.72    3.15
  -3   7  -3   98.65    3.19
  -4  -7  -3    5.67    0.60
   4  -7   3    4.44    0.53
  -4   7  -3    4.36    0.48
   4   7   3    4.90    0.43
   4   7   3    4.20    0.33
   5  -7   3   35.09    1.51
  -5  -7  -3   36.29    1.54
   5   7   3   35.28    1.39
   5   7   3   33.81    1.25
  -5   7  -3   30.30    1.43
   6  -7   3   10.05    0.80
  -6  -7  -3    9.11    0.77
  -6   7  -3    8.87    0.73
   6   7   3    9.52    0.65
   6   7   3    9.08    0.58
  -7  -7  -3    0.10    0.28
   7  -7   3    0.05    0.24
  -7   7  -3    0.18    0.28
   7   7   3   -0.03    0.18
   7   7   3    0.22    0.21
  -8  -7  -3    5.83    0.73
   8  -7   3    7.93    0.87
   8   7   3    7.20    0.71
  -8   7  -3    6.54    0.75
   8   7   3    5.29    0.58
  -9  -7  -3    2.32    0.51
   9  -7   3    1.62    0.52
   9   7   3    2.16    0.43
   9   7   3    1.67    0.40
  -9   7  -3    1.62    0.44
  10  -7   3    3.83    0.74
 -10  -7  -3    2.56    0.57
  10   7   3    5.38    0.68
 -10   7  -3    3.54    0.66
 -11  -7  -3    0.55    0.41
  11  -7   3    0.72    0.49
 -11   7  -3    0.92    0.42
  11   7   3    0.80    0.37
 -12  -7  -3    3.85    0.71
  12  -7   3    3.54    0.83
  12   7   3    3.35    0.64
 -12   7  -3    2.75    0.66
 -13  -8   3   15.64    1.21
  13  -8  -3   13.72    1.45
  13   8  -3   13.27    1.22
 -13   8   3   14.40    1.17
 -12  -8   3    2.92    0.64
  12  -8  -3    4.07    0.81
 -12   8   3    3.22    0.61
  12   8  -3    3.31    0.69
 -11  -8   3    1.05    0.44
  11  -8  -3    0.53    0.46
  11   8  -3    0.91    0.43
 -11   8   3    0.66    0.37
 -10  -8   3   20.87    1.27
  10  -8  -3   18.81    1.31
  10   8  -3   22.43    1.32
 -10   8   3   20.36    1.23
  -9  -8   3   19.21    1.16
   9  -8  -3   17.92    1.25
  -9   8   3   17.42    1.08
   9   8  -3   17.15    1.13
   9   8  -3   20.85    0.87
  -8  -8   3   16.04    1.04
   8  -8  -3   19.89    1.19
  -8   8   3   17.33    1.05
   8   8  -3   18.04    0.78
   8   8  -3   16.57    1.06
   7  -8  -3    6.34    0.72
  -7  -8   3    4.84    0.63
   7   8  -3    5.14    0.36
  -7   8   3    5.25    0.61
   7   8  -3    3.89    0.54
  -6  -8   3   61.03    2.30
   6  -8  -3   61.60    1.94
   6  -8  -3   62.65    2.33
   6   8  -3   64.85    1.99
   6   8  -3   61.31    2.30
  -6   8   3   64.62    2.32
   5  -8  -3   24.81    0.90
   5  -8  -3   24.21    1.14
  -5  -8   3   23.44    1.13
  -5   8   3   24.61    1.15
   5   8  -3   23.85    0.87
   5   8  -3   24.58    1.17
  -4  -8   3   69.30    2.41
   4  -8  -3   69.05    2.19
   4  -8  -3   69.73    2.35
   4   8  -3   67.53    2.10
   4   8  -3   69.07    2.42
  -4   8   3   68.41    2.38
   3  -8  -3   51.08    1.76
   3  -8  -3   51.14    1.72
  -3  -8   3   50.30    1.84
   3   8  -3   47.15    1.85
  -3   8   3   52.96    1.86
   3   8  -3   50.05    1.59
   2  -8  -3   25.65    1.01
  -2  -8   3   24.69    1.04
   2  -8  -3   24.30    0.95
   2   8  -3   23.54    0.88
   2   8  -3   25.50    1.12
  -2   8   3   22.81    1.04
   1  -8  -3  198.23    5.65
  -1  -8   3  194.76    5.78
   1  -8  -3  202.98    5.82
   1   8  -3  194.46    5.68
  -1   8   3  190.22    5.83
   1   8  -3  188.80    5.88
   0  -8  -3    7.36    0.55
   0  -8   3    6.26    0.43
   0  -8  -3    7.14    0.36
   0   8   3    6.81    0.50
   0   8  -3    7.31    0.44
   0   8  -3    8.30    0.60
   1  -8   3    8.89    0.47
  -1  -8  -3    7.49    0.59
   1   8   3    8.73    0.40
  -1   8  -3    7.87    0.61
   1   8   3    8.98    0.56
  -1   8  -3    8.71    0.53
   2  -8   3    2.84    0.24
  -2  -8  -3    3.00    0.45
  -2   8  -3    3.34    0.40
  -2   8  -3    2.21    0.41
   2   8   3    2.36    0.34
   2   8   3    2.71    0.22
  -3  -8  -3    0.18    0.25
   3  -8   3    0.00    0.16
   3  -8   3    0.35    0.10
   3   8   3    0.07    0.10
   3   8   3    0.06    0.16
  -3   8  -3   -0.03    0.14
   4  -8   3    2.03    0.38
  -4  -8  -3    1.81    0.40
   4   8   3    2.41    0.27
  -4   8  -3    2.36    0.39
   4   8   3    1.73    0.31
  -5  -8  -3    4.67    0.60
   5  -8   3    6.12    0.67
  -5   8  -3    5.57    0.62
   5   8   3    5.97    0.43
   5   8   3    6.17    0.51
  -6  -8  -3    9.81    0.84
   6  -8   3   10.09    0.80
   6   8   3   11.94    0.73
  -6   8  -3   10.13    0.77
   6   8   3   10.64    0.63
  -7  -8  -3   11.69    0.87
   7  -8   3    8.91    0.84
  -7   8  -3    9.17    0.80
   7   8   3   10.07    0.66
   7   8   3    8.85    0.68
   8  -8   3    1.24    0.43
  -8  -8  -3    1.79    0.48
   8   8   3    2.34    0.43
   8   8   3    3.25    0.50
  -8   8  -3    2.44    0.51
   9  -8   3    1.88    0.51
  -9  -8  -3    1.44    0.44
  -9   8  -3    1.52    0.48
   9   8   3    1.27    0.36
 -10  -8  -3    0.10    0.35
  10  -8   3   -0.65    0.30
  10   8   3   -0.07    0.23
 -10   8  -3   -0.12    0.31
 -11  -8  -3    3.75    0.71
  11  -8   3    4.46    0.82
  11   8   3    3.31    0.59
 -11   8  -3    5.81    0.86
  12  -8   3    8.00    1.12
 -12  -8  -3    6.25    0.88
  12   8   3    5.85    0.80
 -12   8  -3    6.05    0.93
  13  -9  -3    5.61    1.02
 -13  -9   3    6.00    0.90
 -13   9   3    4.56    0.79
  13   9  -3    4.65    0.80
  12  -9  -3    0.74    0.52
 -12  -9   3   -0.21    0.35
 -12   9   3    0.14    0.31
  12   9  -3    0.33    0.39
  11  -9  -3    7.19    0.97
 -11  -9   3   11.04    1.12
 -11   9   3    9.18    0.99
  11   9  -3    7.39    0.93
  10  -9  -3   -0.18    0.37
 -10  -9   3    0.40    0.35
 -10   9   3    0.15    0.30
  10   9  -3    0.43    0.33
   9  -9  -3    8.71    0.97
  -9  -9   3    7.09    0.83
  -9   9   3    9.65    0.82
   9   9  -3    7.39    0.80
  -8  -9   3    0.41    0.32
   8  -9  -3    0.35    0.37
   8   9  -3    0.21    0.15
  -8   9   3    0.30    0.29
   8   9  -3    0.46    0.31
  -7  -9   3   12.45    0.89
   7  -9  -3   11.97    0.91
   7   9  -3   13.18    0.62
   7   9  -3   13.52    0.90
  -7   9   3   12.13    0.87
   6  -9  -3   11.15    0.51
  -6  -9   3   10.42    0.78
   6  -9  -3   10.55    0.80
  -6   9   3   12.91    0.83
   6   9  -3   11.50    0.55
   6   9  -3   11.66    0.82
   5  -9  -3    1.15    0.32
  -5  -9   3    0.90    0.29
   5  -9  -3    1.23    0.21
  -5   9   3    1.01    0.30
   5   9  -3    1.05    0.18
   5   9  -3    1.45    0.36
  -4  -9   3    6.02    0.55
   4  -9  -3    6.04    0.42
   4  -9  -3    5.91    0.50
  -4   9   3    4.81    0.52
   4   9  -3    5.82    0.35
   4   9  -3    5.31    0.57
   3  -9  -3   15.86    0.75
   3  -9  -3   14.63    0.76
  -3  -9   3   14.78    0.82
   3   9  -3   16.40    0.89
  -3   9   3   15.04    0.83
   3   9  -3   15.08    0.64
  -2  -9   3    3.18    0.42
   2  -9  -3    3.47    0.36
   2  -9  -3    2.76    0.37
  -2   9   3    3.72    0.46
   2   9  -3    3.17    0.46
   2   9  -3    2.99    0.29
  -1  -9   3   14.83    0.76
   1  -9  -3   16.76    0.68
   1  -9  -3   15.41    0.81
   1   9  -3   15.22    0.68
  -1   9   3   13.99    0.78
   1   9  -3   15.17    0.85
   0  -9   3    6.39    0.46
   0  -9  -3    6.32    0.55
   0  -9  -3    6.77    0.36
   0   9   3    6.31    0.51
   0   9  -3    6.23    0.43
   0   9  -3    6.06    0.61
  -1  -9  -3    1.35    0.33
   1  -9   3    0.88    0.20
   1   9   3    0.57    0.15
  -1   9  -3    0.79    0.21
   1   9   3    0.50    0.19
  -1   9  -3    0.80    0.26
   2  -9   3   31.60    1.12
  -2  -9  -3   33.56    1.41
  -2   9  -3   31.27    1.40
   2   9   3   33.23    1.09
  -2   9  -3   32.04    1.30
   2   9   3   31.41    1.30
   3  -9   3   10.76    0.47
  -3  -9  -3   10.30    0.78
   3  -9   3   11.17    0.75
   3   9   3   11.55    0.68
  -3   9  -3   10.75    0.69
   3   9   3   11.30    0.52
  -4  -9  -3   11.34    0.82
   4  -9   3   11.72    0.79
  -4   9  -3   13.63    0.82
   4   9   3   12.43    0.59
   4   9   3   11.97    0.72
  -5  -9  -3   -0.07    0.24
   5  -9   3    0.01    0.21
  -5   9  -3    0.18    0.20
   5   9   3    0.03    0.14
   5   9   3   -0.16    0.16
   6  -9   3    8.11    0.73
  -6  -9  -3    7.19    0.78
  -6   9  -3    8.46    0.72
   6   9   3    7.45    0.53
   6   9   3    7.46    0.61
  -7  -9  -3    1.05    0.40
   7  -9   3    1.25    0.41
   7   9   3    0.87    0.31
   7   9   3    1.27    0.33
  -7   9  -3    0.81    0.34
   8  -9   3   17.04    1.21
  -8  -9  -3   18.22    1.20
   8   9   3   16.82    0.99
  -8   9  -3   15.08    1.11
  -9  -9  -3    3.97    0.70
   9  -9   3    3.95    0.72
  -9   9  -3    2.90    0.60
   9   9   3    3.93    0.55
 -10  -9  -3    3.45    0.69
  10  -9   3    3.82    0.74
  10   9   3    3.46    0.55
 -10   9  -3    3.66    0.73
  11  -9   3    3.07    0.76
 -11  -9  -3    3.60    0.71
  11   9   3    3.59    0.60
 -11   9  -3    2.17    0.61
 -12   9  -3    1.41    0.56
 -13 -10   3    4.00    0.81
  13 -10  -3    2.69    0.81
 -13  10   3    3.39    0.71
  13  10  -3    3.33    0.74
  12 -10  -3    0.28    0.45
 -12 -10   3    0.42    0.41
 -12  10   3   -0.14    0.32
  12  10  -3   -0.05    0.36
  11 -10  -3   -0.27    0.38
 -11 -10   3   -0.30    0.30
 -11  10   3   -0.07    0.28
  11  10  -3    0.40    0.38
  10 -10  -3    2.26    0.61
 -10 -10   3    2.62    0.57
  10  10  -3    3.17    0.59
 -10  10   3    4.33    0.71
  -9 -10   3   27.57    1.43
   9 -10  -3   18.60    1.29
   9  10  -3   21.36    1.26
  -9  10   3   20.87    1.25
  -8 -10   3    1.62    0.44
   8 -10  -3    0.71    0.40
   8  10  -3    0.87    0.26
   8  10  -3    0.42    0.32
  -8  10   3    1.58    0.44
   7 -10  -3   21.03    1.21
  -7 -10   3   20.53    1.17
   7  10  -3   17.98    1.11
   7  10  -3   20.38    0.85
  -7  10   3   21.82    1.18
   6 -10  -3    6.50    0.70
   6 -10  -3    5.91    0.37
  -6 -10   3    5.87    0.69
  -6  10   3    5.46    0.63
   6  10  -3    6.15    0.69
   6  10  -3    5.20    0.38
  -5 -10   3   34.11    1.51
   5 -10  -3   32.44    1.21
   5 -10  -3   35.86    1.49
   5  10  -3   35.31    1.53
   5  10  -3   33.30    1.20
  -5  10   3   33.24    1.50
   4 -10  -3    1.27    0.25
  -4 -10   3    1.01    0.32
   4 -10  -3    1.11    0.28
   4  10  -3    0.82    0.17
  -4  10   3    1.23    0.31
   4  10  -3    0.90    0.32
   3 -10  -3    1.14    0.26
   3 -10  -3    1.32    0.27
  -3 -10   3    0.96    0.29
   3  10  -3    1.28    0.21
   3  10  -3    1.45    0.34
  -3  10   3    0.88    0.27
   2 -10  -3    8.06    0.58
   2 -10  -3    9.84    0.56
   2  10  -3    9.58    0.51
   2  10  -3    9.23    0.70
  -2  10   3    9.50    0.65
  -1 -10   3   19.84    0.93
   1 -10  -3   21.33    0.99
   1 -10  -3   20.08    0.84
   1  10  -3   19.96    0.86
   1  10  -3   19.63    1.03
  -1  10   3   21.04    1.00
   0 -10  -3    0.17    0.11
   0 -10  -3    0.25    0.24
   0 -10   3    0.14    0.15
   0  10   3    0.12    0.17
   0  10  -3    0.23    0.15
   0  10  -3   -0.11    0.17
   1 -10   3    0.07    0.13
  -1 -10  -3    0.08    0.22
  -1  10  -3   -0.11    0.13
  -1  10  -3   -0.07    0.23
   1  10   3    0.18    0.18
   1  10   3    0.10    0.13
   2 -10   3    6.27    0.40
  -2 -10  -3    7.27    0.66
  -2  10  -3    6.33    0.52
   2  10   3    6.11    0.38
   2  10   3    5.47    0.49
  -2  10  -3    6.88    0.62
  -3 -10  -3   19.11    1.11
   3 -10   3   21.23    1.10
   3 -10   3   20.91    0.78
   3  10   3   20.97    1.01
   3  10   3   19.69    0.80
  -3  10  -3   22.16    1.05
  -4 -10  -3   21.15    1.17
   4 -10   3   19.56    1.10
   4  10   3   19.34    0.98
   4  10   3   20.58    0.83
  -4  10  -3   17.92    1.01
   5 -10   3    5.68    0.67
  -5 -10  -3    6.44    0.76
   5  10   3    4.89    0.42
  -5  10  -3    5.17    0.63
   5  10   3    5.04    0.55
  -6 -10  -3    3.19    0.60
   6 -10   3    2.01    0.50
   6  10   3    2.48    0.42
  -6  10  -3    2.10    0.43
   7 -10   3    2.96    0.59
  -7 -10  -3    3.41    0.60
   7  10   3    2.98    0.47
  -7  10  -3    3.17    0.54
  -8 -10  -3    0.02    0.35
   8 -10   3    0.13    0.32
   8  10   3    0.11    0.23
  -8  10  -3    0.10    0.30
  -9 -10  -3    0.33    0.38
   9 -10   3   -0.06    0.31
   9  10   3    0.16    0.24
  -9  10  -3   -0.03    0.31
  10 -10   3   11.13    1.24
 -10 -10  -3    9.18    1.07
 -10  10  -3    8.50    1.03
  10  10   3   10.48    0.85
 -11 -10  -3    9.60    1.12
  11 -10   3    9.12    1.19
  11  10   3    8.03    0.87
 -11  10  -3    6.73    0.97
  12 -11  -3    6.13    1.01
 -12 -11   3    4.30    0.84
 -12  11   3    7.50    0.98
  12  11  -3    7.26    0.96
 -11 -11   3    3.22    0.68
  11 -11  -3    3.38    0.76
 -11  11   3    2.64    0.61
  11  11  -3    3.62    0.66
  10 -11  -3    0.59    0.44
 -10 -11   3   -0.17    0.33
  10  11  -3   -0.13    0.30
 -10  11   3    0.53    0.36
  -9 -11   3   10.83    0.98
   9 -11  -3    9.56    1.04
   9  11  -3   11.72    0.95
  -9  11   3   12.14    0.97
  -8 -11   3   39.79    1.90
   8 -11  -3   43.05    1.98
  -8  11   3   41.67    1.92
   8  11  -3   42.90    1.89
  -7 -11   3   -0.06    0.28
   7 -11  -3   -0.11    0.27
  -7  11   3    0.19    0.27
   7  11  -3   -0.01    0.13
   7  11  -3   -0.07    0.28
   6 -11  -3   70.82    2.61
  -6 -11   3   68.80    2.63
  -6  11   3   68.68    2.62
   6  11  -3   68.48    2.60
   6  11  -3   68.72    2.24
   5 -11  -3    5.40    0.61
   5 -11  -3    5.84    0.43
  -5 -11   3    5.64    0.68
   5  11  -3    4.77    0.61
   5  11  -3    4.69    0.37
  -5  11   3    6.71    0.71
   4 -11  -3    0.39    0.20
   4 -11  -3    0.31    0.22
  -4 -11   3    0.04    0.20
   4  11  -3    0.28    0.27
   4  11  -3    0.09    0.13
  -4  11   3    0.15    0.20
   3 -11  -3   45.89    1.69
   3 -11  -3   44.78    1.66
  -3 -11   3   46.90    1.80
  -3  11   3   42.81    1.77
   3  11  -3   44.68    1.82
   3  11  -3   43.69    1.54
   2 -11  -3   10.17    0.67
   2 -11  -3   10.60    0.61
  -2 -11   3   10.40    0.70
   2  11  -3   11.21    0.58
   2  11  -3   11.12    0.78
  -2  11   3   10.28    0.72
   1 -11  -3    7.08    0.46
  -1 -11   3    6.52    0.52
   1 -11  -3    6.69    0.59
  -1  11   3    6.85    0.58
   1  11  -3    6.11    0.64
   1  11  -3    6.74    0.47
   0 -11  -3    7.64    0.43
   0 -11   3    6.89    0.51
   0 -11  -3    6.47    0.65
   0  11  -3    6.48    0.69
   0  11  -3    6.35    0.49
   0  11   3    6.54    0.55
  -1 -11  -3    7.27    0.65
   1 -11   3    7.14    0.49
  -1  11  -3    6.51    0.52
  -1  11  -3    6.10    0.68
   1  11   3    7.20    0.58
   1  11   3    7.05    0.44
  -2 -11  -3   16.11    0.99
   2 -11   3   15.85    0.72
   2  11   3   17.54    0.92
  -2  11  -3   15.26    0.99
  -2  11  -3   16.30    0.90
   2  11   3   16.65    0.70
   3 -11   3    3.70    0.53
  -3 -11  -3    4.05    0.60
   3 -11   3    3.72    0.32
   3  11   3    4.10    0.34
   3  11   3    3.62    0.48
  -3  11  -3    2.91    0.42
   4 -11   3   13.10    0.89
  -4 -11  -3   13.85    0.99
   4  11   3   13.52    0.82
   4  11   3   12.60    0.64
  -4  11  -3   15.48    0.91
  -5 -11  -3    3.62    0.60
   5 -11   3    3.91    0.59
   5  11   3    4.36    0.55
  -5  11  -3    4.08    0.58
  -6 -11  -3    0.24    0.32
   6 -11   3    0.28    0.32
  -6  11  -3    0.33    0.30
   6  11   3    0.13    0.22
   7 -11   3   22.48    1.33
  -7 -11  -3   16.04    1.20
  -7  11  -3   18.00    1.18
   7  11   3   16.87    1.01
  -8 -11  -3    1.54    0.53
   8 -11   3    1.63    0.52
   8  11   3    2.00    0.43
  -8  11  -3    1.37    0.45
  -9 -11  -3    9.17    1.06
   9 -11   3    9.38    1.10
   9  11   3   10.09    0.81
  -9  11  -3    7.49    0.93
  10 -11   3    8.02    1.11
 -10 -11  -3    9.00    1.09
  10  11   3    6.04    0.74
 -10  11  -3    7.42    1.02
  11 -11   3    0.04    0.46
 -11 -11  -3   -0.27    0.39
 -11  11  -3    0.16    0.38
  11  11   3    0.12    0.28
 -12 -12   3    4.60    0.86
  12 -12  -3    4.73    0.88
  12  12  -3    3.58    0.72
 -12  12   3    4.04    0.76
 -11 -12   3    0.91    0.50
  11 -12  -3    0.69    0.51
 -11  12   3    0.10    0.35
  11  12  -3    1.56    0.51
  10 -12  -3    4.30    0.79
 -10 -12   3    4.34    0.76
  10  12  -3    5.26    0.75
 -10  12   3    6.24    0.82
   9 -12  -3   11.82    1.08
  -9 -12   3   11.14    1.02
   9  12  -3   11.28    0.94
  -9  12   3   11.48    0.98
   8 -12  -3    9.83    0.91
  -8 -12   3    9.34    0.99
   8  12  -3    8.40    0.89
  -8  12   3    6.95    0.84
   7 -12  -3    3.40    0.60
  -7 -12   3    2.77    0.57
   7  12  -3    3.38    0.55
  -7  12   3    2.43    0.50
  -6 -12   3    0.06    0.25
   6 -12  -3    0.90    0.35
   6  12  -3    0.34    0.16
  -6  12   3    0.74    0.31
   6  12  -3    0.09    0.28
  -5 -12   3   25.99    1.35
   5 -12  -3   24.15    1.25
   5 -12  -3   24.76    1.03
  -5  12   3   26.27    1.32
   5  12  -3   25.60    1.02
   5  12  -3   27.11    1.34
   4 -12  -3    3.82    0.42
   4 -12  -3    2.91    0.44
  -4 -12   3    3.34    0.51
   4  12  -3    3.48    0.36
   4  12  -3    2.73    0.49
  -4  12   3    2.62    0.47
   3 -12  -3    2.60    0.39
   3 -12  -3    3.19    0.43
  -3 -12   3    2.30    0.43
   3  12  -3    2.51    0.48
   3  12  -3    3.46    0.37
  -3  12   3    3.27    0.49
   2 -12  -3   25.31    1.09
  -2 -12   3   23.59    1.17
   2 -12  -3   26.09    1.16
  -2  12   3   25.30    1.23
   2  12  -3   24.59    1.26
   2  12  -3   25.23    1.04
   1 -12  -3   56.54    2.07
   1 -12  -3   54.02    1.89
  -1 -12   3   53.16    2.01
   1  12  -3   57.42    2.17
   1  12  -3   53.34    1.92
  -1  12   3   56.15    2.11
   0 -12  -3    2.90    0.46
   0 -12  -3    3.18    0.34
   0 -12   3    2.24    0.36
   0  12  -3    2.39    0.44
   0  12  -3    3.60    0.43
   0  12   3    2.64    0.40
   1 -12   3   28.42    1.17
  -1 -12  -3   30.14    1.40
  -1  12  -3   29.36    1.27
   1  12   3   28.52    1.31
  -1  12  -3   28.88    1.41
  -2 -12  -3   20.71    1.15
   2 -12   3   18.56    0.85
   2  12   3   19.44    1.03
  -2  12  -3   20.11    1.03
  -2  12  -3   19.48    1.15
   2  12   3   19.88    0.83
   3 -12   3    2.52    0.45
  -3 -12  -3    4.14    0.63
   3 -12   3    3.96    0.35
   3  12   3    4.10    0.53
   3  12   3    3.81    0.37
  -3  12  -3    3.74    0.51
  -4 -12  -3    0.25    0.34
   4 -12   3    0.77    0.33
   4  12   3    0.94    0.30
  -4  12  -3    0.94    0.34
   5 -12   3   19.43    1.17
  -5 -12  -3   18.39    1.20
   5  12   3   18.99    1.04
  -5  12  -3   19.43    1.14
  -6 -12  -3    1.15    0.47
   6 -12   3    0.66    0.35
   6  12   3    1.66    0.39
  -6  12  -3    1.45    0.43
   7 -12   3    0.81    0.42
  -7 -12  -3    1.24    0.52
   7  12   3    1.55    0.40
  -7  12  -3    1.84    0.49
   8 -12   3   -0.26    0.31
  -8 -12  -3    0.53    0.43
   8  12   3    0.30    0.26
  -8  12  -3   -0.27    0.27
   9 -12   3    0.77    0.43
  -9 -12  -3    0.59    0.44
  -9  12  -3    0.78    0.44
   9  12   3    1.13    0.38
 -10 -12  -3    0.06    0.40
  10 -12   3    0.02    0.44
  10  12   3   -0.01    0.27
 -10  12  -3   -0.24    0.35
  12 -13  -3    0.02    0.52
 -12 -13   3    1.29    0.59
 -12  13   3    1.78    0.62
  11 -13  -3    1.13    0.58
 -11 -13   3    0.54    0.48
 -11  13   3    1.11    0.50
  11  13  -3    0.43    0.39
 -10 -13   3    1.09    0.47
  10 -13  -3    2.35    0.63
  10  13  -3    1.40    0.47
 -10  13   3    1.48    0.46
  -9 -13   3    2.10    0.58
   9 -13  -3    1.71    0.55
   9  13  -3    1.89    0.49
  -9  13   3    1.55    0.49
  -8 -13   3    0.38    0.39
   8 -13  -3    0.57    0.40
   8  13  -3    1.24    0.44
  -8  13   3    0.28    0.36
   7 -13  -3   11.65    0.98
  -7 -13   3   11.92    1.01
   7  13  -3   12.56    0.95
  -7  13   3   12.17    0.97
  -6 -13   3    7.78    0.86
   6 -13  -3    8.57    0.88
   6  13  -3    9.54    0.83
   6  13  -3    8.74    0.78
  -6  13   3    8.73    0.91
  -5 -13   3    4.10    0.63
   5 -13  -3    3.99    0.56
   5 -13  -3    4.14    0.53
   5  13  -3    4.08    0.41
  -5  13   3    4.34    0.63
   5  13  -3    5.13    0.65
  -4 -13   3    8.16    0.72
   4 -13  -3    8.19    0.60
   4 -13  -3    7.47    0.66
   4  13  -3    8.31    0.53
   4  13  -3    8.43    0.75
  -4  13   3    9.52    0.77
   3 -13  -3    2.41    0.40
   3 -13  -3    2.62    0.41
  -3 -13   3    2.21    0.45
  -3  13   3    2.26    0.42
   3  13  -3    2.11    0.31
   3  13  -3    1.36    0.41
  -2 -13   3   37.08    1.59
   2 -13  -3   36.64    1.45
   2 -13  -3   36.50    1.52
   2  13  -3   37.74    1.67
   2  13  -3   36.45    1.41
  -2  13   3   36.02    1.61
  -1 -13   3   10.56    0.73
   1 -13  -3   11.20    0.77
   1 -13  -3   10.30    0.62
   1  13  -3   10.31    0.83
   1  13  -3   10.37    0.65
  -1  13   3   10.65    0.78
   0 -13  -3   16.97    1.03
   0 -13  -3   18.41    0.83
   0 -13   3   19.16    0.96
   0  13  -3   20.37    1.13
   0  13   3   18.69    1.04
   0  13  -3   18.48    0.94
  -1 -13  -3    1.55    0.42
  -1 -13  -3    1.64    0.25
   1 -13   3    1.34    0.29
   1  13   3    1.32    0.33
  -1  13  -3    0.44    0.32
  -1  13  -3    1.18    0.31
   2 -13   3    5.19    0.45
  -2 -13  -3    5.07    0.65
   2  13   3    5.44    0.43
  -2  13  -3    6.23    0.66
   2  13   3    4.46    0.55
  -2  13  -3    5.54    0.74
  -3 -13  -3    1.65    0.47
   3 -13   3    1.46    0.39
   3  13   3    1.16    0.34
  -3  13  -3    1.74    0.38
   4 -13   3    0.39    0.29
   4  13   3    0.75    0.29
  -4  13  -3    1.10    0.35
   5 -13   3    8.85    0.81
  -5 -13  -3    9.55    1.00
  -5  13  -3    9.01    0.80
   5  13   3    8.49    0.71
  -6 -13  -3   -0.22    0.29
   6 -13   3    0.11    0.32
   6  13   3    0.25    0.28
  -6  13  -3    0.49    0.34
  -7 -13  -3    1.23    0.51
   7 -13   3    1.22    0.46
   7  13   3    0.73    0.34
  -7  13  -3    0.82    0.40
   8 -13   3    4.05    0.74
  -8 -13  -3    5.00    0.85
   8  13   3    4.30    0.63
  -8  13  -3    3.32    0.67
  -9 -13  -3    2.37    0.64
   9 -13   3    4.22    0.81
  -9  13  -3    3.43    0.69
   9  13   3    3.55    0.60
 -10 -13  -3    1.18    0.56
  10 -13   3    0.67    0.43
 -10  13  -3   -0.03    0.36
  10  13   3    0.40    0.32
  11 -14  -3    0.12    0.44
 -11 -14   3   -0.50    0.37
  11  14  -3   -0.36    0.38
 -11  14   3   -0.03    0.33
 -10 -14   3   21.13    1.49
  10 -14  -3   19.55    1.47
  10  14  -3   18.55    1.30
 -10  14   3   19.85    1.39
  -9 -14   3   11.70    1.24
   9  14  -3   11.05    1.00
  -9  14   3   12.78    1.09
   8 -14  -3    3.20    0.67
  -8 -14   3    2.82    0.63
  -8  14   3    2.73    0.57
   8  14  -3    2.41    0.54
   7 -14  -3   19.40    1.24
  -7 -14   3   17.20    1.21
  -7  14   3   17.14    1.19
   7  14  -3   18.07    1.17
   6 -14  -3    0.31    0.32
  -6 -14   3   -0.08    0.28
  -6  14   3   -0.11    0.25
   6  14  -3   -0.45    0.23
  -5 -14   3   10.30    0.91
   5 -14  -3   11.52    0.84
  -5  14   3   10.73    0.89
   5  14  -3   10.01    0.61
   5  14  -3   10.59    0.86
   4 -14  -3    6.91    0.65
   4 -14  -3    8.03    0.61
  -4 -14   3    8.44    0.87
  -4  14   3    6.86    0.75
   4  14  -3    6.98    0.52
   4  14  -3    8.95    0.79
   3 -14  -3    7.53    0.61
  -3 -14   3    6.92    0.75
   3 -14  -3    6.53    0.59
   3  14  -3    6.44    0.51
   3  14  -3    6.00    0.72
  -3  14   3    5.82    0.70
   2 -14  -3    0.24    0.21
   2 -14  -3    0.27    0.28
  -2 -14   3    0.24    0.26
   2  14  -3    0.06    0.27
  -2  14   3    0.12    0.26
   2  14  -3    0.08    0.17
  -1 -14   3   19.10    1.04
   1 -14  -3   19.30    0.92
   1 -14  -3   18.82    1.07
   1  14  -3   20.28    1.17
  -1  14   3   19.91    1.11
   1  14  -3   18.64    0.96
   0 -14  -3   10.87    0.82
   0 -14  -3    9.98    0.60
   0 -14   3   10.60    0.73
   0  14  -3   11.66    0.88
   0  14   3    8.89    0.75
   0  14  -3   10.00    0.69
  -1 -14  -3    0.95    0.37
   1 -14   3    0.83    0.28
  -1 -14  -3    0.95    0.22
  -1  14  -3    1.00    0.41
   1  14   3    0.91    0.31
  -1  14  -3    1.14    0.32
   2 -14   3    0.63    0.24
  -2 -14  -3    0.76    0.42
   2 -14   3    0.29    0.26
  -2  14  -3    0.65    0.29
   2  14   3    0.98    0.32
  -3 -14  -3   30.31    1.60
   3 -14   3   32.09    1.56
   3  14   3   31.29    1.46
  -3  14  -3   28.96    1.44
   4 -14   3    0.93    0.37
  -4 -14  -3    1.20    0.43
   4  14   3    0.91    0.32
  -4  14  -3    1.23    0.38
  -5 -14  -3    3.77    0.69
   5 -14   3    4.08    0.70
  -5  14  -3    2.87    0.56
   5  14   3    4.04    0.57
   6 -14   3    6.24    0.81
  -6 -14  -3    6.84    0.92
  -6  14  -3    7.39    0.87
   6  14   3    6.06    0.70
  -7 -14  -3    2.65    0.67
   7 -14   3    1.43    0.50
   7  14   3    1.18    0.40
  -7  14  -3    1.04    0.46
   8 -14   3    3.05    0.72
  -8 -14  -3    2.29    0.65
   8  14   3    2.81    0.54
  -8  14  -3    2.55    0.60
   9 -14   3   -0.39    0.35
  -9 -14  -3   -0.41    0.39
  -9  14  -3    0.16    0.38
   9  14   3   -0.16    0.27
  10 -14   3   12.27    1.38
 -10 -14  -3   11.14    1.31
 -10  14  -3   11.96    1.29
  10  14   3   12.81    1.02
  11 -15  -3   12.97    1.43
 -11 -15   3   12.12    1.37
 -11  15   3   12.06    1.30
 -10 -15   3    1.64    0.61
  10 -15  -3    1.03    0.57
 -10  15   3    0.44    0.42
  10  15  -3    1.50    0.52
  -9 -15   3    4.23    0.81
   9 -15  -3    6.79    0.96
  -9  15   3    3.87    0.69
   9  15  -3    4.96    0.78
   8 -15  -3   14.26    1.16
  -8 -15   3   15.26    1.24
  -8  15   3   13.72    1.15
   8  15  -3   14.64    1.11
  -7 -15   3    4.28    0.75
   7 -15  -3    2.75    0.58
  -7  15   3    2.71    0.56
   7  15  -3    2.87    0.56
   6 -15  -3    0.82    0.37
  -6 -15   3    0.92    0.44
   6  15  -3    0.45    0.36
  -6  15   3    0.97    0.40
  -5 -15   3    4.06    0.69
   5 -15  -3    3.66    0.58
   5  15  -3    4.91    0.68
  -5  15   3    3.93    0.65
   4 -15  -3   -0.19    0.19
  -4 -15   3    0.09    0.29
   4 -15  -3   -0.17    0.20
   4  15  -3   -0.18    0.14
   4  15  -3   -0.08    0.27
  -4  15   3    0.22    0.28
   3 -15  -3   28.67    1.31
  -3 -15   3   26.94    1.43
   3 -15  -3   27.79    1.30
   3  15  -3   26.69    1.45
  -3  15   3   28.64    1.47
   3  15  -3   27.08    1.19
   2 -15  -3   19.03    0.97
  -2 -15   3   18.26    1.09
   2 -15  -3   17.97    1.04
   2  15  -3   17.36    0.93
   2  15  -3   17.86    1.14
  -2  15   3   18.40    1.12
   1 -15  -3   22.95    1.05
  -1 -15   3   22.37    1.17
   1 -15  -3   21.84    1.18
  -1  15   3   22.24    1.24
   1  15  -3   22.62    1.09
   1  15  -3   21.67    1.27
   0 -15  -3    2.89    0.37
   0 -15  -3    2.50    0.49
   0 -15   3    2.52    0.44
   0  15  -3    2.98    0.46
   0  15  -3    1.93    0.48
   0  15   3    3.26    0.52
  -1 -15  -3    2.21    0.32
  -1 -15  -3    1.17    0.43
   1 -15   3    1.47    0.33
   1  15   3    1.95    0.44
  -1  15  -3    1.70    0.38
  -1  15  -3    2.29    0.52
   2 -15   3   12.67    0.76
  -2 -15  -3   11.51    0.97
   2 -15   3   14.68    0.98
   2  15   3   14.67    0.94
  -2  15  -3   12.17    0.88
   3 -15   3   -0.10    0.24
  -3 -15  -3   -0.11    0.27
   3  15   3   -0.24    0.21
  -3  15  -3    0.23    0.27
  -4 -15  -3    0.50    0.42
   4 -15   3    0.46    0.33
  -4  15  -3    1.39    0.42
   4  15   3    0.78    0.33
   5 -15   3    3.61    0.66
  -5 -15  -3    3.05    0.69
  -5  15  -3    4.06    0.66
   5  15   3    4.20    0.61
  -6 -15  -3    1.85    0.57
   6 -15   3    2.32    0.59
  -6  15  -3    2.24    0.55
   6  15   3    2.43    0.50
   7 -15   3   -0.09    0.29
  -7 -15  -3   -0.09    0.41
   7  15   3    0.16    0.28
  -7  15  -3   -0.18    0.31
  -8 -15  -3    0.37    0.41
   8 -15   3    0.08    0.42
  -8  15  -3    0.37    0.37
   8  15   3   -0.06    0.28
  -9 -15  -3    3.29    0.82
   9 -15   3    6.32    1.00
  -9  15  -3    4.10    0.79
   9  15   3    5.74    0.77
 -10 -16   3    0.74    0.55
  10 -16  -3    1.35    0.57
 -10  16   3    1.40    0.57
   9 -16  -3    0.79    0.48
  -9 -16   3    0.16    0.44
  -9  16   3    0.34    0.38
   9  16  -3    0.90    0.47
  -8 -16   3    0.14    0.36
   8 -16  -3    0.10    0.37
   8  16  -3    0.23    0.35
  -8  16   3   -0.35    0.31
  -7 -16   3    0.38    0.42
   7 -16  -3    0.14    0.33
   7  16  -3    0.67    0.38
  -7  16   3   -0.28    0.29
   6 -16  -3   -0.09    0.27
  -6 -16   3    0.31    0.39
   6  16  -3    0.32    0.32
  -6  16   3   -0.43    0.26
  -5 -16   3    0.21    0.35
   5 -16  -3    0.59    0.34
   5  16  -3    0.36    0.36
  -5  16   3    0.37    0.33
   4 -16  -3    0.61    0.30
  -4 -16   3    0.18    0.32
  -4  16   3    0.19    0.31
   4  16  -3    0.30    0.35
   4  16  -3    0.84    0.29
   3 -16  -3    0.57    0.31
  -3 -16   3    0.79    0.38
   3 -16  -3    0.21    0.25
   3  16  -3    0.89    0.27
   3  16  -3    1.06    0.42
  -3  16   3    0.21    0.31
  -2 -16   3   23.72    1.33
   2 -16  -3   26.01    1.31
   2 -16  -3   25.19    1.21
   2  16  -3   24.63    1.39
  -2  16   3   25.15    1.38
   2  16  -3   25.73    1.19
   1 -16  -3    0.78    0.34
  -1 -16   3    0.57    0.33
   1 -16  -3    0.57    0.26
   1  16  -3    0.43    0.26
  -1  16   3    0.80    0.32
   1  16  -3    0.83    0.41
   0 -16   3    1.33    0.37
   0 -16  -3    1.83    0.32
   0 -16  -3    1.00    0.39
   0  16   3    1.54    0.41
   0  16  -3    1.43    0.46
   0  16  -3    1.43    0.35
  -1 -16  -3    1.96    0.51
   1 -16   3    2.71    0.45
   1  16   3    1.96    0.46
  -1  16  -3    1.70    0.39
  -1  16  -3    1.94    0.52
   2 -16   3    0.14    0.28
  -2 -16  -3    0.46    0.37
  -2  16  -3    0.43    0.27
   2  16   3    0.25    0.27
  -3 -16  -3   -0.01    0.32
   3 -16   3    0.59    0.34
  -3  16  -3   -0.08    0.25
   3  16   3    0.35    0.27
  -4 -16  -3    0.89    0.48
   4 -16   3    0.28    0.34
   4  16   3    0.56    0.30
  -4  16  -3    0.21    0.30
  -5 -16  -3    3.51    0.74
   5 -16   3    4.15    0.72
  -5  16  -3    4.42    0.71
   5  16   3    4.15    0.63
  -6 -16  -3    2.26    0.63
   6 -16   3    1.41    0.48
   6  16   3    0.60    0.34
  -6  16  -3    0.96    0.43
   7 -16   3    1.70    0.59
  -7 -16  -3    1.25    0.56
  -7  16  -3    1.33    0.49
   7  16   3    0.60    0.36
   8 -16   3   -0.15    0.35
  -8 -16  -3   -0.59    0.38
   8  16   3   -0.26    0.25
  -8  16  -3   -0.48    0.30
  -9 -17   3    0.27    0.52
   9 -17  -3    0.38    0.45
  -9  17   3    0.43    0.42
  -8 -17   3   14.14    1.26
   8 -17  -3   13.32    1.20
   8  17  -3   11.87    1.07
  -8  17   3   13.80    1.19
  -7 -17   3   18.40    1.40
   7 -17  -3   18.33    1.31
   7  17  -3   19.10    1.28
  -7  17   3   19.09    1.35
   6 -17  -3    1.74    0.49
  -6 -17   3    1.15    0.52
   6  17  -3    1.60    0.49
  -6  17   3    1.41    0.45
   5 -17  -3    2.75    0.54
  -5 -17   3    2.23    0.57
   5  17  -3    4.95    0.74
  -5  17   3    2.57    0.57
  -4 -17   3    4.22    0.71
   4 -17  -3    4.30    0.60
   4  17  -3    4.36    0.69
  -4  17   3    3.80    0.66
   3 -17  -3    2.14    0.46
   3 -17  -3    2.74    0.47
  -3 -17   3    2.27    0.53
   3  17  -3    2.46    0.57
  -3  17   3    2.96    0.58
   3  17  -3    2.13    0.38
  -2 -17   3   27.65    1.45
   2 -17  -3   26.00    1.26
   2 -17  -3   24.35    1.31
  -2  17   3   25.71    1.45
   2  17  -3   28.23    1.50
   2  17  -3   26.53    1.26
   1 -17  -3    3.26    0.56
  -1 -17   3    4.04    0.60
   1 -17  -3    4.25    0.51
   1  17  -3    3.61    0.54
  -1  17   3    3.31    0.59
   1  17  -3    3.27    0.59
   0 -17  -3    2.18    0.50
   0 -17   3    1.68    0.42
   0  17   3    1.73    0.44
   0  17  -3    1.31    0.37
   0  17  -3    1.88    0.52
  -1 -17  -3   20.14    1.29
   1 -17   3   21.56    1.13
  -1  17  -3   22.37    1.22
  -1  17  -3   21.10    1.35
   1  17   3   22.16    1.27
  -2 -17  -3    0.38    0.40
   2 -17   3    0.39    0.33
   2  17   3    0.64    0.35
  -2  17  -3    0.95    0.36
  -3 -17  -3    0.08    0.35
   3 -17   3    0.08    0.29
  -3  17  -3   -0.26    0.22
   3  17   3    0.40    0.31
  -4 -17  -3    0.31    0.41
   4 -17   3    0.38    0.34
   4  17   3    0.05    0.28
  -4  17  -3   -0.09    0.26
  -5 -17  -3    4.44    0.82
   5 -17   3    4.78    0.79
  -5  17  -3    5.74    0.79
   5  17   3    4.43    0.66
   6 -17   3    4.66    0.78
  -6 -17  -3    6.43    0.96
   6  17   3    4.80    0.68
  -6  17  -3    4.77    0.76
   7 -17   3    0.19    0.43
  -7 -17  -3   -0.04    0.46
  -7  17  -3   -0.15    0.32
   7  17   3   -0.01    0.32
  -8 -17  -3    1.67    0.68
   8 -17   3    2.80    0.72
   8  17   3    2.00    0.52
  -8  17  -3    2.14    0.61
  -8 -18   3    0.34    0.40
   8 -18  -3    0.69    0.43
  -8  18   3    0.00    0.38
  -7 -18   3    0.03    0.38
   7 -18  -3    0.28    0.36
   7  18  -3    0.23    0.37
  -7  18   3    0.13    0.37
  -6 -18   3    4.57    0.83
   6 -18  -3    6.23    0.84
  -6  18   3    3.78    0.71
   6  18  -3    5.08    0.77
   5 -18  -3    4.65    0.70
  -5 -18   3    5.04    0.84
  -5  18   3    5.03    0.80
   5  18  -3    5.45    0.78
  -4 -18   3    0.88    0.44
   4 -18  -3    1.05    0.37
  -4  18   3    0.58    0.36
   4  18  -3    0.73    0.41
   3 -18  -3    9.74    0.78
  -3 -18   3    8.41    0.93
   3  18  -3    6.58    0.86
  -3  18   3    7.15    0.90
  -2 -18   3   11.16    0.95
   2 -18  -3   12.56    0.84
   2 -18  -3   12.01    0.92
  -2  18   3   13.03    1.03
   2  18  -3   11.83    0.82
   2  18  -3   12.84    1.03
   1 -18  -3   27.72    1.45
  -1 -18   3   27.87    1.44
   1  18  -3   24.32    1.28
   1  18  -3   25.50    1.48
  -1  18   3   24.66    1.44
   0 -18   3    0.65    0.33
   0 -18  -3    0.93    0.40
   0  18  -3    0.92    0.34
   0  18  -3    0.39    0.39
   0  18   3    1.15    0.40
   1 -18   3    2.46    0.52
  -1 -18  -3    3.70    0.64
  -1  18  -3    3.86    0.61
   1  18   3    2.13    0.50
  -2 -18  -3   18.37    1.30
   2 -18   3   18.52    1.23
   2  18   3   16.99    1.15
  -2  18  -3   18.91    1.17
  -3 -18  -3   -0.51    0.35
   3 -18   3    0.85    0.42
   3  18   3    0.03    0.27
  -3  18  -3    0.83    0.36
  -4 -18  -3    2.76    0.64
   4 -18   3    2.77    0.61
   4  18   3    3.84    0.63
  -4  18  -3    3.24    0.60
  -5 -18  -3    2.62    0.70
   5 -18   3    2.84    0.63
   5  18   3    4.28    0.69
  -5  18  -3    3.01    0.64
  -6 -18  -3   11.61    1.30
   6 -18   3    9.23    1.12
   6  18   3   10.64    0.93
  -6  18  -3    9.44    1.07
  -7 -18  -3    2.19    0.74
   7 -18   3    1.34    0.56
   7  18   3    2.40    0.56
  -7  18  -3    3.69    0.74
  -8  19   3    3.02    0.73
  -7 -19   3    3.11    0.75
   7 -19  -3    3.09    0.67
  -7  19   3    1.68    0.59
  -6 -19   3    2.52    0.69
   6 -19  -3    3.46    0.67
  -6  19   3    3.74    0.73
   6  19  -3    3.38    0.66
  -5 -19   3    0.36    0.44
   5 -19  -3    0.07    0.32
   5  19  -3   -0.29    0.29
  -5  19   3   -0.09    0.33
   4 -19  -3    1.59    0.43
  -4 -19   3    1.25    0.51
   4  19  -3    1.25    0.48
  -4  19   3    1.79    0.53
   3 -19  -3    2.14    0.47
  -3 -19   3    1.76    0.53
  -3  19   3    1.71    0.51
   3  19  -3    2.52    0.58
  -2 -19   3    0.65    0.38
   2 -19  -3    0.10    0.30
   2  19  -3    0.07    0.33
   2  19  -3   -0.14    0.36
  -2  19   3   -0.55    0.24
   1 -19  -3    1.41    0.44
  -1 -19   3    0.81    0.40
  -1  19   3    0.51    0.34
   1  19  -3    0.50    0.41
   1  19  -3    1.15    0.34
   0 -19   3    1.79    0.48
   0 -19  -3    1.80    0.51
   0  19   3    1.94    0.49
   0  19  -3    3.00    0.64
   0  19  -3    2.20    0.48
   1 -19   3    0.76    0.39
  -1 -19  -3   -0.06    0.34
  -1  19  -3    0.72    0.35
   1  19   3    0.64    0.37
   2 -19   3    0.48    0.33
  -2 -19  -3   -0.12    0.37
  -2  19  -3    0.34    0.31
   2  19   3    0.29    0.30
  -3 -19  -3    7.42    1.00
   3 -19   3    7.07    0.89
  -3  19  -3    9.80    1.00
   3  19   3    8.20    0.92
  -4 -19  -3    2.97    0.74
   4 -19   3    2.51    0.58
   4  19   3    3.44    0.63
  -4  19  -3    2.53    0.58
   5 -19   3    1.53    0.52
  -5 -19  -3    1.22    0.60
   5  19   3    1.57    0.48
  -5  19  -3    1.01    0.46
  -6 -19  -3    2.05    0.71
   6 -19   3    3.92    0.78
  -6  19  -3    3.63    0.71
   6  19   3    3.14    0.63
  -6 -20   3    0.23    0.48
   6 -20  -3    1.39    0.51
  -6  20   3    1.48    0.56
   5 -20  -3    1.21    0.46
  -5 -20   3    1.71    0.57
   5  20  -3    1.63    0.55
  -5  20   3    2.03    0.59
  -4 -20   3    1.76    0.58
   4 -20  -3    2.37    0.54
   4  20  -3    2.17    0.58
  -4  20   3    1.82    0.55
  -3 -20   3    0.63    0.47
  -3  20   3    1.01    0.43
   3  20  -3    0.61    0.42
  -2 -20   3    1.86    0.54
  -2  20   3    1.42    0.48
   2  20  -3    0.97    0.46
  -1 -20   3    3.38    0.63
   1 -20  -3    2.60    0.59
   1  20  -3    3.04    0.67
   1  20  -3    3.31    0.59
  -1  20   3    2.42    0.56
   0 -20  -3    0.11    0.38
   0 -20   3    0.63    0.35
   0  20  -3    0.44    0.34
   0  20   3    0.78    0.41
   1 -20   3    0.43    0.36
  -1 -20  -3    0.97    0.45
   1  20   3    0.31    0.32
  -1  20  -3   -0.03    0.29
  -2 -20  -3    1.87    0.60
   2 -20   3    1.35    0.47
  -2  20  -3    2.69    0.56
   2  20   3    1.59    0.48
  -3 -20  -3    4.53    0.85
   3 -20   3    4.92    0.80
  -3  20  -3    4.81    0.76
   3  20   3    5.39    0.77
   4 -20   3    5.61    0.85
  -4  20  -3    5.54    0.81
   4  20   3    5.93    0.83
  -5 -20  -3    1.52    0.66
   5 -20   3    0.47    0.44
  -5  20  -3    0.52    0.42
   5  20   3    0.40    0.38
  -5 -21   3    1.00    0.55
  -5  21   3    0.54    0.41
  -4 -21   3    0.03    0.40
   4  21  -3    0.19    0.56
  -4  21   3    0.46    0.43
  -3 -21   3    9.05    1.07
   3  21  -3    9.26    1.07
  -3  21   3   11.64    1.21
  -2 -21   3   14.53    1.18
   2  21  -3   13.04    1.18
  -2  21   3   14.84    1.21
  -1 -21   3   -0.03    0.37
   1 -21  -3   -0.32    0.34
  -1  21   3   -0.14    0.35
   1  21  -3    0.56    0.46
   0 -21   3    6.71    0.88
   0 -21  -3    6.43    0.90
   0  21   3    6.28    0.88
   0  21  -3    7.67    0.88
  -1 -21  -3    4.24    0.75
   1 -21   3    5.45    0.80
   1  21   3    5.35    0.80
  -1  21  -3    5.28    0.77
  -2 -21  -3   -0.34    0.38
   2 -21   3    0.33    0.37
  -2  21  -3    0.01    0.30
   2  21   3   -0.01    0.32
  -3 -21  -3    0.73    0.48
   3 -21   3   -0.10    0.31
   3  21   3    0.01    0.33
  -3  21  -3   -0.21    0.29
  -2 -22   3   20.00    1.41
  -2  22   3   17.87    1.38
   2  22  -3   21.20    1.50
  -1 -22   3    0.28    0.34
  -1  22   3   -0.02    0.32
   0 -22   3    1.42    0.49
   0 -22  -3    1.17    0.52
   0  22   3    2.09    0.59
  -1  22  -3    0.43    0.37
  14   0  -4   25.49    1.78
  13   0  -4   11.44    1.31
 -13   0   4   11.37    0.91
 -12   0   4    3.10    0.53
  12   0  -4    4.45    0.80
  11   0  -4   43.54    2.14
 -11   0   4   46.52    1.86
 -11   0   4   45.63    1.77
 -10   0   4    9.60    0.68
 -10   0   4    8.03    0.60
  10   0  -4    7.97    0.91
   9   0  -4   49.25    2.08
  -9   0   4   46.30    1.79
  -9   0   4   49.76    1.80
   8   0  -4    2.54    0.46
  -8   0   4    3.36    0.40
  -8   0   4    3.24    0.38
   7   0  -4    0.36    0.27
  -7   0   4    0.41    0.18
  -7   0   4    0.42    0.17
   6   0  -4   37.91    1.53
  -6   0   4   36.70    1.35
  -6   0   4   39.90    1.34
   5   0  -4    4.13    0.45
  -5   0   4    5.05    0.34
  -5   0   4    4.61    0.31
  -4   0   4  222.99    6.04
  -4   0   4  205.35    6.11
   4   0  -4  204.54    6.21
   3   0  -4    2.42    0.27
  -3   0   4    2.81    0.19
   3   0  -4    2.70    0.30
   2   0  -4    1.52    0.22
  -2   0   4    1.47    0.14
   2   0  -4    1.24    0.20
   1   0  -4  422.29   11.45
  -1   0   4  393.75   11.46
   1   0  -4  393.48   11.38
   0   0  -4   26.35    0.93
   0   0  -4   27.01    0.91
   0   0  -4   25.55    0.97
  -1   0  -4   40.15    1.37
  -1   0  -4   41.06    1.37
  -1   0  -4   39.64    1.31
  -2   0  -4    0.43    0.16
   2   0   4    0.45    0.13
  -2   0  -4    0.65    0.19
   3   0   4   51.17    1.65
  -3   0  -4   50.41    1.68
  -3   0  -4   46.88    1.73
  -4   0  -4   39.05    1.37
  -4   0  -4   38.39    1.49
   4   0   4   35.96    1.37
  -5   0  -4   -0.09    0.15
   5   0   4    0.16    0.18
  -5   0  -4   -0.14    0.15
   6   0   4   35.39    1.46
  -6   0  -4   35.58    1.55
  -6   0  -4   35.85    1.37
   7   0   4   93.34    3.17
  -7   0  -4   92.36    3.26
  -7   0  -4   91.70    3.00
   8   0   4    5.48    0.67
  -8   0  -4    4.32    0.50
  -8   0  -4    4.61    0.64
  -9   0  -4    7.14    0.82
   9   0   4    8.67    0.80
 -10   0  -4    0.00    0.29
  10   0   4   -0.19    0.32
  11   0   4   23.62    1.46
 -11   0  -4   21.70    1.46
 -12   0  -4    9.35    1.13
  12   0   4    9.45    1.11
  14  -1  -4   -0.21    0.47
  14   1  -4    0.01    0.47
 -14   1   4    0.37    0.34
  13  -1  -4   -0.20    0.45
 -13  -1   4   -0.21    0.25
  13   1  -4   -0.01    0.44
 -13   1   4   -0.35    0.22
 -12  -1   4    9.71    0.78
  12  -1  -4    9.57    1.08
 -12  -1   4    9.52    0.73
  12   1  -4   10.38    1.15
 -12   1   4   10.99    0.85
 -11  -1   4    1.38    0.35
 -11  -1   4    1.07    0.31
  11  -1  -4    1.02    0.43
 -11   1   4    1.09    0.28
  11   1  -4    1.21    0.51
 -11   1   4    1.13    0.35
 -10  -1   4    0.96    0.29
  10  -1  -4    0.17    0.37
 -10  -1   4    0.93    0.27
 -10   1   4    1.28    0.28
  10   1  -4    0.93    0.44
 -10   1   4    0.66    0.26
  -9  -1   4    1.76    0.33
   9  -1  -4    1.49    0.43
  -9  -1   4    2.25    0.37
   9   1  -4    1.82    0.47
  -9   1   4    1.64    0.33
  -9   1   4    2.30    0.34
   8  -1  -4   14.38    0.96
  -8  -1   4   14.15    0.73
  -8  -1   4   13.46    0.75
  -8   1   4   14.83    0.73
   8   1  -4   15.82    0.98
  -8   1   4   14.75    0.77
  -7  -1   4   16.70    0.79
  -7  -1   4   17.02    0.74
   7  -1  -4   15.90    0.93
   7   1  -4   16.26    0.94
  -7   1   4   17.26    0.79
  -7   1   4   15.44    0.73
  -6  -1   4   38.78    1.45
  -6  -1   4   40.70    1.38
   6  -1  -4   40.81    1.62
  -6   1   4   41.21    1.42
  -6   1   4   45.14    1.45
   6   1  -4   39.27    1.60
  -5  -1   4   58.59    1.82
  -5  -1   4   57.65    1.93
   5  -1  -4   58.04    2.05
  -5   1   4   59.41    1.90
  -5   1   4   61.64    1.90
   5   1  -4   59.38    2.07
  -4  -1   4    0.62    0.11
   4  -1  -4    0.71    0.20
  -4  -1   4    0.37    0.12
   4   1  -4    0.16    0.17
  -4   1   4    0.88    0.17
  -4   1   4    0.98    0.16
  -3  -1   4    2.75    0.28
   3  -1  -4    2.64    0.28
  -3  -1   4    3.41    0.18
   3  -1  -4    2.53    0.27
   3   1  -4    3.77    0.34
  -3   1   4    3.15    0.23
  -2  -1   4    0.04    0.05
   2  -1  -4    0.26    0.12
   2  -1  -4    0.33    0.14
  -2   1   4    0.17    0.09
   2   1  -4    0.23    0.13
   2   1  -4   -0.02    0.11
  -1  -1   4    3.92    0.21
   1  -1  -4    4.39    0.32
   1  -1  -4    3.98    0.25
   1   1  -4    4.01    0.30
  -1   1   4    3.55    0.24
   1   1  -4    3.85    0.31
   0  -1  -4   73.31    2.15
   0  -1  -4   73.09    2.28
   0   1   4   69.81    2.20
   0   1  -4   72.56    2.24
   0   1  -4   72.30    2.20
   0   1  -4   73.46    2.23
  -1  -1  -4    4.98    0.36
  -1  -1  -4    5.26    0.38
  -1  -1  -4    5.54    0.29
  -1   1  -4    4.96    0.35
  -1   1  -4    5.61    0.36
  -1   1  -4    4.92    0.33
  -2  -1  -4   10.97    0.57
   2  -1   4   10.14    0.52
  -2  -1  -4   10.41    0.57
  -2   1  -4   11.21    0.58
  -2   1  -4   11.97    0.55
   2   1   4   11.30    0.48
  -3  -1  -4   13.55    0.72
   3  -1   4   14.40    0.66
  -3  -1  -4   14.34    0.69
  -3   1  -4   14.42    0.64
  -3   1  -4   13.12    0.70
   3   1   4   13.97    0.61
   4  -1   4    1.43    0.26
  -4  -1  -4    1.08    0.27
  -4  -1  -4    0.73    0.22
  -4   1  -4    0.90    0.25
   4   1   4    1.14    0.23
  -4   1  -4    1.11    0.22
   5  -1   4    0.08    0.18
  -5  -1  -4    0.35    0.19
  -5  -1  -4    0.21    0.20
  -5   1  -4    0.09    0.19
   5   1   4    0.09    0.17
  -5   1  -4   -0.09    0.14
  -6  -1  -4    0.22    0.20
   6  -1   4    0.62    0.26
  -6  -1  -4    0.57    0.23
  -6   1  -4    0.45    0.19
  -6   1  -4    0.34    0.26
   6   1   4    0.12    0.21
  -7  -1  -4    4.54    0.51
  -7  -1  -4    5.45    0.65
   7  -1   4    5.47    0.62
  -7   1  -4    4.97    0.48
   7   1   4    4.21    0.56
  -7   1  -4    5.35    0.66
  -8  -1  -4   11.99    0.75
   8  -1   4   11.65    0.88
  -8  -1  -4   11.39    0.88
  -8   1  -4   10.59    0.66
   8   1   4   10.43    0.82
  -8   1  -4    9.42    0.83
  -9  -1  -4    0.57    0.36
   9  -1   4    0.52    0.36
  -9  -1  -4    0.36    0.26
  -9   1  -4    0.22    0.31
   9   1   4    0.35    0.33
 -10  -1  -4    1.20    0.45
  10  -1   4    0.95    0.43
  10   1   4    1.16    0.44
 -10   1  -4    1.05    0.44
 -11  -1  -4    1.58    0.51
  11  -1   4    1.54    0.53
 -11   1  -4    1.14    0.48
  11   1   4    1.80    0.55
  12  -1   4    0.43    0.50
 -12  -1  -4    0.47    0.42
  12   1   4    0.26    0.46
 -12   1  -4    0.36    0.43
  14  -2  -4   14.12    1.49
 -14   2   4   14.59    1.12
  14   2  -4   16.34    1.41
  13  -2  -4   -0.47    0.36
 -13   2   4   -0.09    0.28
  13   2  -4   -0.35    0.39
 -12  -2   4    0.64    0.30
 -12  -2   4    0.49    0.28
  12  -2  -4    0.38    0.42
  12   2  -4    0.45    0.48
 -12   2   4    0.34    0.30
  11  -2  -4   -0.34    0.34
 -11  -2   4    0.57    0.25
 -11  -2   4    0.14    0.23
  11   2  -4    0.46    0.40
 -11   2   4   -0.03    0.22
 -10  -2   4    1.75    0.37
 -10  -2   4    0.61    0.25
  10  -2  -4    0.67    0.42
 -10   2   4    2.00    0.32
 -10   2   4    1.15    0.32
  10   2  -4    1.11    0.44
   9  -2  -4    5.49    0.70
  -9  -2   4    5.53    0.47
  -9  -2   4    6.74    0.55
  -9   2   4    4.68    0.53
   9   2  -4    5.40    0.70
  -9   2   4    5.72    0.44
  -8  -2   4    5.03    0.40
  -8  -2   4    5.74    0.48
   8  -2  -4    5.52    0.67
  -8   2   4    5.62    0.41
  -8   2   4    4.63    0.48
   8   2  -4    4.28    0.58
   7  -2  -4    1.17    0.33
  -7  -2   4    1.58    0.24
  -7  -2   4    1.19    0.26
  -7   2   4    1.74    0.29
  -7   2   4    1.33    0.22
   7   2  -4    1.40    0.35
   6  -2  -4   27.16    1.19
  -6  -2   4   23.96    0.91
  -6  -2   4   26.45    1.07
  -6   2   4   27.02    1.05
  -6   2   4   25.70    0.97
   6   2  -4   24.44    1.16
  -5  -2   4   13.92    0.67
   5  -2  -4   15.13    0.77
  -5  -2   4   12.96    0.52
  -5   2   4   13.44    0.63
   5   2  -4   13.13    0.74
  -5   2   4   14.24    0.60
   4  -2  -4    0.18    0.14
  -4  -2   4    0.08    0.12
   4  -2  -4    0.30    0.18
  -4  -2   4    0.12    0.06
  -4   2   4    0.18    0.11
   4   2  -4    0.03    0.16
  -3  -2   4    0.09    0.09
   3  -2  -4    0.02    0.12
   3  -2  -4    0.04    0.13
  -3   2   4    0.06    0.09
   3   2  -4    0.21    0.17
   2  -2  -4    6.14    0.33
  -2  -2   4    5.51    0.21
  -2  -2   4    4.99    0.32
   2  -2  -4    4.89    0.36
   2   2  -4    5.10    0.38
  -2   2   4    6.01    0.33
   1  -2  -4   36.19    1.26
   1  -2  -4   36.36    1.13
   1   2  -4   35.39    1.25
  -1   2   4   35.00    1.18
   1   2  -4   34.98    1.11
   1   2  -4   36.91    1.24
   0  -2  -4   60.81    1.96
   0  -2  -4   63.10    1.78
   0   2  -4   58.98    1.87
   0   2  -4   60.35    1.94
   0   2  -4   60.93    1.92
   0   2   4   59.74    1.89
  -1  -2  -4  123.33    3.94
   1   2   4  129.70    3.91
  -1   2  -4  132.46    3.88
   1   2   4  142.63    3.75
  -1   2  -4  128.64    3.93
  -1   2  -4  130.37    3.90
  -2  -2  -4   -0.07    0.15
  -2  -2  -4    0.24    0.15
   2  -2   4    0.06    0.11
  -2   2  -4    0.32    0.13
   2   2   4    0.15    0.09
  -2   2  -4    0.41    0.17
   3  -2   4   13.51    0.66
  -3  -2  -4   13.09    0.70
  -3  -2  -4   13.57    0.69
   3   2   4   13.79    0.59
  -3   2  -4   13.28    0.60
  -3   2  -4   13.68    0.71
  -4  -2  -4    0.65    0.24
  -4  -2  -4    0.49    0.22
   4  -2   4    1.02    0.25
  -4   2  -4    0.93    0.19
  -4   2  -4    0.56    0.23
   4   2   4    0.72    0.21
  -5  -2  -4    4.67    0.48
   5  -2   4    5.58    0.48
  -5  -2  -4    5.60    0.57
  -5   2  -4    4.60    0.36
  -5   2  -4    5.11    0.54
   5   2   4    5.34    0.45
  -6  -2  -4    0.18    0.21
  -6  -2  -4   -0.30    0.16
   6  -2   4    0.02    0.21
   6   2   4   -0.01    0.20
  -6   2  -4    0.22    0.23
  -6   2  -4    0.05    0.14
  -7  -2  -4   11.05    0.81
   7  -2   4    9.25    0.78
  -7  -2  -4   10.29    0.69
   7   2   4    9.38    0.72
  -7   2  -4   10.32    0.81
  -7   2  -4   10.31    0.57
   8  -2   4    0.25    0.32
  -8  -2  -4    0.03    0.27
  -8  -2  -4    0.02    0.24
  -8   2  -4   -0.29    0.21
   8   2   4    0.06    0.28
  -9  -2  -4    1.37    0.42
   9  -2   4    1.26    0.42
  -9  -2  -4    1.06    0.33
   9   2   4    1.53    0.45
  -9   2  -4    0.92    0.35
 -10  -2  -4    3.64    0.67
  10  -2   4    5.18    0.76
  10   2   4    4.73    0.69
 -10   2  -4    3.08    0.62
  11  -2   4    2.94    0.64
 -11  -2  -4    3.17    0.67
  11   2   4    3.72    0.68
 -11   2  -4    3.20    0.67
 -12  -2  -4    0.27    0.43
  12  -2   4   -0.54    0.37
 -12   2  -4   -0.14    0.36
  12   2   4    0.40    0.43
  14  -3  -4    2.73    0.77
 -14   3   4    2.04    0.54
  14   3  -4    1.85    0.70
  13  -3  -4   15.95    1.38
 -13  -3   4   18.23    1.16
  13   3  -4   17.92    1.41
 -13   3   4   18.33    1.21
 -12  -3   4    1.42    0.40
 -12  -3   4    1.82    0.43
  12  -3  -4    1.17    0.56
  12   3  -4    1.57    0.57
 -12   3   4    1.69    0.46
  11  -3  -4    0.90    0.46
 -11  -3   4    2.92    0.49
 -11  -3   4    3.14    0.45
  11   3  -4    3.08    0.63
 -11   3   4    2.64    0.50
  10  -3  -4   10.89    0.95
 -10  -3   4   13.12    0.75
 -10  -3   4   13.32    0.85
  10   3  -4   12.47    1.01
 -10   3   4   12.07    0.66
 -10   3   4   11.44    0.81
   9  -3  -4    3.65    0.59
  -9  -3   4    4.40    0.56
  -9  -3   4    3.26    0.40
  -9   3   4    3.71    0.49
   9   3  -4    4.20    0.64
  -9   3   4    4.39    0.36
   8  -3  -4    0.15    0.27
  -8  -3   4    0.24    0.20
  -8  -3   4   -0.10    0.12
   8   3  -4    0.02    0.26
  -8   3   4    0.04    0.18
  -8   3   4    0.05    0.13
  -7  -3   4   19.24    0.93
   7  -3  -4   18.96    1.03
  -7  -3   4   17.96    0.75
  -7   3   4   18.42    0.89
  -7   3   4   19.40    0.78
   7   3  -4   19.26    1.05
  -6  -3   4    7.70    0.38
  -6  -3   4    7.09    0.52
   6  -3  -4    7.08    0.62
  -6   3   4    7.10    0.50
  -6   3   4    6.91    0.40
   6   3  -4    8.93    0.67
  -5  -3   4    8.95    0.36
  -5  -3   4    8.00    0.51
   5  -3  -4    8.42    0.58
  -5   3   4    9.48    0.45
  -5   3   4    7.88    0.50
   5   3  -4    8.80    0.63
   4  -3  -4   70.15    2.11
  -4  -3   4   62.94    2.14
  -4  -3   4   68.53    1.88
   4  -3  -4   65.78    2.18
   4   3  -4   62.47    2.21
  -4   3   4   64.52    2.11
  -3  -3   4   34.64    1.23
   3  -3  -4   32.73    1.21
   3  -3  -4   37.68    1.24
  -3   3   4   34.86    1.21
   3   3  -4   32.96    1.29
  -2  -3   4    0.16    0.05
   2  -3  -4    0.32    0.14
  -2  -3   4    0.00    0.09
   2  -3  -4    0.30    0.12
  -2   3   4    0.11    0.11
   1  -3  -4  123.20    3.69
  -1  -3   4  121.35    3.62
   1  -3  -4  124.04    3.52
  -1   3   4  119.08    3.63
   1   3  -4  122.09    3.71
   1   3  -4  123.83    3.52
   0  -3  -4   15.96    0.50
   0  -3  -4   17.35    0.74
   0   3   4   15.95    0.50
   0   3  -4   15.31    0.63
   0   3  -4   16.01    0.68
   0   3   4   17.05    0.68
   0   3  -4   17.09    0.74
  -1  -3  -4    2.76    0.32
  -1   3  -4    2.93    0.34
  -1   3  -4    2.55    0.27
   1   3   4    3.40    0.29
   1   3   4    3.03    0.14
   1   3   4    3.03    0.14
  -1   3  -4    2.89    0.26
  -2  -3  -4   14.07    0.72
  -2   3  -4   13.70    0.71
   2   3   4   14.07    0.52
  -2   3  -4   15.47    0.70
   2   3   4   14.35    0.67
  -2   3  -4   14.78    0.60
  -3  -3  -4    2.09    0.31
  -3  -3  -4    3.19    0.38
   3  -3   4    2.28    0.31
   3   3   4    2.50    0.24
  -3   3  -4    2.57    0.25
  -3   3  -4    1.46    0.26
  -4  -3  -4   66.91    2.35
  -4  -3  -4   66.51    2.29
   4  -3   4   67.57    2.30
  -4   3  -4   66.05    2.34
  -4   3  -4   67.67    2.09
   4   3   4   68.74    2.14
   5  -3   4    8.02    0.61
  -5  -3  -4    8.49    0.62
  -5  -3  -4    7.26    0.59
  -5   3  -4    7.93    0.62
   5   3   4    8.00    0.52
  -5   3  -4    8.32    0.44
  -6  -3  -4    5.11    0.54
  -6  -3  -4    4.84    0.58
   6  -3   4    4.08    0.52
  -6   3  -4    5.50    0.37
  -6   3  -4    5.45    0.63
   6   3   4    5.47    0.49
  -7  -3  -4   25.69    1.21
  -7  -3  -4   25.74    1.29
   7  -3   4   25.61    1.28
  -7   3  -4   23.72    0.95
   7   3   4   26.22    1.18
  -7   3  -4   25.03    1.31
   8  -3   4    2.24    0.49
  -8  -3  -4    1.48    0.38
  -8  -3  -4    1.85    0.47
   8   3   4    1.69    0.41
  -8   3  -4    0.81    0.36
  -9  -3  -4    4.92    0.72
   9  -3   4    4.78    0.71
  -9  -3  -4    4.27    0.57
  -9   3  -4    5.16    0.73
   9   3   4    4.08    0.60
 -10  -3  -4    1.01    0.44
 -10  -3  -4    1.24    0.40
  10  -3   4    1.68    0.51
 -10   3  -4    1.45    0.47
  10   3   4    1.72    0.48
 -11  -3  -4    0.86    0.43
  11  -3   4    0.21    0.44
  11   3   4    0.29    0.37
 -11   3  -4    0.33    0.37
  12  -3   4    0.62    0.50
 -12  -3  -4    0.02    0.35
 -12   3  -4   -0.14    0.35
  14  -4  -4    7.27    1.09
 -14   4   4    8.00    0.94
  14   4  -4    9.11    1.19
  13  -4  -4    3.79    0.84
 -13  -4   4    3.16    0.58
  13   4  -4    3.30    0.76
 -13   4   4    2.86    0.59
  12  -4  -4    0.72    0.47
 -12  -4   4    0.65    0.33
 -12   4   4    0.29    0.30
  12   4  -4   -0.02    0.37
 -11  -4   4   10.27    0.80
  11  -4  -4    8.78    1.00
 -11  -4   4    9.83    0.69
 -11   4   4   11.73    0.85
  11   4  -4    9.69    1.02
  10  -4  -4    5.16    0.76
 -10  -4   4    5.05    0.51
 -10  -4   4    5.78    0.67
  10   4  -4    5.33    0.75
 -10   4   4    6.70    0.69
  -9  -4   4   25.80    1.22
  -9  -4   4   24.26    1.03
   9  -4  -4   23.57    1.36
  -9   4   4   25.00    0.98
   9   4  -4   23.94    1.35
  -9   4   4   24.15    1.20
  -8  -4   4    0.51    0.17
   8  -4  -4    0.19    0.28
  -8  -4   4    0.19    0.21
   8   4  -4    0.02    0.27
  -8   4   4    0.17    0.13
  -8   4   4   -0.02    0.16
  -7  -4   4   41.63    1.40
  -7  -4   4   43.10    1.64
   7  -4  -4   40.98    1.72
  -7   4   4   42.45    1.42
   7   4  -4   40.70    1.73
  -7   4   4   41.95    1.60
  -6  -4   4    2.02    0.20
   6  -4  -4    2.49    0.42
  -6  -4   4    1.44    0.28
  -6   4   4    2.40    0.24
  -6   4   4    1.35    0.27
   6   4  -4    2.30    0.41
  -5  -4   4   15.80    0.77
   5  -4  -4   15.80    0.68
   5  -4  -4   15.48    0.80
   5   4  -4   16.49    0.86
  -5   4   4   15.10    0.74
   4  -4  -4   10.99    0.54
  -4  -4   4   10.62    0.58
   4  -4  -4   11.04    0.61
  -4   4   4   10.63    0.57
   4   4  -4   10.41    0.65
   3  -4  -4   60.18    1.86
  -3  -4   4   54.20    1.86
   3  -4  -4   55.98    1.84
   3   4  -4   57.09    1.95
  -3   4   4   55.44    1.86
   2  -4  -4    0.54    0.18
  -2  -4   4    0.69    0.16
   2  -4  -4    0.74    0.15
   2   4  -4    0.64    0.20
   2   4  -4    0.82    0.08
  -2   4   4    0.74    0.17
   1  -4  -4   92.99    2.71
  -1  -4   4   94.29    2.84
   1  -4  -4   91.71    2.89
   1   4  -4   94.24    2.73
  -1   4   4   94.19    2.86
   1   4  -4   91.71    2.93
   0  -4   4    0.07    0.09
   0  -4  -4   -0.25    0.14
   0   4   4    0.00    0.10
   0   4  -4    0.02    0.08
   0   4  -4    0.24    0.17
  -1  -4  -4    1.62    0.27
   1   4   4    1.80    0.24
  -1   4  -4    2.57    0.27
  -1   4  -4    2.07    0.29
  -2  -4  -4   11.75    0.66
   2   4   4   12.37    0.43
  -2   4  -4   12.82    0.64
  -2   4  -4   12.53    0.70
  -2   4  -4   12.33    0.54
   2   4   4   12.11    0.61
   3  -4   4   57.80    2.04
  -3  -4  -4   60.03    2.08
  -3   4  -4   60.04    2.06
  -3   4  -4   59.85    1.85
   3   4   4   58.77    1.81
   3   4   4   60.65    2.03
  -4  -4  -4   50.61    1.81
   4  -4   4   49.34    1.79
  -4  -4  -4   46.94    1.79
   4   4   4   47.45    1.57
  -4   4  -4   46.71    1.52
  -5  -4  -4    8.72    0.65
  -5  -4  -4    8.34    0.64
   5  -4   4   10.42    0.68
  -5   4  -4    8.98    0.67
  -5   4  -4    9.99    0.45
   5   4   4    8.70    0.53
  -6  -4  -4   26.03    1.28
   6  -4   4   27.14    1.29
  -6  -4  -4   28.39    1.27
  -6   4  -4   26.21    1.30
   6   4   4   28.20    1.14
  -6   4  -4   27.24    0.95
  -7  -4  -4   22.56    1.18
   7  -4   4   25.02    1.28
  -7  -4  -4   23.25    1.26
  -7   4  -4   25.14    1.30
   7   4   4   23.92    1.11
   8  -4   4   -0.12    0.28
  -8  -4  -4    0.55    0.29
  -8  -4  -4    0.21    0.29
  -8   4  -4    0.27    0.30
   8   4   4   -0.17    0.24
  -9  -4  -4    3.53    0.63
  -9  -4  -4    3.74    0.56
   9  -4   4    5.25    0.74
  -9   4  -4    4.05    0.65
   9   4   4    4.32    0.58
  10  -4   4    3.06    0.66
 -10  -4  -4    3.16    0.62
 -10  -4  -4    4.26    0.62
 -10   4  -4    2.85    0.61
  10   4   4    3.74    0.60
  11  -4   4    1.77    0.59
 -11  -4  -4    1.38    0.49
 -11   4  -4    2.12    0.56
 -12  -4  -4    8.75    1.11
  12  -4   4   10.71    1.22
 -12   4  -4    8.50    1.09
  14  -5  -4    0.90    0.60
  14   5  -4    1.06    0.61
 -14   5   4    1.71    0.54
 -13  -5   4    3.59    0.64
  13  -5  -4    1.84    0.63
 -13   5   4    3.42    0.64
  13   5  -4    2.99    0.73
 -12  -5   4    1.04    0.39
  12  -5  -4    0.78    0.53
 -12   5   4    1.74    0.47
  12   5  -4    1.13    0.53
  11  -5  -4    3.61    0.68
 -11  -5   4    3.16    0.57
 -11   5   4    2.31    0.49
  11   5  -4    2.30    0.55
  10  -5  -4   19.76    1.27
 -10  -5   4   16.93    1.04
 -10  -5   4   18.07    0.87
  10   5  -4   15.53    1.15
 -10   5   4   16.32    1.02
  -9  -5   4    0.62    0.21
   9  -5  -4    0.67    0.40
  -9  -5   4    0.15    0.25
  -9   5   4    0.56    0.28
  -9   5   4    0.62    0.17
   9   5  -4    1.30    0.43
  -8  -5   4    1.53    0.24
  -8  -5   4    0.88    0.31
   8  -5  -4    0.97    0.37
  -8   5   4    0.92    0.30
   8   5  -4    0.70    0.35
  -8   5   4    1.03    0.18
  -7  -5   4    3.26    0.28
  -7  -5   4    3.58    0.47
   7  -5  -4    3.57    0.51
  -7   5   4    3.44    0.44
   7   5  -4    3.06    0.48
  -7   5   4    3.77    0.28
   6  -5  -4    4.51    0.53
  -6  -5   4    5.27    0.47
  -6   5   4    5.34    0.33
   6   5  -4    5.46    0.59
   6   5  -4    5.32    0.28
  -6   5   4    4.59    0.47
   5  -5  -4   11.12    0.67
   5  -5  -4    9.85    0.52
  -5  -5   4   10.23    0.63
  -5   5   4    9.72    0.60
   5   5  -4   10.13    0.37
   5   5  -4    9.48    0.66
   4  -5  -4    4.37    0.40
  -4  -5   4    4.29    0.39
   4  -5  -4    3.72    0.33
   4   5  -4    3.83    0.45
  -4   5   4    3.72    0.40
  -3  -5   4   32.55    1.23
   3  -5  -4   33.01    1.20
   3  -5  -4   33.33    1.21
   3   5  -4   32.67    1.30
  -3   5   4   33.03    1.23
   2  -5  -4   47.23    1.61
   2  -5  -4   46.41    1.51
  -2  -5   4   47.25    1.60
   2   5  -4   47.62    1.40
   2   5  -4   47.23    1.69
  -2   5   4   45.41    1.61
   1  -5  -4   57.68    1.94
  -1  -5   4   56.88    1.87
   1  -5  -4   57.11    1.74
  -1   5   4   59.59    1.93
   1   5  -4   57.04    1.99
   1   5  -4   60.02    1.78
   0  -5   4    0.54    0.14
   0  -5  -4    0.11    0.16
   0   5  -4    0.25    0.17
   0   5  -4    1.05    0.17
   0   5   4    0.54    0.17
   1  -5   4    1.37    0.18
  -1  -5  -4    0.61    0.22
  -1   5  -4    0.65    0.17
   1   5   4    1.36    0.23
  -1   5  -4    0.70    0.24
   2  -5   4    0.88    0.14
  -2  -5  -4    0.69    0.23
  -2   5  -4    0.65    0.19
  -2   5  -4    0.97    0.27
   2   5   4    0.65    0.20
  -3  -5  -4    1.50    0.32
   3  -5   4    1.51    0.30
   3  -5   4    1.38    0.17
   3   5   4    1.17    0.23
   3   5   4    1.49    0.17
  -3   5  -4    1.32    0.29
  -4  -5  -4    0.76    0.26
   4  -5   4    0.96    0.28
  -4   5  -4    0.52    0.13
  -4   5  -4    1.34    0.30
   4   5   4    0.57    0.16
   4   5   4    0.62    0.21
   5  -5   4    5.60    0.60
  -5  -5  -4    5.63    0.59
   5   5   4    6.46    0.43
  -5   5  -4    5.97    0.31
  -5   5  -4    4.64    0.54
   5   5   4    5.49    0.48
  -6  -5  -4    0.27    0.24
   6  -5   4   -0.04    0.20
  -6  -5  -4    0.36    0.27
   6   5   4    0.38    0.20
  -6   5  -4    0.18    0.22
  -7  -5  -4    0.77    0.32
  -7  -5  -4    1.09    0.33
   7  -5   4    0.83    0.35
  -7   5  -4    1.14    0.37
   7   5   4    0.72    0.27
  -8  -5  -4    0.06    0.24
   8  -5   4    0.00    0.28
  -8  -5  -4    0.32    0.28
  -8   5  -4    0.14    0.29
   8   5   4    0.04    0.22
  -9  -5  -4    0.37    0.31
  -9  -5  -4   -0.19    0.24
   9  -5   4   -0.09    0.30
  -9   5  -4   -0.11    0.28
   9   5   4    0.03    0.29
  10  -5   4   11.16    1.16
 -10  -5  -4   11.49    0.91
 -10  -5  -4    8.79    0.97
 -10   5  -4    8.53    1.04
  11  -5   4   -0.18    0.38
 -11  -5  -4    0.03    0.33
 -11  -5  -4   -0.15    0.33
 -11   5  -4    0.15    0.37
  12  -5   4    2.67    0.72
  12   5   4    2.24    0.55
 -12   5  -4    1.53    0.57
 -14  -6   4    5.37    0.82
  14  -6  -4    7.12    1.14
  14   6  -4    5.48    0.96
 -14   6   4    4.77    0.78
 -13  -6   4   15.38    1.15
  13  -6  -4   15.93    1.40
 -13   6   4   15.32    1.16
  13   6  -4   15.16    1.32
 -12  -6   4   -0.01    0.27
  12  -6  -4    0.95    0.51
 -12   6   4   -0.01    0.29
  12   6  -4    0.09    0.38
  11  -6  -4    6.98    0.92
 -11  -6   4    8.68    0.90
 -11   6   4    8.87    0.78
  11   6  -4    6.82    0.87
 -10  -6   4    0.39    0.32
  10  -6  -4    0.14    0.39
 -10   6   4    0.69    0.30
  10   6  -4    0.45    0.37
  -9  -6   4   46.50    1.92
   9  -6  -4   44.77    2.02
  -9   6   4   43.36    1.86
   9   6  -4   46.61    1.58
   9   6  -4   47.93    2.04
  -8  -6   4    1.03    0.33
   8  -6  -4    1.15    0.40
   8   6  -4    1.44    0.21
  -8   6   4    1.24    0.19
  -8   6   4    0.86    0.28
   8   6  -4    0.58    0.29
  -7  -6   4    0.37    0.21
   7  -6  -4    0.71    0.33
   7   6  -4    0.65    0.14
   7   6  -4    0.38    0.26
  -7   6   4    0.50    0.13
  -7   6   4    0.47    0.23
  -6  -6   4    7.83    0.63
   6  -6  -4   10.20    0.52
   6  -6  -4   10.31    0.73
  -6   6   4   10.30    0.67
   6   6  -4   10.05    0.41
   6   6  -4    8.96    0.72
   5  -6  -4    7.11    0.43
   5  -6  -4    7.05    0.56
  -5  -6   4    6.50    0.53
   5   6  -4    7.20    0.58
   5   6  -4    7.47    0.30
  -5   6   4    8.10    0.56
  -4  -6   4   -0.09    0.12
   4  -6  -4    0.24    0.17
   4  -6  -4    0.08    0.13
   4   6  -4    0.03    0.18
   4   6  -4    0.02    0.05
  -4   6   4    0.16    0.16
  -3  -6   4   76.83    2.48
   3  -6  -4   75.25    2.41
   3  -6  -4   76.36    2.42
  -3   6   4   75.05    2.47
   3   6  -4   73.85    2.18
   3   6  -4   75.66    2.54
   2  -6  -4    8.71    0.53
   2  -6  -4    8.47    0.45
  -2  -6   4    8.59    0.51
   2   6  -4    8.83    0.59
   2   6  -4    8.95    0.36
  -2   6   4    9.46    0.55
   1  -6  -4   24.70    1.04
   1  -6  -4   24.82    0.85
  -1  -6   4   25.12    0.97
   1   6  -4   24.99    0.87
  -1   6   4   24.87    1.01
   1   6  -4   25.71    1.10
   0  -6  -4    0.26    0.21
   0  -6  -4    0.55    0.08
   0  -6   4    0.62    0.15
   0   6   4    0.49    0.17
   0   6  -4    0.55    0.21
   0   6  -4    0.69    0.16
   1  -6   4   14.94    0.63
  -1  -6  -4   17.13    0.84
  -1   6  -4   16.17    0.72
  -1   6  -4   16.02    0.84
   1   6   4   15.69    0.74
   2  -6   4   64.16    1.96
  -2  -6  -4   61.85    2.21
  -2   6  -4   63.35    2.13
   2   6   4   63.04    2.14
  -2   6  -4   64.67    2.24
   3  -6   4   35.30    1.13
   3  -6   4   35.44    1.43
  -3  -6  -4   35.26    1.45
  -3   6  -4   35.32    1.39
   3   6   4   33.84    1.10
   3   6   4   33.87    1.34
   4  -6   4   12.38    0.46
  -4  -6  -4   10.88    0.77
   4  -6   4   12.25    0.76
  -4   6  -4   12.77    0.76
   4   6   4   11.50    0.53
   4   6   4   11.17    0.67
   5  -6   4   13.42    0.47
   5  -6   4   14.41    0.87
  -5  -6  -4   14.82    0.90
   5   6   4   13.32    0.64
   5   6   4   13.17    0.78
  -5   6  -4   13.70    0.85
   6  -6   4   40.08    1.72
  -6  -6  -4   37.53    1.66
   6   6   4   39.05    1.44
  -6   6  -4   39.36    1.71
   6   6   4   38.78    1.60
  -7  -6  -4   20.27    1.15
   7  -6   4   19.89    1.18
   7   6   4   20.40    0.98
  -7   6  -4   18.95    1.16
   7   6   4   20.98    1.10
   8  -6   4    0.33    0.32
  -8  -6  -4    0.61    0.35
   8   6   4    0.32    0.26
   8   6   4    0.43    0.27
  -8   6  -4   -0.19    0.23
   9  -6   4   -0.24    0.30
  -9  -6  -4    0.11    0.30
  -9   6  -4   -0.20    0.23
   9   6   4    0.26    0.26
 -10  -6  -4    5.05    0.71
  10  -6   4    5.14    0.83
 -10   6  -4    5.92    0.87
  10   6   4    6.35    0.77
 -11  -6  -4   12.12    1.03
  11  -6   4   12.07    1.25
  11   6   4   12.46    1.00
 -11   6  -4   10.97    1.21
  12  -6   4    0.01    0.47
 -12   6  -4    0.31    0.40
  12   6   4    0.07    0.36
 -14  -7   4    1.29    0.52
  14  -7  -4    1.90    0.75
 -14   7   4    1.40    0.50
  14   7  -4    2.39    0.68
  13  -7  -4   11.38    1.35
 -13  -7   4   11.38    1.02
  13   7  -4    9.40    1.16
 -13   7   4    9.28    1.02
 -12  -7   4    0.08    0.33
  12  -7  -4    0.48    0.50
  12   7  -4    0.80    0.45
 -12   7   4   -0.04    0.28
 -11  -7   4    1.05    0.40
  11  -7  -4    1.88    0.57
  11   7  -4    0.45    0.40
 -11   7   4    1.70    0.46
 -10  -7   4    1.67    0.43
  10  -7  -4    0.90    0.42
 -10   7   4    1.34    0.41
  10   7  -4    1.31    0.45
  -9  -7   4    0.02    0.26
   9  -7  -4   -0.10    0.28
   9   7  -4    0.08    0.14
  -9   7   4   -0.16    0.19
   9   7  -4   -0.10    0.27
  -8  -7   4   26.34    1.28
   8  -7  -4   22.51    1.32
   8   7  -4   24.50    0.92
  -8   7   4   24.89    1.25
   8   7  -4   25.20    1.32
   7  -7  -4    1.75    0.41
  -7  -7   4    1.42    0.37
   7   7  -4    1.63    0.40
  -7   7   4    1.76    0.21
  -7   7   4    2.06    0.40
   7   7  -4    1.77    0.20
   6  -7  -4    3.76    0.51
  -6  -7   4    4.06    0.51
   6  -7  -4    3.63    0.32
  -6   7   4    4.81    0.55
   6   7  -4    4.27    0.55
   6   7  -4    3.57    0.24
   5  -7  -4   45.47    1.62
  -5  -7   4   50.78    1.86
   5  -7  -4   50.95    1.85
   5   7  -4   49.17    1.48
   5   7  -4   49.30    1.89
  -5   7   4   47.54    1.81
   4  -7  -4   83.69    2.62
   4  -7  -4   83.92    2.72
  -4  -7   4   78.57    2.75
   4   7  -4   84.17    2.83
  -4   7   4   83.87    2.76
   4   7  -4   82.98    2.41
   3  -7  -4   14.02    0.67
  -3  -7   4   14.13    0.74
   3  -7  -4   14.24    0.70
   3   7  -4   13.91    0.80
   3   7  -4   13.93    0.51
  -3   7   4   14.36    0.75
   2  -7  -4    3.30    0.29
  -2  -7   4    3.45    0.39
   2  -7  -4    3.19    0.37
   2   7  -4    4.11    0.25
  -2   7   4    2.69    0.36
   2   7  -4    3.95    0.49
  -1  -7   4  122.37    3.69
   1  -7  -4  120.24    3.53
   1  -7  -4  119.53    3.75
   1   7  -4  121.10    3.84
  -1   7   4  119.68    3.75
   1   7  -4  120.79    3.57
   0  -7  -4   17.82    0.60
   0  -7   4   18.38    0.76
   0  -7  -4   16.19    0.86
   0   7  -4   17.69    0.92
   0   7   4   18.62    0.85
   0   7  -4   18.60    0.75
  -1  -7  -4   30.65    1.31
   1  -7   4   33.47    1.15
  -1   7  -4   34.27    1.38
  -1   7  -4   32.97    1.23
   1   7   4   31.50    1.26
   2  -7   4   17.51    0.67
  -2  -7  -4   17.61    0.93
  -2   7  -4   15.66    0.91
  -2   7  -4   16.75    0.82
   2   7   4   16.84    0.83
  -3  -7  -4   11.16    0.75
   3  -7   4   11.50    0.48
   3  -7   4   11.30    0.72
   3   7   4   11.96    0.46
   3   7   4   11.55    0.68
  -3   7  -4   15.95    0.78
  -4  -7  -4   21.38    1.11
   4  -7   4   19.80    1.06
   4  -7   4   21.63    0.71
  -4   7  -4   20.39    1.03
   4   7   4   21.01    0.99
   4   7   4   21.22    0.79
   5  -7   4   14.85    0.94
  -5  -7  -4   15.92    0.98
  -5   7  -4   15.53    0.92
   5   7   4   15.53    0.86
   5   7   4   16.48    0.71
   6  -7   4   12.89    0.90
  -6  -7  -4   12.57    0.90
   6   7   4   12.91    0.79
  -6   7  -4   11.69    0.86
   6   7   4   12.14    0.67
   7  -7   4    7.38    0.82
  -7  -7  -4    5.00    0.68
   7   7   4    5.09    0.58
   7   7   4    6.07    0.52
  -7   7  -4    5.14    0.68
   8  -7   4    5.45    0.76
  -8  -7  -4    4.55    0.65
  -8   7  -4    4.02    0.66
   8   7   4    3.79    0.55
   9  -7   4    5.03    0.78
  -9  -7  -4    5.46    0.74
   9   7   4    4.75    0.65
  10  -7   4    1.31    0.50
 -10  -7  -4    1.05    0.45
  10   7   4    0.96    0.38
 -10   7  -4    1.13    0.46
  11  -7   4    1.26    0.51
 -11  -7  -4    1.83    0.55
  11   7   4    2.01    0.52
 -11   7  -4    1.25    0.52
  12  -7   4    2.01    0.70
 -12   7  -4    1.65    0.60
  12   7   4    1.57    0.50
  13  -8  -4    5.67    0.99
 -13  -8   4    7.79    1.01
  13   8  -4    5.96    0.91
 -13   8   4    5.99    0.85
  12  -8  -4    8.25    1.10
 -12  -8   4    8.65    1.02
  12   8  -4    7.57    0.95
 -12   8   4   10.09    1.05
  11  -8  -4   -0.30    0.37
 -11  -8   4    0.34    0.34
 -11   8   4    0.22    0.30
  11   8  -4    0.00    0.34
  10  -8  -4    0.66    0.42
 -10  -8   4    0.16    0.30
  10   8  -4    0.05    0.33
 -10   8   4    0.28    0.31
  -9  -8   4    1.09    0.40
   9  -8  -4    0.69    0.42
   9   8  -4    0.91    0.36
  -9   8   4    0.48    0.31
   8  -8  -4   10.57    0.88
  -8  -8   4    9.44    0.79
   8   8  -4    9.19    0.49
  -8   8   4    8.80    0.75
   8   8  -4   10.61    0.84
   7  -8  -4    1.16    0.39
  -7  -8   4    1.04    0.32
   7   8  -4    1.01    0.35
   7   8  -4    1.37    0.19
  -7   8   4    0.55    0.25
  -7   8   4    1.45    0.19
  -6  -8   4   19.75    1.08
   6  -8  -4   22.31    0.86
   6  -8  -4   20.55    1.10
  -6   8   4   21.64    1.10
   6   8  -4   20.34    1.10
   6   8  -4   21.50    0.76
   5  -8  -4   71.57    2.41
  -5  -8   4   69.08    2.45
   5  -8  -4   64.10    2.18
  -5   8   4   67.83    2.40
   5   8  -4   68.76    2.04
   5   8  -4   66.35    2.44
   4  -8  -4    3.29    0.41
  -4  -8   4    3.66    0.46
   4  -8  -4    4.16    0.38
   4   8  -4    3.67    0.48
   4   8  -4    4.07    0.24
  -4   8   4    3.90    0.46
  -3  -8   4    0.33    0.23
   3  -8  -4    0.95    0.23
   3  -8  -4    0.55    0.21
   3   8  -4    0.53    0.28
   3   8  -4    0.74    0.13
  -3   8   4    0.98    0.27
   2  -8  -4    0.06    0.12
   2  -8  -4    0.29    0.20
  -2  -8   4    0.27    0.18
   2   8  -4    0.02    0.09
  -2   8   4    0.00    0.14
   2   8  -4    0.26    0.21
   1  -8  -4    0.43    0.22
   1  -8  -4    0.92    0.16
  -1  -8   4    0.86    0.22
   1   8  -4    0.77    0.17
   1   8  -4    0.90    0.26
  -1   8   4    1.28    0.27
   0  -8   4   10.75    0.58
   0  -8  -4   11.34    0.44
   0  -8  -4   10.93    0.70
   0   8  -4   11.44    0.58
   0   8   4   11.75    0.67
   0   8  -4   10.90    0.72
   1  -8   4    1.64    0.23
  -1  -8  -4    2.08    0.37
  -1  -8  -4    2.32    0.14
  -1   8  -4    2.17    0.40
   1   8   4    1.95    0.33
  -1   8  -4    2.40    0.32
  -2  -8  -4    2.18    0.39
   2  -8   4    2.79    0.28
   2   8   4    2.37    0.35
  -2   8  -4    3.03    0.44
  -2   8  -4    2.69    0.35
   3  -8   4    6.25    0.54
   3  -8   4    6.17    0.34
  -3  -8  -4    8.13    0.66
   3   8   4    5.75    0.30
   3   8   4    6.29    0.51
  -3   8  -4    6.21    0.53
  -4  -8  -4    8.20    0.68
   4  -8   4    7.13    0.62
   4  -8   4    7.50    0.33
   4   8   4    8.00    0.41
   4   8   4    6.88    0.56
  -5  -8  -4    0.44    0.34
   5  -8   4    0.45    0.30
  -5   8  -4    0.52    0.26
   5   8   4    1.37    0.23
   5   8   4    0.96    0.27
   6  -8   4   -0.28    0.19
  -6  -8  -4   -0.05    0.28
   6   8   4    0.16    0.18
   6   8   4   -0.22    0.17
  -6   8  -4    0.14    0.26
   7  -8   4    3.55    0.61
  -7  -8  -4    3.84    0.65
  -7   8  -4    4.50    0.63
   7   8   4    3.71    0.53
   8  -8   4    0.09    0.32
  -8  -8  -4    0.02    0.31
  -8   8  -4    0.35    0.31
   8   8   4    0.30    0.27
   9  -8   4   -0.28    0.27
  -9  -8  -4   -0.04    0.30
   9   8   4   -0.14    0.22
  -9   8  -4   -0.12    0.29
  10  -8   4   -0.44    0.32
 -10  -8  -4    0.55    0.41
  10   8   4   -0.03    0.25
 -10   8  -4   -0.28    0.26
 -11  -8  -4   -0.28    0.36
  11  -8   4    0.93    0.54
  11   8   4    0.35    0.31
 -11   8  -4    0.41    0.38
 -13  -9   4    5.72    0.90
  13  -9  -4    4.67    0.94
 -13   9   4    4.82    0.80
  13   9  -4    4.06    0.77
 -12  -9   4    4.95    0.81
  12  -9  -4    5.53    0.90
  12   9  -4    4.63    0.78
 -12   9   4    5.06    0.78
  11  -9  -4    4.23    0.76
 -11  -9   4    3.71    0.66
 -11   9   4    3.45    0.62
  11   9  -4    3.39    0.64
  10  -9  -4    0.43    0.41
 -10  -9   4    0.40    0.34
  10   9  -4    0.16    0.31
 -10   9   4    0.02    0.29
   9  -9  -4    0.50    0.40
  -9  -9   4    0.07    0.29
   9   9  -4    0.05    0.29
  -9   9   4    0.08    0.27
   8  -9  -4    5.66    0.75
  -8  -9   4    5.26    0.67
   8   9  -4    4.90    0.66
  -8   9   4    5.10    0.63
  -7  -9   4    6.05    0.71
   7  -9  -4    5.48    0.66
   7   9  -4    5.87    0.69
   7   9  -4    8.19    0.41
  -7   9   4    5.33    0.63
  -6  -9   4    0.33    0.25
   6  -9  -4   -0.01    0.14
   6  -9  -4    0.12    0.24
  -6   9   4    0.40    0.27
   6   9  -4    0.40    0.29
   6   9  -4    0.21    0.10
   5  -9  -4   42.68    1.49
  -5  -9   4   42.12    1.74
   5  -9  -4   40.21    1.66
  -5   9   4   41.92    1.71
   5   9  -4   42.75    1.35
   5   9  -4   42.98    1.76
   4  -9  -4    4.37    0.43
   4  -9  -4    4.97    0.51
  -4  -9   4    4.10    0.50
   4   9  -4    4.43    0.28
  -4   9   4    4.38    0.50
   4   9  -4    4.81    0.59
  -3  -9   4    6.91    0.55
   3  -9  -4    7.48    0.52
   3  -9  -4    7.50    0.50
   3   9  -4    6.78    0.62
   3   9  -4    7.66    0.39
  -3   9   4    7.24    0.58
   2  -9  -4    8.92    0.60
   2  -9  -4    9.05    0.50
  -2  -9   4    8.50    0.58
   2   9  -4    8.95    0.46
  -2   9   4    8.76    0.61
   2   9  -4    8.85    0.68
  -1  -9   4    2.86    0.37
   1  -9  -4    3.20    0.27
   1  -9  -4    2.63    0.39
   1   9  -4    2.99    0.31
  -1   9   4    2.94    0.39
   1   9  -4    2.49    0.41
   0  -9  -4   25.89    0.87
   0  -9   4   25.42    1.03
   0  -9  -4   23.63    1.12
   0   9  -4   25.56    1.21
   0   9   4   24.93    1.12
   0   9  -4   24.60    1.00
  -1  -9  -4    0.01    0.07
   1  -9   4    0.05    0.13
  -1  -9  -4   -0.04    0.23
   1   9   4    0.01    0.15
  -1   9  -4    0.29    0.15
  -1   9  -4    0.20    0.23
   2  -9   4   30.30    1.10
  -2  -9  -4   31.90    1.41
   2   9   4   29.31    0.96
   2   9   4   31.59    1.30
  -2   9  -4   30.35    1.27
  -2   9  -4   31.00    1.42
   3  -9   4    9.18    0.68
  -3  -9  -4    9.05    0.75
   3  -9   4    9.70    0.45
  -3   9  -4    9.63    0.66
   3   9   4    8.09    0.60
   3   9   4    9.78    0.41
   4  -9   4    3.17    0.47
  -4  -9  -4    4.16    0.57
   4   9   4    3.43    0.44
   4   9   4    3.52    0.28
  -4   9  -4    3.87    0.52
   5  -9   4   29.66    1.41
  -5  -9  -4   26.69    1.39
   5   9   4   25.90    1.23
  -5   9  -4   25.93    1.32
   6  -9   4    1.44    0.43
  -6  -9  -4    2.01    0.51
  -6   9  -4    1.41    0.41
   6   9   4    1.32    0.34
  -7  -9  -4    2.46    0.52
   7  -9   4    3.01    0.58
  -7   9  -4    2.83    0.55
   7   9   4    2.91    0.47
  -8  -9  -4   14.91    1.14
   8  -9   4   18.07    1.24
   8   9   4   16.66    1.01
  -8   9  -4   16.08    1.15
  -9  -9  -4    6.66    0.86
   9  -9   4    7.09    0.95
  -9   9  -4    8.47    1.02
   9   9   4    7.31    0.80
  10  -9   4    4.83    0.88
 -10  -9  -4    4.57    0.77
 -10   9  -4    5.19    0.84
  10   9   4    3.71    0.59
 -11  -9  -4    1.59    0.58
 -11   9  -4    1.91    0.58
  11   9   4    2.04    0.49
  13 -10  -4    0.60    0.56
 -13 -10   4    0.04    0.38
 -13  10   4    0.16    0.35
  13  10  -4   -0.27    0.39
  12 -10  -4    2.95    0.75
 -12 -10   4    2.38    0.63
  12  10  -4    2.20    0.61
 -12  10   4    2.19    0.55
 -11 -10   4    5.81    0.86
  11 -10  -4    5.23    0.87
  11  10  -4    4.04    0.75
 -11  10   4    3.15    0.59
  10 -10  -4    9.43    1.06
 -10 -10   4    9.51    1.02
  10  10  -4    8.26    0.94
 -10  10   4    9.05    0.95
  -9 -10   4    1.03    0.40
   9 -10  -4    0.64    0.38
   9  10  -4    0.70    0.38
  -9  10   4    0.89    0.35
   8 -10  -4    3.73    0.64
  -8 -10   4    4.84    0.69
  -8  10   4    4.19    0.63
   8  10  -4    3.62    0.57
  -7 -10   4    3.41    0.57
   7 -10  -4    3.58    0.56
   7  10  -4    3.55    0.56
  -7  10   4    3.08    0.52
   6 -10  -4   10.20    0.56
   6 -10  -4   10.70    0.80
  -6 -10   4   10.35    0.78
   6  10  -4   11.37    0.51
  -6  10   4   11.88    0.84
   6  10  -4   11.64    0.86
  -5 -10   4    0.28    0.23
   5 -10  -4    0.28    0.19
   5 -10  -4    0.69    0.29
  -5  10   4    0.47    0.27
   5  10  -4    0.53    0.13
   5  10  -4    0.45    0.26
  -4 -10   4    0.15    0.22
   4 -10  -4    0.19    0.20
   4 -10  -4    0.41    0.20
   4  10  -4    0.28    0.12
   4  10  -4    0.50    0.29
  -4  10   4    0.24    0.22
   3 -10  -4   51.96    1.85
  -3 -10   4   50.41    1.96
   3 -10  -4   53.07    1.89
   3  10  -4   56.02    2.09
   3  10  -4   51.06    1.70
  -3  10   4   53.28    2.00
   2 -10  -4    2.76    0.33
  -2 -10   4    4.09    0.48
   2 -10  -4    2.75    0.40
  -2  10   4    2.92    0.42
   2  10  -4    3.31    0.32
   2  10  -4    4.28    0.56
   1 -10  -4   14.05    0.80
   1 -10  -4   11.62    0.57
  -1 -10   4   13.29    0.72
   1  10  -4   11.54    0.82
   1  10  -4   11.98    0.62
  -1  10   4   11.99    0.75
   0 -10  -4   12.37    0.77
   0 -10  -4   10.95    0.49
   0 -10   4    9.96    0.61
   0  10   4   11.84    0.73
   0  10  -4    9.91    0.76
   0  10  -4   10.94    0.62
   1 -10   4    1.87    0.27
  -1 -10  -4    1.53    0.38
  -1 -10  -4    1.52    0.17
  -1  10  -4    1.79    0.40
  -1  10  -4    1.58    0.29
   1  10   4    1.36    0.32
  -2 -10  -4   33.07    1.50
   2 -10   4   32.61    1.18
  -2  10  -4   32.08    1.34
   2  10   4   33.45    1.40
  -2  10  -4   31.02    1.49
   3 -10   4   43.39    1.44
   3 -10   4   42.25    1.80
  -3 -10  -4   45.72    1.88
  -3  10  -4   42.44    1.74
   3  10   4   43.87    1.39
   3  10   4   46.78    1.76
   4 -10   4    6.80    0.74
  -4 -10  -4    6.82    0.75
  -4  10  -4    7.26    0.64
   4  10   4    6.83    0.59
  -5 -10  -4    1.80    0.49
   5 -10   4    1.14    0.37
   5  10   4    1.43    0.35
  -5  10  -4    1.58    0.38
  -6 -10  -4    7.19    0.87
   6 -10   4    5.67    0.72
   6  10   4    7.95    0.66
  -6  10  -4    7.36    0.79
   7 -10   4   39.35    1.93
  -7 -10  -4   45.89    2.03
  -7  10  -4   39.54    1.90
   7  10   4   39.95    1.75
   8 -10   4    1.30    0.47
  -8 -10  -4    1.17    0.47
   8  10   4    0.53    0.30
  -8  10  -4    1.50    0.48
  -9 -10  -4    0.26    0.38
   9 -10   4    0.18    0.34
   9  10   4   -0.13    0.22
  -9  10  -4   -0.13    0.30
 -10 -10  -4    7.55    1.00
  10 -10   4    8.73    1.12
  10  10   4    9.47    0.94
 -10  10  -4    7.45    1.04
 -11 -10  -4    7.56    1.04
  11 -10   4    7.85    1.08
 -11  10  -4    7.01    1.06
  11  10   4    7.37    0.87
  13 -11  -4    1.37    0.68
 -13  11   4    1.23    0.43
 -12 -11   4    0.52    0.48
  12 -11  -4   -0.07    0.44
  12  11  -4    1.43    0.51
 -12  11   4    0.65    0.39
  11 -11  -4    0.35    0.48
 -11 -11   4    0.94    0.42
 -11  11   4    1.05    0.43
  11  11  -4    0.39    0.37
 -10 -11   4    9.78    1.07
  10 -11  -4    7.09    0.98
 -10  11   4    8.34    0.95
  10  11  -4    9.76    1.04
  -9 -11   4    0.76    0.42
   9 -11  -4    0.69    0.43
   9  11  -4    1.34    0.44
  -9  11   4    0.22    0.33
  -8 -11   4   23.55    1.35
   8 -11  -4   20.49    1.32
  -8  11   4   21.84    1.28
   8  11  -4   23.16    1.31
  -7 -11   4    8.31    0.85
   7 -11  -4    7.96    0.85
  -7  11   4    6.39    0.73
   7  11  -4    7.78    0.83
  -6 -11   4   11.89    0.91
   6 -11  -4   13.24    0.91
   6 -11  -4   12.92    0.65
   6  11  -4   14.25    0.97
   6  11  -4   15.08    0.81
  -6  11   4   12.89    0.92
  -5 -11   4   11.82    0.85
   5 -11  -4   12.97    0.68
   5 -11  -4   10.24    0.77
   5  11  -4   11.29    0.54
  -5  11   4   11.16    0.82
   5  11  -4   11.59    0.87
  -4 -11   4   40.57    1.75
   4 -11  -4   43.98    1.70
   4 -11  -4   43.28    1.62
  -4  11   4   45.57    1.83
   4  11  -4   47.28    1.90
   4  11  -4   42.91    1.47
  -3 -11   4    5.71    0.62
   3 -11  -4    4.64    0.51
   3 -11  -4    5.32    0.47
   3  11  -4    5.33    0.37
   3  11  -4    4.44    0.58
  -3  11   4    4.37    0.52
  -2 -11   4    0.72    0.25
   2 -11  -4    1.00    0.29
   2 -11  -4    1.16    0.25
  -2  11   4    1.02    0.31
   2  11  -4    1.19    0.23
   2  11  -4    0.83    0.32
   1 -11  -4   12.41    0.60
   1 -11  -4   12.32    0.79
  -1 -11   4   12.20    0.72
  -1  11   4   11.58    0.76
   1  11  -4   11.67    0.82
   1  11  -4   11.39    0.63
   0 -11  -4   24.93    0.91
   0 -11   4   25.34    1.08
   0 -11  -4   24.01    1.20
   0  11   4   24.46    1.17
   0  11  -4   24.32    1.24
   0  11  -4   23.71    1.05
  -1 -11  -4    9.61    0.44
  -1 -11  -4    9.74    0.76
   1 -11   4   10.20    0.58
   1  11   4    7.82    0.63
  -1  11  -4   10.94    0.65
  -1  11  -4    8.79    0.76
   2 -11   4   13.15    0.65
  -2 -11  -4   13.85    0.94
  -2  11  -4   14.06    0.80
   2  11   4   14.75    0.84
  -2  11  -4   12.39    0.90
   3 -11   4   26.58    1.32
   3 -11   4   25.33    0.96
  -3 -11  -4   25.37    1.35
   3  11   4   27.15    1.26
  -3  11  -4   24.81    1.22
   4 -11   4    6.37    0.74
  -4 -11  -4    5.21    0.69
   4  11   4    6.30    0.66
  -4  11  -4    5.23    0.64
  -5 -11  -4    8.64    0.90
   5 -11   4    7.78    0.84
  -5  11  -4    6.53    0.71
   5  11   4    6.31    0.67
   6 -11   4    0.95    0.41
  -6 -11  -4    0.18    0.37
   6  11   4    0.39    0.26
  -6  11  -4    0.90    0.39
   7 -11   4    0.87    0.39
  -7 -11  -4    1.32    0.48
   7  11   4    0.89    0.33
  -7  11  -4    1.61    0.47
  -8 -11  -4    1.09    0.48
   8 -11   4    2.14    0.57
  -8  11  -4    0.84    0.38
   8  11   4    1.25    0.37
  -9 -11  -4   -0.66    0.30
   9 -11   4    0.26    0.40
   9  11   4   -0.24    0.22
  -9  11  -4   -0.10    0.31
 -10 -11  -4    0.42    0.47
 -10  11  -4    0.17    0.36
  10  11   4    0.27    0.31
 -12 -12   4    1.51    0.53
  12 -12  -4    0.78    0.56
  12  12  -4    1.31    0.50
 -12  12   4    0.82    0.47
  11 -12  -4    0.35    0.47
 -11 -12   4    0.19    0.39
  11  12  -4    0.41    0.41
 -11  12   4    0.96    0.43
 -10 -12   4    8.92    1.07
  10 -12  -4    9.38    1.12
  10  12  -4    8.34    0.98
 -10  12   4    6.18    0.81
   9 -12  -4    1.67    0.50
  -9 -12   4    2.12    0.58
  -9  12   4    0.88    0.41
   9  12  -4    1.04    0.41
   8 -12  -4    5.93    0.81
  -8 -12   4    5.55    0.78
   8  12  -4    5.73    0.76
  -8  12   4    6.26    0.78
  -7 -12   4    1.21    0.42
   7 -12  -4    2.00    0.48
   7  12  -4    2.47    0.51
  -7  12   4    1.25    0.41
  -6 -12   4   13.36    0.97
   6 -12  -4   12.70    0.91
   6  12  -4   13.57    0.98
  -6  12   4   12.13    0.93
  -5 -12   4   46.21    1.92
   5 -12  -4   40.77    1.60
   5 -12  -4   44.43    1.81
   5  12  -4   44.35    1.50
   5  12  -4   45.67    1.94
  -5  12   4   42.63    1.86
   4 -12  -4    1.26    0.33
   4 -12  -4    2.28    0.37
  -4 -12   4    1.95    0.43
   4  12  -4    1.22    0.38
   4  12  -4    1.43    0.24
  -4  12   4    1.51    0.37
   3 -12  -4   30.40    1.28
  -3 -12   4   27.76    1.36
   3 -12  -4   31.80    1.34
   3  12  -4   30.14    1.49
   3  12  -4   31.24    1.17
  -3  12   4   32.36    1.45
  -2 -12   4   70.62    2.53
   2 -12  -4   68.88    2.35
   2 -12  -4   70.78    2.50
   2  12  -4   71.21    2.66
   2  12  -4   70.92    2.34
  -2  12   4   72.78    2.60
   1 -12  -4   13.36    0.66
   1 -12  -4   13.51    0.85
  -1 -12   4   12.73    0.78
   1  12  -4   13.20    0.93
   1  12  -4   13.39    0.71
  -1  12   4   12.53    0.84
   0 -12  -4   42.86    1.46
   0 -12   4   42.28    1.63
   0 -12  -4   38.54    1.73
   0  12  -4   47.01    1.90
   0  12  -4   44.19    1.64
   0  12   4   43.97    1.77
  -1 -12  -4   15.53    0.64
   1 -12   4   15.74    0.79
  -1 -12  -4   14.81    0.98
  -1  12  -4   16.33    0.86
  -1  12  -4   14.80    1.01
   1  12   4   15.70    0.93
   2 -12   4    0.61    0.22
  -2 -12  -4    1.01    0.40
  -2  12  -4    0.48    0.36
   2  12   4    0.90    0.29
  -2  12  -4    1.12    0.31
   3 -12   4   37.32    1.71
  -3 -12  -4   35.98    1.73
   3  12   4   38.90    1.64
  -3  12  -4   39.71    1.65
   4 -12   4    0.36    0.27
  -4 -12  -4    0.14    0.34
   4  12   4    0.18    0.23
  -4  12  -4    0.00    0.21
  -5 -12  -4    7.70    0.91
   5 -12   4    8.66    0.91
  -5  12  -4    7.38    0.79
   5  12   4    7.58    0.68
   6 -12   4    5.13    0.74
  -6 -12  -4    6.89    0.86
  -6  12  -4    5.54    0.73
   6  12   4    4.24    0.59
   7 -12   4   33.77    1.81
  -7 -12  -4   32.21    1.80
  -7  12  -4   34.48    1.74
   7  12   4   33.44    1.58
   8 -12   4    3.21    0.70
  -8 -12  -4    2.18    0.61
   8  12   4    2.51    0.50
  -8  12  -4    2.16    0.55
   9 -12   4    8.89    1.12
  -9 -12  -4    6.91    0.99
  -9  12  -4    6.52    0.91
   9  12   4    7.12    0.83
 -10 -12  -4   11.13    1.22
  10 -12   4   10.39    1.25
 -10  12  -4    9.76    1.16
  10  12   4   11.06    0.95
  12 -13  -4    0.89    0.53
 -12 -13   4    0.91    0.52
  12  13  -4    0.18    0.38
 -12  13   4    0.51    0.41
 -11 -13   4    1.69    0.60
  11 -13  -4    2.26    0.69
  11  13  -4    2.18    0.61
 -11  13   4    1.91    0.57
  10 -13  -4    0.63    0.43
 -10 -13   4    1.05    0.48
  10  13  -4    0.47    0.40
 -10  13   4    0.48    0.33
   9 -13  -4   -0.55    0.31
  -9 -13   4    0.67    0.40
   9  13  -4   -0.03    0.31
  -9  13   4    0.16    0.32
  -8 -13   4   12.90    1.03
   8 -13  -4   12.44    1.05
  -8  13   4   11.27    0.98
   8  13  -4   14.50    1.08
  -7 -13   4   -0.15    0.31
   7 -13  -4    0.24    0.32
   7  13  -4    0.25    0.33
  -7  13   4    0.45    0.34
  -6 -13   4   -0.08    0.24
   6 -13  -4    0.55    0.32
   6  13  -4   -0.22    0.23
  -6  13   4   -0.05    0.22
   5 -13  -4   12.18    0.85
   5 -13  -4   13.29    0.74
  -5 -13   4   11.35    0.92
  -5  13   4   12.57    0.91
   5  13  -4   12.10    0.94
   4 -13  -4    6.39    0.58
   4 -13  -4    7.63    0.64
  -4 -13   4    6.40    0.72
  -4  13   4    7.83    0.82
   4  13  -4    7.36    0.47
   4  13  -4    6.87    0.80
  -3 -13   4   21.68    1.13
   3 -13  -4   20.82    1.06
   3 -13  -4   20.70    1.01
  -3  13   4   18.43    1.11
   3  13  -4   20.37    0.90
   3  13  -4   20.56    1.20
   2 -13  -4   -0.33    0.14
   2 -13  -4   -0.12    0.23
  -2 -13   4   -0.08    0.22
  -2  13   4    0.31    0.25
   2  13  -4   -0.07    0.24
   2  13  -4   -0.03    0.14
   1 -13  -4   14.81    0.74
   1 -13  -4   15.43    0.95
  -1 -13   4   15.81    0.89
  -1  13   4   15.53    0.95
   1  13  -4   15.98    0.82
   1  13  -4   15.22    1.02
   0 -13  -4   16.66    1.03
   0 -13   4   17.75    0.93
   0 -13  -4   17.69    0.77
   0  13   4   16.35    0.99
   0  13  -4   18.58    0.93
   0  13  -4   18.40    1.10
   1 -13   4    4.24    0.47
  -1 -13  -4    4.49    0.36
  -1 -13  -4    3.03    0.53
   1  13   4    3.64    0.52
  -1  13  -4    3.70    0.47
  -1  13  -4    2.78    0.52
   2 -13   4   12.70    0.69
  -2 -13  -4   13.27    0.99
  -2  13  -4   14.08    1.01
   2  13   4   14.60    0.92
  -2  13  -4   12.78    0.84
  -3 -13  -4   10.48    0.91
   3 -13   4    9.63    0.81
   3  13   4   10.97    0.80
  -3  13  -4    8.98    0.74
  -4 -13  -4   40.65    1.90
   4 -13   4   39.38    1.83
   4  13   4   38.79    1.69
  -4  13  -4   34.58    1.68
  -5 -13  -4   24.01    1.45
   5 -13   4   24.99    1.42
  -5  13  -4   23.94    1.35
   5  13   4   26.47    1.33
   6 -13   4    0.44    0.38
  -6 -13  -4   -0.09    0.35
   6  13   4   -0.11    0.23
  -6  13  -4    0.07    0.27
  -7 -13  -4    0.77    0.47
   7 -13   4    0.35    0.33
   7  13   4    0.86    0.34
  -7  13  -4    0.73    0.39
   8 -13   4    3.54    0.69
  -8 -13  -4    4.99    0.85
   8  13   4    3.42    0.58
  -8  13  -4    5.73    0.83
  -9 -13  -4    9.29    1.15
   9 -13   4    8.02    1.08
   9  13   4    9.08    0.94
  -9  13  -4    7.97    1.03
  10 -13   4    0.43    0.47
 -10 -13  -4    1.91    0.63
 -10  13  -4    0.27    0.46
  10  13   4    1.08    0.43
 -11 -14   4    0.26    0.45
  11 -14  -4   -0.10    0.45
 -11  14   4   -0.32    0.31
  11  14  -4   -0.04    0.35
 -10 -14   4   22.87    1.57
  10 -14  -4   24.22    1.60
 -10  14   4   22.67    1.49
  10  14  -4   22.59    1.45
  -9 -14   4   -0.10    0.36
   9 -14  -4   -0.10    0.39
   9  14  -4    0.08    0.30
  -9  14   4    0.08    0.35
   8 -14  -4    2.68    0.59
  -8 -14   4    2.95    0.66
   8  14  -4    2.79    0.58
  -8  14   4    3.82    0.68
  -7 -14   4    8.43    0.95
   7 -14  -4    9.07    0.93
   7  14  -4    6.63    0.83
  -7  14   4    7.61    0.89
  -6 -14   4    1.61    0.48
   6 -14  -4    1.35    0.40
   6  14  -4    0.09    0.33
  -6  14   4    0.87    0.37
   5 -14  -4    7.32    0.82
  -5 -14   4    5.08    0.70
   5 -14  -4    7.25    0.75
   5  14  -4    6.48    0.80
  -5  14   4    5.91    0.75
  -4 -14   4    6.33    0.76
   4 -14  -4    6.56    0.59
   4 -14  -4    5.47    0.62
   4  14  -4    5.43    0.71
   4  14  -4    6.55    0.46
  -4  14   4    6.12    0.75
   3 -14  -4    0.94    0.35
  -3 -14   4    0.92    0.37
   3 -14  -4    1.17    0.30
  -3  14   4    1.03    0.35
   3  14  -4    1.02    0.39
   3  14  -4    1.19    0.26
  -2 -14   4    0.17    0.23
   2 -14  -4    0.13    0.26
   2 -14  -4    0.10    0.18
   2  14  -4    0.27    0.27
  -2  14   4    0.30    0.24
   2  14  -4    0.09    0.16
  -1 -14   4   19.68    1.04
   1 -14  -4   18.10    0.87
   1 -14  -4   20.00    1.10
   1  14  -4   17.90    0.92
  -1  14   4   17.58    1.08
   1  14  -4   18.02    1.15
   0 -14  -4    0.90    0.36
   0 -14  -4    0.99    0.22
   0 -14   4    0.68    0.29
   0  14  -4    1.28    0.32
   0  14   4    1.00    0.33
   0  14  -4    0.95    0.40
   1 -14   4    4.69    0.51
  -1 -14  -4    3.06    0.55
  -1  14  -4    3.80    0.63
   1  14   4    3.71    0.55
  -1  14  -4    4.67    0.56
   2 -14   4    2.19    0.35
  -2 -14  -4    3.11    0.59
  -2  14  -4    2.01    0.53
  -2  14  -4    2.68    0.46
   2  14   4    2.27    0.46
   3 -14   4    6.68    0.79
  -3 -14  -4    6.04    0.80
   3  14   4    6.75    0.74
  -3  14  -4    7.30    0.74
   4 -14   4   16.86    1.16
  -4 -14  -4   17.63    1.23
  -4  14  -4   17.02    1.10
   4  14   4   17.35    1.07
   5 -14   4   19.13    1.26
  -5 -14  -4   16.93    1.27
  -5  14  -4   19.22    1.19
   5  14   4   18.84    1.13
  -6 -14  -4    0.67    0.46
   6 -14   4    1.06    0.43
   6  14   4    1.10    0.38
  -6  14  -4    0.14    0.33
   7 -14   4    0.32    0.34
  -7 -14  -4   -0.75    0.33
   7  14   4   -0.30    0.21
  -7  14  -4   -0.03    0.33
   8 -14   4    2.31    0.61
  -8 -14  -4    1.61    0.61
  -8  14  -4    1.36    0.52
   8  14   4    1.79    0.49
   9 -14   4    3.80    0.80
  -9 -14  -4    4.07    0.83
   9  14   4    3.64    0.62
  -9  14  -4    4.04    0.78
 -11 -15   4   -0.40    0.44
  11 -15  -4    0.65    0.52
  11  15  -4    0.00    0.37
 -11  15   4    0.13    0.38
 -10 -15   4   -0.09    0.35
  10 -15  -4   -0.25    0.38
  10  15  -4   -0.25    0.33
 -10  15   4   -0.02    0.29
   9 -15  -4    0.27    0.41
  -9 -15   4   -0.08    0.35
   9  15  -4    0.77    0.43
  -9  15   4    0.44    0.36
   8 -15  -4    0.15    0.38
  -8 -15   4   -0.20    0.34
  -8  15   4    0.00    0.35
   8  15  -4   -0.44    0.25
   7 -15  -4    9.32    1.01
  -7 -15   4   10.50    1.13
   7  15  -4    8.51    0.96
  -7  15   4    8.69    1.00
   6 -15  -4    1.19    0.41
  -6 -15   4    0.87    0.40
  -6  15   4    1.81    0.48
   6  15  -4    0.96    0.40
  -5 -15   4    2.90    0.57
   5 -15  -4    3.60    0.56
  -5  15   4    3.68    0.63
   5  15  -4    3.82    0.67
   4 -15  -4    0.86    0.32
   4 -15  -4    0.76    0.31
  -4 -15   4   -0.02    0.27
  -4  15   4    0.75    0.38
   4  15  -4   -0.14    0.28
   3 -15  -4   12.00    0.82
  -3 -15   4    9.45    0.84
   3 -15  -4   10.34    0.74
   3  15  -4   11.25    0.94
  -3  15   4   11.10    0.90
   3  15  -4   11.74    0.69
  -2 -15   4    3.92    0.57
   2 -15  -4    2.87    0.49
   2 -15  -4    3.98    0.47
   2  15  -4    4.10    0.48
   2  15  -4    3.75    0.61
  -2  15   4    3.57    0.58
  -1 -15   4    2.49    0.46
   1 -15  -4    2.72    0.51
   1 -15  -4    2.67    0.37
  -1  15   4    1.99    0.47
   1  15  -4    2.15    0.37
   1  15  -4    2.44    0.54
   0 -15  -4    0.85    0.35
   0 -15   4    0.52    0.27
   0  15  -4    0.60    0.25
   0  15  -4   -0.14    0.25
   0  15   4    0.46    0.29
  -1 -15  -4    4.72    0.67
   1 -15   4    6.29    0.61
  -1  15  -4    5.64    0.64
  -1  15  -4    6.57    0.84
   1  15   4    5.03    0.65
   2 -15   4    2.22    0.46
  -2 -15  -4    1.67    0.52
   2  15   4    2.20    0.48
  -2  15  -4    2.37    0.45
   3 -15   4    1.86    0.46
  -3 -15  -4    2.95    0.63
   3  15   4    1.91    0.44
  -3  15  -4    1.24    0.38
   4 -15   4    1.56    0.47
  -4 -15  -4    1.56    0.51
   4  15   4    1.58    0.44
  -4  15  -4    2.06    0.48
  -5 -15  -4   10.29    1.15
   5 -15   4   11.08    0.99
   5  15   4   11.17    0.90
  -5  15  -4   10.38    0.91
   6 -15   4    0.21    0.35
  -6 -15  -4   -0.02    0.38
  -6  15  -4    0.11    0.32
   6  15   4    0.08    0.25
   7 -15   4    3.56    0.71
  -7 -15  -4    3.35    0.75
   7  15   4    4.12    0.63
  -7  15  -4    4.50    0.76
   8 -15   4    6.47    0.98
  -8 -15  -4    5.28    0.92
  -8  15  -4    4.74    0.82
   8  15   4    4.69    0.71
  -9 -15  -4    0.48    0.48
   9 -15   4    0.17    0.41
   9  15   4    0.00    0.31
  -9  15  -4    0.10    0.40
  10 -16  -4    7.31    1.04
 -10 -16   4    9.63    1.21
  10  16  -4    7.38    1.00
 -10  16   4    8.91    1.08
   9 -16  -4   10.28    1.20
  -9 -16   4   13.12    1.38
  -9  16   4   10.25    1.18
   9  16  -4   10.45    1.14
  -8 -16   4    2.32    0.63
   8 -16  -4    1.31    0.50
  -8  16   4    0.74    0.43
   8  16  -4    1.68    0.53
  -7 -16   4    4.70    0.82
   7 -16  -4    5.86    0.80
  -7  16   4    4.45    0.76
   7  16  -4    6.29    0.85
   6 -16  -4   31.83    1.63
  -6 -16   4   31.23    1.75
  -6  16   4   31.51    1.72
   6  16  -4   34.38    1.75
  -5 -16   4   12.28    1.02
   5 -16  -4    9.12    0.83
  -5  16   4   11.35    1.13
   5  16  -4   10.42    0.96
   4 -16  -4    0.79    0.33
   4 -16  -4    0.86    0.31
  -4 -16   4    0.68    0.35
   4  16  -4    0.31    0.36
  -4  16   4    0.08    0.26
   3 -16  -4   28.22    1.39
  -3 -16   4   28.86    1.51
   3 -16  -4   30.34    1.36
   3  16  -4   28.47    1.28
  -3  16   4   31.14    1.59
   3  16  -4   27.85    1.56
  -2 -16   4    4.76    0.67
   2 -16  -4    5.99    0.69
   2 -16  -4    5.13    0.56
   2  16  -4    5.26    0.75
   2  16  -4    5.27    0.57
  -2  16   4    5.02    0.71
   1 -16  -4    1.13    0.39
  -1 -16   4    1.31    0.38
  -1  16   4    1.40    0.43
   1  16  -4    1.08    0.46
   1  16  -4    1.07    0.31
   0 -16  -4    0.31    0.34
   0 -16   4    1.03    0.34
   0  16  -4    0.47    0.26
   0  16  -4    0.00    0.33
   0  16   4    0.69    0.34
   1 -16   4   13.52    0.84
  -1 -16  -4   13.91    1.04
  -1  16  -4   14.28    1.11
  -1  16  -4   12.69    0.86
   1  16   4   13.01    0.96
  -2 -16  -4   30.12    1.61
   2 -16   4   28.25    1.52
  -2  16  -4   27.52    1.40
   2  16   4   28.36    1.48
   3 -16   4   18.09    1.20
  -3 -16  -4   20.60    1.35
  -3  16  -4   19.67    1.17
   3  16   4   18.27    1.16
   4 -16   4   13.29    1.06
  -4 -16  -4   12.41    1.12
   4  16   4   11.36    0.91
  -4  16  -4   10.02    0.89
   5 -16   4    0.60    0.40
  -5 -16  -4   -0.22    0.34
  -5  16  -4    0.18    0.28
   5  16   4    0.06    0.24
  -6 -16  -4    6.84    0.97
   6 -16   4    7.96    0.97
  -6  16  -4    7.06    0.92
   6  16   4    7.17    0.84
  -7 -16  -4   10.60    1.24
   7 -16   4    9.84    1.17
  -7  16  -4    9.73    1.09
   7  16   4    8.69    0.96
   8 -16   4    2.24    0.64
  -8 -16  -4    1.46    0.61
   8  16   4    2.84    0.58
  -8  16  -4    3.78    0.74
   9 -17  -4    1.06    0.55
  -9 -17   4    0.16    0.45
  -9  17   4    1.29    0.53
  -8 -17   4    1.39    0.56
   8 -17  -4    1.21    0.48
  -8  17   4    1.44    0.52
   8  17  -4    0.45    0.42
   7 -17  -4    1.31    0.49
  -7 -17   4    1.52    0.56
  -7  17   4    0.93    0.47
   7  17  -4    1.33    0.50
   6 -17  -4    8.77    0.92
  -6 -17   4    7.49    0.99
  -6  17   4    7.00    0.95
   6  17  -4    5.89    0.84
  -5 -17   4    2.54    0.61
   5 -17  -4    1.65    0.46
  -5  17   4    1.90    0.55
   5  17  -4    1.73    0.50
   4 -17  -4    0.18    0.28
  -4 -17   4    0.23    0.35
  -4  17   4    0.49    0.35
   4  17  -4   -0.61    0.27
   3 -17  -4    7.20    0.66
   3 -17  -4    7.12    0.79
  -3 -17   4    6.92    0.83
   3  17  -4    5.72    0.81
  -3  17   4    8.60    0.94
  -2 -17   4    1.20    0.42
   2 -17  -4    2.91    0.52
   2  17  -4    0.74    0.44
   2  17  -4    1.84    0.37
  -2  17   4    1.54    0.46
   1 -17  -4    0.50    0.36
  -1 -17   4    0.89    0.36
   1  17  -4    0.49    0.38
  -1  17   4    0.50    0.34
   1  17  -4    0.47    0.27
   0 -17  -4    2.10    0.53
   0 -17   4    3.63    0.54
   0  17   4    3.26    0.60
   0  17  -4    3.38    0.64
   0  17  -4    3.26    0.52
  -1 -17  -4    1.07    0.43
   1  17   4    0.41    0.37
  -1  17  -4    0.47    0.27
  -1  17  -4    1.16    0.50
  -2 -17  -4    2.12    0.56
   2 -17   4    2.44    0.54
  -2  17  -4    2.14    0.47
   2  17   4    2.11    0.49
  -3 -17  -4    4.34    0.78
   3 -17   4    3.62    0.62
   3  17   4    3.69    0.60
  -3  17  -4    4.05    0.63
  -4 -17  -4    0.51    0.46
   4 -17   4    0.82    0.43
   4  17   4    0.70    0.37
  -4  17  -4    0.66    0.38
   5 -17   4   11.27    1.19
  -5 -17  -4   11.13    1.28
  -5  17  -4    9.47    1.01
   5  17   4   11.09    0.96
  -6 -17  -4    0.61    0.50
   6 -17   4    0.16    0.39
  -6  17  -4    0.19    0.36
   6  17   4    0.69    0.36
   7 -17   4    0.94    0.54
  -7 -17  -4   -0.01    0.46
  -7  17  -4   -0.15    0.32
   7  17   4    0.10    0.31
  -8 -18   4    0.22    0.43
   8 -18  -4    0.18    0.41
   8  18  -4    0.37    0.43
  -8  18   4    0.20    0.33
   7 -18  -4    2.23    0.58
  -7 -18   4    1.82    0.61
  -7  18   4    1.68    0.56
   7  18  -4    1.06    0.46
   6 -18  -4    2.20    0.56
  -6 -18   4    2.75    0.67
  -6  18   4    2.19    0.57
   6  18  -4    2.51    0.60
  -5 -18   4    1.11    0.50
   5 -18  -4    1.46    0.45
  -5  18   4    1.26    0.51
   5  18  -4    1.17    0.50
   4 -18  -4    0.97    0.37
  -4 -18   4    1.99    0.56
   4  18  -4    1.49    0.50
  -4  18   4    1.07    0.42
   3 -18  -4    5.12    0.70
  -3 -18   4    6.84    0.85
   3  18  -4    4.71    0.76
  -3  18   4    6.45    0.84
   2 -18  -4    1.36    0.44
  -2 -18   4    2.29    0.52
   2  18  -4    1.60    0.52
  -2  18   4    1.65    0.50
  -1 -18   4    6.65    0.79
   1 -18  -4    5.18    0.75
   1  18  -4    5.29    0.79
  -1  18   4    5.69    0.79
   1  18  -4    7.21    0.74
   0 -18   4    6.21    0.72
   0 -18  -4    6.55    0.83
   0  18  -4    5.97    0.86
   0  18  -4    6.19    0.72
   0  18   4    7.43    0.87
   1 -18   4   12.73    1.02
  -1 -18  -4   12.20    1.04
  -1  18  -4   11.31    0.89
   1  18   4   12.93    1.01
  -2 -18  -4    0.07    0.38
   2 -18   4    1.84    0.51
  -2  18  -4    0.62    0.34
   2  18   4    1.02    0.41
  -3 -18  -4   14.02    1.22
   3 -18   4   17.44    1.23
  -3  18  -4   14.10    1.04
   3  18   4   15.11    1.10
  -4 -18  -4    0.01    0.43
   4 -18   4    0.35    0.39
  -4  18  -4    0.59    0.38
   4  18   4    0.66    0.37
   5 -18   4    0.99    0.46
  -5 -18  -4    0.70    0.52
   5  18   4    0.37    0.35
  -5  18  -4    0.97    0.43
   6 -18   4   15.30    1.30
  -6 -18  -4   18.53    1.47
  -6  18  -4   15.79    1.26
   6  18   4   15.13    1.15
  -7 -19   4    3.12    0.75
   7 -19  -4    1.50    0.52
   7  19  -4    2.63    0.68
  -7  19   4    2.09    0.61
   6 -19  -4    1.37    0.50
  -6 -19   4    0.94    0.52
   6  19  -4    0.98    0.49
  -6  19   4    1.07    0.48
  -5 -19   4    0.23    0.42
   5 -19  -4    0.30    0.34
   5  19  -4    0.63    0.43
  -5  19   4    0.08    0.37
  -4 -19   4    9.95    1.13
  -4  19   4    9.25    1.09
   4  19  -4   10.27    1.12
  -3 -19   4    0.64    0.40
  -3  19   4   -0.15    0.33
   3  19  -4    0.59    0.44
  -2 -19   4    0.01    0.33
   2 -19  -4    0.26    0.36
   2  19  -4    0.43    0.40
  -2  19   4    0.60    0.38
   1 -19  -4    4.66    0.72
  -1 -19   4    7.08    0.82
   1  19  -4    5.24    0.84
   1  19  -4    4.36    0.73
  -1  19   4    5.25    0.79
   0 -19  -4    0.25    0.39
   0  19  -4    0.15    0.25
   0  19  -4    0.34    0.42
   0  19   4    0.34    0.37
   1 -19   4    3.21    0.62
  -1 -19  -4    3.97    0.71
   1  19   4    5.42    0.78
  -1  19  -4    3.78    0.61
  -2 -19  -4    0.27    0.41
   2 -19   4    0.19    0.34
   2  19   4    0.23    0.33
  -2  19  -4    0.60    0.34
   3 -19   4   -0.07    0.32
  -3 -19  -4    0.34    0.48
  -3  19  -4    0.12    0.31
   3  19   4   -0.27    0.27
   4 -19   4    9.35    1.09
  -4 -19  -4    9.51    1.17
   4  19   4    9.37    1.00
  -4  19  -4    9.57    1.06
  -5 -19  -4    1.45    0.63
   5 -19   4    1.83    0.59
   5  19   4    1.94    0.53
  -5  19  -4    2.96    0.64
  -6 -20   4   24.23    1.70
   6 -20  -4   26.86    1.61
  -6  20   4   25.10    1.67
   6  20  -4   30.26    1.73
  -5 -20   4    2.49    0.66
  -5  20   4    1.94    0.57
   5  20  -4    1.98    0.63
  -4 -20   4    6.21    0.92
   4  20  -4    4.55    0.81
  -4  20   4    5.64    0.88
  -3 -20   4    8.48    1.02
   3  20  -4    8.45    1.05
  -3  20   4    8.32    1.02
   2 -20  -4    3.42    0.65
  -2 -20   4    3.45    0.66
   2  20  -4    5.60    0.83
  -2  20   4    2.90    0.65
  -1 -20   4    0.74    0.39
   1 -20  -4    0.13    0.37
   1  20  -4   -0.21    0.38
  -1  20   4    0.00    0.33
   0 -20  -4    6.89    0.93
   0  20  -4    9.57    0.83
   0  20   4    8.74    0.98
   0  20  -4    9.45    1.13
  -1 -20  -4    3.54    0.74
   1 -20   4    3.69    0.71
   1  20   4    4.73    0.77
  -1  20  -4    5.02    0.70
   2 -20   4    6.05    0.87
  -2 -20  -4    5.03    0.85
  -2  20  -4    4.34    0.68
   2  20   4    4.81    0.76
  -3 -20  -4   -0.41    0.34
   3 -20   4   -0.05    0.34
   3  20   4    0.79    0.44
  -3  20  -4    0.59    0.38
  -4 -20  -4    0.35    0.51
   4 -20   4    0.59    0.42
  -4  20  -4    1.72    0.51
   4  20   4    0.63    0.39
  -5  21   4    3.10    0.73
   5  21  -4    2.64    0.71
  -4 -21   4    4.03    0.78
   4  21  -4    2.76    0.71
  -4  21   4    3.29    0.70
  -3 -21   4    1.10    0.52
  -3  21   4    0.33    0.40
   3  21  -4    1.15    0.52
  -2 -21   4    0.46    0.44
   2  21  -4    1.24    0.55
  -2  21   4    0.46    0.41
   1 -21  -4   14.53    1.14
  -1  21   4   14.48    1.21
   1  21  -4   15.81    1.30
   0 -21  -4   -0.15    0.35
   0 -21   4    0.31    0.33
   0  21   4    0.65    0.38
  -1 -21  -4    0.76    0.49
   1 -21   4    0.69    0.44
  -1  21  -4    0.42    0.38
   1  21   4    0.18    0.35
  -2 -21  -4    0.18    0.41
   2 -21   4    0.50    0.40
  -2  21  -4   -0.24    0.27
   2  21   4    0.34    0.38
  -3  21  -4    1.52    0.48
  14   0  -5    0.23    0.49
  13   0  -5   -0.32    0.38
 -13   0   5   -0.02    0.24
  12   0  -5   -0.09    0.41
 -12   0   5   -0.05    0.20
 -12   0   5   -0.16    0.22
  11   0  -5    0.65    0.41
 -11   0   5   -0.15    0.16
 -11   0   5    0.10    0.22
  10   0  -5    0.29    0.33
 -10   0   5    0.13    0.19
 -10   0   5    0.08    0.20
   9   0  -5   -0.01    0.32
  -9   0   5   -0.11    0.14
  -9   0   5   -0.16    0.17
   8   0  -5   -0.05    0.26
  -8   0   5   -0.01    0.14
  -8   0   5    0.04    0.14
  -7   0   5   -0.16    0.11
   7   0  -5   -0.15    0.20
  -7   0   5    0.18    0.13
  -6   0   5    0.10    0.13
   6   0  -5    0.23    0.25
  -6   0   5   -0.05    0.10
   5   0  -5    0.13    0.20
  -5   0   5   -0.01    0.09
  -5   0   5    0.03    0.11
  -4   0   5   -0.03    0.08
  -4   0   5   -0.08    0.10
   4   0  -5   -0.06    0.16
   3   0  -5    0.00    0.13
   3   0  -5   -0.12    0.13
  -3   0   5    0.01    0.07
   2   0  -5   -0.10    0.11
  -2   0   5    0.10    0.08
   2   0  -5   -0.19    0.12
   1   0  -5    0.03    0.15
  -1   0   5    0.01    0.08
   1   0  -5   -0.17    0.09
   0   0  -5    0.14    0.11
   0   0  -5    0.04    0.11
   0   0  -5    0.04    0.14
  -1   0  -5    0.04    0.14
  -1   0  -5    0.07    0.14
  -1   0  -5    0.04    0.11
   2   0   5   -0.09    0.09
  -2   0  -5   -0.06    0.13
  -2   0  -5    0.02    0.15
  -3   0  -5    0.14    0.16
  -3   0  -5    0.52    0.21
   3   0   5   -0.04    0.10
  -4   0  -5   -0.15    0.13
  -4   0  -5    0.18    0.17
   4   0   5    0.02    0.13
  -5   0  -5    0.11    0.18
   5   0   5   -0.18    0.15
  -5   0  -5   -0.11    0.17
   6   0   5   -0.08    0.21
  -6   0  -5   -0.05    0.19
  -6   0  -5    0.18    0.20
   7   0   5    0.00    0.25
  -7   0  -5   -0.18    0.19
  -7   0  -5   -0.13    0.20
  -8   0  -5   -0.07    0.28
  -8   0  -5    0.18    0.21
   8   0   5   -0.33    0.25
   9   0   5    0.16    0.31
  -9   0  -5   -0.01    0.27
 -10   0  -5    0.00    0.32
  10   0   5   -0.44    0.29
 -11   0  -5    0.32    0.40
  11   0   5    0.13    0.39
 -12   0  -5    0.41    0.45
  12   0   5   -0.45    0.40
  14  -1  -5    2.38    0.72
  14   1  -5    2.68    0.73
  13   1  -5   17.99    1.43
 -13   1   5   17.27    1.11
 -12  -1   5   11.25    0.82
  12  -1  -5   11.83    1.24
 -12  -1   5   12.20    0.84
 -12   1   5   11.55    0.87
  12   1  -5   12.35    1.26
 -11  -1   5    8.48    0.66
  11  -1  -5    8.69    0.97
 -11  -1   5    6.17    0.63
  11   1  -5    7.50    0.95
 -11   1   5    7.65    0.67
 -11   1   5    7.04    0.58
 -10  -1   5   31.87    1.35
 -10  -1   5   33.75    1.43
  10  -1  -5   30.70    1.67
 -10   1   5   33.63    1.37
  10   1  -5   32.95    1.70
 -10   1   5   33.33    1.42
  -9  -1   5   54.33    2.00
   9  -1  -5   54.46    2.24
  -9  -1   5   51.59    1.89
  -9   1   5   56.20    1.98
  -9   1   5   54.57    1.93
   9   1  -5   52.01    2.23
  -8  -1   5   19.66    0.85
  -8  -1   5   19.83    0.94
   8  -1  -5   20.44    1.14
  -8   1   5   18.97    0.89
  -8   1   5   19.02    0.88
   8   1  -5   18.62    1.12
   7  -1  -5    0.02    0.22
  -7  -1   5    0.14    0.13
  -7  -1   5    0.03    0.12
   7   1  -5    0.03    0.25
  -7   1   5    0.14    0.14
  -7   1   5   -0.01    0.12
  -6  -1   5    6.33    0.37
   6  -1  -5    6.75    0.61
  -6  -1   5    7.23    0.48
  -6   1   5    7.21    0.45
   6   1  -5    8.51    0.63
  -6   1   5    6.28    0.43
   5  -1  -5  130.62    4.05
  -5  -1   5  130.18    3.95
  -5  -1   5  134.17    3.78
  -5   1   5  123.89    3.85
   5   1  -5  129.71    4.07
  -5   1   5  129.41    3.91
  -4  -1   5   19.34    0.79
   4  -1  -5   18.13    0.81
  -4  -1   5   18.65    0.64
   4  -1  -5   18.37    0.84
   4   1  -5   16.96    0.85
  -4   1   5   18.34    0.71
   3  -1  -5   55.69    1.87
  -3  -1   5   55.47    1.66
   3  -1  -5   55.60    1.85
   3   1  -5   57.06    1.89
  -3   1   5   54.20    1.74
   3   1  -5   58.10    1.90
   2  -1  -5    6.31    0.39
   2  -1  -5    6.63    0.44
  -2  -1   5    7.84    0.32
   2   1  -5    6.11    0.42
   2   1  -5    6.90    0.44
  -2   1   5    6.53    0.35
  -1  -1   5  380.34   10.58
   1  -1  -5  368.81   10.73
   1  -1  -5  366.46   10.61
  -1   1   5  380.19   10.63
   1   1  -5  376.98   10.73
   1   1  -5  376.76   10.69
   0  -1  -5   21.35    0.76
   0  -1  -5   21.29    0.88
   0   1  -5   21.23    0.83
   0   1  -5   20.47    0.81
   0   1  -5   21.86    0.87
   0   1   5   20.83    0.81
  -1  -1  -5  120.18    3.49
  -1  -1  -5  120.49    3.64
  -1  -1  -5  119.47    3.64
  -1   1  -5  115.77    3.57
  -1   1  -5  117.61    3.60
  -1   1  -5  118.34    3.60
  -2  -1  -5   11.78    0.63
  -2  -1  -5   10.32    0.60
   2  -1   5   10.32    0.53
  -2   1  -5   10.42    0.56
  -2   1  -5   10.88    0.59
   2   1   5   11.17    0.49
  -3  -1  -5    5.49    0.46
  -3  -1  -5    5.10    0.51
   3  -1   5    4.77    0.38
   3   1   5    4.72    0.35
  -3   1  -5    5.13    0.39
  -3   1  -5    5.13    0.44
   4  -1   5   11.35    0.62
  -4  -1  -5    8.92    0.66
  -4  -1  -5    9.85    0.61
  -4   1  -5    9.94    0.57
   4   1   5   10.06    0.57
  -4   1  -5   10.76    0.69
   5  -1   5    5.86    0.50
  -5  -1  -5    5.62    0.54
  -5  -1  -5    5.35    0.60
  -5   1  -5    5.61    0.63
  -5   1  -5    6.19    0.47
   5   1   5    5.62    0.48
  -6  -1  -5   32.57    1.52
   6  -1   5   33.72    1.43
  -6  -1  -5   33.10    1.38
   6   1   5   33.08    1.40
  -6   1  -5   34.73    1.54
  -6   1  -5   33.44    1.31
  -7  -1  -5    0.60    0.27
  -7  -1  -5    1.20    0.38
   7  -1   5    0.80    0.33
  -7   1  -5    1.26    0.29
   7   1   5    0.71    0.31
  -7   1  -5    1.11    0.37
   8  -1   5    4.32    0.63
  -8  -1  -5    4.53    0.55
  -8  -1  -5    4.66    0.70
   8   1   5    3.74    0.56
  -8   1  -5    4.53    0.69
  -8   1  -5    4.04    0.48
  -9  -1  -5    1.40    0.46
  -9  -1  -5    0.96    0.34
   9  -1   5    0.76    0.38
   9   1   5    0.74    0.37
  -9   1  -5    0.36    0.36
  10  -1   5   -0.15    0.30
 -10  -1  -5    0.29    0.33
  10   1   5    0.25    0.35
 -10   1  -5    0.45    0.37
 -11  -1  -5   -0.11    0.33
  11  -1   5    0.48    0.44
 -11   1  -5    0.81    0.47
  11   1   5    0.68    0.44
  12  -1   5   26.15    1.68
 -12  -1  -5   28.65    1.79
 -12   1  -5   26.03    1.73
  14  -2  -5   -0.39    0.41
 -14   2   5   -0.28    0.29
  14   2  -5   -0.04    0.48
 -13  -2   5    0.89    0.47
  13  -2  -5    0.25    0.41
  13   2  -5    0.17    0.44
 -13   2   5   -0.02    0.27
  12  -2  -5    7.92    1.01
 -12  -2   5   10.44    0.79
  12   2  -5    6.46    0.93
 -12   2   5    6.64    0.75
  11  -2  -5    7.48    0.91
 -11  -2   5    8.03    0.68
 -11  -2   5    8.64    0.65
 -11   2   5    9.11    0.73
 -11   2   5    8.57    0.62
  11   2  -5    7.35    0.96
  10  -2  -5   -0.21    0.33
 -10  -2   5    0.13    0.18
 -10  -2   5    0.16    0.21
  10   2  -5    0.08    0.32
 -10   2   5    0.36    0.18
 -10   2   5   -0.13    0.18
  -9  -2   5    5.48    0.59
   9  -2  -5    5.38    0.70
  -9  -2   5    6.23    0.46
  -9   2   5    5.25    0.45
  -9   2   5    5.87    0.59
   9   2  -5    6.02    0.77
  -8  -2   5    2.61    0.31
  -8  -2   5    2.19    0.36
   8  -2  -5    1.82    0.44
  -8   2   5    2.62    0.37
   8   2  -5    2.79    0.48
  -8   2   5    2.32    0.32
  -7  -2   5    9.81    0.61
   7  -2  -5    9.19    0.73
  -7  -2   5    9.06    0.47
   7   2  -5    7.86    0.68
  -7   2   5    8.89    0.52
  -7   2   5   10.04    0.57
  -6  -2   5  103.25    3.26
  -6  -2   5  103.24    3.04
   6  -2  -5  110.35    3.41
  -6   2   5   97.69    3.16
  -6   2   5   99.64    3.18
   6   2  -5  103.99    3.42
   5  -2  -5   44.07    1.66
  -5  -2   5   46.11    1.60
  -5  -2   5   45.78    1.38
   5   2  -5   44.73    1.72
  -5   2   5   44.86    1.54
  -4  -2   5   27.64    1.03
  -4  -2   5   27.12    0.80
   4  -2  -5   24.56    1.02
   4  -2  -5   25.88    1.06
   4   2  -5   25.22    1.10
  -4   2   5   23.79    0.94
   3  -2  -5   47.77    1.72
  -3  -2   5   51.26    1.71
   3  -2  -5   51.61    1.71
  -3  -2   5   51.18    1.49
  -3   2   5   52.39    1.66
   3   2  -5   53.05    1.79
   2  -2  -5   21.45    0.89
   2  -2  -5   21.96    0.82
  -2  -2   5   21.57    0.70
  -2   2   5   20.72    0.81
   2   2  -5   23.07    0.92
   1  -2  -5  382.36   10.80
   1  -2  -5  380.64   10.97
  -1   2   5  371.88   10.86
   1   2  -5  384.05   10.95
   1   2  -5  396.19   10.81
   1   2  -5  381.83   10.95
   0  -2  -5    2.07    0.30
   0  -2  -5    2.55    0.19
   0   2  -5    2.47    0.26
   0   2  -5    2.39    0.28
   0   2   5    2.31    0.26
   0   2  -5    2.36    0.28
  -1  -2  -5   14.32    0.71
   1   2   5   13.09    0.64
  -1   2  -5   13.98    0.64
   1   2   5   13.57    0.50
  -1   2  -5   13.09    0.63
  -1   2  -5   14.17    0.67
  -2  -2  -5   27.58    1.17
  -2  -2  -5   30.40    1.19
  -2   2  -5   30.02    1.15
  -2   2  -5   29.69    1.09
  -2   2  -5   28.33    1.14
   2   2   5   28.85    0.97
   3  -2   5   36.32    1.38
  -3  -2  -5   38.25    1.44
  -3  -2  -5   38.14    1.48
  -3   2  -5   37.23    1.32
   3   2   5   35.54    1.25
  -3   2  -5   38.10    1.45
  -4  -2  -5    2.87    0.39
   4  -2   5    3.38    0.39
  -4  -2  -5    2.82    0.40
  -4   2  -5    3.53    0.35
   4   2   5    4.17    0.35
  -4   2  -5    4.44    0.51
  -5  -2  -5   13.81    0.80
   5  -2   5   14.68    0.82
  -5  -2  -5   14.22    0.88
  -5   2  -5   15.70    0.72
  -5   2  -5   14.86    0.90
   5   2   5   15.37    0.76
  -6  -2  -5   19.41    1.08
  -6  -2  -5   17.76    0.96
   6  -2   5   18.42    1.02
  -6   2  -5   19.40    0.86
   6   2   5   18.42    0.95
  -6   2  -5   18.92    1.08
   7  -2   5   42.03    1.79
  -7  -2  -5   42.94    1.70
  -7  -2  -5   39.78    1.83
  -7   2  -5   42.13    1.87
   7   2   5   41.97    1.69
  -7   2  -5   43.43    1.56
   8  -2   5   14.13    0.98
  -8  -2  -5   13.62    1.02
  -8  -2  -5   14.75    0.90
  -8   2  -5   11.73    0.96
   8   2   5   14.24    0.92
  -9  -2  -5    0.55    0.35
  -9  -2  -5    0.68    0.33
   9  -2   5    0.75    0.41
  -9   2  -5    0.74    0.40
   9   2   5    0.97    0.39
 -10  -2  -5    5.32    0.81
  10  -2   5    5.23    0.77
 -10   2  -5    5.24    0.81
  10   2   5    5.44    0.75
  11  -2   5    0.58    0.44
 -11  -2  -5    0.17    0.39
  11   2   5    0.74    0.71
 -11   2  -5    0.70    0.48
 -12  -2  -5    1.94    0.65
  12  -2   5    1.12    0.56
 -12   2  -5    1.85    0.67
  14  -3  -5    8.44    1.21
 -14   3   5    6.41    0.84
  14   3  -5    8.43    1.19
  13  -3  -5    4.09    0.81
 -13  -3   5    5.12    0.69
 -13   3   5    4.73    0.69
  13   3  -5    5.07    0.88
  12  -3  -5    8.80    1.08
 -12  -3   5    9.48    0.81
 -12   3   5   11.35    0.86
  12   3  -5   10.03    1.16
 -11  -3   5    0.45    0.25
 -11  -3   5    0.50    0.28
  11  -3  -5    0.32    0.36
  11   3  -5    0.36    0.40
 -11   3   5    0.49    0.29
 -10  -3   5    0.37    0.20
  10  -3  -5    0.63    0.43
 -10  -3   5   -0.01    0.21
 -10   3   5    0.33    0.24
 -10   3   5    0.57    0.20
  10   3  -5    0.39    0.38
  -9  -3   5    1.96    0.29
   9  -3  -5    1.40    0.42
  -9  -3   5    1.87    0.38
  -9   3   5    1.35    0.26
   9   3  -5    1.54    0.47
  -9   3   5    1.94    0.36
   8  -3  -5    1.30    0.39
  -8  -3   5    0.83    0.18
  -8  -3   5    0.47    0.21
  -8   3   5    0.83    0.25
  -8   3   5    0.55    0.17
   8   3  -5    0.57    0.31
   7  -3  -5    0.55    0.32
  -7  -3   5    0.35    0.19
  -7  -3   5    0.44    0.14
   7   3  -5    0.22    0.26
  -7   3   5    0.58    0.16
  -7   3   5    0.57    0.21
  -6  -3   5   46.28    1.48
  -6  -3   5   49.03    1.76
   6  -3  -5   49.86    1.85
  -6   3   5   47.66    1.63
   6   3  -5   50.59    1.91
  -6   3   5   47.37    1.69
  -5  -3   5    0.11    0.13
  -5  -3   5    0.02    0.05
   5  -3  -5    0.01    0.14
   5  -3  -5    0.00    0.18
  -5   3   5   -0.01    0.11
   5   3  -5   -0.08    0.17
   4  -3  -5    0.31    0.16
  -4  -3   5    0.32    0.15
   4  -3  -5    0.24    0.18
   4   3  -5    0.07    0.16
  -4   3   5    0.38    0.15
   3  -3  -5   32.58    1.26
   3  -3  -5   35.05    1.23
  -3  -3   5   34.48    1.25
  -3   3   5   33.09    1.21
   3   3  -5   35.76    1.33
   2  -3  -5   53.62    1.89
   2  -3  -5   56.10    1.78
  -2  -3   5   58.22    1.87
   2   3  -5   58.72    1.94
  -2   3   5   56.75    1.84
   1  -3  -5   25.31    1.06
   1  -3  -5   27.95    0.90
   1   3  -5   26.48    0.91
   1   3  -5   27.46    1.08
  -1   3   5   27.52    1.00
   0  -3  -5    2.15    0.15
   0  -3  -5    1.87    0.31
   0   3  -5    1.59    0.24
   0   3  -5    1.74    0.22
   0   3  -5    1.51    0.27
  -1  -3  -5    1.85    0.31
   1   3   5    2.00    0.14
  -1   3  -5    1.88    0.26
   1   3   5    2.06    0.26
  -1   3  -5    2.13    0.32
  -1   3  -5    2.08    0.27
  -2  -3  -5   78.84    2.54
  -2   3  -5   75.47    2.48
  -2   3  -5   76.85    2.51
   2   3   5   74.85    2.24
  -2   3  -5   75.15    2.38
   2   3   5   75.09    2.47
   3  -3   5    0.00    0.15
  -3  -3  -5   -0.14    0.17
  -3  -3  -5    0.34    0.19
  -3   3  -5   -0.14    0.16
  -3   3  -5    0.04    0.12
   3   3   5   -0.03    0.11
  -4  -3  -5    1.96    0.35
  -4  -3  -5    2.27    0.37
   4  -3   5    2.07    0.33
  -4   3  -5    2.14    0.37
   4   3   5    2.84    0.30
  -4   3  -5    1.93    0.26
   5  -3   5    6.71    0.57
  -5  -3  -5    7.07    0.63
  -5  -3  -5    6.23    0.57
  -5   3  -5    7.12    0.45
  -5   3  -5    6.74    0.58
   5   3   5    6.34    0.48
  -6  -3  -5    1.14    0.32
  -6  -3  -5    1.58    0.36
   6  -3   5    1.59    0.36
  -6   3  -5    2.39    0.47
   6   3   5    1.89    0.34
  -6   3  -5    1.51    0.25
   7  -3   5    8.25    0.74
  -7  -3  -5    9.13    0.79
  -7  -3  -5    9.41    0.74
   7   3   5    8.66    0.66
  -7   3  -5    9.06    0.80
   8  -3   5    3.06    0.57
  -8  -3  -5    3.91    0.64
  -8  -3  -5    2.93    0.49
  -8   3  -5    2.41    0.50
   8   3   5    3.31    0.50
  -9  -3  -5    0.49    0.31
   9  -3   5    1.11    0.44
  -9  -3  -5    0.43    0.35
  -9   3  -5    0.51    0.37
   9   3   5    0.47    0.31
 -10  -3  -5   -0.04    0.29
  10  -3   5   -0.02    0.32
 -10  -3  -5   -0.06    0.27
 -10   3  -5   -0.20    0.29
  10   3   5   -0.11    0.30
  11  -3   5    2.98    0.68
 -11  -3  -5    2.65    0.64
 -11   3  -5    2.60    0.66
  12  -3   5    3.27    0.77
 -12  -3  -5    1.81    0.60
 -12   3  -5    1.99    0.64
  14  -4  -5   -0.04    0.46
  14   4  -5    0.09    0.47
 -14   4   5    0.23    0.32
  13  -4  -5    3.87    0.82
 -13  -4   5    4.67    0.68
 -13   4   5    3.95    0.65
  13   4  -5    4.07    0.79
 -12  -4   5    3.58    0.60
  12  -4  -5    1.99    0.59
 -12   4   5    3.08    0.56
  12   4  -5    3.96    0.76
  11  -4  -5    8.25    1.00
 -11  -4   5    8.70    0.78
 -11   4   5    8.55    0.74
  11   4  -5    9.25    1.03
 -10  -4   5    3.55    0.41
  10  -4  -5    2.95    0.63
 -10  -4   5    3.19    0.54
 -10   4   5    3.83    0.42
 -10   4   5    2.42    0.44
  10   4  -5    3.13    0.64
  -9  -4   5    0.04    0.20
  -9  -4   5    0.17    0.16
   9  -4  -5   -0.11    0.31
  -9   4   5    0.12    0.14
   9   4  -5    0.05    0.30
  -9   4   5   -0.18    0.17
  -8  -4   5   47.46    1.82
  -8  -4   5   45.61    1.52
   8  -4  -5   46.27    1.94
   8   4  -5   39.73    1.88
  -8   4   5   45.21    1.75
  -8   4   5   48.75    1.60
  -7  -4   5   35.67    1.17
  -7  -4   5   37.38    1.48
   7  -4  -5   34.47    1.54
  -7   4   5   34.73    1.27
  -7   4   5   36.08    1.41
   7   4  -5   34.05    1.56
  -6  -4   5   28.01    1.22
  -6  -4   5   30.51    0.93
   6  -4  -5   27.14    1.25
  -6   4   5   29.56    1.08
  -6   4   5   30.29    1.21
   6   4  -5   27.60    1.30
  -5  -4   5    9.20    0.59
   5  -4  -5    9.99    0.56
   5  -4  -5   10.63    0.65
   5   4  -5    8.68    0.65
  -5   4   5    9.15    0.56
   4  -4  -5    1.55    0.25
  -4  -4   5    1.69    0.28
   4  -4  -5    1.21    0.26
  -4   4   5    1.24    0.23
   4   4  -5    0.85    0.25
   3  -4  -5  119.00    3.70
   3  -4  -5  119.03    3.64
  -3  -4   5  124.13    3.72
   3   4  -5  124.10    3.80
  -3   4   5  119.43    3.68
   2  -4  -5    0.42    0.14
  -2  -4   5    0.58    0.17
   2  -4  -5    0.42    0.20
   2   4  -5    0.57    0.09
  -2   4   5    0.36    0.15
   2   4  -5    0.72    0.22
   1  -4  -5   95.11    3.02
   1  -4  -5   98.87    2.79
  -1  -4   5   96.17    2.94
   1   4  -5   94.75    3.04
   1   4  -5   93.25    2.82
  -1   4   5   94.58    2.96
   0  -4   5  148.34    4.43
   0  -4  -5  154.85    4.58
   0   4   5  150.88    4.49
   0   4  -5  151.47    4.42
   0   4  -5  145.40    4.56
  -1  -4  -5    2.10    0.35
  -1   4  -5    2.80    0.37
  -1   4  -5    2.38    0.30
  -1   4  -5    2.78    0.29
   1   4   5    2.12    0.27
  -2  -4  -5    8.61    0.58
   2   4   5    9.04    0.33
  -2   4  -5    8.08    0.46
  -2   4  -5    9.57    0.62
   2   4   5    8.54    0.52
  -2   4  -5    8.16    0.54
   3  -4   5   37.31    1.48
  -3  -4  -5   40.05    1.54
  -3   4  -5   39.22    1.33
  -3   4  -5   38.47    1.52
   3   4   5   38.91    1.24
   3   4   5   39.33    1.49
  -4  -4  -5    1.47    0.34
   4  -4   5    1.69    0.33
   4   4   5    1.74    0.33
  -4   4  -5    2.00    0.25
  -4   4  -5    1.24    0.32
   4   4   5    1.70    0.24
  -5  -4  -5    2.98    0.46
   5  -4   5    2.94    0.43
  -5  -4  -5    3.08    0.45
   5   4   5    3.01    0.35
  -5   4  -5    2.95    0.30
  -5   4  -5    3.16    0.46
   6  -4   5    2.26    0.44
  -6  -4  -5    2.54    0.44
  -6  -4  -5    1.93    0.43
  -6   4  -5    2.67    0.28
  -6   4  -5    2.87    0.50
   6   4   5    2.41    0.35
  -7  -4  -5    1.83    0.41
  -7  -4  -5    2.57    0.48
   7  -4   5    2.01    0.44
  -7   4  -5    2.85    0.51
   7   4   5    1.91    0.37
  -8  -4  -5    4.03    0.65
   8  -4   5    4.15    0.66
  -8  -4  -5    4.81    0.63
  -8   4  -5    2.83    0.56
   8   4   5    3.51    0.50
   9  -4   5   -0.09    0.31
  -9  -4  -5    0.08    0.31
  -9  -4  -5    0.07    0.28
   9   4   5    0.30    0.30
  -9   4  -5   -0.22    0.27
 -10  -4  -5   10.36    0.88
  10  -4   5   13.00    1.11
 -10  -4  -5   12.64    1.07
 -10   4  -5    8.53    1.00
  11  -4   5   -0.68    0.34
 -11  -4  -5    0.27    0.37
 -11   4  -5   -0.02    0.38
  12  -4   5    0.94    0.52
 -12  -4  -5    0.89    0.50
 -12   4  -5    1.90    0.63
 -14  -5   5    0.12    0.37
  14  -5  -5    0.82    0.61
 -14   5   5    0.46    0.37
  14   5  -5    0.10    0.50
 -13  -5   5   31.74    1.62
  13  -5  -5   30.08    1.89
  13   5  -5   27.87    1.79
 -13   5   5   27.65    1.54
  12  -5  -5   13.93    1.23
 -12  -5   5   14.47    1.03
  12   5  -5   12.91    1.14
 -12   5   5   12.69    0.98
  11  -5  -5   -0.02    0.40
 -11  -5   5   -0.09    0.25
 -11   5   5   -0.13    0.23
  11   5  -5   -0.23    0.27
 -10  -5   5    8.06    0.72
  10  -5  -5    7.57    0.87
  10   5  -5    5.97    0.81
 -10   5   5    8.00    0.69
   9  -5  -5   59.46    2.41
  -9  -5   5   59.77    2.27
  -9  -5   5   56.87    1.93
   9   5  -5   57.31    2.39
  -9   5   5   59.63    1.95
  -9   5   5   56.67    2.18
  -8  -5   5   49.70    1.69
  -8  -5   5   54.14    2.06
   8  -5  -5   52.39    2.13
  -8   5   5   53.67    2.00
  -8   5   5   54.70    1.77
   8   5  -5   51.26    2.14
  -7  -5   5    7.57    0.60
   7  -5  -5    6.39    0.69
   7   5  -5    6.62    0.32
  -7   5   5    7.41    0.43
  -7   5   5    6.70    0.55
   7   5  -5    5.74    0.64
   6  -5  -5    9.96    0.69
  -6  -5   5    9.42    0.64
   6  -5  -5   10.72    0.58
   6   5  -5    9.63    0.35
   6   5  -5    9.97    0.74
  -6   5   5   10.76    0.65
   5  -5  -5    8.94    0.53
   5  -5  -5    9.48    0.63
  -5  -5   5    8.80    0.59
   5   5  -5    8.06    0.63
  -5   5   5    9.01    0.58
   4  -5  -5   54.30    1.84
   4  -5  -5   54.12    1.81
  -4  -5   5   50.45    1.85
  -4   5   5   52.05    1.83
   4   5  -5   53.18    1.95
   3  -5  -5    3.61    0.38
  -3  -5   5    4.38    0.38
   3  -5  -5    3.70    0.34
  -3   5   5    4.36    0.38
   3   5  -5    3.14    0.42
   2  -5  -5   55.32    1.69
  -2  -5   5   53.80    1.81
   2  -5  -5   53.37    1.86
   2   5  -5   52.76    1.91
   2   5  -5   50.71    1.59
  -2   5   5   55.69    1.84
   1  -5  -5  130.14    3.81
   1  -5  -5  137.38    4.11
  -1  -5   5  132.65    4.00
  -1   5   5  132.11    4.04
   1   5  -5  131.45    3.88
   1   5  -5  134.59    4.14
   0  -5  -5   14.65    0.79
   0  -5   5   16.35    0.69
   0   5   5   16.55    0.75
   0   5  -5   16.13    0.68
   1  -5   5   74.34    2.30
  -1  -5  -5   76.96    2.51
   1   5   5   71.01    2.40
  -1   5  -5   73.63    2.37
  -1   5  -5   73.03    2.49
  -2  -5  -5    1.82    0.34
   2   5   5    1.69    0.29
  -2   5  -5    1.70    0.29
  -2   5  -5    1.98    0.34
   3  -5   5    1.53    0.30
  -3  -5  -5    0.96    0.31
  -3   5  -5    1.56    0.22
   3   5   5    1.73    0.17
  -3   5  -5    1.70    0.31
   3   5   5    1.61    0.30
   4  -5   5   18.91    0.97
  -4  -5  -5   19.05    1.02
   4   5   5   21.24    0.99
  -4   5  -5   19.09    1.01
   4   5   5   19.72    0.76
  -4   5  -5   20.21    0.77
   5  -5   5   10.43    0.71
  -5  -5  -5    9.93    0.74
  -5   5  -5    9.31    0.46
   5   5   5    9.48    0.68
   5   5   5    9.62    0.53
  -5   5  -5    8.35    0.70
  -6  -5  -5    0.08    0.26
   6  -5   5    0.31    0.26
   6   5   5    0.28    0.25
  -6   5  -5   -0.08    0.24
   6   5   5    0.26    0.19
   7  -5   5   -0.02    0.24
  -7  -5  -5    0.04    0.26
  -7  -5  -5    0.37    0.27
  -7   5  -5   -0.20    0.24
   7   5   5    0.39    0.24
   8  -5   5    0.95    0.40
  -8  -5  -5    1.05    0.39
  -8  -5  -5    1.58    0.44
  -8   5  -5    1.10    0.43
   8   5   5    1.08    0.33
  -9  -5  -5   14.34    1.09
   9  -5   5   14.88    1.11
  -9  -5  -5   13.10    0.98
  -9   5  -5   14.64    1.14
  10  -5   5    0.74    0.43
 -10  -5  -5    1.01    0.42
 -10  -5  -5    0.32    0.33
 -10   5  -5    1.01    0.48
  11  -5   5    4.69    0.85
  11   5   5    5.59    0.80
 -11   5  -5    6.23    0.97
 -14  -6   5    3.73    0.73
  14  -6  -5    2.55    0.78
 -14   6   5    2.31    0.57
  14   6  -5    2.24    0.72
  13  -6  -5    1.11    0.59
 -13  -6   5    2.17    0.54
 -13   6   5    1.47    0.47
  13   6  -5    0.70    0.49
  12  -6  -5    3.17    0.74
 -12  -6   5    2.29    0.53
 -12   6   5    2.51    0.52
  12   6  -5    1.63    0.57
 -11  -6   5    0.68    0.34
  11  -6  -5    1.03    0.49
 -11   6   5    1.62    0.42
  11   6  -5    0.54    0.40
 -10  -6   5    8.69    0.75
  10  -6  -5    8.28    0.95
 -10   6   5    8.24    0.72
  10   6  -5    6.97    0.83
  -9  -6   5   29.20    1.44
   9  -6  -5   28.50    1.54
  -9   6   5   26.49    1.35
   9   6  -5   29.11    1.54
  -9   6   5   33.31    1.38
   8  -6  -5   -0.01    0.26
  -8  -6   5   -0.07    0.19
   8   6  -5    0.13    0.27
  -8   6   5   -0.08    0.20
   8   6  -5    0.14    0.10
  -8   6   5    0.00    0.11
  -7  -6   5    4.10    0.51
   7  -6  -5    3.87    0.53
   7   6  -5    5.83    0.67
  -7   6   5    4.68    0.55
   7   6  -5    5.20    0.26
  -7   6   5    5.13    0.36
   6  -6  -5    2.21    0.41
  -6  -6   5    2.10    0.38
   6  -6  -5    1.86    0.28
   6   6  -5    2.07    0.41
  -6   6   5    1.64    0.31
   5  -6  -5    0.63    0.23
  -5  -6   5    0.88    0.25
   5  -6  -5    0.92    0.23
  -5   6   5    0.72    0.24
   5   6  -5    0.49    0.24
  -4  -6   5   14.09    0.76
   4  -6  -5   14.03    0.72
   4  -6  -5   14.91    0.72
   4   6  -5   13.80    0.82
  -4   6   5   14.32    0.75
   3  -6  -5    1.51    0.27
   3  -6  -5    2.35    0.29
  -3  -6   5    1.94    0.30
  -3   6   5    2.68    0.34
   3   6  -5    2.15    0.35
   2  -6  -5   18.76    0.87
  -2  -6   5   18.95    0.84
   2  -6  -5   18.23    0.73
   2   6  -5   19.99    0.96
   2   6  -5   19.68    0.66
  -2   6   5   18.29    0.86
   1  -6  -5   36.33    1.14
  -1  -6   5   36.33    1.32
   1  -6  -5   35.06    1.40
  -1   6   5   36.89    1.38
   1   6  -5   38.00    1.48
   1   6  -5   36.10    1.21
   0  -6   5    9.66    0.51
   0  -6  -5    8.80    0.60
   0   6  -5    9.70    0.50
   0   6   5    9.40    0.57
   1  -6   5   18.21    0.74
  -1  -6  -5   16.82    0.90
   1   6   5   16.96    0.83
  -1   6  -5   20.04    0.96
  -1   6  -5   18.09    0.80
  -2  -6  -5    9.67    0.70
   2  -6   5   10.46    0.49
  -2   6  -5   11.10    0.64
   2   6   5   10.65    0.64
  -2   6  -5    9.04    0.66
  -3  -6  -5    7.53    0.65
   3  -6   5    8.09    0.40
   3  -6   5    7.59    0.58
  -3   6  -5    7.72    0.56
   3   6   5    8.90    0.58
   4  -6   5   11.70    0.78
   4  -6   5   11.78    0.51
  -4  -6  -5   14.02    0.86
   4   6   5   12.43    0.74
  -4   6  -5   12.75    0.78
   4   6   5   12.22    0.53
  -5  -6  -5   13.94    0.91
   5  -6   5   13.76    0.54
   5  -6   5   14.20    0.88
   5   6   5   13.41    0.63
  -5   6  -5   14.68    0.89
   5   6   5   13.11    0.80
  -6  -6  -5    7.18    0.77
   6  -6   5    6.47    0.70
   6   6   5    8.48    0.67
   6   6   5    6.93    0.50
  -6   6  -5    7.90    0.80
  -7  -6  -5    0.36    0.30
   7  -6   5    0.18    0.30
  -7   6  -5   -0.27    0.24
   7   6   5   -0.31    0.19
   8  -6   5    0.45    0.35
  -8  -6  -5    0.42    0.35
   8   6   5    0.07    0.26
  -8   6  -5   -0.03    0.30
  -9  -6  -5   15.79    1.08
   9  -6   5   13.81    1.13
  -9   6  -5   15.27    1.14
   9   6   5   16.28    1.09
 -10  -6  -5    0.06    0.35
  10  -6   5    0.12    0.39
  10   6   5    0.62    0.39
 -10   6  -5    0.63    0.44
 -11  -6  -5    1.83    0.53
  11  -6   5    0.80    0.52
  11   6   5    1.34    0.44
 -11   6  -5    1.53    0.55
  14  -7  -5    2.71    0.81
 -14  -7   5    2.00    0.58
 -14   7   5    2.06    0.57
 -13  -7   5    2.22    0.55
  13  -7  -5    0.62    0.55
 -13   7   5    1.26    0.44
  13   7  -5    0.81    0.54
 -12  -7   5    3.18    0.62
  12  -7  -5    3.20    0.74
  12   7  -5    2.03    0.61
 -12   7   5    3.69    0.62
  11  -7  -5    0.50    0.41
 -11  -7   5    0.28    0.32
 -11   7   5    0.49    0.33
  11   7  -5   -0.07    0.32
  10  -7  -5    2.03    0.53
 -10  -7   5    2.31    0.49
 -10   7   5    1.91    0.42
  10   7  -5    2.02    0.53
   9  -7  -5   31.92    1.69
  -9  -7   5   39.23    1.71
   9   7  -5   35.17    1.74
  -9   7   5   37.98    1.65
   8  -7  -5   12.68    0.95
  -8  -7   5   12.86    0.89
  -8   7   5   13.90    0.88
  -8   7   5   12.27    0.59
   8   7  -5   12.47    0.95
   7  -7  -5   -0.30    0.19
  -7  -7   5    0.20    0.23
   7   7  -5    0.23    0.28
   7   7  -5    0.12    0.08
  -7   7   5    0.33    0.22
   6  -7  -5   37.06    1.31
   6  -7  -5   33.96    1.48
  -6  -7   5   33.66    1.49
  -6   7   5   34.47    1.46
   6   7  -5   35.05    1.54
   5  -7  -5   43.96    1.67
   5  -7  -5   43.58    1.54
  -5  -7   5   42.13    1.69
  -5   7   5   43.02    1.67
   5   7  -5   42.85    1.76
  -4  -7   5   12.86    0.75
   4  -7  -5   13.30    0.71
   4  -7  -5   14.21    0.71
  -4   7   5   11.22    0.71
   4   7  -5   12.79    0.80
   3  -7  -5   34.07    1.29
   3  -7  -5   32.25    1.19
  -3  -7   5   29.05    1.26
  -3   7   5   31.74    1.29
   3   7  -5   31.60    0.98
   3   7  -5   30.78    1.38
  -2  -7   5    0.25    0.15
   2  -7  -5    0.37    0.21
   2  -7  -5    0.11    0.13
  -2   7   5    0.16    0.15
   2   7  -5    0.45    0.25
   1  -7  -5    0.11    0.09
   1  -7  -5   -0.07    0.19
  -1  -7   5    0.08    0.13
  -1   7   5    0.18    0.15
   1   7  -5    0.05    0.10
   1   7  -5    0.16    0.21
   0  -7   5   71.49    2.29
   0  -7  -5   69.79    2.45
   0   7  -5   69.98    2.49
   0   7  -5   75.56    2.29
   0   7   5   69.23    2.40
  -1  -7  -5   65.60    2.35
   1  -7   5   66.90    2.13
  -1   7  -5   67.63    2.22
   1   7   5   66.43    2.28
  -1   7  -5   66.26    2.37
   2  -7   5    2.84    0.25
  -2  -7  -5    2.20    0.40
   2   7   5    2.04    0.33
  -2   7  -5    2.80    0.36
  -2   7  -5    2.23    0.39
   3  -7   5    0.86    0.27
  -3  -7  -5    0.24    0.23
   3  -7   5    0.42    0.12
   3   7   5    0.86    0.25
  -3   7  -5    0.42    0.23
   4  -7   5   20.95    1.09
   4  -7   5   20.47    0.73
  -4  -7  -5   19.17    1.09
   4   7   5   19.54    0.99
  -4   7  -5   21.83    1.08
   4   7   5   19.89    0.72
   5  -7   5   15.53    0.96
  -5  -7  -5   14.17    0.94
   5   7   5   15.30    0.68
  -5   7  -5   13.61    0.90
   5   7   5   14.92    0.88
  -6  -7  -5    1.55    0.42
   6  -7   5    2.56    0.50
  -6   7  -5    3.49    0.58
   6   7   5    2.21    0.42
  -7  -7  -5    0.18    0.30
   7  -7   5    0.47    0.34
   7   7   5   -0.08    0.19
  -7   7  -5    0.44    0.33
  -8  -7  -5    3.96    0.64
   8  -7   5    3.05    0.62
   8   7   5    2.91    0.51
  -8   7  -5    3.11    0.60
  -9  -7  -5    0.81    0.42
   9  -7   5   -0.07    0.31
   9   7   5    0.54    0.32
  -9   7  -5    0.17    0.35
 -10  -7  -5    0.34    0.36
  10  -7   5    0.10    0.35
 -10   7  -5   -0.02    0.35
  10   7   5   -0.25    0.26
  11  -7   5    9.11    1.13
 -11  -7  -5    7.23    0.94
  11   7   5    6.98    0.87
 -11   7  -5    7.33    1.03
 -13  -8   5    0.67    0.45
  13  -8  -5   -0.13    0.43
  13   8  -5    0.71    0.50
 -13   8   5    0.03    0.33
 -12  -8   5    4.13    0.71
  12  -8  -5    3.34    0.78
  12   8  -5    2.68    0.63
 -12   8   5    2.70    0.57
 -11  -8   5   10.78    0.96
  11  -8  -5   12.13    1.09
  11   8  -5   11.42    1.04
 -11   8   5   12.20    0.96
 -10  -8   5    2.52    0.52
  10  -8  -5    2.63    0.62
  10   8  -5    2.73    0.58
 -10   8   5    2.94    0.53
   9  -8  -5    2.58    0.58
  -9  -8   5    1.78    0.46
  -9   8   5    2.37    0.48
   9   8  -5    3.10    0.57
   8  -8  -5   25.03    1.38
  -8  -8   5   25.93    1.36
   8   8  -5   25.15    1.39
  -8   8   5   25.15    1.29
  -8   8   5   28.04    1.13
  -7  -8   5    0.02    0.23
   7  -8  -5   -0.06    0.14
   7  -8  -5    0.33    0.29
  -7   8   5   -0.01    0.20
   7   8  -5    0.06    0.27
   6  -8  -5   43.26    1.53
  -6  -8   5   40.84    1.74
   6  -8  -5   41.61    1.73
   6   8  -5   43.13    1.83
  -6   8   5   44.21    1.75
   5  -8  -5   14.69    0.71
   5  -8  -5   11.23    0.75
  -5  -8   5   12.64    0.79
   5   8  -5   11.23    0.82
  -5   8   5   12.19    0.78
   4  -8  -5    7.15    0.52
  -4  -8   5    6.19    0.55
   4  -8  -5    5.93    0.49
  -4   8   5    6.57    0.54
   4   8  -5    6.14    0.26
   4   8  -5    4.83    0.57
  -3  -8   5   19.59    0.93
   3  -8  -5   20.33    0.93
   3  -8  -5   19.47    0.84
   3   8  -5   18.03    0.66
  -3   8   5   19.53    0.95
   3   8  -5   18.10    1.00
   2  -8  -5    1.03    0.28
  -2  -8   5    1.30    0.26
   2  -8  -5    1.74    0.24
   2   8  -5    1.76    0.37
  -2   8   5    1.45    0.28
   2   8  -5    2.11    0.22
   1  -8  -5   31.51    1.03
   1  -8  -5   30.16    1.31
  -1  -8   5   31.50    1.22
   1   8  -5   30.21    1.35
   1   8  -5   31.73    1.12
  -1   8   5   30.64    1.29
   0  -8   5    0.17    0.14
   0  -8  -5    0.02    0.19
   0   8  -5    0.23    0.22
   0   8  -5   -0.03    0.12
   0   8   5   -0.03    0.13
   1  -8   5   46.67    1.57
  -1  -8  -5   44.58    1.78
  -1   8  -5   45.15    1.64
  -1   8  -5   45.38    1.82
   1   8   5   47.11    1.73
  -2  -8  -5    3.86    0.50
   2  -8   5    4.62    0.33
  -2   8  -5    5.71    0.47
  -2   8  -5    5.25    0.62
   2   8   5    4.07    0.47
   3  -8   5    3.54    0.48
   3  -8   5    3.74    0.28
  -3  -8  -5    4.31    0.55
   3   8   5    2.68    0.38
  -3   8  -5    3.39    0.43
  -4  -8  -5    7.77    0.70
   4  -8   5    8.72    0.68
   4  -8   5    7.42    0.37
  -4   8  -5    8.95    0.68
   4   8   5    7.37    0.61
  -5  -8  -5    0.55    0.34
   5  -8   5    0.62    0.31
  -5   8  -5    1.00    0.33
   5   8   5    0.57    0.24
  -6  -8  -5    1.62    0.47
   6  -8   5    1.60    0.40
   6   8   5    1.39    0.36
  -6   8  -5    1.58    0.43
   7  -8   5   11.59    0.94
  -7  -8  -5   12.47    0.98
  -7   8  -5   13.13    0.99
   7   8   5   11.59    0.84
   8  -8   5    2.40    0.55
  -8  -8  -5    2.39    0.53
  -8   8  -5    2.46    0.58
   8   8   5    2.58    0.49
  -9  -8  -5    4.09    0.70
   9  -8   5    3.89    0.72
  -9   8  -5    4.09    0.73
   9   8   5    4.42    0.64
 -10  -8  -5    7.21    0.94
  10  -8   5   11.17    1.21
 -10   8  -5    7.20    0.97
  10   8   5    8.37    0.93
  11  -8   5    0.13    0.45
 -11  -8  -5    0.33    0.43
 -11   8  -5   -0.33    0.32
  11   8   5    0.37    0.36
 -13  -9   5   14.52    1.20
  13  -9  -5   16.39    1.44
  13   9  -5   13.84    1.26
 -13   9   5   11.70    1.07
 -12  -9   5    1.03    0.46
  12  -9  -5    0.29    0.47
  12   9  -5    0.11    0.39
 -12   9   5    0.79    0.39
  11  -9  -5   14.65    1.23
 -11  -9   5   13.11    1.07
  11   9  -5   10.72    1.12
 -11   9   5   11.79    0.98
 -10  -9   5    5.34    0.77
  10  -9  -5    4.49    0.74
 -10   9   5    3.77    0.60
  10   9  -5    3.61    0.64
   9  -9  -5    1.69    0.50
  -9  -9   5    2.91    0.53
  -9   9   5    2.54    0.51
   9   9  -5    2.36    0.55
  -8  -9   5    9.70    0.80
   8  -9  -5    9.90    0.84
  -8   9   5   10.71    0.83
   8   9  -5   11.74    0.92
   7  -9  -5   11.73    0.63
  -7  -9   5   11.25    0.87
   7  -9  -5   12.84    0.91
   7   9  -5   12.24    0.92
  -7   9   5   13.13    0.88
   6  -9  -5    4.32    0.43
  -6  -9   5    4.89    0.63
   6  -9  -5    3.71    0.51
  -6   9   5    4.17    0.55
   6   9  -5    4.82    0.64
   5  -9  -5    0.18    0.21
  -5  -9   5    0.32    0.23
   5  -9  -5    0.05    0.17
  -5   9   5    0.07    0.22
   5   9  -5   -0.10    0.21
   5   9  -5    0.02    0.07
   4  -9  -5    1.64    0.31
   4  -9  -5    1.31    0.29
  -4  -9   5    1.13    0.33
   4   9  -5    1.63    0.40
  -4   9   5    0.94    0.27
   4   9  -5    1.38    0.16
   3  -9  -5    5.76    0.44
  -3  -9   5    3.99    0.47
   3  -9  -5    6.74    0.53
   3   9  -5    5.45    0.31
   3   9  -5    5.18    0.64
  -3   9   5    4.86    0.55
   2  -9  -5    2.55    0.29
   2  -9  -5    1.71    0.35
  -2  -9   5    2.07    0.34
  -2   9   5    1.29    0.30
   2   9  -5    1.76    0.37
   2   9  -5    2.15    0.24
   1  -9  -5    1.48    0.20
   1  -9  -5    0.87    0.28
  -1  -9   5    1.15    0.26
  -1   9   5    1.12    0.28
   1   9  -5    1.11    0.33
   1   9  -5    1.06    0.20
   0  -9  -5   10.60    0.75
   0  -9   5   11.08    0.62
   0  -9  -5   10.71    0.41
   0   9  -5   11.15    0.60
   0   9  -5   11.46    0.77
   0   9   5    9.18    0.65
  -1  -9  -5    1.38    0.34
   1  -9   5    0.85    0.20
  -1   9  -5    1.16    0.36
   1   9   5    1.20    0.29
  -1   9  -5    0.51    0.21
   2  -9   5    5.80    0.39
  -2  -9  -5    6.51    0.69
  -2   9  -5    5.20    0.54
   2   9   5    5.69    0.50
  -2   9  -5    4.95    0.60
  -3  -9  -5    2.48    0.49
   3  -9   5    2.83    0.28
   3  -9   5    1.84    0.37
  -3   9  -5    2.17    0.39
   3   9   5    2.48    0.40
   4  -9   5    5.10    0.62
  -4  -9  -5    7.15    0.78
  -4   9  -5    6.31    0.66
   4   9   5    6.65    0.59
   5  -9   5   14.92    0.99
  -5  -9  -5   12.88    0.99
   5   9   5   14.40    0.89
  -5   9  -5   14.71    0.96
  -6  -9  -5    7.84    0.89
   6  -9   5    9.31    0.95
   6   9   5    9.04    0.72
  -6   9  -5    9.20    0.81
   7  -9   5    8.86    0.83
  -7  -9  -5    9.80    1.00
  -7   9  -5    7.09    0.82
   7   9   5   10.34    0.79
   8  -9   5    0.07    0.30
  -8  -9  -5    0.32    0.37
   8   9   5    0.19    0.26
  -8   9  -5    0.27    0.31
   9  -9   5    0.60    0.46
  -9  -9  -5    2.65    0.61
  -9   9  -5    1.83    0.55
   9   9   5    1.90    0.46
 -10  -9  -5   -0.27    0.36
  10  -9   5   -0.21    0.38
  10   9   5    0.53    0.32
 -10   9  -5   -0.12    0.33
  11  -9   5    1.06    0.52
 -11  -9  -5    1.03    0.55
  11   9   5    2.05    0.54
 -11   9  -5    0.43    0.49
 -13 -10   5    0.99    0.49
  13 -10  -5    0.68    0.59
 -13  10   5   -0.32    0.32
  13  10  -5    0.46    0.47
  12 -10  -5   10.09    1.25
 -12 -10   5    9.69    1.09
 -12  10   5   10.76    1.10
  12  10  -5   11.13    1.18
 -11 -10   5    2.70    0.61
  11 -10  -5    3.22    0.72
  11  10  -5    3.48    0.69
 -11  10   5    2.54    0.57
  10 -10  -5    0.84    0.46
 -10 -10   5   -0.12    0.30
  10  10  -5   -0.12    0.30
 -10  10   5    0.02    0.26
   9 -10  -5    3.02    0.63
  -9 -10   5    4.57    0.70
  -9  10   5    5.29    0.71
   9  10  -5    4.26    0.67
   8 -10  -5   11.49    0.95
  -8 -10   5   12.46    0.94
  -8  10   5    9.65    0.83
   8  10  -5   10.18    0.91
  -7 -10   5   15.13    1.00
   7 -10  -5   17.26    1.06
   7 -10  -5   15.99    0.80
  -7  10   5   14.44    0.99
   7  10  -5   16.65    1.08
  -6 -10   5   13.61    0.92
   6 -10  -5   12.95    0.88
   6 -10  -5   14.36    0.72
  -6  10   5   13.32    0.91
   6  10  -5   14.68    0.99
   5 -10  -5   21.01    0.95
   5 -10  -5   20.60    1.04
  -5 -10   5   20.56    1.12
   5  10  -5   19.95    0.71
  -5  10   5   17.88    1.06
   5  10  -5   19.66    1.15
   4 -10  -5    1.06    0.28
   4 -10  -5    0.69    0.25
  -4 -10   5    1.29    0.34
   4  10  -5    0.42    0.31
  -4  10   5    0.98    0.30
   4  10  -5    1.03    0.16
   3 -10  -5    2.44    0.40
   3 -10  -5    3.10    0.37
  -3 -10   5    3.28    0.46
  -3  10   5    2.30    0.42
   3  10  -5    2.60    0.26
   3  10  -5    2.18    0.42
   2 -10  -5    0.99    0.31
  -2 -10   5    1.10    0.29
   2 -10  -5    1.01    0.22
   2  10  -5    1.29    0.21
   2  10  -5    1.10    0.37
  -2  10   5    1.40    0.33
   1 -10  -5    7.88    0.42
   1 -10  -5    7.92    0.64
  -1 -10   5    6.76    0.53
   1  10  -5    8.37    0.49
   1  10  -5    8.25    0.70
  -1  10   5    7.48    0.61
   0 -10   5   16.18    0.81
   0 -10  -5   16.77    0.96
   0 -10  -5   15.71    0.59
   0  10  -5   15.33    0.98
   0  10   5   15.99    0.91
   0  10  -5   16.49    0.78
   1 -10   5   11.12    0.61
  -1 -10  -5   10.52    0.79
  -1  10  -5   10.08    0.65
  -1  10  -5   10.32    0.81
   1  10   5   12.47    0.76
  -2 -10  -5   29.89    1.45
   2 -10   5   31.47    1.16
  -2  10  -5   31.26    1.50
   2  10   5   30.03    1.36
  -2  10  -5   30.84    1.32
   3 -10   5    4.64    0.61
  -3 -10  -5    5.99    0.71
   3 -10   5    4.80    0.35
   3  10   5    4.37    0.53
  -3  10  -5    4.86    0.57
   4 -10   5    4.22    0.58
  -4 -10  -5    5.29    0.67
  -4  10  -5    4.27    0.56
   4  10   5    5.48    0.63
   5 -10   5    0.34    0.30
  -5 -10  -5   -0.07    0.31
   5  10   5    0.44    0.25
  -5  10  -5    0.02    0.23
  -6 -10  -5    1.71    0.49
   6 -10   5    1.94    0.49
   6  10   5    1.77    0.41
  -6  10  -5    2.29    0.51
  -7 -10  -5   -0.05    0.32
   7 -10   5   -0.02    0.32
   7  10   5    0.03    0.24
  -7  10  -5    0.33    0.32
   8 -10   5    0.79    0.41
  -8 -10  -5    0.44    0.41
  -8  10  -5    0.13    0.33
   8  10   5    0.00    0.27
  -9 -10  -5    2.68    0.65
   9 -10   5    2.80    0.66
  -9  10  -5    3.44    0.70
   9  10   5    4.53    0.67
 -10 -10  -5   -0.04    0.42
  10 -10   5    0.41    0.46
  10  10   5   -0.36    0.26
 -10  10  -5    0.20    0.37
  13 -11  -5    1.62    0.71
 -13  11   5    2.08    0.59
 -12 -11   5    3.47    0.74
  12 -11  -5    3.20    0.78
  12  11  -5    3.41    0.74
 -12  11   5    2.93    0.65
 -11 -11   5   10.04    1.13
  11 -11  -5    9.57    1.13
  11  11  -5    7.50    0.96
 -11  11   5    7.53    0.92
  10 -11  -5    0.38    0.38
 -10 -11   5    1.33    0.48
  10  11  -5    1.10    0.45
 -10  11   5    0.71    0.41
  -9 -11   5   11.76    0.99
   9 -11  -5   11.67    1.04
   9  11  -5    9.12    0.99
  -9  11   5    9.70    0.86
  -8 -11   5   25.82    1.45
   8 -11  -5   26.87    1.47
  -8  11   5   23.46    1.37
   8  11  -5   28.48    1.50
  -7 -11   5    2.97    0.55
   7 -11  -5    2.47    0.51
   7  11  -5    1.95    0.46
  -7  11   5    3.21    0.58
   6 -11  -5    4.46    0.60
  -6 -11   5    3.70    0.56
   6 -11  -5    3.43    0.42
   6  11  -5    3.18    0.56
  -6  11   5    3.11    0.52
  -5 -11   5    9.75    0.80
   5 -11  -5    9.25    0.72
   5 -11  -5   10.56    0.66
  -5  11   5    9.83    0.78
   5  11  -5    9.45    0.80
   4 -11  -5   25.30    1.12
  -4 -11   5   23.81    1.21
   4 -11  -5   22.78    1.08
   4  11  -5   22.60    1.27
   4  11  -5   22.37    0.85
  -4  11   5   23.29    1.20
   3 -11  -5   38.60    1.55
  -3 -11   5   34.81    1.57
   3 -11  -5   39.78    1.46
  -3  11   5   36.95    1.61
   3  11  -5   36.21    1.69
   3  11  -5   38.17    1.30
   2 -11  -5    1.77    0.37
  -2 -11   5    2.10    0.38
   2 -11  -5    2.81    0.33
  -2  11   5    1.62    0.35
   2  11  -5    2.75    0.48
   2  11  -5    2.20    0.29
   1 -11  -5   52.55    2.01
  -1 -11   5   51.35    1.92
   1 -11  -5   52.28    1.70
   1  11  -5   51.30    1.79
   1  11  -5   50.03    2.08
  -1  11   5   53.11    2.02
   0 -11   5    5.77    0.50
   0 -11  -5    5.29    0.32
   0 -11  -5    5.76    0.66
   0  11  -5    5.41    0.45
   0  11   5    5.28    0.58
   0  11  -5    5.74    0.69
  -1 -11  -5   -0.05    0.21
   1 -11   5    0.01    0.16
   1  11   5    0.13    0.21
  -1  11  -5    0.16    0.29
  -1  11  -5    0.06    0.16
  -2 -11  -5   37.67    1.70
   2 -11   5   38.92    1.39
  -2  11  -5   36.01    1.73
   2  11   5   39.49    1.63
  -2  11  -5   35.67    1.53
   3 -11   5   11.15    0.60
   3 -11   5   10.90    0.82
  -3 -11  -5   10.62    0.90
  -3  11  -5   11.72    0.79
   3  11   5   10.41    0.77
  -4 -11  -5    0.18    0.34
   4 -11   5    0.62    0.30
  -4  11  -5    0.42    0.27
   4  11   5   -0.10    0.20
   5 -11   5    8.30    0.77
  -5 -11  -5    7.72    0.87
  -5  11  -5    5.39    0.69
   5  11   5    6.54    0.69
  -6 -11  -5    2.32    0.59
   6 -11   5    2.71    0.59
  -6  11  -5    3.07    0.58
   6  11   5    1.93    0.43
  -7 -11  -5    0.03    0.36
   7 -11   5    0.38    0.39
   7  11   5   -0.29    0.21
  -7  11  -5    0.02    0.28
   8 -11   5    8.01    0.97
  -8 -11  -5    8.02    0.99
  -8  11  -5    8.33    0.99
   8  11   5    9.00    0.80
   9 -11   5   14.26    1.24
  -9 -11  -5   12.60    1.15
  -9  11  -5   14.09    1.21
   9  11   5   12.42    0.97
 -10 -11  -5    0.65    0.52
  10 -11   5    1.65    0.58
 -10  11  -5    0.89    0.52
  10  11   5    0.69    0.39
  12 -12  -5    5.55    0.95
 -12 -12   5    4.03    0.79
 -12  12   5    3.30    0.68
  12  12  -5    3.27    0.71
  11 -12  -5    5.32    0.88
 -11 -12   5    6.49    0.97
  11  12  -5    6.45    0.91
 -11  12   5    4.89    0.78
 -10 -12   5    0.73    0.41
  10 -12  -5    0.43    0.42
 -10  12   5   -0.25    0.27
  10  12  -5    0.23    0.35
  -9 -12   5    2.57    0.60
   9 -12  -5    2.30    0.59
  -9  12   5    2.62    0.55
   9  12  -5    2.53    0.57
   8 -12  -5    3.07    0.60
  -8 -12   5    3.14    0.64
   8  12  -5    2.46    0.55
  -8  12   5    2.54    0.56
  -7 -12   5    2.69    0.54
   7 -12  -5    2.83    0.52
   7  12  -5    2.20    0.53
  -7  12   5    3.01    0.58
   6 -12  -5    2.06    0.46
   6 -12  -5    2.31    0.35
  -6 -12   5    1.75    0.45
   6  12  -5    2.06    0.49
  -6  12   5    3.06    0.53
   5 -12  -5    8.39    0.62
  -5 -12   5    7.56    0.79
   5 -12  -5    8.87    0.69
   5  12  -5    6.32    0.75
  -5  12   5    7.43    0.80
   4 -12  -5   11.18    0.76
   4 -12  -5   13.10    0.79
  -4 -12   5   12.42    0.85
   4  12  -5   12.02    0.90
   4  12  -5   12.21    0.58
  -4  12   5   12.31    0.88
   3 -12  -5    5.16    0.58
  -3 -12   5    5.39    0.64
   3 -12  -5    5.40    0.53
  -3  12   5    5.66    0.65
   3  12  -5    4.91    0.64
   3  12  -5    5.80    0.40
   2 -12  -5   12.64    0.84
   2 -12  -5   12.81    0.67
  -2 -12   5   12.34    0.82
   2  12  -5   11.70    0.64
   2  12  -5   15.19    0.97
  -2  12   5   11.49    0.82
  -1 -12   5    0.39    0.25
   1 -12  -5    0.81    0.34
   1 -12  -5    0.60    0.18
   1  12  -5    0.54    0.34
   1  12  -5    0.64    0.21
  -1  12   5    0.94    0.29
   0 -12   5    2.82    0.41
   0 -12  -5    2.88    0.27
   0 -12  -5    2.43    0.47
   0  12   5    3.23    0.50
   0  12  -5    2.32    0.51
   0  12  -5    2.86    0.38
  -1 -12  -5    1.08    0.40
   1 -12   5    1.20    0.27
  -1  12  -5    0.59    0.33
  -1  12  -5    1.51    0.32
   1  12   5    0.89    0.31
   2 -12   5   24.14    1.01
  -2 -12  -5   24.57    1.33
  -2  12  -5   23.47    1.16
  -2  12  -5   25.92    1.40
   2  12   5   22.59    1.22
  -3 -12  -5   16.86    1.12
   3 -12   5   13.04    0.95
   3  12   5   15.29    0.95
  -3  12  -5   16.20    0.96
  -4 -12  -5   -0.24    0.29
   4 -12   5   -0.03    0.28
   4  12   5    0.17    0.24
  -4  12  -5    0.64    0.32
   5 -12   5   19.15    1.21
  -5 -12  -5   17.92    1.26
   5  12   5   18.77    1.11
  -5  12  -5   20.55    1.20
   6 -12   5    0.31    0.33
  -6 -12  -5   -0.59    0.25
  -6  12  -5    0.47    0.34
   6  12   5    0.54    0.30
  -7 -12  -5    1.69    0.54
   7 -12   5    1.92    0.52
  -7  12  -5    1.73    0.49
   7  12   5    2.23    0.49
  -8 -12  -5    3.04    0.71
   8 -12   5    2.44    0.63
  -8  12  -5    2.27    0.59
   8  12   5    3.78    0.62
  -9 -12  -5    9.76    1.16
   9 -12   5   12.34    1.30
  -9  12  -5   13.63    1.18
   9  12   5   11.14    0.97
 -10 -12  -5    5.61    0.94
  10 -12   5    5.24    0.92
  10  12   5    4.08    0.69
 -10  12  -5    4.18    0.82
 -12 -13   5    0.80    0.49
  12 -13  -5    1.92    0.70
 -12  13   5    1.05    0.49
  12  13  -5    1.49    0.57
 -11 -13   5    1.05    0.54
  11 -13  -5    1.66    0.62
 -11  13   5    0.79    0.44
  11  13  -5    0.96    0.51
  10 -13  -5    1.36    0.55
 -10 -13   5    1.03    0.49
 -10  13   5    1.52    0.49
  10  13  -5    1.27    0.48
   9 -13  -5    2.98    0.65
  -9 -13   5    3.72    0.71
  -9  13   5    5.19    0.78
   9  13  -5    4.02    0.72
   8 -13  -5    0.96    0.43
  -8 -13   5    0.63    0.41
  -8  13   5    0.05    0.29
   8  13  -5    0.33    0.37
   7 -13  -5   24.66    1.40
  -7 -13   5   26.68    1.49
  -7  13   5   24.23    1.42
   7  13  -5   27.36    1.50
  -6 -13   5    0.43    0.32
   6 -13  -5   -0.17    0.24
  -6  13   5   -0.04    0.23
   6  13  -5   -0.26    0.28
   5 -13  -5   12.89    0.79
  -5 -13   5   12.98    0.97
   5 -13  -5   13.68    0.88
  -5  13   5   13.05    0.94
   5  13  -5   13.11    1.01
  -4 -13   5    0.78    0.33
   4 -13  -5    0.88    0.30
   4 -13  -5    0.62    0.31
  -4  13   5    0.64    0.34
   4  13  -5    0.44    0.35
   3 -13  -5    1.72    0.39
   3 -13  -5    1.48    0.31
  -3 -13   5    1.61    0.38
   3  13  -5    1.33    0.25
   3  13  -5    1.11    0.42
  -3  13   5    1.38    0.36
   2 -13  -5    8.61    0.74
  -2 -13   5    9.22    0.71
   2 -13  -5    9.96    0.60
   2  13  -5    9.42    0.57
  -2  13   5   10.29    0.80
   2  13  -5    9.54    0.85
   1 -13  -5   10.36    0.56
  -1 -13   5   11.37    0.74
   1 -13  -5    9.37    0.76
   1  13  -5    9.88    0.62
  -1  13   5   10.28    0.79
   1  13  -5    8.02    0.88
   0 -13   5    1.16    0.30
   0 -13  -5    1.13    0.36
   0  13   5    1.00    0.32
   0  13  -5    0.89    0.36
   0  13  -5    0.75    0.26
   1 -13   5    0.23    0.21
  -1 -13  -5   -0.45    0.23
   1  13   5   -0.12    0.18
  -1  13  -5   -0.01    0.32
  -1  13  -5   -0.37    0.14
  -2 -13  -5    0.13    0.33
   2 -13   5   -0.23    0.17
  -2  13  -5    0.06    0.29
  -2  13  -5   -0.19    0.19
   2  13   5    0.02    0.24
   3 -13   5    0.89    0.38
  -3 -13  -5    1.23    0.48
   3  13   5    0.87    0.34
  -3  13  -5    0.48    0.27
   4 -13   5    0.18    0.27
  -4 -13  -5    0.01    0.33
   4  13   5    0.16    0.25
  -4  13  -5    0.23    0.28
   5 -13   5    0.27    0.34
  -5 -13  -5   -0.17    0.33
   5  13   5    0.52    0.31
  -5  13  -5    0.64    0.34
  -6 -13  -5   23.31    1.47
   6 -13   5   21.92    1.40
   6  13   5   23.62    1.30
  -6  13  -5   24.79    1.42
  -7 -13  -5    1.63    0.55
   7 -13   5    2.33    0.61
   7  13   5    1.58    0.45
  -7  13  -5    1.32    0.46
  -8 -13  -5    5.39    0.89
   8 -13   5    7.01    0.98
   8  13   5    5.56    0.75
  -8  13  -5    6.45    0.91
  -9 -13  -5   -0.34    0.38
   9 -13   5   -0.03    0.39
  -9  13  -5    0.27    0.40
   9  13   5    0.01    0.29
 -11 -14   5    2.43    0.70
  11 -14  -5    1.55    0.64
  11  14  -5    1.74    0.58
 -11  14   5    2.04    0.58
 -10 -14   5    1.61    0.56
  10 -14  -5    1.65    0.58
 -10  14   5    1.36    0.52
  10  14  -5    1.39    0.51
   9 -14  -5   -0.05    0.38
  -9 -14   5   -0.11    0.33
  -9  14   5    0.17    0.32
   9  14  -5    0.42    0.41
   8 -14  -5   11.66    1.01
  -8 -14   5    7.65    1.00
  -8  14   5   11.12    0.99
   8  14  -5   11.11    1.00
  -7 -14   5    3.38    0.64
   7 -14  -5    2.60    0.56
   7  14  -5    3.20    0.61
  -7  14   5    2.02    0.54
   6 -14  -5    0.50    0.32
  -6 -14   5    0.75    0.38
   6  14  -5    0.92    0.39
  -6  14   5    0.59    0.34
  -5 -14   5    4.58    0.68
   5 -14  -5    3.78    0.56
   5 -14  -5    4.61    0.55
   5  14  -5    2.93    0.59
  -5  14   5    4.37    0.66
   4 -14  -5    6.91    0.69
  -4 -14   5    5.84    0.73
   4 -14  -5    6.35    0.66
   4  14  -5    6.89    0.86
  -4  14   5    5.91    0.71
   3 -14  -5   -0.12    0.25
  -3 -14   5    0.04    0.23
   3 -14  -5   -0.09    0.17
   3  14  -5   -0.03    0.14
  -3  14   5    0.49    0.29
   3  14  -5    0.02    0.30
   2 -14  -5    5.80    0.67
   2 -14  -5    7.02    0.53
  -2 -14   5    8.40    0.70
   2  14  -5    7.96    0.91
   2  14  -5    7.41    0.53
  -2  14   5    7.03    0.80
  -1 -14   5    3.45    0.49
   1 -14  -5    2.80    0.50
  -1  14   5    2.51    0.47
   1  14  -5    3.92    0.46
   1  14  -5    2.84    0.60
   0 -14  -5    2.65    0.53
   0 -14   5    2.46    0.41
   0  14  -5    1.79    0.34
   0  14  -5    2.62    0.57
   0  14   5    1.30    0.36
  -1 -14  -5    1.29    0.45
   1 -14   5    1.97    0.36
  -1  14  -5    1.71    0.51
  -1  14  -5    1.53    0.35
   1  14   5    1.74    0.44
  -2 -14  -5    5.54    0.76
  -2  14  -5    5.42    0.63
   2  14   5    5.12    0.65
  -2  14  -5    6.01    0.78
   3 -14   5    0.52    0.36
  -3 -14  -5    0.11    0.35
   3  14   5    0.55    0.29
  -3  14  -5    0.34    0.29
   4 -14   5    3.06    0.58
  -4 -14  -5    2.94    0.62
  -4  14  -5    2.81    0.54
   4  14   5    4.48    0.65
   5 -14   5    4.95    0.77
  -5 -14  -5    7.73    0.99
   5  14   5    7.30    0.82
  -6 -14  -5    1.57    0.55
   6 -14   5    2.18    0.58
   6  14   5    1.67    0.46
  -6  14  -5    1.70    0.48
   7 -14   5    3.73    0.76
  -7 -14  -5    4.24    0.79
   7  14   5    4.22    0.67
  -7  14  -5    3.95    0.72
   8 -14   5    5.79    0.93
  -8 -14  -5    5.23    0.91
  -8  14  -5    5.07    0.81
   8  14   5    4.50    0.69
   9 -14   5    0.64    0.46
  -9 -14  -5    0.63    0.49
  -9  14  -5    0.86    0.47
   9  14   5    0.27    0.39
 -11 -15   5    6.03    0.98
  11 -15  -5    4.33    0.87
  11  15  -5    5.19    0.88
 -11  15   5    6.03    0.92
  10 -15  -5   -0.30    0.38
 -10 -15   5    0.11    0.41
  10  15  -5    0.05    0.37
 -10  15   5   -0.48    0.29
  -9 -15   5   13.29    1.21
   9 -15  -5   12.23    1.12
  -9  15   5   12.47    1.27
   9  15  -5   12.88    1.16
   8 -15  -5    4.26    0.70
  -8 -15   5    3.57    0.69
   8  15  -5    4.09    0.73
  -8  15   5    3.25    0.63
  -7 -15   5    0.73    0.45
   7 -15  -5    1.09    0.45
  -7  15   5    1.69    0.50
   7  15  -5    1.02    0.45
   6 -15  -5   10.30    0.86
  -6 -15   5    8.22    0.97
   6  15  -5   12.17    1.01
  -6  15   5   11.30    0.97
   5 -15  -5   -0.31    0.23
  -5 -15   5    0.13    0.31
  -5  15   5    0.14    0.30
   5  15  -5    0.53    0.37
   4 -15  -5    5.28    0.60
  -4 -15   5    5.17    0.71
   4 -15  -5    4.96    0.61
   4  15  -5    5.41    0.76
  -4  15   5    5.75    0.75
   3 -15  -5   18.85    0.97
  -3 -15   5   16.49    1.08
   3 -15  -5   15.78    1.01
   3  15  -5   17.59    1.21
  -3  15   5   17.67    1.14
   2 -15  -5   19.47    1.18
  -2 -15   5   22.81    1.21
   2 -15  -5   22.44    1.05
  -2  15   5   21.16    1.26
   2  15  -5   21.38    1.01
   2  15  -5   21.26    1.33
  -1 -15   5    0.12    0.23
   1 -15  -5   -0.19    0.24
  -1  15   5    0.04    0.26
   1  15  -5   -0.18    0.32
   1  15  -5    0.24    0.21
   0 -15  -5   16.78    1.13
   0 -15   5   17.90    1.00
   0  15  -5   18.19    1.23
   0  15  -5   18.53    0.99
   0  15   5   17.90    1.10
   1 -15   5    1.09    0.31
  -1 -15  -5    0.50    0.37
   1  15   5    0.97    0.35
  -1  15  -5    0.39    0.41
  -1  15  -5    0.98    0.32
   2 -15   5    2.47    0.55
  -2 -15  -5    1.97    0.54
   2  15   5    3.04    0.53
  -2  15  -5    1.88    0.42
   3 -15   5    0.03    0.31
  -3 -15  -5    0.89    0.44
   3  15   5    0.59    0.34
  -3  15  -5    0.24    0.30
   4 -15   5   11.87    1.00
  -4 -15  -5    7.35    0.94
   4  15   5    9.81    0.88
  -4  15  -5    8.11    0.87
   5 -15   5    0.58    0.39
  -5 -15  -5    0.01    0.37
   5  15   5   -0.11    0.23
  -5  15  -5    0.36    0.31
  -6 -15  -5   -0.56    0.34
   6 -15   5   -0.05    0.33
  -6  15  -5    0.37    0.38
   6  15   5   -0.16    0.27
   7 -15   5    6.18    0.91
  -7 -15  -5    5.46    0.94
   7  15   5    6.00    0.78
  -7  15  -5    4.74    0.78
  -8 -15  -5   -0.16    0.42
   8 -15   5    1.02    0.51
   8  15   5    0.35    0.35
  -8  15  -5    0.11    0.38
  10 -16  -5    3.07    0.74
 -10 -16   5    3.95    0.82
  10  16  -5    3.31    0.71
 -10  16   5    3.29    0.74
  -9 -16   5    2.48    0.70
   9 -16  -5    3.58    0.73
  -9  16   5    3.94    0.76
   9  16  -5    2.66    0.65
   8 -16  -5    8.24    0.99
  -8 -16   5    7.68    1.00
   8  16  -5    5.32    0.84
  -8  16   5    8.25    1.04
   7 -16  -5   -0.15    0.34
  -7 -16   5    0.37    0.36
  -7  16   5   -0.24    0.26
   7  16  -5   -0.37    0.28
   6 -16  -5    0.48    0.35
  -6 -16   5    0.92    0.46
  -6  16   5    0.50    0.35
   6  16  -5    0.22    0.37
   5 -16  -5    0.36    0.31
  -5 -16   5    1.28    0.46
  -5  16   5    1.49    0.47
   5  16  -5    0.88    0.45
  -4 -16   5    3.32    0.63
   4 -16  -5    3.32    0.54
   4 -16  -5    2.54    0.47
   4  16  -5    2.38    0.60
  -4  16   5    2.64    0.56
   3 -16  -5   12.95    0.83
   3 -16  -5   12.93    0.95
  -3  16   5   12.48    0.99
   3  16  -5   11.75    1.03
  -2 -16   5    3.38    0.57
   2 -16  -5    4.59    0.65
   2  16  -5    2.69    0.57
  -2  16   5    4.32    0.67
   2  16  -5    3.68    0.47
  -1 -16   5    1.83    0.44
   1 -16  -5    1.86    0.47
   1  16  -5    2.84    0.43
  -1  16   5    1.79    0.49
   1  16  -5    1.69    0.55
   0 -16  -5    5.02    0.71
   0 -16   5    5.06    0.62
   0  16  -5    6.06    0.65
   0  16   5    5.69    0.74
   0  16  -5    6.43    0.84
   1 -16   5    1.31    0.38
  -1 -16  -5    0.96    0.44
   1  16   5    1.47    0.44
  -1  16  -5    1.47    0.47
  -1  16  -5    1.14    0.36
  -2 -16  -5    1.04    0.46
   2 -16   5    0.73    0.38
   2  16   5    0.92    0.39
  -2  16  -5    1.15    0.37
   3 -16   5    0.12    0.30
  -3 -16  -5    0.88    0.45
  -3  16  -5    0.42    0.31
   3  16   5    0.19    0.31
   4 -16   5    0.25    0.36
  -4 -16  -5    0.33    0.40
  -4  16  -5    0.36    0.31
   4  16   5    0.29    0.31
  -5 -16  -5   10.34    1.20
   5 -16   5    9.38    1.06
  -5  16  -5    7.33    0.87
   5  16   5    7.04    0.85
   6 -16   5    0.42    0.41
  -6 -16  -5    0.51    0.48
   6  16   5    0.11    0.33
  -6  16  -5    0.14    0.36
  -7 -16  -5   10.23    1.25
   7 -16   5   10.80    1.23
   7  16   5   10.26    1.06
  -7  16  -5   10.03    1.14
  -9 -17   5    1.79    0.62
  -9  17   5    3.18    0.73
  -8 -17   5    2.89    0.68
   8 -17  -5    4.52    0.79
   8  17  -5    3.18    0.69
  -8  17   5    3.36    0.74
  -7 -17   5    0.98    0.52
   7 -17  -5    1.57    0.51
   7  17  -5    1.25    0.53
  -7  17   5    1.11    0.49
   6 -17  -5    0.36    0.35
  -6 -17   5   -0.28    0.34
   6  17  -5    0.11    0.40
  -6  17   5   -0.25    0.32
  -5 -17   5    3.56    0.68
   5 -17  -5    2.51    0.53
   5  17  -5    2.67    0.62
  -5  17   5    2.41    0.59
   4 -17  -5   14.64    1.07
  -4 -17   5   16.01    1.15
   4 -17  -5   14.61    0.97
   4  17  -5   15.80    1.20
  -4  17   5   15.16    1.14
  -3 -17   5    3.23    0.60
   3 -17  -5    3.09    0.58
  -3  17   5    3.31    0.64
   3  17  -5    5.14    0.78
   2 -17  -5    3.93    0.64
  -2 -17   5    3.96    0.63
   2  17  -5    4.58    0.79
  -2  17   5    2.97    0.62
  -1 -17   5    6.43    0.73
   1 -17  -5    4.88    0.70
  -1  17   5    6.71    0.82
   1  17  -5    7.00    0.61
   1  17  -5    7.30    0.94
   0 -17  -5   16.36    1.16
   0 -17   5   16.61    1.02
   0  17  -5   17.07    1.01
   0  17   5   18.02    1.20
   0  17  -5   16.77    1.25
  -1 -17  -5   17.19    1.21
  -1  17  -5   14.21    0.97
  -1  17  -5   16.16    1.23
   1  17   5   15.91    1.13
   2 -17   5    1.40    0.46
  -2 -17  -5    1.36    0.52
  -2  17  -5    0.64    0.33
   2  17   5    1.13    0.41
   3 -17   5    0.38    0.39
  -3 -17  -5    0.93    0.46
  -3  17  -5    0.53    0.32
   3  17   5    0.77    0.39
  -4 -17  -5    0.19    0.42
   4 -17   5    0.36    0.40
  -4  17  -5    0.08    0.28
   4  17   5    0.03    0.30
   5 -17   5    4.36    0.76
  -5 -17  -5    3.70    0.75
   5  17   5    4.79    0.75
  -5  17  -5    3.35    0.67
   6 -17   5    0.21    0.40
  -6 -17  -5    0.14    0.45
   6  17   5    0.19    0.32
  -6  17  -5   -0.32    0.28
   7 -17   5   15.05    1.28
  -7 -17  -5   12.92    1.39
  -7  17  -5   12.64    1.27
   7  17   5   12.56    1.08
  -8 -18   5    2.85    0.71
   8 -18  -5    3.63    0.73
  -8  18   5    2.83    0.70
   8  18  -5    4.16    0.80
  -7 -18   5    0.70    0.49
   7 -18  -5    0.54    0.42
   7  18  -5    0.18    0.41
  -7  18   5    0.20    0.35
   6 -18  -5    8.30    0.94
  -6 -18   5    8.14    1.04
  -6  18   5    9.03    1.10
   6  18  -5    8.34    1.04
   5 -18  -5    6.92    0.82
  -5 -18   5    5.78    0.88
  -5  18   5    5.52    0.85
   5  18  -5    7.40    0.99
  -4 -18   5    0.53    0.40
   4  18  -5    0.51    0.40
  -4  18   5   -0.01    0.31
  -3 -18   5    3.18    0.63
   3 -18  -5    3.85    0.62
   3  18  -5    2.35    0.62
  -3  18   5    3.96    0.71
   2 -18  -5    8.61    0.91
  -2 -18   5    8.52    0.91
  -2  18   5    8.69    0.96
   2  18  -5    9.27    1.04
   1 -18  -5   15.07    1.10
  -1 -18   5   15.67    1.06
   1  18  -5   15.82    1.23
  -1  18   5   14.86    1.11
   0 -18  -5    0.12    0.35
   0 -18   5    0.80    0.36
   0  18  -5    0.87    0.49
   0  18  -5    0.14    0.26
   0  18   5    0.69    0.36
  -1 -18  -5    0.65    0.44
  -1  18  -5    1.37    0.41
   1  18   5    0.99    0.42
  -1  18  -5    0.28    0.38
  -2 -18  -5   14.00    1.17
   2 -18   5   13.93    1.11
  -2  18  -5   12.84    0.99
   2  18   5   14.86    1.10
   3 -18   5    3.66    0.68
  -3  18  -5    2.03    0.50
   3  18   5    2.41    0.57
  -4 -18  -5    0.04    0.41
   4 -18   5    0.62    0.46
   4  18   5   -0.20    0.28
[truncated: 453,679 more chars]
