# Supplementary material for: Synthesis, Structure and Stereochemistry of Dispirocompounds Based on Imidazothiazolotriazine and Pyrrolidineoxindole
Source: Int J Mol Sci. 2022 Nov 10;23(22):13820. doi: 10.3390/ijms232213820 (PMC9699425; doi:10.3390/ijms232213820)
Supplement: Supplementary file 1 [file ijms-23-13820-s001.zip › 4e.cif]

 
data_ia1309
 
_audit_creation_method            'SHELXL-2016/6'
_shelx_SHELXL_version_number      '2016/6'
_chemical_name_systematic         ?
_chemical_name_common             ?
_chemical_melting_point           ?
_chemical_formula_moiety
 'C25 H31 N7 O3 S, C H4 O '
_chemical_formula_sum
 'C26 H35 N7 O4 S' 
_chemical_formula_weight          541.67

loop_
 _atom_type_symbol
 _atom_type_description
 _atom_type_scat_dispersion_real
 _atom_type_scat_dispersion_imag
 _atom_type_scat_source
 'C'  'C'   0.0033   0.0016
 'International Tables Vol C Tables 4.2.6.8 and 6.1.1.4'
 'H'  'H'   0.0000   0.0000
 'International Tables Vol C Tables 4.2.6.8 and 6.1.1.4'
 'N'  'N'   0.0061   0.0033
 'International Tables Vol C Tables 4.2.6.8 and 6.1.1.4'
 'O'  'O'   0.0106   0.0060
 'International Tables Vol C Tables 4.2.6.8 and 6.1.1.4'
 'S'  'S'   0.1246   0.1234
 'International Tables Vol C Tables 4.2.6.8 and 6.1.1.4'
 
_space_group_crystal_system       orthorhombic
_space_group_IT_number            19
_space_group_name_H-M_alt         'P 21 21 21'
_space_group_name_Hall            'P 2ac 2ab'
 
_shelx_space_group_comment
;
The symmetry employed for this shelxl refinement is uniquely defined
by the following loop, which should always be used as a source of
symmetry information in preference to the above space-group names.
They are only intended as comments.
;
 
loop_
 _space_group_symop_operation_xyz
 'x, y, z'
 '-x+1/2, -y, z+1/2'
 '-x, y+1/2, -z+1/2'
 'x+1/2, -y+1/2, -z'
 
_cell_length_a                    9.5788(2)
_cell_length_b                    16.7852(3)
_cell_length_c                    18.1337(3)
_cell_angle_alpha                 90
_cell_angle_beta                  90
_cell_angle_gamma                 90
_cell_volume                      2915.57(9)
_cell_formula_units_Z             4
_cell_measurement_temperature     566(2)
_cell_measurement_reflns_used     281
_cell_measurement_theta_min       3
_cell_measurement_theta_max       25
 
_exptl_crystal_description        prism
_exptl_crystal_colour             colourless
_exptl_crystal_density_meas       ?
_exptl_crystal_density_method     ?
_exptl_crystal_density_diffrn     1.234          
_exptl_crystal_F_000              1152
_exptl_transmission_factor_min    ?
_exptl_transmission_factor_max    ?
_exptl_crystal_size_max           0.280
_exptl_crystal_size_mid           0.260
_exptl_crystal_size_min           0.230
_exptl_absorpt_coefficient_mu     0.154
_shelx_estimated_absorpt_T_min    0.958
_shelx_estimated_absorpt_T_max    0.966
_exptl_absorpt_correction_type    multi-scan
_exptl_absorpt_correction_T_min   ?
_exptl_absorpt_correction_T_max   ?
_exptl_absorpt_process_details    'SADABS'
_exptl_absorpt_special_details    ?
_diffrn_ambient_temperature       296(2)
_diffrn_radiation_wavelength      0.71073
_diffrn_radiation_type            MoK\a
_diffrn_source                    ?
_diffrn_measurement_device_type   'Bruker APEX D8 QUEST PHOTON II detector'
_diffrn_measurement_method        'phi and omega scans'
_diffrn_detector_area_resol_mean  ?
_diffrn_reflns_number             44223
_diffrn_reflns_av_unetI/netI      0.0861
_diffrn_reflns_av_R_equivalents   0.0869
_diffrn_reflns_limit_h_min        -13
_diffrn_reflns_limit_h_max        13
_diffrn_reflns_limit_k_min        -18
_diffrn_reflns_limit_k_max        23
_diffrn_reflns_limit_l_min        -25
_diffrn_reflns_limit_l_max        25
_diffrn_reflns_theta_min          2.246
_diffrn_reflns_theta_max          30.536
_diffrn_reflns_theta_full         25.242
_diffrn_measured_fraction_theta_max   0.999
_diffrn_measured_fraction_theta_full  1.000
_diffrn_reflns_Laue_measured_fraction_max    0.999
_diffrn_reflns_Laue_measured_fraction_full   1.000
_diffrn_reflns_point_group_measured_fraction_max   0.998
_diffrn_reflns_point_group_measured_fraction_full  1.000
_reflns_number_total              8926
_reflns_number_gt                 4752
_reflns_threshold_expression      'I>2\s(I)'
_reflns_Friedel_coverage          0.799
_reflns_Friedel_fraction_max      0.998
_reflns_Friedel_fraction_full     1.000
 
_reflns_special_details
;
 Reflections were merged by SHELXL according to the crystal
 class for the calculation of statistics and refinement.
 
 Structure factors included contributions from the .fab file.
 
 _reflns_Friedel_fraction is defined as the number of unique
 Friedel pairs measured divided by the number that would be
 possible theoretically, ignoring centric projections and
 systematic absences.
;
 
_computing_data_collection        'Bruker APEX D8 QUEST'
_computing_cell_refinement        'Bruker SAINT'
_computing_data_reduction         'Bruker SAINT'
_computing_structure_solution     'SHELXS-97 (Sheldrick, 1997)'
_computing_structure_refinement 'SHELXL-97 (Sheldrick, 1997)'
_computing_molecular_graphics     'Bruker SHELXTL'
_computing_publication_material   'Bruker SHELXTL'
_refine_special_details           ?
_refine_ls_structure_factor_coef  Fsqd
_refine_ls_matrix_type            full
_refine_ls_weighting_scheme       calc
_refine_ls_weighting_details
'w=1/[\s^2^(Fo^2^)+(0.0678P)^2^] where P=(Fo^2^+2Fc^2^)/3'
_atom_sites_solution_primary      ?
_atom_sites_solution_secondary    ?
_atom_sites_solution_hydrogens    mixed
_refine_ls_hydrogen_treatment     mixed
_refine_ls_extinction_method      none
_refine_ls_extinction_coef        .
_refine_ls_abs_structure_details
;
 Flack x determined using 1499 quotients [(I+)-(I-)]/[(I+)+(I-)]
 (Parsons, Flack and Wagner, Acta Cryst. B69 (2013) 249-259).
;
_refine_ls_abs_structure_Flack    0.49(4)
_chemical_absolute_configuration  ?
_refine_ls_number_reflns          8926
_refine_ls_number_parameters      374
_refine_ls_number_restraints      0
_refine_ls_R_factor_all           0.1323
_refine_ls_R_factor_gt            0.0572
_refine_ls_wR_factor_ref          0.1458
_refine_ls_wR_factor_gt           0.1199
_refine_ls_goodness_of_fit_ref    0.982
_refine_ls_restrained_S_all       0.982
_refine_ls_shift/su_max           0.021
_refine_ls_shift/su_mean          0.002
 
loop_
 _atom_site_label
 _atom_site_type_symbol
 _atom_site_fract_x
 _atom_site_fract_y
 _atom_site_fract_z
 _atom_site_U_iso_or_equiv
 _atom_site_adp_type
 _atom_site_occupancy
 _atom_site_site_symmetry_order  
 _atom_site_calc_flag
 _atom_site_refinement_flags_posn
 _atom_site_refinement_flags_adp
 _atom_site_refinement_flags_occupancy
 _atom_site_disorder_assembly
 _atom_site_disorder_group
S1 S 0.35385(10) 0.46056(6) 0.27326(5) 0.0468(3) Uani 1 1 d . . . . .
O1 O 0.7265(3) 0.27162(17) 0.07689(15) 0.0553(7) Uani 1 1 d . . . . .
O2 O 0.1564(3) 0.26054(15) 0.28772(14) 0.0589(7) Uani 1 1 d . . . . .
O3 O 0.2181(3) 0.53542(16) 0.41771(13) 0.0522(7) Uani 1 1 d . . . . .
N1 N 0.5494(3) 0.35805(19) 0.04596(16) 0.0448(7) Uani 1 1 d . . . . .
N2 N 0.4970(3) 0.25192(18) 0.11269(15) 0.0439(7) Uani 1 1 d . . . . .
N3 N 0.2568(3) 0.27783(18) 0.14601(16) 0.0426(7) Uani 1 1 d . . . . .
H3N H 0.169(4) 0.288(2) 0.126(2) 0.046(10) Uiso 1 1 d . . . . .
N4 N 0.2754(3) 0.33401(16) 0.20372(15) 0.0382(7) Uani 1 1 d . . . . .
N5 N 0.4069(3) 0.42670(18) 0.13244(16) 0.0427(7) Uani 1 1 d . . . . .
N6 N 0.1912(4) 0.3403(2) 0.44421(16) 0.0549(9) Uani 1 1 d . . . . .
N7 N 0.0393(3) 0.56275(17) 0.33798(16) 0.0438(7) Uani 1 1 d . . . . .
C1 C 0.6030(4) 0.2919(2) 0.07847(19) 0.0418(8) Uani 1 1 d . . . . .
C2 C 0.4071(4) 0.3704(2) 0.0701(2) 0.0455(9) Uani 1 1 d . . . . .
H2A H 0.349551 0.390629 0.029520 0.055 Uiso 1 1 calc R U . . .
C3 C 0.3642(4) 0.2860(2) 0.09033(18) 0.0419(8) Uani 1 1 d . . . . .
H3A H 0.332825 0.258773 0.045479 0.050 Uiso 1 1 calc R U . . .
C4 C 0.3476(4) 0.40465(19) 0.19161(19) 0.0379(8) Uani 1 1 d . . . . .
C5 C 0.2196(4) 0.3201(2) 0.2716(2) 0.0401(8) Uani 1 1 d . . . . .
C6 C 0.2427(4) 0.3906(2) 0.32342(18) 0.0385(8) Uani 1 1 d . . . . .
C7 C 0.3087(4) 0.3649(2) 0.3976(2) 0.0504(10) Uani 1 1 d . . . . .
H7A H 0.373181 0.321067 0.390262 0.060 Uiso 1 1 calc R U . . .
H7B H 0.358712 0.409016 0.419907 0.060 Uiso 1 1 calc R U . . .
C8 C 0.0633(4) 0.3741(3) 0.4149(2) 0.0517(10) Uani 1 1 d . . . . .
H8A H 0.016557 0.405401 0.452476 0.062 Uiso 1 1 calc R U . . .
H8B H 0.000685 0.331929 0.399215 0.062 Uiso 1 1 calc R U . . .
C9 C 0.1021(4) 0.4275(2) 0.34856(18) 0.0389(8) Uani 1 1 d . . . . .
C10 C 0.1295(4) 0.5141(2) 0.37381(18) 0.0401(8) Uani 1 1 d . . . . .
C11 C -0.0531(4) 0.5188(2) 0.2930(2) 0.0452(9) Uani 1 1 d . . . . .
C12 C -0.1666(5) 0.5474(3) 0.2542(2) 0.0659(12) Uani 1 1 d . . . . .
H12A H -0.187520 0.601444 0.252146 0.079 Uiso 1 1 calc R U . . .
C13 C -0.2472(5) 0.4910(3) 0.2188(3) 0.0759(13) Uani 1 1 d . . . . .
H13A H -0.325090 0.507949 0.192445 0.091 Uiso 1 1 calc R U . . .
C14 C -0.2176(5) 0.4118(3) 0.2206(3) 0.0719(13) Uani 1 1 d . . . . .
H14A H -0.275668 0.375994 0.196334 0.086 Uiso 1 1 calc R U . . .
C15 C -0.1005(4) 0.3837(3) 0.2588(2) 0.0568(11) Uani 1 1 d . . . . .
H15A H -0.079156 0.329663 0.259693 0.068 Uiso 1 1 calc R U . . .
C16 C -0.0170(4) 0.4389(2) 0.29534(18) 0.0451(9) Uani 1 1 d . . . . .
C17 C 0.1989(6) 0.3622(4) 0.5255(3) 0.0475(13) Uani 0.704(4) 1 d . . P A 1
H17A H 0.194041 0.420300 0.530401 0.057 Uiso 0.704(4) 1 calc R U P A 1
C18 C 0.3377(7) 0.3334(4) 0.5554(3) 0.0661(16) Uani 0.704(4) 1 d . . P A 1
H18A H 0.413439 0.360277 0.530055 0.079 Uiso 0.704(4) 1 calc R U P A 1
H18B H 0.347107 0.276578 0.546807 0.079 Uiso 0.704(4) 1 calc R U P A 1
C19 C 0.3465(13) 0.3512(7) 0.6414(6) 0.082(3) Uani 0.704(4) 1 d . . P A 1
H19A H 0.358483 0.407975 0.649032 0.098 Uiso 0.704(4) 1 calc R U P A 1
H19B H 0.427138 0.324235 0.661961 0.098 Uiso 0.704(4) 1 calc R U P A 1
C20 C 0.2104(12) 0.3223(9) 0.6826(5) 0.083(3) Uani 0.704(4) 1 d . . P A 1
H20A H 0.212166 0.264611 0.685584 0.099 Uiso 0.704(4) 1 calc R U P A 1
H20B H 0.212344 0.342775 0.732642 0.099 Uiso 0.704(4) 1 calc R U P A 1
C21 C 0.0911(8) 0.3446(5) 0.6510(3) 0.0729(18) Uani 0.704(4) 1 d . . P A 1
H21A H 0.080062 0.401624 0.657479 0.087 Uiso 0.704(4) 1 calc R U P A 1
H21B H 0.014454 0.318740 0.676499 0.087 Uiso 0.704(4) 1 calc R U P A 1
C22 C 0.0802(7) 0.3252(5) 0.5682(3) 0.0628(17) Uani 0.704(4) 1 d . . P A 1
H22A H 0.081654 0.267931 0.561480 0.075 Uiso 0.704(4) 1 calc R U P A 1
H22B H -0.007895 0.345123 0.549310 0.075 Uiso 0.704(4) 1 calc R U P A 1
C17' C 0.2482(16) 0.3170(9) 0.5168(7) 0.0475(13) Uani 0.296(4) 1 d . . P A 2
H17B H 0.334816 0.286673 0.510406 0.057 Uiso 0.296(4) 1 calc R U P A 2
C18' C 0.2770(18) 0.3942(11) 0.5603(8) 0.0661(16) Uani 0.296(4) 1 d . . P A 2
H18C H 0.350155 0.423901 0.535585 0.079 Uiso 0.296(4) 1 calc R U P A 2
H18D H 0.193350 0.426815 0.560034 0.079 Uiso 0.296(4) 1 calc R U P A 2
C19' C 0.317(4) 0.381(2) 0.6335(18) 0.082(3) Uani 0.296(4) 1 d . . P A 2
H19C H 0.294284 0.427055 0.662859 0.098 Uiso 0.296(4) 1 calc R U P A 2
H19D H 0.417498 0.373256 0.635389 0.098 Uiso 0.296(4) 1 calc R U P A 2
C20' C 0.246(4) 0.307(2) 0.6676(15) 0.083(3) Uani 0.296(4) 1 d . . P A 2
H20C H 0.319647 0.277589 0.692030 0.099 Uiso 0.296(4) 1 calc R U P A 2
H20D H 0.186412 0.327556 0.706553 0.099 Uiso 0.296(4) 1 calc R U P A 2
C21' C 0.1719(19) 0.2541(11) 0.6343(8) 0.0729(18) Uani 0.296(4) 1 d . . P A 2
H21C H 0.083021 0.250041 0.659677 0.087 Uiso 0.296(4) 1 calc R U P A 2
H21D H 0.218600 0.203183 0.639481 0.087 Uiso 0.296(4) 1 calc R U P A 2
C22' C 0.1420(17) 0.2675(11) 0.5518(7) 0.0628(17) Uani 0.296(4) 1 d . . P A 2
H22C H 0.138167 0.216340 0.527018 0.075 Uiso 0.296(4) 1 calc R U P A 2
H22D H 0.051586 0.292839 0.546378 0.075 Uiso 0.296(4) 1 calc R U P A 2
C23 C 0.6355(4) 0.4235(2) 0.0208(2) 0.0561(10) Uani 1 1 d . . . . .
H23A H 0.721184 0.403046 0.000953 0.084 Uiso 1 1 calc R U . . .
H23B H 0.655745 0.458217 0.061541 0.084 Uiso 1 1 calc R U . . .
H23C H 0.586708 0.452754 -0.016678 0.084 Uiso 1 1 calc R U . . .
C24 C 0.5095(5) 0.1683(2) 0.1314(2) 0.0608(11) Uani 1 1 d . . . . .
H24A H 0.605805 0.155538 0.139961 0.091 Uiso 1 1 calc R U . . .
H24B H 0.474391 0.136486 0.091546 0.091 Uiso 1 1 calc R U . . .
H24C H 0.456432 0.157523 0.175240 0.091 Uiso 1 1 calc R U . . .
C25 C 0.0332(5) 0.6479(2) 0.3496(2) 0.0564(11) Uani 1 1 d . . . . .
H25A H 0.117049 0.665315 0.373766 0.085 Uiso 1 1 calc R U . . .
H25B H -0.045993 0.660580 0.379864 0.085 Uiso 1 1 calc R U . . .
H25C H 0.024597 0.674473 0.302936 0.085 Uiso 1 1 calc R U . . .
O1S O 1.0041(3) 0.3330(2) 0.07194(19) 0.0756(9) Uani 1 1 d . . . . .
H1S H 0.892721 0.328538 0.074346 0.17(3) Uiso 1 1 d R . . . .
C1S C 1.0240(6) 0.4163(3) 0.0676(3) 0.0811(15) Uani 1 1 d . . . . .
H1SA H 1.007707 0.439769 0.115073 0.12(2) Uiso 1 1 calc R . . . .
H1SB H 0.959898 0.438430 0.032402 0.11(2) Uiso 1 1 calc R . . . .
H1SC H 1.117998 0.427334 0.052247 0.16(3) Uiso 1 1 calc R . . . .
 
loop_
 _atom_site_aniso_label
 _atom_site_aniso_U_11
 _atom_site_aniso_U_22
 _atom_site_aniso_U_33
 _atom_site_aniso_U_23
 _atom_site_aniso_U_13
 _atom_site_aniso_U_12
S1 0.0518(5) 0.0435(5) 0.0449(5) -0.0084(4) 0.0102(4) -0.0110(5)
O1 0.0380(15) 0.0667(18) 0.0612(16) -0.0091(14) -0.0009(13) 0.0085(14)
O2 0.0786(19) 0.0427(14) 0.0554(15) -0.0043(12) 0.0149(15) -0.0155(15)
O3 0.0574(16) 0.0530(15) 0.0463(13) -0.0125(13) -0.0101(13) -0.0050(14)
N1 0.0387(16) 0.057(2) 0.0383(15) 0.0025(15) 0.0029(13) 0.0018(15)
N2 0.0421(17) 0.0470(18) 0.0425(16) -0.0040(14) -0.0009(14) 0.0044(14)
N3 0.0351(17) 0.0492(18) 0.0437(16) -0.0134(14) 0.0001(14) -0.0044(14)
N4 0.0391(16) 0.0350(15) 0.0404(15) -0.0058(12) 0.0014(13) -0.0011(13)
N5 0.0445(17) 0.0442(17) 0.0394(16) 0.0009(13) 0.0052(14) 0.0044(14)
N6 0.062(2) 0.063(2) 0.0397(16) 0.0085(16) -0.0068(15) -0.0068(17)
N7 0.0473(18) 0.0395(16) 0.0447(16) -0.0037(13) -0.0023(14) 0.0063(14)
C1 0.041(2) 0.051(2) 0.0330(17) -0.0082(16) -0.0014(15) 0.0013(17)
C2 0.040(2) 0.061(2) 0.0349(17) 0.0036(17) -0.0042(16) 0.0060(18)
C3 0.041(2) 0.052(2) 0.0324(17) -0.0083(15) -0.0053(15) 0.0018(18)
C4 0.0332(18) 0.0378(18) 0.0428(18) 0.0003(15) -0.0007(16) 0.0043(16)
C5 0.0418(19) 0.0358(18) 0.0427(18) -0.0031(16) 0.0022(17) 0.0029(16)
C6 0.0397(19) 0.0382(18) 0.0375(17) -0.0024(15) 0.0049(15) 0.0005(16)
C7 0.053(2) 0.050(2) 0.049(2) 0.0011(18) -0.0082(18) 0.0040(18)
C8 0.057(3) 0.056(2) 0.043(2) 0.0027(18) 0.0118(18) -0.005(2)
C9 0.0393(19) 0.0406(18) 0.0368(17) -0.0045(15) 0.0018(15) -0.0029(16)
C10 0.047(2) 0.044(2) 0.0290(15) -0.0071(14) 0.0048(16) -0.0005(17)
C11 0.043(2) 0.047(2) 0.046(2) -0.0039(17) -0.0015(16) 0.0004(17)
C12 0.059(3) 0.071(3) 0.068(3) -0.003(2) -0.011(2) 0.009(2)
C13 0.053(3) 0.104(4) 0.071(3) -0.004(3) -0.017(2) 0.005(3)
C14 0.056(3) 0.092(4) 0.068(3) -0.022(3) -0.015(2) -0.013(3)
C15 0.060(3) 0.063(3) 0.047(2) -0.012(2) -0.001(2) -0.013(2)
C16 0.041(2) 0.058(2) 0.0362(17) -0.0056(16) 0.0007(16) -0.0059(18)
C17 0.055(4) 0.052(4) 0.036(2) 0.004(3) -0.007(2) 0.001(3)
C18 0.067(4) 0.080(4) 0.051(3) 0.014(3) -0.008(3) 0.003(3)
C19 0.094(7) 0.109(11) 0.043(4) 0.016(5) -0.035(4) -0.002(6)
C20 0.086(8) 0.130(8) 0.032(5) -0.006(4) 0.024(4) 0.015(6)
C21 0.079(5) 0.090(5) 0.050(3) 0.010(3) 0.000(3) -0.001(4)
C22 0.066(4) 0.082(5) 0.040(3) 0.007(3) -0.006(3) -0.012(3)
C17' 0.055(4) 0.052(4) 0.036(2) 0.004(3) -0.007(2) 0.001(3)
C18' 0.067(4) 0.080(4) 0.051(3) 0.014(3) -0.008(3) 0.003(3)
C19' 0.094(7) 0.109(11) 0.043(4) 0.016(5) -0.035(4) -0.002(6)
C20' 0.086(8) 0.130(8) 0.032(5) -0.006(4) 0.024(4) 0.015(6)
C21' 0.079(5) 0.090(5) 0.050(3) 0.010(3) 0.000(3) -0.001(4)
C22' 0.066(4) 0.082(5) 0.040(3) 0.007(3) -0.006(3) -0.012(3)
C23 0.051(2) 0.067(3) 0.050(2) 0.005(2) 0.003(2) -0.003(2)
C24 0.061(3) 0.048(2) 0.074(3) -0.004(2) 0.003(2) 0.006(2)
C25 0.067(3) 0.041(2) 0.062(2) -0.0024(19) 0.005(2) 0.004(2)
O1S 0.0470(18) 0.078(2) 0.102(2) 0.0002(19) -0.0068(18) 0.0039(17)
C1S 0.057(3) 0.087(4) 0.099(4) 0.007(3) -0.003(3) -0.003(3)
 
_geom_special_details
;
 All esds (except the esd in the dihedral angle between two l.s. planes)
 are estimated using the full covariance matrix.  The cell esds are taken
 into account individually in the estimation of esds in distances, angles
 and torsion angles; correlations between esds in cell parameters are only
 used when they are defined by crystal symmetry.  An approximate (isotropic)
 treatment of cell esds is used for estimating esds involving l.s. planes.
;
 
loop_
 _geom_bond_atom_site_label_1
 _geom_bond_atom_site_label_2
 _geom_bond_distance
 _geom_bond_site_symmetry_2
 _geom_bond_publ_flag
S1 C4 1.754(3) . ?
S1 C6 1.828(3) . ?
O1 C1 1.231(4) . ?
O2 C5 1.204(4) . ?
O3 C10 1.217(4) . ?
N1 C1 1.358(5) . ?
N1 C2 1.446(5) . ?
N1 C23 1.448(5) . ?
N2 C1 1.367(5) . ?
N2 C24 1.449(5) . ?
N2 C3 1.452(5) . ?
N3 N4 1.420(4) . ?
N3 C3 1.448(5) . ?
N3 H3N 0.93(4) . ?
N4 C5 1.362(4) . ?
N4 C4 1.390(4) . ?
N5 C4 1.269(4) . ?
N5 C2 1.474(5) . ?
N6 C8 1.451(5) . ?
N6 C7 1.468(5) . ?
N6 C17' 1.477(13) . ?
N6 C17 1.521(6) . ?
N7 C10 1.355(4) . ?
N7 C11 1.411(4) . ?
N7 C25 1.447(5) . ?
C2 C3 1.520(5) . ?
C2 H2A 0.9800 . ?
C3 H3A 0.9800 . ?
C5 C6 1.527(5) . ?
C6 C7 1.547(5) . ?
C6 C9 1.551(5) . ?
C7 H7A 0.9700 . ?
C7 H7B 0.9700 . ?
C8 C9 1.545(5) . ?
C8 H8A 0.9700 . ?
C8 H8B 0.9700 . ?
C9 C16 1.506(5) . ?
C9 C10 1.547(5) . ?
C11 C12 1.381(6) . ?
C11 C16 1.385(5) . ?
C12 C13 1.380(6) . ?
C12 H12A 0.9300 . ?
C13 C14 1.360(7) . ?
C13 H13A 0.9300 . ?
C14 C15 1.400(6) . ?
C14 H14A 0.9300 . ?
C15 C16 1.392(5) . ?
C15 H15A 0.9300 . ?
C17 C22 1.510(8) . ?
C17 C18 1.516(9) . ?
C17 H17A 0.9800 . ?
C18 C19 1.590(13) . ?
C18 H18A 0.9700 . ?
C18 H18B 0.9700 . ?
C19 C20 1.579(18) . ?
C19 H19A 0.9700 . ?
C19 H19B 0.9700 . ?
C20 C21 1.333(15) . ?
C20 H20A 0.9700 . ?
C20 H20B 0.9700 . ?
C21 C22 1.539(9) . ?
C21 H21A 0.9700 . ?
C21 H21B 0.9700 . ?
C22 H22A 0.9700 . ?
C22 H22B 0.9700 . ?
C17' C22' 1.46(2) . ?
C17' C18' 1.54(2) . ?
C17' H17B 0.9800 . ?
C18' C19' 1.40(3) . ?
C18' H18C 0.9700 . ?
C18' H18D 0.9700 . ?
C19' C20' 1.54(5) . ?
C19' H19C 0.9700 . ?
C19' H19D 0.9700 . ?
C20' C21' 1.28(4) . ?
C20' H20C 0.9700 . ?
C20' H20D 0.9700 . ?
C21' C22' 1.54(2) . ?
C21' H21C 0.9700 . ?
C21' H21D 0.9700 . ?
C22' H22C 0.9700 . ?
C22' H22D 0.9700 . ?
C23 H23A 0.9600 . ?
C23 H23B 0.9600 . ?
C23 H23C 0.9600 . ?
C24 H24A 0.9600 . ?
C24 H24B 0.9600 . ?
C24 H24C 0.9600 . ?
C25 H25A 0.9600 . ?
C25 H25B 0.9600 . ?
C25 H25C 0.9600 . ?
O1S C1S 1.414(6) . ?
O1S H1S 1.0703 . ?
C1S H1SA 0.9600 . ?
C1S H1SB 0.9600 . ?
C1S H1SC 0.9600 . ?
 
loop_
 _geom_angle_atom_site_label_1
 _geom_angle_atom_site_label_2
 _geom_angle_atom_site_label_3
 _geom_angle
 _geom_angle_site_symmetry_1
 _geom_angle_site_symmetry_3
 _geom_angle_publ_flag
C4 S1 C6 93.22(16) . . ?
C1 N1 C2 110.0(3) . . ?
C1 N1 C23 122.8(3) . . ?
C2 N1 C23 121.6(3) . . ?
C1 N2 C24 121.4(3) . . ?
C1 N2 C3 109.3(3) . . ?
C24 N2 C3 121.3(3) . . ?
N4 N3 C3 111.2(3) . . ?
N4 N3 H3N 106(2) . . ?
C3 N3 H3N 111(2) . . ?
C5 N4 C4 119.0(3) . . ?
C5 N4 N3 120.2(3) . . ?
C4 N4 N3 120.8(3) . . ?
C4 N5 C2 117.5(3) . . ?
C8 N6 C7 109.0(3) . . ?
C8 N6 C17' 137.9(7) . . ?
C7 N6 C17' 107.7(6) . . ?
C8 N6 C17 107.5(4) . . ?
C7 N6 C17 116.9(3) . . ?
C10 N7 C11 111.2(3) . . ?
C10 N7 C25 123.5(3) . . ?
C11 N7 C25 125.2(3) . . ?
O1 C1 N1 125.4(3) . . ?
O1 C1 N2 126.0(4) . . ?
N1 C1 N2 108.5(3) . . ?
N1 C2 N5 109.0(3) . . ?
N1 C2 C3 101.2(3) . . ?
N5 C2 C3 114.3(3) . . ?
N1 C2 H2A 110.6 . . ?
N5 C2 H2A 110.6 . . ?
C3 C2 H2A 110.6 . . ?
N3 C3 N2 113.0(3) . . ?
N3 C3 C2 116.7(3) . . ?
N2 C3 C2 101.4(3) . . ?
N3 C3 H3A 108.5 . . ?
N2 C3 H3A 108.5 . . ?
C2 C3 H3A 108.5 . . ?
N5 C4 N4 127.2(3) . . ?
N5 C4 S1 122.8(3) . . ?
N4 C4 S1 109.9(2) . . ?
O2 C5 N4 124.0(3) . . ?
O2 C5 C6 124.5(3) . . ?
N4 C5 C6 111.5(3) . . ?
C5 C6 C7 112.3(3) . . ?
C5 C6 C9 111.4(3) . . ?
C7 C6 C9 102.2(3) . . ?
C5 C6 S1 106.0(2) . . ?
C7 C6 S1 111.9(3) . . ?
C9 C6 S1 113.3(2) . . ?
N6 C7 C6 105.4(3) . . ?
N6 C7 H7A 110.7 . . ?
C6 C7 H7A 110.7 . . ?
N6 C7 H7B 110.7 . . ?
C6 C7 H7B 110.7 . . ?
H7A C7 H7B 108.8 . . ?
N6 C8 C9 108.0(3) . . ?
N6 C8 H8A 110.1 . . ?
C9 C8 H8A 110.1 . . ?
N6 C8 H8B 110.1 . . ?
C9 C8 H8B 110.1 . . ?
H8A C8 H8B 108.4 . . ?
C16 C9 C10 101.5(3) . . ?
C16 C9 C8 113.0(3) . . ?
C10 C9 C8 110.8(3) . . ?
C16 C9 C6 121.3(3) . . ?
C10 C9 C6 108.3(3) . . ?
C8 C9 C6 101.9(3) . . ?
O3 C10 N7 125.5(3) . . ?
O3 C10 C9 126.1(3) . . ?
N7 C10 C9 108.4(3) . . ?
C12 C11 C16 123.3(4) . . ?
C12 C11 N7 127.3(4) . . ?
C16 C11 N7 109.4(3) . . ?
C13 C12 C11 116.1(4) . . ?
C13 C12 H12A 122.0 . . ?
C11 C12 H12A 122.0 . . ?
C14 C13 C12 122.8(5) . . ?
C14 C13 H13A 118.6 . . ?
C12 C13 H13A 118.6 . . ?
C13 C14 C15 120.6(4) . . ?
C13 C14 H14A 119.7 . . ?
C15 C14 H14A 119.7 . . ?
C16 C15 C14 118.1(4) . . ?
C16 C15 H15A 120.9 . . ?
C14 C15 H15A 120.9 . . ?
C11 C16 C15 119.1(4) . . ?
C11 C16 C9 109.4(3) . . ?
C15 C16 C9 131.0(4) . . ?
C22 C17 C18 110.2(5) . . ?
C22 C17 N6 111.2(5) . . ?
C18 C17 N6 108.2(5) . . ?
C22 C17 H17A 109.1 . . ?
C18 C17 H17A 109.1 . . ?
N6 C17 H17A 109.1 . . ?
C17 C18 C19 109.7(6) . . ?
C17 C18 H18A 109.7 . . ?
C19 C18 H18A 109.7 . . ?
C17 C18 H18B 109.7 . . ?
C19 C18 H18B 109.7 . . ?
H18A C18 H18B 108.2 . . ?
C18 C19 C20 111.3(9) . . ?
C18 C19 H19A 109.4 . . ?
C20 C19 H19A 109.4 . . ?
C18 C19 H19B 109.4 . . ?
C20 C19 H19B 109.4 . . ?
H19A C19 H19B 108.0 . . ?
C21 C20 C19 114.7(9) . . ?
C21 C20 H20A 108.6 . . ?
C19 C20 H20A 108.6 . . ?
C21 C20 H20B 108.6 . . ?
C19 C20 H20B 108.6 . . ?
H20A C20 H20B 107.6 . . ?
C20 C21 C22 114.7(7) . . ?
C20 C21 H21A 108.6 . . ?
C22 C21 H21A 108.6 . . ?
C20 C21 H21B 108.6 . . ?
C22 C21 H21B 108.6 . . ?
H21A C21 H21B 107.6 . . ?
C17 C22 C21 111.3(5) . . ?
C17 C22 H22A 109.4 . . ?
C21 C22 H22A 109.4 . . ?
C17 C22 H22B 109.4 . . ?
C21 C22 H22B 109.4 . . ?
H22A C22 H22B 108.0 . . ?
C22' C17' N6 106.3(11) . . ?
C22' C17' C18' 112.3(13) . . ?
N6 C17' C18' 107.4(11) . . ?
C22' C17' H17B 110.2 . . ?
N6 C17' H17B 110.2 . . ?
C18' C17' H17B 110.2 . . ?
C19' C18' C17' 113.3(19) . . ?
C19' C18' H18C 108.9 . . ?
C17' C18' H18C 108.9 . . ?
C19' C18' H18D 108.9 . . ?
C17' C18' H18D 108.9 . . ?
H18C C18' H18D 107.7 . . ?
C18' C19' C20' 113(3) . . ?
C18' C19' H19C 109.0 . . ?
C20' C19' H19C 109.0 . . ?
C18' C19' H19D 109.0 . . ?
C20' C19' H19D 109.0 . . ?
H19C C19' H19D 107.8 . . ?
C21' C20' C19' 127(3) . . ?
C21' C20' H20C 105.4 . . ?
C19' C20' H20C 105.4 . . ?
C21' C20' H20D 105.5 . . ?
C19' C20' H20D 105.4 . . ?
H20C C20' H20D 106.0 . . ?
C20' C21' C22' 117(2) . . ?
C20' C21' H21C 108.0 . . ?
C22' C21' H21C 108.0 . . ?
C20' C21' H21D 108.0 . . ?
C22' C21' H21D 108.0 . . ?
H21C C21' H21D 107.2 . . ?
C17' C22' C21' 112.1(13) . . ?
C17' C22' H22C 109.2 . . ?
C21' C22' H22C 109.2 . . ?
C17' C22' H22D 109.2 . . ?
C21' C22' H22D 109.2 . . ?
H22C C22' H22D 107.9 . . ?
N1 C23 H23A 109.5 . . ?
N1 C23 H23B 109.5 . . ?
H23A C23 H23B 109.5 . . ?
N1 C23 H23C 109.5 . . ?
H23A C23 H23C 109.5 . . ?
H23B C23 H23C 109.5 . . ?
N2 C24 H24A 109.5 . . ?
N2 C24 H24B 109.5 . . ?
H24A C24 H24B 109.5 . . ?
N2 C24 H24C 109.5 . . ?
H24A C24 H24C 109.5 . . ?
H24B C24 H24C 109.5 . . ?
N7 C25 H25A 109.5 . . ?
N7 C25 H25B 109.5 . . ?
H25A C25 H25B 109.5 . . ?
N7 C25 H25C 109.5 . . ?
H25A C25 H25C 109.5 . . ?
H25B C25 H25C 109.5 . . ?
C1S O1S H1S 101.9 . . ?
O1S C1S H1SA 109.5 . . ?
O1S C1S H1SB 109.5 . . ?
H1SA C1S H1SB 109.5 . . ?
O1S C1S H1SC 109.5 . . ?
H1SA C1S H1SC 109.5 . . ?
H1SB C1S H1SC 109.5 . . ?
 
loop_
 _geom_torsion_atom_site_label_1
 _geom_torsion_atom_site_label_2
 _geom_torsion_atom_site_label_3
 _geom_torsion_atom_site_label_4
 _geom_torsion
 _geom_torsion_site_symmetry_1
 _geom_torsion_site_symmetry_2
 _geom_torsion_site_symmetry_3
 _geom_torsion_site_symmetry_4
 _geom_torsion_publ_flag
C3 N3 N4 C5 -157.3(3) . . . . ?
C3 N3 N4 C4 24.3(4) . . . . ?
C2 N1 C1 O1 -169.8(4) . . . . ?
C23 N1 C1 O1 -16.0(5) . . . . ?
C2 N1 C1 N2 10.5(4) . . . . ?
C23 N1 C1 N2 164.3(3) . . . . ?
C24 N2 C1 O1 -19.9(6) . . . . ?
C3 N2 C1 O1 -169.1(3) . . . . ?
C24 N2 C1 N1 159.8(3) . . . . ?
C3 N2 C1 N1 10.6(4) . . . . ?
C1 N1 C2 N5 95.2(4) . . . . ?
C23 N1 C2 N5 -59.0(4) . . . . ?
C1 N1 C2 C3 -25.6(4) . . . . ?
C23 N1 C2 C3 -179.8(3) . . . . ?
C4 N5 C2 N1 -125.4(3) . . . . ?
C4 N5 C2 C3 -13.0(5) . . . . ?
N4 N3 C3 N2 76.8(4) . . . . ?
N4 N3 C3 C2 -40.1(4) . . . . ?
C1 N2 C3 N3 -151.3(3) . . . . ?
C24 N2 C3 N3 59.5(4) . . . . ?
C1 N2 C3 C2 -25.7(3) . . . . ?
C24 N2 C3 C2 -174.9(3) . . . . ?
N1 C2 C3 N3 152.8(3) . . . . ?
N5 C2 C3 N3 35.9(4) . . . . ?
N1 C2 C3 N2 29.7(3) . . . . ?
N5 C2 C3 N2 -87.3(3) . . . . ?
C2 N5 C4 N4 -3.5(5) . . . . ?
C2 N5 C4 S1 173.4(2) . . . . ?
C5 N4 C4 N5 179.2(3) . . . . ?
N3 N4 C4 N5 -2.3(5) . . . . ?
C5 N4 C4 S1 2.0(4) . . . . ?
N3 N4 C4 S1 -179.5(2) . . . . ?
C6 S1 C4 N5 177.9(3) . . . . ?
C6 S1 C4 N4 -4.7(3) . . . . ?
C4 N4 C5 O2 -179.3(3) . . . . ?
N3 N4 C5 O2 2.2(5) . . . . ?
C4 N4 C5 C6 2.7(4) . . . . ?
N3 N4 C5 C6 -175.8(3) . . . . ?
O2 C5 C6 C7 53.7(5) . . . . ?
N4 C5 C6 C7 -128.3(3) . . . . ?
O2 C5 C6 C9 -60.1(5) . . . . ?
N4 C5 C6 C9 117.8(3) . . . . ?
O2 C5 C6 S1 176.2(3) . . . . ?
N4 C5 C6 S1 -5.8(3) . . . . ?
C4 S1 C6 C5 5.9(2) . . . . ?
C4 S1 C6 C7 128.6(3) . . . . ?
C4 S1 C6 C9 -116.5(2) . . . . ?
C8 N6 C7 C6 -19.5(4) . . . . ?
C17' N6 C7 C6 -178.6(7) . . . . ?
C17 N6 C7 C6 -141.7(4) . . . . ?
C5 C6 C7 N6 -85.1(4) . . . . ?
C9 C6 C7 N6 34.3(4) . . . . ?
S1 C6 C7 N6 155.8(2) . . . . ?
C7 N6 C8 C9 -3.6(4) . . . . ?
C17' N6 C8 C9 146.0(9) . . . . ?
C17 N6 C8 C9 124.2(4) . . . . ?
N6 C8 C9 C16 156.5(3) . . . . ?
N6 C8 C9 C10 -90.4(4) . . . . ?
N6 C8 C9 C6 24.7(4) . . . . ?
C5 C6 C9 C16 -41.6(4) . . . . ?
C7 C6 C9 C16 -161.6(3) . . . . ?
S1 C6 C9 C16 77.9(4) . . . . ?
C5 C6 C9 C10 -158.1(3) . . . . ?
C7 C6 C9 C10 81.8(3) . . . . ?
S1 C6 C9 C10 -38.7(3) . . . . ?
C5 C6 C9 C8 85.0(3) . . . . ?
C7 C6 C9 C8 -35.1(3) . . . . ?
S1 C6 C9 C8 -155.6(2) . . . . ?
C11 N7 C10 O3 -177.9(3) . . . . ?
C25 N7 C10 O3 -2.3(6) . . . . ?
C11 N7 C10 C9 2.9(4) . . . . ?
C25 N7 C10 C9 178.4(3) . . . . ?
C16 C9 C10 O3 180.0(3) . . . . ?
C8 C9 C10 O3 59.8(5) . . . . ?
C6 C9 C10 O3 -51.2(4) . . . . ?
C16 C9 C10 N7 -0.8(3) . . . . ?
C8 C9 C10 N7 -121.0(3) . . . . ?
C6 C9 C10 N7 128.0(3) . . . . ?
C10 N7 C11 C12 173.4(4) . . . . ?
C25 N7 C11 C12 -2.1(6) . . . . ?
C10 N7 C11 C16 -4.0(4) . . . . ?
C25 N7 C11 C16 -179.5(3) . . . . ?
C16 C11 C12 C13 1.9(6) . . . . ?
N7 C11 C12 C13 -175.1(4) . . . . ?
C11 C12 C13 C14 -0.6(7) . . . . ?
C12 C13 C14 C15 -0.8(8) . . . . ?
C13 C14 C15 C16 0.9(7) . . . . ?
C12 C11 C16 C15 -1.8(6) . . . . ?
N7 C11 C16 C15 175.6(3) . . . . ?
C12 C11 C16 C9 -174.1(4) . . . . ?
N7 C11 C16 C9 3.4(4) . . . . ?
C14 C15 C16 C11 0.4(5) . . . . ?
C14 C15 C16 C9 170.7(4) . . . . ?
C10 C9 C16 C11 -1.6(4) . . . . ?
C8 C9 C16 C11 117.1(4) . . . . ?
C6 C9 C16 C11 -121.5(3) . . . . ?
C10 C9 C16 C15 -172.6(4) . . . . ?
C8 C9 C16 C15 -53.9(5) . . . . ?
C6 C9 C16 C15 67.4(5) . . . . ?
C8 N6 C17 C22 63.6(6) . . . . ?
C7 N6 C17 C22 -173.5(5) . . . . ?
C8 N6 C17 C18 -175.3(4) . . . . ?
C7 N6 C17 C18 -52.3(6) . . . . ?
C22 C17 C18 C19 -55.3(8) . . . . ?
N6 C17 C18 C19 -177.1(6) . . . . ?
C17 C18 C19 C20 48.7(10) . . . . ?
C18 C19 C20 C21 -48.0(13) . . . . ?
C19 C20 C21 C22 51.3(14) . . . . ?
C18 C17 C22 C21 57.8(8) . . . . ?
N6 C17 C22 C21 177.7(5) . . . . ?
C20 C21 C22 C17 -56.9(11) . . . . ?
C8 N6 C17' C22' 49.9(16) . . . . ?
C7 N6 C17' C22' -160.3(10) . . . . ?
C8 N6 C17' C18' -70.6(14) . . . . ?
C7 N6 C17' C18' 79.2(12) . . . . ?
C22' C17' C18' C19' 57(3) . . . . ?
N6 C17' C18' C19' 173(2) . . . . ?
C17' C18' C19' C20' -34(3) . . . . ?
C18' C19' C20' C21' 10(5) . . . . ?
C19' C20' C21' C22' -4(4) . . . . ?
N6 C17' C22' C21' -167.2(13) . . . . ?
C18' C17' C22' C21' -50.0(19) . . . . ?
C20' C21' C22' C17' 25(3) . . . . ?
 
_refine_diff_density_max    0.415
_refine_diff_density_min   -0.214

_publ_section_references 
;
Bruker, Programs APEX II, version 2.0-1; SAINT, version 7.23A;
SADABS, version 2004/1; XPREP, version 2005/2;
SHELXTL, version 6.1. Bruker AXS Inc., Madison, WI, USA, 2005.

G.M. Sheldrick, Programs SHELXS97 (crystal structure solution)
and SHELXL97 (crystal structure refinement), University  of
Gottingen, Germany, 1997.
;

_shelx_res_file
;
TITL a_a.res in P2(1)2(1)2(1)
    a_sq.res
    created by SHELXL-2016/6 at 14:57:37 on 19-Nov-2020
REM Old TITL a in P2(1)2(1)2(1)

REM SHELXT solution in P2(1)2(1)2(1)
REM R1 0.157,  Rweak 0.047,  Alpha 0.001,  Orientation as input
REM Flack x =  0.468 ( 0.039 ) from Parsons' quotients
REM Formula found by SHELXT:  C27 N7 O3 S

CELL  0.71073   9.5788  16.7852  18.1337   90.000   90.000   90.000
ZERR    4.000   0.0002   0.0003   0.0003    0.000    0.000    0.000
LATT -1
SYMM 1/2-X, -Y, 1/2+Z
SYMM -X, 1/2+Y, 1/2-Z
SYMM 1/2+X, 1/2-Y, -Z
SFAC C H N O S
UNIT 104 140 28 16 4
TEMP 293-298
SIZE 0.28 0.26 0.23

L.S. 5 0   19
BOND $H
HTAB
CONF
ACTA
FMAP 2
PLAN 20

eadp C17 C17'
eadp C18 C18'
eadp C19 C19'
eadp C20 C20'
eadp C21 C21'
eadp C22 C22'

ABIN
WGHT    0.067800
FVAR       0.21642   0.70411
S1    5    0.353848    0.460557    0.273261    11.00000    0.05184    0.04350 =
         0.04493   -0.00843    0.01016   -0.01097
O1    4    0.726510    0.271621    0.076894    11.00000    0.03804    0.06671 =
         0.06123   -0.00911   -0.00092    0.00853
O2    4    0.156418    0.260543    0.287720    11.00000    0.07858    0.04270 =
         0.05544   -0.00427    0.01487   -0.01549
O3    4    0.218060    0.535419    0.417711    11.00000    0.05736    0.05300 =
         0.04629   -0.01247   -0.01010   -0.00502
N1    3    0.549369    0.358046    0.045960    11.00000    0.03866    0.05738 =
         0.03835    0.00251    0.00292    0.00180
N2    3    0.496995    0.251922    0.112688    11.00000    0.04214    0.04696 =
         0.04248   -0.00401   -0.00087    0.00436
N3    3    0.256798    0.277835    0.146008    11.00000    0.03510    0.04917 =
         0.04368   -0.01338    0.00008   -0.00443
H3N   2    0.168614    0.287832    0.126488    11.00000    0.04609
N4    3    0.275409    0.334006    0.203719    11.00000    0.03909    0.03504 =
         0.04040   -0.00578    0.00145   -0.00111
N5    3    0.406925    0.426696    0.132444    11.00000    0.04450    0.04417 =
         0.03936    0.00086    0.00523    0.00444
N6    3    0.191176    0.340287    0.444206    11.00000    0.06177    0.06338 =
         0.03970    0.00847   -0.00683   -0.00680
N7    3    0.039259    0.562753    0.337978    11.00000    0.04733    0.03948 =
         0.04467   -0.00368   -0.00231    0.00629
C1    1    0.603020    0.291939    0.078472    11.00000    0.04119    0.05125 =
         0.03304   -0.00816   -0.00145    0.00130
C2    1    0.407092    0.370371    0.070081    11.00000    0.04035    0.06124 =
         0.03485    0.00362   -0.00423    0.00601
AFIX  13
H2A   2    0.349551    0.390629    0.029520    11.00000   -1.20000
AFIX   0
C3    1    0.364199    0.285985    0.090329    11.00000    0.04113    0.05210 =
         0.03238   -0.00830   -0.00526    0.00177
AFIX  13
H3A   2    0.332825    0.258773    0.045479    11.00000   -1.20000
AFIX   0
C4    1    0.347557    0.404652    0.191611    11.00000    0.03322    0.03779 =
         0.04283    0.00028   -0.00067    0.00431
C5    1    0.219573    0.320095    0.271598    11.00000    0.04176    0.03581 =
         0.04270   -0.00309    0.00222    0.00293
C6    1    0.242726    0.390568    0.323419    11.00000    0.03970    0.03824 =
         0.03748   -0.00244    0.00491    0.00054
C7    1    0.308730    0.364938    0.397555    11.00000    0.05288    0.04954 =
         0.04864    0.00106   -0.00818    0.00404
AFIX  23
H7A   2    0.373181    0.321067    0.390262    11.00000   -1.20000
H7B   2    0.358712    0.409016    0.419907    11.00000   -1.20000
AFIX   0
C8    1    0.063258    0.374094    0.414886    11.00000    0.05680    0.05552 =
         0.04284    0.00267    0.01176   -0.00487
AFIX  23
H8A   2    0.016557    0.405401    0.452476    11.00000   -1.20000
H8B   2    0.000685    0.331929    0.399215    11.00000   -1.20000
AFIX   0
C9    1    0.102070    0.427480    0.348560    11.00000    0.03934    0.04056 =
         0.03685   -0.00453    0.00179   -0.00292
C10   1    0.129530    0.514100    0.373806    11.00000    0.04710    0.04414 =
         0.02896   -0.00713    0.00481   -0.00046
C11   1   -0.053065    0.518786    0.292994    11.00000    0.04271    0.04704 =
         0.04588   -0.00392   -0.00150    0.00043
C12   1   -0.166608    0.547386    0.254225    11.00000    0.05856    0.07074 =
         0.06846   -0.00262   -0.01075    0.00859
AFIX  43
H12A  2   -0.187520    0.601444    0.252146    11.00000   -1.20000
AFIX   0
C13   1   -0.247201    0.491032    0.218755    11.00000    0.05302    0.10356 =
         0.07126   -0.00370   -0.01746    0.00522
AFIX  43
H13A  2   -0.325090    0.507949    0.192445    11.00000   -1.20000
AFIX   0
C14   1   -0.217598    0.411809    0.220629    11.00000    0.05618    0.09175 =
         0.06789   -0.02178   -0.01465   -0.01283
AFIX  43
H14A  2   -0.275668    0.375994    0.196334    11.00000   -1.20000
AFIX   0
C15   1   -0.100542    0.383700    0.258787    11.00000    0.05983    0.06334 =
         0.04721   -0.01152   -0.00074   -0.01257
AFIX  43
H15A  2   -0.079156    0.329663    0.259693    11.00000   -1.20000
AFIX   0
C16   1   -0.017024    0.438887    0.295344    11.00000    0.04073    0.05826 =
         0.03619   -0.00563    0.00070   -0.00591
PART   1
C17   1    0.198868    0.362223    0.525485    21.00000    0.05481    0.05171 =
         0.03596    0.00429   -0.00721    0.00144
AFIX  13
H17A  2    0.194041    0.420300    0.530401    21.00000   -1.20000
AFIX   0
C18   1    0.337747    0.333367    0.555398    21.00000    0.06716    0.07995 =
         0.05133    0.01372   -0.00793    0.00297
AFIX  23
H18A  2    0.413439    0.360277    0.530055    21.00000   -1.20000
H18B  2    0.347107    0.276578    0.546807    21.00000   -1.20000
AFIX   0
C19   1    0.346492    0.351193    0.641372    21.00000    0.09408    0.10910 =
         0.04294    0.01630   -0.03459   -0.00218
AFIX  23
H19A  2    0.358483    0.407975    0.649032    21.00000   -1.20000
H19B  2    0.427138    0.324235    0.661961    21.00000   -1.20000
AFIX   0
C20   1    0.210447    0.322303    0.682629    21.00000    0.08598    0.13016 =
         0.03214   -0.00599    0.02363    0.01549
AFIX  23
H20A  2    0.212166    0.264611    0.685584    21.00000   -1.20000
H20B  2    0.212344    0.342775    0.732642    21.00000   -1.20000
AFIX   0
C21   1    0.091092    0.344604    0.651017    21.00000    0.07943    0.08976 =
         0.04951    0.01049    0.00018   -0.00109
AFIX  23
H21A  2    0.080062    0.401624    0.657479    21.00000   -1.20000
H21B  2    0.014454    0.318740    0.676499    21.00000   -1.20000
AFIX   0
C22   1    0.080176    0.325250    0.568249    21.00000    0.06617    0.08221 =
         0.04007    0.00727   -0.00583   -0.01170
AFIX  23
H22A  2    0.081654    0.267931    0.561480    21.00000   -1.20000
H22B  2   -0.007895    0.345123    0.549310    21.00000   -1.20000
AFIX   0
PART   2
C17'  1    0.248222    0.316997    0.516767   -21.00000    0.05481    0.05171 =
         0.03596    0.00429   -0.00721    0.00144
AFIX  13
H17B  2    0.334816    0.286673    0.510406   -21.00000   -1.20000
AFIX   0
C18'  1    0.276962    0.394215    0.560312   -21.00000    0.06716    0.07995 =
         0.05133    0.01372   -0.00793    0.00297
AFIX  23
H18C  2    0.350155    0.423901    0.535585   -21.00000   -1.20000
H18D  2    0.193350    0.426815    0.560034   -21.00000   -1.20000
AFIX   0
C19'  1    0.317096    0.380513    0.633531   -21.00000    0.09408    0.10910 =
         0.04294    0.01630   -0.03459   -0.00218
AFIX  23
H19C  2    0.294284    0.427055    0.662859   -21.00000   -1.20000
H19D  2    0.417498    0.373256    0.635389   -21.00000   -1.20000
AFIX   0
C20'  1    0.245695    0.306952    0.667605   -21.00000    0.08598    0.13016 =
         0.03214   -0.00599    0.02363    0.01549
AFIX  23
H20C  2    0.319647    0.277589    0.692030   -21.00000   -1.20000
H20D  2    0.186412    0.327556    0.706553   -21.00000   -1.20000
AFIX   0
C21'  1    0.171860    0.254140    0.634285   -21.00000    0.07943    0.08976 =
         0.04951    0.01049    0.00018   -0.00109
AFIX  23
H21C  2    0.083021    0.250041    0.659677   -21.00000   -1.20000
H21D  2    0.218600    0.203183    0.639481   -21.00000   -1.20000
AFIX   0
C22'  1    0.142010    0.267497    0.551817   -21.00000    0.06617    0.08221 =
         0.04007    0.00727   -0.00583   -0.01170
AFIX  23
H22C  2    0.138167    0.216340    0.527018   -21.00000   -1.20000
H22D  2    0.051586    0.292839    0.546378   -21.00000   -1.20000
AFIX   0
PART   0
C23   1    0.635509    0.423534    0.020826    11.00000    0.05129    0.06685 =
         0.05012    0.00522    0.00309   -0.00311
AFIX 137
H23A  2    0.721184    0.403046    0.000953    11.00000   -1.50000
H23B  2    0.655745    0.458217    0.061541    11.00000   -1.50000
H23C  2    0.586708    0.452754   -0.016678    11.00000   -1.50000
AFIX   0
C24   1    0.509457    0.168314    0.131441    11.00000    0.06110    0.04787 =
         0.07356   -0.00448    0.00280    0.00627
AFIX 137
H24A  2    0.605805    0.155538    0.139961    11.00000   -1.50000
H24B  2    0.474391    0.136486    0.091546    11.00000   -1.50000
H24C  2    0.456432    0.157523    0.175240    11.00000   -1.50000
AFIX   0
C25   1    0.033220    0.647944    0.349615    11.00000    0.06652    0.04089 =
         0.06180   -0.00243    0.00492    0.00395
AFIX 137
H25A  2    0.117049    0.665315    0.373766    11.00000   -1.50000
H25B  2   -0.045993    0.660580    0.379864    11.00000   -1.50000
H25C  2    0.024597    0.674473    0.302936    11.00000   -1.50000
AFIX   0
O1S   4    1.004091    0.332958    0.071936    11.00000    0.04702    0.07802 =
         0.10169    0.00018   -0.00682    0.00386
AFIX   3
H1S   2    0.892721    0.328538    0.074346    11.00000    0.17264
AFIX   0
C1S   1    1.024024    0.416318    0.067564    11.00000    0.05748    0.08657 =
         0.09921    0.00720   -0.00345   -0.00289
AFIX 137
H1SA  2    1.007707    0.439769    0.115073    11.00000    0.11833
H1SB  2    0.959898    0.438430    0.032402    11.00000    0.11247
H1SC  2    1.117998    0.427334    0.052247    11.00000    0.15635

AFIX   0
HKLF 4


REM  a_a.res in P2(1)2(1)2(1)
REM R1 =  0.0572 for    4752 Fo > 4sig(Fo)  and  0.1323 for all    8926 data
REM    374 parameters refined using      0 restraints

END

WGHT      0.0676      0.0000

REM Instructions for potential hydrogen bonds
EQIV $1 x-1, y, z
HTAB N3 O1S_$1
EQIV $2 -x+1/2, -y+1, z-1/2
HTAB C2 O3_$2
EQIV $3 x-1/2, -y+1/2, -z
HTAB C3 O1_$3
HTAB C7 O3
EQIV $4 -x+1, y+1/2, -z+1/2
HTAB C25 O1_$4
HTAB O1S O1

REM Highest difference peak  0.415,  deepest hole -0.214,  1-sigma level  0.043
Q1    1   0.1498  0.1947  0.4765  11.00000  0.05    0.41
Q2    1  -0.1007  0.3586  0.5521  11.00000  0.05    0.18
Q3    1   0.1750  0.2444  0.4410  11.00000  0.05    0.16
Q4    1   0.3987  0.1422  0.1514  11.00000  0.05    0.16
Q5    1   0.1781  0.1987  0.6106  11.00000  0.05    0.15
Q6    1   0.3991  0.1334  0.0290  11.00000  0.05    0.15
Q7    1   0.5203  0.2557  0.6563  11.00000  0.05    0.15
Q8    1   0.1647  0.2329  0.5226  11.00000  0.05    0.15
Q9    1   0.2755  0.4761  0.4735  11.00000  0.05    0.15
Q10   1   0.3155  0.1739  0.5226  11.00000  0.05    0.15
Q11   1   0.2674  0.2413  0.0411  11.00000  0.05    0.15
Q12   1   1.1101  0.4237  0.1018  11.00000  0.05    0.15
Q13   1   0.4873  0.3041  0.5141  11.00000  0.05    0.14
Q14   1   0.2614  0.3227  0.7373  11.00000  0.05    0.14
Q15   1   0.2551  0.4148  0.5463  11.00000  0.05    0.14
Q16   1   0.3217  0.4612  0.6538  11.00000  0.05    0.14
Q17   1   0.1449  0.1756  0.5494  11.00000  0.05    0.14
Q18   1   0.5293  0.3207 -0.0076  11.00000  0.05    0.14
Q19   1   0.4950  0.3121  0.4953  11.00000  0.05    0.14
Q20   1   0.6062  0.4729  0.0232  11.00000  0.05    0.14
;
_shelx_res_checksum    8494

_shelx_hkl_file
;
   1   0   0   -0.05    0.08
   1   0   0    0.12    0.11
  -1   0   0    0.15    0.13
  -1   0   0    0.16    0.10
   2   0   0  410.19   14.39
   2   0   0  421.06   14.15
   2   0   0  416.50   14.33
   2   0   0  416.79   14.33
  -2   0   0  411.96   14.31
  -2   0   0  403.35   14.30
   3   0   0    0.20    0.26
  -3   0   0   -0.08    0.22
   3   0   0    0.05    0.26
   3   0   0   -0.48    0.32
  -3   0   0   -0.19    0.31
   3   0   0    0.20    0.40
   4   0   0   60.29    2.93
   4   0   0   62.54    3.08
   4   0   0   64.49    2.69
   4   0   0   63.37    2.97
  -4   0   0   69.25    2.99
  -5   0   0    0.06    0.33
   5   0   0   -0.22    0.47
   5   0   0    0.69    0.55
  -6   0   0    4.02    0.90
   6   0   0    3.61    1.00
   6   0   0    2.87    0.78
   7   0   0    0.20    0.88
   7   0   0    0.48    0.80
  -7   0   0    0.16    0.56
  -8   0   0   48.87    3.08
   8   0   0   47.44    3.13
   8   0   0   46.83    2.74
  -9   0   0    0.42    0.85
   9   0   0    0.54    1.09
   9   0   0    1.13    1.29
  10   0   0    2.87    1.64
  10   0   0    4.02    1.74
 -10   0   0    2.18    1.09
  11   0   0    0.48    0.67
 -11   0   0    0.69    1.34
  12   0   0   -2.30    2.01
 -12   0   0   -0.39    1.42
  12   0   0    1.97    1.11
 -13   0   0   -1.04    1.63
  13   0   0    1.60    2.77
  -1  -1   0  950.08   35.16
  -1   1   0  970.78   34.73
   1  -1   0  931.41   34.53
   1   1   0  925.98   34.95
  -2   1   0   57.33    2.27
   2   1   0   50.11    2.31
   2  -1   0   54.00    2.14
   2   1   0   52.69    2.22
   2  -1   0   54.99    2.38
  -2   1   0   53.64    2.35
  -2  -1   0   55.16    2.34
   2  -1   0   52.41    2.19
   2  -1   0   55.13    2.26
  -2  -1   0   54.64    2.24
  -3   1   0   71.38    3.02
   3  -1   0   69.10    3.21
  -3  -1   0   69.45    2.99
  -3  -1   0   74.44    3.14
   3  -1   0   70.99    2.94
   3   1   0   73.76    3.15
   3  -1   0   70.92    3.40
   3  -1   0   70.69    2.92
   4  -1   0    1.79    0.52
  -4  -1   0    1.58    0.65
   4   1   0    2.65    0.68
   4   1   0    0.89    0.57
  -4  -1   0    2.07    0.53
  -4   1   0    1.90    0.52
   4  -1   0    1.26    0.53
   4   1   0    1.26    0.36
   4  -1   0    1.07    0.57
   4  -1   0    1.41    0.65
   5  -1   0   21.62    1.50
   5   1   0   21.82    1.71
   5  -1   0   25.38    1.62
  -5   1   0   20.36    1.53
  -5  -1   0   21.88    1.56
   5   1   0   20.29    1.24
   6  -1   0   27.86    2.22
   6   1   0   26.56    2.11
  -6  -1   0   29.07    1.96
  -6   1   0   33.21    2.08
   6   1   0   25.35    1.55
   6  -1   0   25.60    1.86
  -7   1   0    0.72    0.64
   7  -1   0   -0.20    0.81
   7   1   0    0.83    0.86
   7  -1   0   -0.06    1.04
   7   1   0    0.26    0.75
  -7  -1   0    0.59    0.64
  -8   1   0    4.15    1.11
   8   1   0    4.85    1.32
   8   1   0    3.73    1.02
   8  -1   0    3.76    1.18
  -8  -1   0    4.26    1.19
  -9   1   0    1.92    1.11
  -9  -1   0    3.00    1.09
   9   1   0    3.01    0.57
   9  -1   0    3.88    1.38
   9   1   0    3.19    1.40
 -10  -1   0   -1.79    0.91
  10   1   0    0.29    0.45
 -10   1   0   -0.30    0.95
  10   1   0   -0.67    1.52
  10  -1   0    0.28    1.34
  11   1   0   -0.77    0.46
  11   1   0    0.85    1.60
  11  -1   0   -0.30    1.67
 -11   1   0    1.27    1.30
 -11  -1   0    0.37    1.23
  12   1   0    3.91    2.24
  12  -1   0   -1.08    0.88
  12  -1   0   -1.14    2.18
 -12   1   0   -0.62    1.41
 -12  -1   0   -0.21    1.30
 -13   1   0    0.24    1.72
 -13  -1   0    0.32    1.71
  13  -1   0   -5.32    2.46
  13   1   0   -2.84    2.59
   0   2   0   20.34    0.90
   0   2   0   20.33    0.96
   0  -2   0   20.05    0.95
   0  -2   0   21.55    0.93
   0  -2   0   19.94    0.90
   0   2   0   20.76    0.93
   1  -2   0   34.88    1.49
  -1   2   0   36.98    1.61
  -1  -2   0   33.72    1.33
  -1  -2   0   34.91    1.58
  -1   2   0   34.82    1.57
  -1   2   0   33.82    1.48
   1  -2   0   34.54    1.59
   1  -2   0   35.35    1.25
   1   2   0   34.66    1.35
   1  -2   0   35.33    1.56
   1   2   0   34.43    1.43
  -2  -2   0   33.08    1.56
   2  -2   0   35.64    1.79
  -2   2   0   35.80    1.79
   2   2   0   35.61    1.27
  -2  -2   0   35.79    1.76
   2  -2   0   33.73    1.63
   2   2   0   33.70    1.74
   2  -2   0   33.66    1.65
  -2   2   0   33.51    1.61
   2   2   0   35.50    1.59
  -2   2   0   36.92    1.68
  -2  -2   0   34.86    1.24
   2  -2   0   33.05    1.39
  -3  -2   0  641.37   21.96
   3  -2   0  630.16   21.97
  -3   2   0  650.55   22.26
   3   2   0  634.66   21.38
   3  -2   0  628.60   21.75
   3   2   0  632.03   21.97
   3   2   0  641.97   22.21
   3  -2   0  618.03   22.23
  -3   2   0  631.85   22.00
   4  -2   0  155.51    6.53
   4  -2   0  170.31    6.35
  -4  -2   0  169.31    6.74
   4  -2   0  163.54    7.13
   4  -2   0  168.20    6.48
  -4  -2   0  173.34    6.54
   4   2   0  168.18    5.80
  -4   2   0  169.32    6.56
  -4   2   0  182.07    6.90
   4   2   0  167.68    6.76
   5   2   0   26.15    1.10
  -5   2   0   27.36    1.81
   5   2   0   31.03    2.08
   5   2   0   26.22    1.32
  -5  -2   0   31.06    1.86
   5  -2   0   28.69    1.73
   5  -2   0   26.37    1.79
   6   2   0    0.96    0.25
   6   2   0    1.81    0.82
  -6   2   0    0.62    0.56
  -6  -2   0    1.94    0.68
   6  -2   0    0.84    0.66
   6   2   0    1.05    0.52
   6  -2   0    3.54    0.96
   7   2   0   10.67    1.62
  -7  -2   0    7.87    1.24
  -7   2   0    5.63    1.16
   7  -2   0    9.23    1.40
   7   2   0    6.26    0.84
   7   2   0    6.27    0.52
   8   2   0    1.21    0.33
   8   2   0    0.80    1.00
   8  -2   0    0.30    0.96
  -8  -2   0   -0.19    0.80
   8   2   0    0.33    0.69
  -8   2   0    1.45    0.88
   9  -2   0   14.16    2.01
  -9   2   0   14.25    1.94
   9   2   0   16.26    0.84
   9   2   0   15.56    2.33
  -9  -2   0   14.97    2.08
   9   2   0   15.41    1.25
  10   2   0    8.74    0.75
  10  -2   0    6.64    1.88
 -10   2   0    7.59    1.62
 -10  -2   0    9.87    1.82
  10   2   0    8.25    0.58
  10   2   0    6.05    2.01
  11   2   0    7.08    2.25
 -11  -2   0    9.70    1.98
  11  -2   0    8.97    2.23
 -11   2   0    9.95    1.83
 -12  -2   0   -0.58    1.39
 -12   2   0    0.44    1.49
  12   2   0    3.20    2.18
 -13  -2   0    0.47    1.62
  13   2   0   -0.03    2.79
 -13   2   0    0.75    1.85
  13  -2   0    1.22    2.61
   0  -3   0   -0.09    0.17
   0  -3   0    0.45    0.24
   0   3   0   -0.25    0.18
   0  -3   0   -0.04    0.17
   0   3   0    0.27    0.18
   0   3   0   -0.19    0.17
   1   3   0  744.90   26.12
   1  -3   0  754.75   26.14
   1  -3   0  760.91   26.12
  -1   3   0  789.41   26.19
  -1  -3   0  787.73   25.79
   1  -3   0  769.84   25.71
  -1   3   0  775.96   26.02
   1   3   0  748.05   25.89
   1  -3   0  747.22   26.00
  -1   3   0  760.27   26.16
  -1  -3   0  763.01   25.86
  -1   3   0  750.83   25.71
  -1  -3   0  744.54   26.11
  -2  -3   0  310.71   10.58
  -2   3   0  315.32   11.24
  -2  -3   0  314.38   11.21
   2   3   0  309.97   10.66
   2  -3   0  309.22   11.03
   2   3   0  307.67   10.92
   2   3   0  304.40   11.20
   2  -3   0  309.00   11.11
   2  -3   0  304.09   11.21
  -2   3   0  316.24   11.14
  -2   3   0  314.08   11.02
   3   3   0   67.64    2.96
  -3   3   0   65.71    2.96
   3  -3   0   67.05    3.01
  -3  -3   0   67.91    3.21
   3  -3   0   67.26    2.63
  -3   3   0   69.45    3.07
  -3   3   0   71.88    3.25
   3   3   0   66.92    2.45
   3  -3   0   66.09    3.23
  -3  -3   0   69.46    2.95
   3  -3   0   66.23    3.04
   3   3   0   69.46    3.21
   4  -3   0   42.39    1.95
  -4   3   0   41.92    2.74
  -4   3   0   43.23    2.24
   4  -3   0   35.81    2.22
   4   3   0   43.27    1.54
   4   3   0   38.38    2.37
   5  -3   0   50.50    2.79
   5  -3   0   50.09    2.44
  -5  -3   0   55.32    2.74
   5   3   0   49.85    1.87
  -5   3   0   50.45    2.98
  -5   3   0   51.87    2.75
   5   3   0   50.95    2.01
   5   3   0   54.39    3.01
  -6  -3   0    0.56    0.54
   6   3   0   -0.24    0.68
   6  -3   0   -0.63    0.57
  -6   3   0    0.45    0.53
   6   3   0    0.20    0.36
   6   3   0   -0.08    0.17
  -7   3   0    4.57    1.11
   7   3   0    4.13    0.53
   7  -3   0    2.38    0.99
  -7  -3   0    4.97    1.06
   7   3   0    3.49    0.33
   7   3   0    3.53    1.22
   8   3   0    1.50    1.20
   8   3   0    0.40    0.23
  -8  -3   0    0.14    0.77
  -8   3   0    0.30    0.77
   8  -3   0    0.42    1.03
   8   3   0    1.32    0.41
   9   3   0    1.62    1.32
  -9   3   0    0.70    1.03
   9  -3   0    2.20    1.30
  -9  -3   0   -1.37    0.79
  10  -3   0    1.19    1.36
 -10  -3   0    0.47    1.03
  10   3   0    0.85    1.48
 -10   3   0    2.20    1.21
 -11   3   0    2.34    1.34
 -11  -3   0   -0.47    1.16
  11   3   0    0.66    1.93
  11  -3   0    2.14    1.70
  12   3   0    6.59    2.56
 -12  -3   0   -0.55    1.37
  12  -3   0   -2.88    2.12
 -12   3   0   -2.40    1.39
 -13  -3   0   -0.01    1.71
  13   3   0   -0.39    2.78
  13  -3   0   -0.15    2.53
 -13   3   0   -0.70    1.73
   0  -4   0  445.71   15.60
   0   4   0  449.41   15.58
   0  -4   0  454.87   15.49
   0  -4   0  447.54   15.51
   0   4   0  442.03   15.62
   0   4   0  443.40   15.48
   1  -4   0  259.19    9.33
  -1  -4   0  260.86    8.94
   1  -4   0  260.17    8.89
   1   4   0  257.72    9.30
  -1  -4   0  258.64    9.30
  -1   4   0  251.12    9.18
  -1   4   0  252.66    8.89
  -1   4   0  253.89    9.34
  -1  -4   0  253.68    9.07
   1   4   0  255.76    9.02
  -1   4   0  260.72    9.37
   1   4   0  254.96    9.11
   1  -4   0  254.20    9.32
   1  -4   0  259.49    9.17
   2   4   0  101.10    3.95
  -2   4   0  103.30    4.31
   2   4   0  108.20    3.79
   2  -4   0  101.32    4.44
   2  -4   0   90.80    4.44
   2  -4   0  100.88    4.10
   2   4   0   98.92    3.78
   2  -4   0   99.29    3.56
  -2   4   0   98.76    4.05
  -2  -4   0   99.69    3.70
   2   4   0  112.95    4.39
  -2   4   0  103.69    4.23
  -3   4   0  125.13    5.10
  -3  -4   0  126.97    4.30
  -3  -4   0  131.87    5.28
  -3   4   0  129.45    5.28
   3  -4   0  121.81    4.40
   3   4   0  121.15    4.44
   3  -4   0  117.82    4.97
   3   4   0  120.29    5.22
   3  -4   0  119.39    5.22
  -3   4   0  125.03    4.95
   3   4   0  123.96    4.87
   3  -4   0  117.78    5.04
   4  -4   0    9.10    1.31
   4   4   0   10.25    1.39
   4  -4   0   12.21    0.81
  -4   4   0   13.28    1.54
  -4  -4   0   10.38    1.00
   4   4   0   10.56    0.60
  -5   4   0    3.14    0.92
   5   4   0    5.69    0.40
  -5  -4   0    6.35    0.98
   5  -4   0    6.21    0.79
  -5   4   0    4.09    0.89
   5   4   0    4.24    1.03
   6  -4   0   11.82    1.28
  -6   4   0   10.35    1.41
   6   4   0   13.80    1.83
  -6  -4   0   12.89    1.50
   7   4   0   18.65    2.31
   7  -4   0   15.88    1.48
  -7  -4   0   18.24    1.66
  -7   4   0   14.43    1.79
   8  -4   0   23.87    1.98
  -8  -4   0   24.77    2.11
  -8   4   0   21.91    2.06
   8   4   0   19.01    2.62
  -9  -4   0    4.13    1.24
  -9   4   0    4.90    1.36
   9   4   0    5.54    1.73
   9  -4   0    8.51    1.49
 -10  -4   0    4.02    1.43
  10   4   0    5.02    1.81
 -10   4   0    8.54    1.74
  10  -4   0    9.82    1.81
  11  -4   0    0.49    1.72
  11   4   0   -0.75    1.94
 -11  -4   0   -1.39    1.16
 -11   4   0   -1.03    1.47
 -12  -4   0   -0.13    1.46
  12  -4   0    1.31    2.04
  12   4   0   -0.98    2.48
 -12   4   0    1.61    1.53
 -13  -4   0    1.80    1.70
  13   4   0    0.76    2.98
  13  -4   0   -2.43    2.56
 -13   4   0    2.13    1.78
   0  -5   0   -0.29    0.33
   0  -5   0    0.49    0.33
   0  -5   0   -0.18    0.38
   0   5   0    0.18    0.27
   0   5   0    0.16    0.35
   0   5   0    0.24    0.33
  -1   5   0   63.00    2.73
  -1   5   0   53.98    2.78
   1  -5   0   62.84    2.85
   1   5   0   63.80    2.82
  -1   5   0   59.74    2.85
  -1  -5   0   64.03    2.49
  -1   5   0   61.27    2.45
  -1  -5   0   63.61    2.82
  -1  -5   0   63.49    2.65
   1   5   0   61.59    2.60
   1   5   0   58.48    2.65
   1  -5   0   60.99    2.66
   1  -5   0   61.56    2.44
   2  -5   0    2.53    0.30
  -2  -5   0    2.12    0.72
   2   5   0    2.84    0.52
   2   5   0    2.75    0.50
  -2   5   0    4.72    0.85
   2   5   0    2.65    0.42
   2  -5   0    2.51    0.72
  -2  -5   0    2.43    0.42
  -2   5   0    2.73    0.29
   2  -5   0    1.34    0.68
  -2   5   0    3.85    0.68
  -2   5   0    2.43    0.66
   2  -5   0    2.71    0.68
   2   5   0    2.88    0.70
  -3   5   0   60.87    2.79
  -3  -5   0   58.89    2.20
   3   5   0   58.23    2.68
   3   5   0   54.94    2.34
  -3   5   0   59.08    2.96
   3  -5   0   58.84    3.39
   3  -5   0   54.61    2.79
   3   5   0   55.10    3.01
   3  -5   0   57.87    2.95
   3  -5   0   55.39    2.10
  -3   5   0   59.94    3.06
   4   5   0    8.44    1.28
  -4   5   0    7.51    1.17
  -4   5   0    8.44    1.36
  -4   5   0    8.75    1.12
   4   5   0    8.81    0.63
   4  -5   0    8.24    0.62
  -4  -5   0    8.42    0.47
  -5   5   0   43.36    2.81
   5  -5   0   40.41    1.92
  -5   5   0   43.77    2.49
   5   5   0   41.17    1.64
   5   5   0   40.85    2.75
  -5  -5   0   42.34    2.36
  -6  -5   0   12.78    1.54
   6  -5   0   12.08    1.08
   6   5   0   10.89    1.79
  -6   5   0   16.83    2.17
  -6   5   0   14.52    1.70
  -7  -5   0   -0.83    0.58
   7   5   0   -0.48    0.95
  -7   5   0   -0.15    0.73
   7  -5   0   -0.02    0.69
   8   5   0    3.65    1.43
  -8   5   0    3.49    1.16
  -8  -5   0    2.81    0.99
   8  -5   0    2.76    1.02
   9   5   0    5.96    2.00
  -9   5   0    4.25    1.26
   9  -5   0    2.05    1.11
  -9  -5   0    2.91    1.16
  10   5   0   -3.42    1.37
 -10  -5   0    0.92    1.08
  10  -5   0    3.13    1.39
 -10   5   0    0.53    1.11
  11  -5   0    0.13    1.53
 -11   5   0    1.12    1.30
  11   5   0   -1.17    1.67
 -11  -5   0    1.72    1.35
  12   5   0   -2.58    2.32
 -12  -5   0   -0.72    1.54
  12  -5   0    2.75    2.12
 -12   5   0    2.85    1.78
  13  -5   0   -0.90    2.69
  13   5   0   -5.98    2.93
 -13   5   0    1.17    1.90
   0  -6   0    9.51    1.14
   0   6   0   10.51    1.13
   0   6   0    8.47    1.06
   0  -6   0    9.54    0.90
   0   6   0    8.73    0.81
   0  -6   0   10.05    0.91
  -1   6   0  120.99    4.88
   1   6   0  119.62    4.76
   1  -6   0  123.72    4.58
   1  -6   0  119.08    4.98
  -1   6   0  117.33    5.04
  -1  -6   0  122.07    4.60
   1   6   0  119.58    4.97
  -1  -6   0  122.33    4.98
  -1   6   0  119.32    5.05
   1  -6   0  123.37    5.06
  -1   6   0  124.01    4.60
  -1  -6   0  122.57    4.81
   1   6   0  125.13    4.89
  -2   6   0    1.28    0.51
  -2   6   0    2.01    0.32
   2   6   0    0.97    0.56
   2  -6   0    1.22    0.77
  -2  -6   0    1.03    0.43
  -2  -6   0    1.75    0.74
   2  -6   0    1.55    0.59
   2   6   0    0.50    0.33
   2  -6   0    0.19    0.68
   2   6   0    0.42    0.37
   2  -6   0    0.78    0.29
  -2   6   0    2.13    0.66
  -2   6   0    0.24    0.48
   3   6   0  148.24    6.29
   3   6   0  149.96    5.54
   3   6   0  148.02    5.56
   3  -6   0  137.50    5.97
  -3   6   0  157.18    6.28
  -3   6   0  146.07    6.30
  -3  -6   0  150.17    5.38
  -3   6   0  149.87    5.95
   3  -6   0  146.64    5.11
   4   6   0   58.43    2.45
  -4   6   0   59.58    3.35
  -4   6   0   62.17    3.26
   4  -6   0   57.98    2.19
  -4  -6   0   61.93    2.24
   4   6   0   60.65    3.37
   4  -6   0   59.19    2.20
  -4   6   0   56.08    2.97
  -5   6   0    5.00    1.23
   5   6   0    2.86    1.00
  -5   6   0    4.27    0.88
   5  -6   0    5.12    0.57
   5  -6   0    6.25    0.63
   5   6   0    5.25    0.57
   6  -6   0    1.46    0.55
  -6   6   0    1.95    1.02
   6   6   0    0.56    0.85
  -6   6   0    1.00    0.68
   7   6   0   -0.31    0.90
  -7   6   0    1.82    0.80
  -7  -6   0   -0.06    0.66
  -7   6   0    2.09    1.16
   7  -6   0    1.45    0.72
  -8  -6   0    5.31    1.21
   8   6   0    7.73    1.67
  -8   6   0    8.09    1.57
   8  -6   0    8.86    1.27
  -9   6   0    0.47    1.07
  -9  -6   0   -0.20    0.87
   9   6   0   -0.69    1.23
   9  -6   0    1.92    1.03
 -10  -6   0   -0.73    1.03
  10  -6   0   -1.69    1.21
  10   6   0   -2.30    1.45
 -10   6   0    1.79    1.23
  11  -6   0    6.71    1.87
  11   6   0    3.27    2.11
 -11   6   0    6.36    1.81
  12  -6   0   -0.29    1.98
  12   6   0    1.07    2.30
 -12   6   0   -0.94    1.58
 -13   6   0   -0.78    1.84
  13   6   0    2.06    3.16
   0   7   0    0.83    0.46
   0  -7   0   -0.60    0.58
   0  -7   0    0.18    0.52
   0   7   0    0.12    0.46
   0   7   0   -0.02    0.46
   0  -7   0   -0.25    0.51
   1   7   0   19.54    1.32
  -1   7   0   18.21    1.37
  -1   7   0   17.88    1.46
  -1  -7   0   16.75    1.12
  -1   7   0   21.69    1.55
  -1   7   0   17.83    1.17
  -1  -7   0   20.53    1.40
  -1  -7   0   16.76    1.43
   1   7   0   17.00    1.31
   1  -7   0   19.50    1.21
   1  -7   0   19.03    1.53
   1   7   0   16.95    1.37
  -2   7   0   19.81    1.81
  -2   7   0   16.28    1.47
   2   7   0   18.02    1.25
  -2   7   0   19.17    1.03
  -2   7   0   18.88    1.41
   2  -7   0   18.36    1.02
   2   7   0   18.29    2.03
  -2  -7   0   20.60    1.47
   2   7   0   19.37    1.34
   2  -7   0   16.88    1.52
  -3   7   0   41.57    2.63
   3   7   0   40.50    1.99
   3   7   0   39.06    2.02
   3   7   0   42.14    2.59
  -3   7   0   39.70    2.52
   3  -7   0   40.98    1.54
  -3  -7   0   40.14    1.90
  -4   7   0   16.00    1.95
  -4   7   0   19.86    1.79
   4   7   0   20.30    1.24
   4   7   0   20.78    1.87
  -4   7   0   21.02    1.60
  -4  -7   0   20.22    1.02
   4   7   0   19.16    1.22
   5   7   0    5.03    0.67
  -5  -7   0    5.09    0.46
  -5   7   0    4.75    1.25
   5   7   0    5.84    1.43
  -5   7   0    5.41    1.10
   6  -7   0    2.83    0.49
   6  -7   0    2.25    0.47
  -6   7   0    1.54    0.93
  -6   7   0    3.39    1.00
   6   7   0    0.28    1.11
  -7   7   0    1.09    0.87
  -7   7   0    0.04    0.91
   7  -7   0    1.47    0.61
   7  -7   0    1.86    0.69
   7   7   0    2.31    1.21
  -8   7   0    9.26    1.72
   8  -7   0   11.28    1.25
  -9   7   0    5.56    1.41
   9   7   0    2.45    1.71
   9  -7   0    4.99    1.12
  10  -7   0    1.88    1.28
  10   7   0    1.94    1.81
 -10   7   0    3.45    1.47
  11   7   0   -0.17    2.20
 -11   7   0   -2.12    1.48
  12   7   0    6.65    2.49
 -12   7   0   -0.64    1.91
  13   7   0    0.52    2.70
 -13   7   0   -0.37    1.95
   0  -8   0   16.01    1.43
   0  -8   0   16.49    1.39
   0   8   0   16.53    1.33
   0   8   0   15.07    1.84
   0   8   0   19.78    1.55
   1  -8   0   18.51    1.29
   1   8   0   21.85    1.55
   1   8   0   20.66    1.46
  -1  -8   0   19.81    1.52
  -1   8   0   20.09    1.30
  -1   8   0   21.52    1.70
  -1   8   0   21.54    1.70
  -1  -8   0   17.08    1.24
  -1   8   0   22.84    1.60
  -1  -8   0   17.50    1.60
   1   8   0   20.30    1.54
  -2   8   0   13.28    1.47
  -2   8   0   15.00    1.77
  -2   8   0   11.85    1.58
  -2  -8   0   15.48    1.46
   2   8   0   10.32    1.19
  -2  -8   0   14.61    0.97
   2  -8   0   11.92    0.92
  -2   8   0   11.38    0.89
   2   8   0   13.32    1.20
   2   8   0   14.57    1.71
   3  -8   0   29.25    1.27
  -3  -8   0   31.58    1.85
  -3   8   0   31.28    2.31
  -3   8   0   29.36    1.95
  -3   8   0   26.73    2.17
   3   8   0   28.33    2.21
   3   8   0   29.43    1.78
   4   8   0    1.11    0.49
  -4  -8   0    1.65    0.45
   4   8   0    0.87    0.55
  -4   8   0    2.39    0.92
  -4   8   0    1.15    0.73
   4   8   0    0.41    0.61
  -4   8   0    1.20    0.61
   5   8   0    0.39    0.49
  -5   8   0    0.79    0.60
  -5   8   0    0.76    0.68
  -5  -8   0    0.50    0.31
   5   8   0   -0.38    0.38
   5   8   0   -1.05    0.77
  -6   8   0    0.22    0.79
   6   8   0    0.48    0.44
   6   8   0    1.90    1.09
  -6   8   0    1.99    1.23
   7   8   0   -0.01    1.08
  -7   8   0   -1.21    0.98
  -7   8   0    0.82    0.84
   8  -8   0    5.28    0.75
   8   8   0    5.36    1.81
   8  -8   0    8.10    0.80
  -8   8   0    5.52    1.51
  -8   8   0    4.70    1.56
   9  -8   0    3.66    0.89
   9  -8   0    4.83    0.99
  -9   8   0    7.11    1.73
   9   8   0    6.81    2.01
  10   8   0    1.19    1.76
  10  -8   0   -0.23    0.98
 -10   8   0    1.31    1.32
  11   8   0    3.68    2.63
 -11   8   0    6.57    1.96
  12   8   0   -2.19    2.77
   0  -9   0    0.61    0.77
   0   9   0    0.97    0.59
   0   9   0    1.11    0.64
  -1   9   0   51.89    2.99
   1  -9   0   46.79    2.47
   1   9   0   49.79    2.97
  -1   9   0   49.74    2.47
  -1   9   0   53.87    3.03
   1   9   0   51.92    2.82
   2   9   0    9.80    1.45
  -2   9   0   11.84    1.64
   2   9   0    9.10    1.27
  -2   9   0   11.82    1.03
  -2   9   0   10.51    1.55
  -2   9   0   12.58    1.50
   2  -9   0   11.19    1.05
  -2  -9   0   16.10    1.60
  -3   9   0    1.65    0.88
  -3   9   0    0.20    0.27
  -3  -9   0    1.47    0.70
  -3   9   0    1.46    0.77
   3   9   0    1.45    0.80
   3  -9   0    1.62    0.43
   3   9   0    0.13    0.55
   3   9   0    1.03    0.63
  -3   9   0    1.33    0.76
   4   9   0    8.99    1.13
  -4  -9   0    8.44    0.93
  -4   9   0    6.24    1.17
   4   9   0    7.23    1.53
  -4   9   0    5.88    1.43
  -4   9   0    6.78    1.42
   4   9   0    6.51    0.98
   5   9   0   15.12    1.28
  -5  -9   0   15.86    0.97
   5   9   0   17.57    1.33
   5   9   0   18.30    2.40
  -5   9   0   18.52    2.37
  -5   9   0   19.65    1.77
   6   9   0   11.89    1.06
   6   9   0   12.19    1.35
  -6   9   0   16.00    2.34
  -6   9   0   12.05    1.72
  -6  -9   0   13.06    0.78
   6   9   0   10.49    2.01
   7   9   0   -0.08    1.32
  -7   9   0    1.16    1.22
   7   9   0   -0.45    0.56
  -7   9   0    1.36    1.03
  -8   9   0    1.56    1.04
   8   9   0    0.14    1.43
  -8   9   0    0.24    1.25
   9   9   0   -0.12    1.52
  -9   9   0    3.46    1.54
 -10   9   0    1.08    1.44
  10   9   0    0.21    1.85
  11   9   0    0.36    2.08
 -11   9   0   -0.96    1.85
  12   9   0    1.77    2.97
 -12   9   0    0.70    1.87
   0 -10   0  270.20   10.17
   0  10   0  269.44   10.13
   0  10   0  271.51   10.53
   0  10   0  253.68   10.37
   1 -10   0   82.64    3.75
  -1  10   0   86.10    4.34
   1  10   0   72.71    3.93
   1  10   0   93.13    4.19
  -1  10   0   80.29    4.23
  -1  10   0   85.25    4.06
  -1  10   0   86.34    3.75
   1  10   0   81.44    4.06
   2  10   0   24.92    1.91
  -2  10   0   30.42    1.68
   2  10   0   26.36    2.12
   2  10   0   29.31    2.08
  -2  10   0   27.93    2.26
  -2  10   0   28.73    2.09
  -2  10   0   28.19    2.33
   2 -10   0   29.83    1.72
   3  10   0    0.81    0.79
   3 -10   0    0.72    0.47
  -3  10   0    0.02    0.60
  -3  10   0    0.96    0.41
  -3  10   0    0.59    0.83
  -3  10   0    1.03    0.78
   3  10   0    1.10    0.69
   3  10   0    0.71    0.73
  -4  10   0    1.49    0.85
  -4  10   0    1.69    1.11
   4  10   0    1.65    0.72
  -4 -10   0    2.18    0.82
  -4  10   0    2.01    1.06
   4  10   0    2.43    0.83
   4  10   0    2.28    1.07
   5  10   0   32.27    1.92
  -5  10   0   28.47    2.74
  -5 -10   0   30.85    1.59
   5  10   0   27.49    2.70
   5  10   0   34.46    2.10
  -5  10   0   29.50    2.34
   6  10   0   42.69    3.47
  -6  10   0   47.14    3.53
   6  10   0   42.59    2.46
   6  10   0   38.92    2.14
  -6 -10   0   43.55    1.81
  -6  10   0   42.17    2.95
  -7  10   0    0.39    1.00
   7  10   0   -0.17    1.24
  -7  10   0    0.00    1.19
   7  10   0   -0.57    0.56
  -8  10   0    1.00    1.43
   8  10   0    1.47    0.89
   8  10   0    2.54    1.75
  -8  10   0    0.63    1.11
   9  10   0    5.14    1.19
   9  10   0    5.58    1.98
  -9  10   0    5.09    1.47
  10  10   0    2.93    1.86
 -10  10   0   -0.35    1.41
  10  10   0    1.50    1.18
  11  10   0   -1.99    2.15
 -11  10   0    0.77    1.54
  11  10   0   -1.31    1.41
 -12  10   0   -2.72    2.04
  12  10   0   -1.35    1.61
  12  10   0   -2.97    2.91
   0  11   0    0.94    0.87
   0  11   0    0.84    0.84
   0  11   0    0.20    0.75
   0  11   0   -1.14    0.63
   1  11   0   20.74    1.82
  -1  11   0   16.72    2.13
  -1  11   0   18.42    1.97
   1 -11   0   19.84    1.73
  -1  11   0   21.43    2.01
   1  11   0   22.31    1.87
  -1  11   0   17.97    1.56
   1  11   0   24.04    2.04
   2 -11   0   34.35    2.07
  -2  11   0   33.83    1.96
   2  11   0   30.95    2.47
   2  11   0   36.12    2.44
   2  11   0   41.33    2.56
  -2  11   0   31.86    2.62
  -2  11   0   35.94    2.46
  -2  11   0   39.45    2.80
  -3  11   0    0.41    0.46
   3  11   0    0.60    0.87
   3  11   0   -0.49    0.61
  -3  11   0    0.47    0.73
  -3  11   0    1.65    1.03
   3 -11   0    0.46    0.58
  -3  11   0    0.52    0.78
   3  11   0    1.09    0.78
  -4  11   0   30.15    2.79
   4  11   0   35.45    2.33
  -4  11   0   38.05    2.57
   4  11   0   33.93    2.86
  -4  11   0   34.41    2.82
   5  11   0   16.18    2.53
   5  11   0   16.93    1.53
  -5 -11   0   16.78    1.28
  -5  11   0   15.61    2.32
   5  11   0   16.03    1.64
  -5  11   0   17.78    2.15
   6  11   0   14.31    2.80
   6  11   0   19.62    1.52
   6  11   0   17.02    1.65
  -6  11   0   17.91    2.74
  -6  11   0   13.81    1.99
  -7  11   0   -0.82    1.28
  -7  11   0    0.34    1.03
   7  11   0   -0.78    0.80
   7  11   0   -0.18    1.30
   8  11   0    0.12    1.39
  -8  11   0    0.53    1.19
  -8  11   0    0.11    1.33
   8  11   0    0.83    0.87
   9  11   0   -0.04    0.86
  -9  11   0   -0.80    1.20
  -9  11   0   -0.19    1.59
   9  11   0    1.68    1.70
  10  11   0    0.76    2.09
  10  11   0   -2.94    1.12
 -10  11   0    0.68    1.44
 -11  11   0   -0.50    2.01
  11  11   0    1.07    1.52
  12  11   0    3.77    3.04
 -12  11   0    0.87    2.13
  12  11   0   -0.40    1.70
   0  12   0   12.40    1.85
   0  12   0   13.39    1.98
   0  12   0   14.56    1.74
   0  12   0   11.92    1.57
   1  12   0    2.52    1.17
  -1  12   0    1.83    1.05
  -1  12   0    2.90    1.05
  -1  12   0    1.19    1.12
  -1  12   0    1.79    0.81
   1  12   0    1.57    0.90
   1  12   0    0.51    0.81
   2 -12   0   12.75    1.49
  -2  12   0   11.06    1.30
  -2  12   0   11.32    1.87
   2  12   0   15.30    2.14
  -2  12   0   11.58    1.77
   2  12   0   11.43    1.71
   2  12   0   10.94    1.72
  -2  12   0    8.57    1.77
   3  12   0    6.91    1.54
  -3  12   0    8.16    1.73
   3  12   0    7.14    1.30
  -3  12   0    6.67    0.84
   3  12   0    5.90    1.26
  -3  12   0    6.56    1.31
  -3  12   0    5.66    1.43
  -4  12   0   39.44    3.20
  -4  12   0   36.96    2.79
   4  12   0   41.76    3.22
   4  12   0   36.23    2.51
  -4  12   0   40.42    3.20
   4  12   0   34.43    2.41
   5  12   0    0.88    1.17
  -5  12   0    0.87    1.15
  -5  12   0    2.20    1.12
   5  12   0    1.24    1.01
   5  12   0    1.21    0.78
  -6  12   0    1.60    1.02
   6  12   0    1.30    1.31
  -6 -12   0    1.15    0.68
  -6  12   0    1.56    1.39
   6  12   0    1.18    0.95
  -7  12   0    8.37    1.99
   7  12   0    6.22    1.23
  -7  12   0    8.19    1.92
   7  12   0    7.83    2.12
   8  12   0    0.46    1.70
  -8  12   0    2.83    1.76
  -8  12   0    3.66    1.38
  -9  12   0    0.40    1.81
  -9  12   0    1.44    1.47
   9  12   0    2.80    1.12
   9  12   0    3.22    2.36
  10  12   0    2.55    1.29
 -10  12   0    2.60    1.97
  10  12   0   -2.92    2.04
  11  12   0    3.52    2.90
  11  12   0    1.47    1.65
 -11  12   0    3.29    2.17
   0  13   0   -0.02    0.86
   0  13   0   -0.01    0.89
   0  13   0    0.73    0.98
   0  13   0    0.95    1.02
  -1  13   0    3.28    1.29
   1  13   0    3.20    1.16
  -1  13   0    3.28    1.07
   1  13   0    3.73    1.18
  -1  13   0    3.11    1.14
  -1  13   0    2.20    1.19
   1  13   0    1.78    1.00
  -2  13   0    0.62    0.74
   2  13   0    0.29    0.85
  -2  13   0    0.49    0.97
   2  13   0    0.52    1.00
   2  13   0   -0.43    0.93
  -2  13   0    0.68    1.11
   2 -13   0   -0.05    1.07
  -2  13   0   -0.35    0.84
  -3  13   0   15.93    2.42
  -3  13   0   18.12    2.13
   3  13   0   21.94    2.36
  -3  13   0   17.77    2.61
   3  13   0   21.61    2.04
  -3  13   0   18.46    1.34
   3  13   0   21.93    2.71
  -4  13   0    6.92    1.81
  -4  13   0    1.70    1.06
  -4  13   0    4.80    1.53
   4  13   0    2.60    1.05
   4  13   0    6.08    1.52
   4  13   0    4.66    1.21
  -5  13   0    0.70    1.50
  -5  13   0   -0.43    0.86
   5  13   0    0.02    0.96
   5  13   0    1.29    1.04
   6  13   0    3.43    1.55
  -6  13   0    3.33    1.24
  -6  13   0    9.11    2.01
   6  13   0    3.56    1.21
   7  13   0    1.61    1.71
   7  13   0    0.16    1.01
  -7  13   0    3.18    1.63
  -7  13   0    0.51    1.24
  -8  13   0    1.22    1.49
  -8  13   0    0.29    1.58
   8  13   0   -0.99    1.10
   8  13   0    0.57    1.70
   9  13   0    3.53    2.24
  -9  13   0    2.18    2.06
   9  13   0    2.93    1.50
  -9  13   0    2.69    1.65
  10  13   0    1.19    2.13
 -10  13   0   -0.66    1.63
  10  13   0   -1.60    1.44
  11  13   0    0.65    2.56
  11  13   0    0.53    1.71
   0  14   0    5.70    1.40
   0  14   0    5.42    1.49
   0  14   0    7.61    1.75
   0  14   0    2.67    1.12
  -1  14   0    2.54    1.14
  -1  14   0    3.94    1.52
   1  14   0    2.34    1.31
  -1  14   0    3.63    1.15
   1  14   0    0.74    1.08
  -1  14   0    1.39    1.49
   1  14   0    2.33    1.22
  -2  14   0   17.37    2.38
   2 -14   0   23.82    2.24
  -2  14   0   20.12    2.71
   2  14   0   23.91    2.25
  -2  14   0   23.75    1.96
   2  14   0   24.85    2.41
  -2  14   0   26.29    2.33
   2  14   0   20.34    2.57
   3  14   0   -0.78    1.21
  -3  14   0   -0.24    0.62
  -3  14   0   -0.04    1.15
  -3  14   0   -0.34    1.17
   3  14   0   -0.94    1.01
  -3  14   0   -1.29    0.85
   3  14   0   -1.31    0.88
  -4  14   0   -0.29    1.27
   4  14   0    1.32    1.19
  -4  14   0    0.98    1.31
  -4  14   0    0.01    0.93
   4  14   0    1.20    1.19
   4  14   0    1.22    1.33
   5  14   0    0.18    1.08
   5  14   0    0.94    1.35
   5  14   0   -1.61    1.05
  -5  14   0    0.04    1.31
  -5  14   0   -1.52    1.05
   6  14   0   12.02    2.42
  -6  14   0    9.73    2.25
   6  14   0    9.87    1.81
  -7  14   0    1.81    1.80
   7  14   0    3.28    1.43
  -7 -14   0    2.76    0.94
   7  14   0    3.33    1.91
  -7  14   0    2.50    1.46
  -8  14   0    0.43    1.42
  -8  14   0    0.23    1.71
   8  14   0   -1.86    1.70
   8  14   0    1.05    1.35
  -9  14   0   -1.13    1.84
   9  14   0    1.29    1.55
   9  14   0   -0.66    1.89
  -9  14   0   -1.45    1.80
  10  14   0    0.14    2.24
 -10  14   0    3.10    2.19
  10  14   0    2.99    1.48
  11  14   0    1.24    2.86
  11  14   0   -0.88    1.99
 -11  14   0    1.53    2.19
   0  15   0    0.98    1.11
   0  15   0   -1.68    1.02
   0  15   0    1.63    1.27
   0  15   0    0.69    1.07
   1  15   0   25.85    2.91
   1  15   0   29.05    2.70
  -1  15   0   18.49    2.73
  -1  15   0   28.88    2.54
  -1  15   0   26.50    2.96
  -1  15   0   29.93    2.40
   1  15   0   23.64    2.74
   2  15   0   -1.04    1.12
  -2  15   0    3.41    1.52
  -2  15   0    0.26    1.10
  -2  15   0   -0.40    1.18
   2  15   0    1.17    1.22
   2  15   0   -0.23    1.08
  -3  15   0    4.85    1.64
  -3  15   0    6.04    1.03
  -3  15   0    2.86    1.32
   3  15   0    5.86    1.61
  -3  15   0    3.57    1.75
   3  15   0    5.99    1.51
   3  15   0    5.22    1.78
   4  15   0    3.98    1.68
   4  15   0    8.36    1.77
  -4  15   0    7.13    1.61
   4  15   0    4.53    1.50
  -4  15   0    3.74    1.73
  -5  15   0    6.74    1.75
   5  15   0    6.64    1.52
   5  15   0    7.75    2.07
  -5  15   0    3.25    1.81
   5  15   0    6.96    1.52
   6  15   0    0.22    1.57
   6  15   0   -0.05    1.24
  -6  15   0    1.09    1.71
  -6  15   0   -2.20    1.33
  -7  15   0    0.21    1.91
  -7  15   0    0.09    1.45
   7  15   0    2.33    1.99
   7  15   0    0.32    1.33
  -8  15   0   -0.58    1.40
   8  15   0   -0.12    1.46
   8  15   0    2.43    2.16
  -8  15   0    4.52    2.19
  -9  15   0    7.32    2.38
  -9  15   0    4.33    2.35
   9  15   0    2.16    1.69
   9  15   0    4.78    2.66
 -10  15   0   -1.60    2.08
  10  15   0    0.67    2.79
  10  15   0    1.94    2.03
   0  16   0    2.40    1.56
   0  16   0    2.76    1.46
   0  16   0    5.01    1.61
   0  16   0    5.64    1.69
   1  16   0    4.77    1.75
  -1  16   0    8.19    2.09
   1  16   0    8.21    1.60
  -1  16   0    6.59    1.51
  -1  16   0    5.18    1.74
   1  16   0    9.74    1.86
  -1  16   0    6.06    1.55
   1  16   0    9.24    2.24
  -2  16   0   13.26    2.46
  -2  16   0   13.16    1.64
   2  16   0    8.39    1.84
   2  16   0   11.88    2.29
  -2  16   0   10.41    2.23
  -2  16   0   11.51    1.88
   2  16   0   10.81    2.17
   3  16   0    6.40    2.05
  -3  16   0    6.67    1.65
  -3  16   0    6.57    1.08
   3  16   0   11.14    1.85
  -3  16   0    6.41    1.93
  -3  16   0    7.58    2.00
   3  16   0    5.99    1.62
   4  16   0    3.16    1.51
   4  16   0    1.98    1.27
   4  16   0   -3.06    1.59
  -4  16   0    1.01    1.59
  -4  16   0    1.30    1.37
   5  16   0    2.06    1.98
   5  16   0   -0.42    1.48
  -5  16   0    1.61    1.25
  -5  16   0   -0.98    1.57
   6  16   0    2.92    1.82
  -6  16   0    1.19    1.38
  -6  16   0    2.84    1.91
   6  16   0    0.68    2.03
  -7  16   0    0.18    1.63
   7  16   0    0.99    1.62
  -7  16   0    2.15    1.92
   7  16   0    1.10    2.07
   8  16   0   -0.74    1.67
  -8  16   0   -1.21    1.54
  -8  16   0    2.68    2.20
   8  16   0    1.04    2.13
  -9  16   0   -0.31    2.04
   9  16   0    1.40    2.60
   9  16   0    0.80    1.98
  -9  16   0    2.37    2.30
 -10  16   0    3.50    2.96
  10  16   0    1.37    2.77
  10  16   0    1.74    2.25
   0  17   0    0.61    1.52
   0  17   0   -2.00    1.52
   0  17   0   -0.26    1.36
   0  17   0   -0.03    1.12
  -1  17   0    1.52    1.56
   1  17   0   -0.43    1.24
   1  17   0   -1.10    1.52
   1  17   0   -0.98    1.13
  -1  17   0   -0.35    1.31
  -1  17   0    3.40    1.66
  -1  17   0   -0.51    1.32
   2  17   0    9.72    2.18
  -2  17   0    5.04    1.92
   2  17   0    5.48    1.79
  -2  17   0    5.77    2.16
   2  17   0   10.26    2.09
  -2  17   0    7.77    1.77
  -2  17   0    5.79    1.46
   3  17   0   -0.97    1.31
  -3  17   0    0.68    0.98
  -3  17   0    2.18    1.66
   3  17   0   -0.38    1.47
   3  17   0    0.27    1.31
  -3  17   0    0.29    1.20
   4  17   0    4.46    1.69
   4  17   0    0.29    1.67
  -4  17   0    0.93    1.75
   4  17   0    1.71    1.95
  -4  17   0    1.23    1.40
  -5  17   0    6.79    1.92
   5  17   0    3.84    1.79
   5  17   0    9.00    2.57
  -5  17   0    4.02    2.00
   6  17   0    0.60    1.90
  -6  17   0    0.30    1.55
   6  17   0   -2.45    1.67
  -6  17   0    0.53    2.06
  -7  17   0   -0.61    2.04
   7  17   0   -0.14    1.73
  -7  17   0    1.41    1.71
   7  17   0    0.59    2.23
   8  17   0   -1.89    1.87
  -8  17   0    0.99    2.35
  -8  17   0    5.14    2.09
  -9  17   0    0.16    2.28
  -9  17   0    0.62    2.58
   9  17   0    0.31    2.61
   9  17   0    0.52    2.22
   0  18   0   -1.11    1.49
   0  18   0   -1.46    1.67
   0  18   0   -0.26    1.40
  -1  18   0    6.75    2.19
   1  18   0    1.52    1.64
   1  18   0    8.01    1.95
  -1  18   0    4.67    1.49
  -1  18   0    7.49    2.06
   1  18   0    8.08    2.32
  -2  18   0    2.89    1.58
   2  18   0    1.77    1.61
  -2  18   0    4.32    1.52
   2  18   0    1.10    1.46
  -2  18   0    2.82    1.84
  -3  18   0    5.53    2.28
  -3  18   0    5.79    1.26
  -3  18   0    7.65    1.92
   3  18   0    5.27    2.22
   3  18   0    4.44    2.14
  -4  18   0    0.61    1.35
   4  18   0    4.98    1.88
   4  18   0    5.22    2.09
  -4  18   0    7.49    2.52
  -5  18   0    0.98    2.06
  -5  18   0   -0.14    1.42
   5  18   0   -0.03    1.88
   5  18   0   -0.08    1.89
  -6  18   0    1.02    2.16
   6  18   0    2.59    2.07
   6  18   0    0.83    1.94
  -6  18   0    2.96    1.92
  -7  18   0    4.61    2.00
   7  18   0    6.32    2.63
   7  18   0    2.62    2.07
  -7  18   0    1.15    2.41
  -8  18   0    2.42    2.38
  -8  18   0   -0.82    1.98
   8  18   0    3.73    2.44
   8  18   0    1.59    2.52
   9  18   0   -1.99    2.39
  -9  18   0   -4.11    3.03
   9  18   0   -1.09    2.64
   0  19   0    1.11    1.67
   0  19   0   -3.11    1.56
   0  19   0    0.63    1.58
  -1  19   0   -1.52    1.57
   1  19   0   -0.75    1.77
   1  19   0   -2.47    1.31
  -1  19   0    2.59    1.58
   1  19   0   -0.71    1.76
  -1  19   0    1.56    2.17
   1  19   0   -1.31    1.72
  -2  19   0    0.31    1.75
   2  19   0   -0.51    1.69
   2  19   0   -0.25    1.91
  -2  19   0    2.87    1.89
   2  19   0    4.73    2.11
  -2  19   0    3.45    1.58
   3  19   0    1.52    2.04
  -3  19   0   -1.07    1.79
   3  19   0    0.22    1.80
  -3  19   0    2.01    2.02
  -3  19   0    0.13    1.49
   4  19   0    0.15    2.01
   4  19   0   -0.27    1.88
  -4  19   0    2.05    1.55
  -4  19   0    0.91    2.43
  -5  19   0   -1.74    2.07
   5  19   0   -1.91    2.00
  -5  19   0    0.19    1.84
   5  19   0    1.37    2.14
  -6  19   0    0.10    1.87
   6  19   0    0.84    2.03
   6  19   0   -2.75    2.04
  -6  19   0   -1.28    2.21
   7  19   0   -1.08    2.26
  -7  19   0   -1.20    2.02
   7  19   0    2.64    2.25
  -7  19   0    4.55    2.90
   8  19   0   -2.35    2.38
  -8  19   0   -2.62    2.66
   8  19   0   -4.33    2.48
  -8  19   0   -1.46    2.42
   0  20   0    3.22    1.88
   0  20   0    4.22    2.13
   0  20   0    2.57    1.85
   1  20   0    3.16    1.93
  -1  20   0    1.73    2.07
  -1  20   0    3.16    1.98
   1  20   0    0.66    1.83
  -1  20   0    1.76    1.84
   1  20   0    0.54    1.89
   2  20   0    0.84    1.87
  -2  20   0   -0.45    1.87
   2  20   0    0.88    1.90
   2  20   0   -2.20    1.74
  -2  20   0    3.43    2.38
  -2  20   0   -0.06    1.59
  -3  20   0   -0.38    1.94
   3  20   0   -0.92    2.17
  -3  20   0    0.82    1.82
   3  20   0   -1.04    2.18
   4  20   0    1.83    2.05
   4  20   0   -3.65    2.06
  -4  20   0    1.21    2.16
  -4  20   0    1.82    1.99
   5  20   0    1.50    2.23
  -5  20   0    1.38    1.89
  -5  20   0    2.02    2.25
   5  20   0    2.34    2.29
  -6  20   0    6.19    2.39
  -6  20   0    8.70    3.45
   6  20   0    0.43    2.70
   6  20   0    4.48    2.56
  -7  20   0   -0.98    2.68
   7  20   0    0.88    2.66
   7  20   0    0.22    2.64
  -7  20   0    2.97    2.24
   0  21   0   -2.38    2.33
   0  21   0   -2.00    1.94
  -1  21   0   -1.15    2.02
  -1  21   0   -0.64    2.01
   1  21   0    2.51    2.43
   1  21   0    0.25    2.08
   1  21   0    0.97    2.08
  -1  21   0    2.48    1.89
  -2  21   0   -1.24    1.99
   2  21   0   -0.31    2.28
  -2  21   0   -0.20    1.75
   2  21   0   -0.85    2.15
   2  21   0    3.33    2.39
  -2  21   0   -0.55    2.41
   3  21   0   -0.37    2.33
  -3  21   0    0.36    2.18
   3  21   0   -1.18    2.15
   3  21   0   -2.56    2.03
  -3  21   0   -1.29    1.96
  -4  21   0    2.05    2.15
  -4  21   0    4.21    2.56
   4  21   0    1.77    2.47
   4  21   0    1.42    2.73
   5  21   0    1.54    2.95
  -5  21   0    4.50    2.77
  -5  21   0   -1.41    1.93
   5  21   0    2.17    2.56
   6  21   0    1.11    2.90
  -6  21   0    3.22    2.45
  -6  21   0    0.08    2.68
   6  21   0   -0.08    2.73
   0  22   0    0.78    2.69
   0  22   0   -0.85    2.32
   0  22   0   -0.25    2.29
   1  22   0   -1.20    2.11
  -1  22   0    1.50    2.75
  -1  22   0   -1.01    2.22
   1  22   0    0.13    2.82
   1  22   0    1.71    2.34
  -1  22   0   -1.58    2.23
  -2  22   0   -1.49    2.33
   2  22   0    7.02    2.49
   2  22   0   -1.74    2.52
  -2  22   0    0.04    1.99
   2  22   0    4.43    2.98
  -2  22   0    4.68    3.24
   3  22   0    7.21    2.98
  -3  22   0   10.32    2.89
   3  22   0    2.02    2.45
  -3  22   0    5.62    3.02
   3  22   0    6.33    2.60
   4  22   0    0.38    2.85
  -4  22   0    0.36    3.30
   4  22   0   -1.83    2.56
  -4  22   0   -2.22    2.28
  -5  22   0   -0.91    2.79
   5  22   0    2.24    3.01
   5  22   0    0.46    3.01
  -5  22   0   -0.92    2.06
   0  23   0   -0.64    2.69
   0  23   0    1.09    2.48
   0  23   0   -0.45    3.09
   1  23   0    2.54    2.61
  -1  23   0   -2.41    2.05
  -1  23   0    2.67    2.60
   1  23   0    2.94    2.64
  -1  23   0    0.89    3.11
   1  23   0   -0.86    2.67
  -2  23   0   -0.03    2.42
   2  23   0   -2.14    2.70
   2  23   0   -0.08    2.95
   2  23   0   -0.70    2.55
  -2  23   0   -0.43    2.81
   3  23   0    1.74    2.79
  -3  23   0   -1.04    2.50
   3  23   0   -2.62    2.42
   3  23   0    1.81    3.08
  -1   0   1   95.56    3.35
   1   0  -1   98.72    3.47
   1   0   1   98.22    3.49
  -1   0  -1   94.23    3.43
   1   0   1   96.41    3.43
  -1   0   1   96.00    3.47
   1   0  -1   96.98    3.34
  -1   0  -1   97.18    3.48
  -1   0   1   95.10    3.47
   1   0  -1   92.81    3.47
   2   0   1  288.94   10.28
  -2   0  -1  286.57   10.19
   2   0  -1  287.73   10.00
   2   0   1  283.54   10.19
  -2   0   1  290.77   10.22
   2   0  -1  294.01   10.23
  -2   0   1  293.29   10.24
  -2   0   1  291.18   10.02
  -2   0  -1  307.48   10.31
   2   0  -1  289.28   10.24
  -3   0   1  117.05    4.49
   3   0   1  112.45    4.46
   3   0  -1  115.01    4.18
  -3   0  -1  116.00    4.45
   3   0  -1  111.73    4.46
   3   0   1  115.75    4.58
   3   0   1  112.57    4.50
  -3   0   1  111.01    4.47
   4   0   1    5.67    0.86
   4   0  -1    4.53    0.81
  -4   0   1    5.23    0.81
   4   0   1    3.27    0.70
  -4   0  -1    4.55    0.74
   4   0  -1    4.58    0.80
   4   0   1    2.67    0.81
   4   0  -1    5.01    0.64
   4   0  -1    6.14    1.03
   5   0   1   28.06    1.86
  -5   0  -1   28.87    1.80
   5   0   1   28.87    1.67
   5   0  -1   27.27    1.88
  -5   0   1   27.81    1.83
  -5   0   1   28.10    1.98
   5   0  -1   28.71    1.54
   6   0   1   -0.68    0.70
  -6   0   1    0.42    0.58
  -6   0  -1    0.72    0.52
   6   0  -1   -0.16    0.69
   6   0  -1   -0.15    0.60
  -7   0   1   15.72    1.76
   7   0  -1   13.25    1.81
   7   0  -1   15.77    1.32
   7   0   1   13.46    1.84
   7   0   1   12.21    1.56
  -7   0  -1   12.49    1.62
   8   0   1   18.16    1.88
  -8   0  -1   15.60    1.91
   8   0  -1   12.73    1.94
  -8   0   1   14.42    1.87
   8   0   1   18.36    2.26
   8   0  -1   15.81    1.55
  -9   0   1   -0.58    0.79
   9   0  -1    1.01    1.10
  -9   0  -1   -1.02    0.81
   9   0   1    1.83    1.34
   9   0  -1    1.25    1.09
  10   0  -1    1.89    1.61
  10   0   1    2.07    1.47
 -10   0   1   -0.92    0.97
 -10   0  -1    0.31    1.03
  10   0  -1    0.00    1.24
  11   0  -1    0.48    0.59
 -11   0  -1    2.19    1.41
  11   0  -1    1.29    1.99
 -11   0   1    0.52    1.24
  11   0   1    1.89    2.17
  12   0  -1   -1.68    1.93
 -12   0  -1   -1.42    1.31
  12   0   1    0.45    2.10
  12   0   1   -0.48    0.80
 -12   0   1   -1.42    1.25
  13   0   1    4.11    2.89
  13   0  -1    3.51    2.79
 -13   0  -1    3.90    2.31
 -13   0   1    5.04    1.93
   1   1  -1  439.07   15.30
   1   1  -1  447.60   15.44
  -1   1   1  431.07   15.34
   1  -1   1  437.93   15.44
  -1   1   1  469.84   15.43
   1  -1   1  444.77   15.28
  -1   1   1  439.12   15.21
  -1   1   1  470.84   15.43
   1  -1  -1  443.40   15.22
   1  -1  -1  450.24   15.41
  -1  -1   1  446.12   15.43
   1   1   1  471.05   15.34
   1  -1  -1  444.01   15.41
   1  -1  -1  453.31   15.34
  -1   1  -1  448.90   15.28
  -1  -1   1  452.12   15.31
  -1   1  -1  447.12   15.45
  -2  -1  -1  761.39   25.76
   2  -1   1  734.60   25.92
   2   1  -1  773.08   25.91
  -2   1   1  750.76   25.65
  -2   1   1  740.83   25.72
   2   1  -1  773.53   25.38
  -2   1   1  742.80   25.82
   2   1  -1  741.69   25.77
   2  -1   1  749.70   25.75
   2   1   1  757.71   25.92
   2   1   1  754.18   25.76
  -2  -1   1  765.16   25.78
  -2   1  -1  757.69   25.75
  -2   1  -1  758.02   25.93
   2  -1  -1  757.09   25.93
  -2  -1   1  755.70   25.89
   2  -1  -1  758.23   25.66
   2  -1  -1  751.53   25.70
   2  -1  -1  752.86   25.84
   3   1  -1   82.43    3.55
   3   1  -1   86.00    3.02
  -3   1   1   85.95    3.36
   3  -1   1   82.05    3.61
   3  -1   1   80.11    3.42
  -3  -1  -1   86.07    3.44
  -3   1   1   89.03    3.56
   3  -1   1   83.72    3.40
  -3   1   1   82.49    3.32
   3   1   1   82.28    3.58
   3   1   1   88.11    3.52
  -3   1  -1   84.66    3.62
  -3  -1   1   82.87    3.55
   3  -1  -1   81.55    3.30
  -3   1  -1   82.67    3.43
   3  -1  -1   84.01    3.35
  -3  -1   1   84.84    3.47
   4  -1   1  101.60    4.29
  -4   1   1  101.83    4.19
   4   1  -1   96.73    4.30
   4  -1   1  107.88    4.56
   4   1  -1  102.75    4.43
   4   1  -1  105.34    3.78
  -4   1   1  110.53    4.39
  -4  -1  -1  107.84    4.34
   4  -1   1  100.74    4.18
   4  -1   1  109.51    4.31
   4  -1  -1   96.91    4.34
  -4  -1   1   96.71    4.37
   4  -1  -1  101.24    4.20
   4   1   1  101.22    4.44
  -4  -1   1  112.72    4.38
   4   1   1  104.48    4.40
   4  -1  -1  102.37    4.54
   4  -1  -1  102.99    4.08
   4   1   1   98.24    4.28
  -4   1  -1  102.51    4.28
  -5   1   1   42.71    2.42
   5  -1   1   44.22    2.42
   5   1  -1   44.06    1.90
  -5  -1  -1   49.49    2.49
   5   1  -1   43.64    2.53
   5  -1  -1   44.00    2.35
  -5   1  -1   37.44    2.29
   5  -1  -1   42.41    2.17
  -5  -1   1   46.23    2.45
   6  -1   1   16.07    1.60
   6   1  -1   12.00    1.64
  -6  -1  -1   10.78    1.42
   6  -1   1   12.24    1.51
  -6   1   1   11.56    1.47
   6   1  -1   10.96    0.95
   6   1   1   12.98    1.33
   6   1   1   12.09    1.63
   6  -1  -1   12.40    1.48
   6  -1  -1   12.00    1.41
  -6   1  -1   11.25    1.42
  -6  -1   1    9.98    1.38
   7  -1   1   26.01    2.16
  -7  -1  -1   23.87    1.96
   7  -1   1   31.79    2.25
   7   1  -1   22.82    1.48
  -7   1   1   26.41    2.08
   7   1  -1   27.64    2.30
  -7   1  -1   29.88    2.11
   7  -1  -1   22.26    1.91
  -7  -1   1   24.11    1.98
   7  -1  -1   25.90    2.07
   7   1   1   26.93    2.23
  -8  -1  -1   36.95    2.55
   8   1  -1   36.16    2.71
   8   1  -1   34.58    1.85
   8  -1   1   36.08    2.59
  -8   1   1   34.54    2.54
   8   1   1   29.85    2.59
  -8  -1   1   28.51    2.38
  -8   1  -1   34.85    2.54
   8  -1  -1   30.60    2.32
   8   1   1   29.13    2.24
   8  -1  -1   36.58    2.64
   9   1  -1    1.77    0.88
  -9  -1  -1    4.62    1.23
  -9   1   1    1.72    1.08
   9   1  -1    1.92    1.38
   9  -1   1    3.97    1.43
   9   1   1    1.32    1.52
   9   1   1    3.69    0.60
  -9  -1   1    1.65    0.96
   9   1   1    3.66    1.39
  -9   1  -1    2.06    1.06
   9  -1  -1    1.09    1.18
  10   1  -1    1.18    0.42
  10  -1   1    2.42    1.47
 -10  -1  -1    0.96    1.00
  10   1  -1    0.36    0.81
 -10   1   1   -0.29    0.88
  10   1  -1   -0.17    1.48
  10  -1  -1   -0.21    1.36
  10   1   1    2.59    1.49
 -10   1  -1    0.11    1.07
  10   1   1    1.00    0.54
  10   1   1    1.85    1.43
 -10  -1   1    0.01    0.75
  11  -1   1    1.15    1.82
 -11  -1  -1    3.23    1.45
 -11   1   1    1.94    1.39
  11   1  -1    4.01    2.15
  11  -1  -1    1.96    1.75
  11   1   1    3.03    1.79
 -11  -1   1    1.90    1.37
 -11   1  -1    2.00    1.28
  11   1   1    3.64    0.65
 -12  -1  -1    2.57    1.55
  12   1  -1    4.89    2.46
 -12   1   1    0.42    1.43
  12  -1   1    2.39    0.93
  12  -1   1    4.10    2.11
 -12  -1   1    2.30    1.44
  12  -1  -1    1.58    0.84
  12  -1  -1   -2.52    1.94
 -12   1  -1    1.28    1.47
  12   1   1    2.72    2.16
  13  -1   1   -1.18    2.55
 -13   1   1    0.29    1.67
 -13  -1  -1    2.53    1.81
  13   1  -1    2.95    2.59
 -13  -1   1    1.38    1.76
  13   1   1    0.58    2.43
  13  -1  -1   -2.18    2.46
 -13   1  -1   -1.05    1.68
   0   2  -1  831.83   28.69
   0  -2   1  859.27   28.69
  -1   2   1  363.46   12.65
   1   2  -1  363.32   12.48
  -1   2   1  366.31   12.67
   1  -2   1  359.41   12.45
  -1  -2  -1  366.19   12.40
  -1   2   1  359.52   12.66
   1  -2   1  354.84   12.72
   1  -2   1  365.95   12.51
   1  -2   1  382.31   12.71
   1   2  -1  353.31   12.70
  -1   2  -1  360.24   12.74
   1   2   1  359.11   12.43
   1   2   1  365.09   12.70
  -1   2  -1  359.41   12.44
  -1   2  -1  367.01   12.50
   1  -2  -1  364.60   12.67
  -1  -2   1  371.27   12.49
   1  -2  -1  368.81   12.64
  -1  -2   1  370.84   12.72
   1  -2  -1  367.35   12.66
  -1  -2   1  364.01   12.41
  -2  -2  -1  134.90    4.78
  -2   2   1  141.29    4.92
  -2   2   1  127.87    4.49
   2  -2   1  125.19    4.97
  -2   2   1  129.20    4.95
  -2   2   1  125.75    4.82
   2  -2   1  132.62    4.89
  -2  -2  -1  120.64    4.42
   2   2  -1  122.07    4.92
  -2  -2  -1  131.93    4.96
   2   2  -1  121.28    4.72
   2  -2   1  124.29    4.73
  -2   2  -1  127.74    4.73
   2  -2  -1  126.60    4.95
   2  -2  -1  125.62    4.86
  -2  -2   1  130.12    4.96
   2  -2  -1  128.34    4.81
   2   2   1  124.03    4.74
  -2  -2   1  125.25    4.72
   2   2   1  125.94    4.96
   2   2   1  126.38    4.44
  -2   2  -1  133.44    5.01
   2  -2  -1  128.40    4.49
   3   2  -1  153.54    5.96
   3   2  -1  158.93    5.81
  -3  -2  -1  154.49    5.73
   3  -2   1  145.40    5.98
  -3   2   1  147.79    5.47
   3  -2   1  151.26    5.75
  -3   2   1  157.02    5.87
  -3   2   1  152.26    5.73
   3  -2   1  149.29    5.78
  -3   2   1  157.92    6.01
  -3   2  -1  149.15    5.97
   3   2   1  153.17    6.00
  -3   2  -1  149.31    5.71
   3  -2  -1  146.12    5.69
   3   2   1  146.73    5.23
   3   2   1  147.91    5.72
   3  -2  -1  148.69    5.49
   3  -2  -1  151.77    5.84
   3  -2  -1  143.36    5.94
  -3  -2   1  154.61    5.73
   4  -2   1    6.10    0.80
   4   2  -1    5.45    0.25
  -4   2   1    7.12    0.88
   4   2  -1    5.66    0.34
   4  -2   1    4.88    1.02
  -4  -2  -1    4.66    0.73
   4   2  -1    5.90    0.98
  -4   2   1    6.70    0.90
   4  -2   1    4.13    0.79
  -4   2  -1    6.18    1.05
  -4  -2   1    5.72    1.01
  -4  -2   1    5.84    0.82
  -4   2  -1    6.53    0.89
   4  -2  -1    4.76    0.70
   4   2   1    5.69    0.95
   4   2   1    5.36    0.38
   4  -2  -1    5.73    0.90
  -5   2   1   26.09    1.74
   5  -2   1   26.54    1.66
   5   2  -1   24.95    1.05
   5  -2   1   23.99    1.76
   5   2  -1   23.64    1.86
   5   2  -1   22.14    0.92
  -5  -2  -1   24.89    1.67
   5  -2  -1   23.52    1.65
   5  -2  -1   23.68    1.56
   5   2   1   26.89    1.93
   5   2   1   23.93    1.06
  -5   2  -1   23.48    1.65
  -5  -2   1   23.02    1.63
   6  -2   1   14.46    1.71
  -6  -2  -1   17.87    1.51
  -6   2   1   15.84    1.79
   6  -2   1   16.55    1.48
   6   2  -1   17.93    0.92
   6   2  -1   19.44    1.74
   6   2  -1   15.71    0.73
  -6  -2   1   17.75    1.50
   6   2   1   17.86    0.87
  -6   2  -1   14.87    1.46
   6   2   1   17.40    1.27
   6  -2  -1   17.19    1.70
   6  -2  -1   17.57    1.46
   6   2   1   16.70    1.95
  -7  -2  -1   29.37    2.17
   7   2  -1   30.24    1.20
  -7   2   1   33.42    2.33
   7  -2   1   36.81    2.36
   7   2  -1   27.36    1.37
   7   2  -1   30.77    2.54
   7   2   1   29.94    1.36
  -7   2  -1   32.26    2.24
   7  -2  -1   31.26    2.14
  -7  -2   1   25.23    2.05
   7   2   1   29.42    2.52
   7   2   1   29.68    1.79
   8   2  -1   22.87    1.13
  -8  -2  -1   22.70    1.98
  -8   2   1   21.55    2.04
   8  -2   1   24.87    2.18
   8   2  -1   21.42    2.59
   8   2  -1   21.78    0.94
  -8   2  -1   20.04    1.96
   8   2   1   23.04    2.61
   8   2   1   23.60    1.76
  -8  -2   1   20.37    2.00
   8  -2  -1   22.07    2.28
   8   2   1   22.85    1.13
  -9  -2  -1   16.31    2.11
  -9   2   1   14.96    2.11
   9  -2   1   14.81    2.01
   9   2  -1   15.00    2.23
   9  -2  -1   14.31    2.06
   9   2   1   14.27    2.29
   9   2   1   16.79    1.59
  -9  -2   1   14.39    2.00
  -9   2  -1   13.61    1.93
   9   2   1   15.86    0.93
 -10  -2  -1    0.15    1.00
  10  -2   1    1.77    1.55
 -10   2   1    1.58    1.11
  10   2  -1    0.20    1.44
  10   2   1   -0.38    0.39
 -10   2  -1    0.46    1.09
  10  -2  -1   -0.17    1.36
 -10  -2   1    0.58    1.09
  10   2   1   -0.70    1.05
  10   2   1    0.44    1.90
 -11   2   1   -0.65    1.20
  11   2  -1    1.47    1.91
 -11  -2  -1    3.41    1.38
  11  -2   1    1.06    1.70
  11   2   1    0.52    0.42
  11   2   1    0.93    1.73
 -11   2  -1    2.69    1.29
  11  -2  -1   -0.73    1.65
 -11  -2   1    1.57    1.20
  12   2  -1   -1.67    2.28
  12  -2   1   -0.35    2.08
 -12   2   1    0.48    1.39
 -12  -2  -1   -0.09    1.49
 -12   2  -1   -0.95    1.49
  12  -2  -1    1.44    2.25
 -12  -2   1   -1.62    1.43
  12   2   1    3.56    2.44
 -13   2   1    2.86    1.87
  13   2  -1    1.89    2.70
  13  -2   1    4.28    2.55
 -13  -2  -1   -0.91    1.76
 -13   2  -1    0.37    1.68
  13   2   1   -2.83    2.55
  13  -2  -1    0.14    2.52
 -13  -2   1   -0.75    1.62
   0  -3   1   26.92    1.28
   0  -3  -1   26.28    1.30
   0  -3  -1   27.41    1.24
   0   3  -1   26.74    1.32
   0   3  -1   26.38    1.30
   0  -3  -1   27.06    1.23
   0   3   1   26.01    1.24
   0   3   1   27.97    1.24
   0  -3   1   27.28    1.30
   0  -3   1   28.59    1.34
   0   3   1   29.11    1.36
   0   3  -1   27.36    1.32
  -1  -3  -1   33.94    1.40
   1   3  -1   34.10    1.42
  -1   3   1   34.15    1.64
  -1   3   1   32.45    1.22
  -1   3   1   35.24    1.62
   1  -3   1   33.21    1.64
   1  -3   1   37.16    1.71
   1  -3   1   32.49    1.39
  -1   3   1   31.79    1.58
   1   3  -1   35.66    1.66
   1   3  -1   34.67    1.43
  -1  -3  -1   31.96    1.60
   1  -3   1   30.86    1.44
   1   3  -1   32.46    1.39
  -1  -3   1   33.10    1.37
  -1   3  -1   29.76    1.63
  -1   3  -1   31.41    1.43
  -1  -3   1   30.85    1.60
   1   3   1   30.63    1.41
   1  -3  -1   34.75    1.62
  -1   3  -1   32.59    1.37
  -1  -3   1   30.94    1.40
   1   3   1   33.64    1.32
   1  -3  -1   33.43    1.60
   1  -3  -1   30.47    1.56
   1   3   1   31.63    1.59
  -2   3   1  141.25    5.46
   2   3  -1  146.08    5.03
   2  -3   1  141.78    5.36
   2   3  -1  146.43    5.32
  -2  -3  -1  145.71    5.02
  -2   3   1  142.15    5.51
  -2   3   1  138.98    5.56
   2  -3   1  148.03    5.56
  -2  -3  -1  143.19    5.59
   2   3  -1  141.00    5.60
   2  -3   1  142.06    5.10
   2  -3   1  141.58    5.64
   2  -3  -1  149.15    5.51
  -2   3  -1  146.69    5.34
   2   3   1  149.94    5.65
   2   3   1  139.09    5.33
  -2  -3   1  145.56    5.01
   2  -3  -1  133.75    5.55
   2   3   1  146.49    5.11
  -2  -3   1  143.65    5.31
   2  -3  -1  146.45    5.51
  -2   3  -1  144.20    5.66
  -2  -3   1  144.68    5.61
  -3   3   1   45.58    2.39
   3   3  -1   45.72    2.15
  -3  -3  -1   44.24    1.69
  -3   3   1   41.70    2.18
  -3  -3  -1   48.30    2.41
   3   3  -1   44.71    2.38
   3  -3   1   41.20    2.38
  -3  -3  -1   43.56    2.11
  -3   3   1   45.66    2.25
  -3   3  -1   45.19    2.43
   3   3   1   45.78    1.73
  -3   3  -1   47.55    2.17
   3  -3  -1   42.56    1.78
   3   3   1   40.90    2.33
  -3  -3   1   44.26    2.40
  -3  -3   1   47.29    2.14
   3   3   1   45.96    2.17
   3  -3  -1   42.45    2.39
   3  -3  -1   48.59    2.33
   3  -3  -1   43.11    2.24
   4   3  -1   23.45    1.78
   4  -3   1   27.00    1.78
   4  -3   1   27.89    1.51
  -4   3   1   30.26    1.78
   4  -3   1   26.89    1.75
  -4   3   1   30.86    2.01
  -4  -3  -1   28.46    1.68
   4  -3  -1   27.45    1.42
  -4   3  -1   28.34    2.19
   4   3   1   25.04    2.07
   4  -3  -1   28.70    1.75
  -4   3  -1   27.69    1.67
   4   3   1   26.96    1.13
   5  -3   1   58.07    3.02
  -5   3   1   51.68    2.86
   5  -3   1   53.99    2.64
   5   3  -1   54.28    3.12
  -5  -3  -1   54.10    2.81
   5  -3  -1   55.25    2.57
  -5  -3   1   56.40    2.85
   5   3   1   54.56    2.09
  -5   3  -1   60.34    2.93
  -5   3  -1   59.14    3.21
   5  -3  -1   57.09    2.91
   5   3   1   54.56    3.13
   6  -3   1    0.42    0.69
  -6   3   1    0.21    0.57
   6   3  -1    0.86    0.92
  -6  -3  -1    0.19    0.53
  -6   3  -1    0.26    0.56
  -6  -3   1    1.36    0.70
   6  -3  -1    0.85    0.64
   6   3   1    1.08    0.79
   6   3   1    0.85    0.24
  -7   3   1   27.41    2.16
   7  -3   1   27.62    2.04
   7   3  -1   25.87    2.33
  -7  -3  -1   23.82    2.01
   7  -3  -1   30.83    2.06
   7   3   1   28.08    1.56
  -7  -3   1   26.57    2.04
  -7   3  -1   25.59    2.06
   7   3   1   25.63    1.17
   7   3   1   29.65    2.47
   8  -3   1   29.01    2.29
   8   3  -1   25.04    2.86
  -8  -3  -1   24.39    2.18
  -8   3   1   29.53    2.36
  -8  -3   1   31.75    2.37
   8  -3  -1   26.43    2.20
   8   3   1   27.75    1.23
   8   3   1   27.18    3.04
  -8   3  -1   28.22    2.28
   8   3   1   27.77    1.68
  -9  -3  -1    0.64    0.82
   9  -3   1    1.62    1.16
  -9   3   1   -0.45    0.86
   9   3  -1   -1.46    1.16
   9   3   1    0.33    0.37
  -9   3  -1    1.17    0.89
   9   3   1    1.69    0.77
   9   3   1   -0.73    1.18
  -9  -3   1    1.55    0.92
   9  -3  -1    1.91    1.19
  10  -3   1    2.29    1.41
  10   3  -1   -0.89    1.34
 -10  -3  -1    1.23    1.05
 -10   3   1   -1.29    0.99
  10  -3  -1    1.94    1.38
 -10  -3   1    0.71    1.06
  10   3   1    0.59    1.45
 -10   3  -1    0.74    1.05
  11  -3   1    1.74    1.76
  11   3  -1    1.92    1.99
 -11   3   1    0.13    1.33
 -11  -3  -1    3.49    1.53
  11   3   1    1.53    1.75
  11  -3  -1    4.04    1.88
 -11  -3   1    2.58    1.34
 -11   3  -1    0.94    1.31
 -12  -3  -1    2.57    1.58
  12   3  -1    0.72    2.18
  12  -3   1   -1.72    2.15
 -12   3   1    1.36    1.58
 -12   3  -1    1.49    1.51
 -12  -3   1    0.67    1.39
  12  -3  -1    0.42    2.05
  12   3   1   -0.40    2.39
 -13   3   1    0.43    1.83
 -13  -3  -1    1.00    1.63
  13   3  -1    1.45    2.73
  13  -3   1   -3.33    2.52
 -13   3  -1   -0.08    1.88
  13   3   1   -3.40    2.37
  13  -3  -1   -6.48    2.49
 -13  -3   1   -3.12    1.69
   0   4   1  150.81    5.68
   0  -4   1  155.26    5.59
   0  -4   1  153.14    5.67
   0   4   1  149.81    5.57
   0  -4  -1  159.21    5.67
   0  -4   1  150.52    5.61
   0   4  -1  154.26    5.61
   0  -4  -1  146.79    5.52
   0   4  -1  143.95    5.64
   0  -4  -1  147.57    5.51
   0   4  -1  151.98    5.67
   0   4   1  149.68    5.53
  -1   4   1  130.17    5.05
  -1  -4  -1  134.74    4.86
   1   4  -1  134.79    4.89
   1  -4   1  132.01    4.88
  -1  -4  -1  131.58    4.67
  -1   4   1  132.90    4.64
   1   4  -1  135.41    5.12
   1  -4   1  128.75    5.13
  -1  -4  -1  132.59    5.07
   1  -4   1  130.98    5.12
  -1   4   1  138.56    5.19
   1  -4   1  127.34    4.77
  -1   4   1  127.30    5.06
   1   4  -1  129.56    4.85
   1  -4  -1  129.93    5.07
  -1   4  -1  133.22    5.14
   1   4   1  124.93    5.04
   1  -4  -1  128.91    5.07
  -1   4  -1  127.08    4.77
  -1  -4   1  130.29    4.87
   1  -4  -1  134.84    5.03
  -1   4  -1  129.04    4.87
  -1  -4   1  133.63    4.78
   1   4   1  132.84    4.91
  -1  -4   1  132.44    5.09
  -1   4  -1  127.33    5.15
   1   4   1  130.50    4.75
  -2   4   1   73.60    3.30
   2   4  -1   77.25    2.94
  -2   4   1   75.29    3.36
  -2  -4  -1   75.35    2.83
   2  -4   1   74.61    2.84
   2   4  -1   73.54    3.03
   2   4  -1   73.57    2.87
   2  -4   1   76.32    3.15
   2   4  -1   77.83    3.41
  -2  -4  -1   77.89    3.63
  -2   4   1   74.52    3.25
   2  -4  -1   74.66    3.51
  -2   4  -1   74.17    3.09
  -2   4  -1   80.98    3.49
   2   4   1   77.54    3.40
   2   4   1   80.72    2.85
   2  -4  -1   73.33    3.35
   2   4   1   73.19    2.93
  -2  -4   1   72.17    3.59
   2  -4  -1   73.08    3.27
  -2  -4   1   73.32    2.84
   3   4  -1    9.41    0.86
  -3   4   1    9.20    1.13
  -3  -4  -1    8.54    0.49
  -3   4   1    6.86    1.00
   3  -4   1    9.85    1.21
   3   4  -1    8.47    1.16
   3  -4   1    8.19    0.62
   3  -4   1   10.01    1.34
   3  -4   1    9.23    1.03
   3   4  -1    9.33    0.53
  -3   4   1    9.92    0.92
  -3  -4  -1   10.61    1.34
  -3   4  -1    9.15    0.86
  -3  -4   1    9.00    0.42
   3  -4  -1    7.83    1.07
   3   4   1    9.48    1.00
   3   4   1    8.40    0.59
   3   4   1   11.40    1.32
  -3  -4   1    9.38    1.21
   3  -4  -1    6.27    1.04
   3  -4  -1    9.04    0.46
  -3  -4   1    7.96    0.76
   3  -4  -1    8.02    1.08
  -3   4  -1    7.81    1.16
  -4   4   1   80.36    3.90
  -4   4   1   80.09    3.66
   4  -4   1   78.79    3.86
   4   4  -1   84.89    4.00
  -4  -4  -1   79.96    3.53
   4  -4   1   80.10    3.76
  -4   4   1   78.39    3.68
  -4  -4   1   78.05    3.50
   4   4   1   80.08    2.97
  -4   4  -1   81.40    3.95
   4   4   1   75.48    3.86
   4  -4  -1   73.62    3.62
  -4   4  -1   84.59    3.59
   4  -4  -1   76.17    3.03
  -5   4   1   21.94    1.85
  -5   4   1   18.60    1.55
   5   4  -1   19.23    1.79
   5  -4   1   20.12    1.38
  -5  -4  -1   21.83    1.59
   5   4   1   21.34    1.00
   5   4   1   20.40    1.78
  -5   4  -1   21.48    1.61
  -5  -4   1   22.65    1.59
   5  -4  -1   21.01    1.26
  -5   4  -1   23.31    1.94
   6   4  -1   12.18    1.79
  -6  -4  -1    8.59    1.31
  -6   4   1    8.19    1.30
   6  -4   1    8.90    1.18
   6  -4  -1   10.74    1.15
  -6   4  -1    8.61    1.52
   6   4   1   11.88    1.76
   6   4   1    8.40    0.60
  -6  -4   1   10.32    1.29
  -6   4  -1   10.02    1.37
  -7  -4  -1    5.46    1.12
   7  -4   1    5.59    1.09
   7   4  -1    6.66    1.47
  -7   4   1    6.60    1.24
   7  -4  -1    6.66    1.12
   7   4   1    6.84    1.45
  -7   4  -1    4.45    1.05
   7   4   1    4.72    0.70
   7   4   1    4.81    0.50
  -7  -4   1    5.97    1.12
  -8  -4  -1   15.25    1.97
   8   4  -1   13.79    2.25
  -8   4   1   15.41    2.05
   8  -4   1   21.64    2.18
   8  -4  -1   17.08    2.03
  -8   4  -1   22.63    2.03
   8   4   1   16.86    2.39
   8   4   1   18.14    1.10
   8   4   1   17.18    0.87
  -8  -4   1   16.01    2.02
  -9  -4  -1    4.21    1.20
  -9   4   1    6.16    1.48
   9  -4   1    7.77    1.64
   9   4  -1    4.66    1.66
   9   4   1    5.43    1.65
  -9   4  -1    6.63    1.47
  -9  -4   1    6.07    1.32
   9  -4  -1    7.17    1.48
 -10  -4  -1    0.23    1.02
 -10   4   1    2.08    1.26
  10  -4   1   -0.53    1.32
  10   4  -1   -0.01    1.46
  10  -4  -1   -0.70    1.25
 -10   4  -1    1.01    1.10
  10   4   1    2.65    1.84
 -10  -4   1    1.62    1.21
 -11  -4  -1    0.59    1.10
  11   4  -1   -0.49    1.81
 -11   4   1   -1.54    1.18
  11  -4   1   -0.06    1.60
 -11   4  -1   -0.67    1.19
 -11  -4   1   -0.86    1.16
  11  -4  -1    0.94    1.65
  11   4   1    1.01    2.10
 -12   4   1    5.27    1.80
 -12  -4  -1   -0.97    1.39
  12   4  -1    6.63    2.96
  12  -4   1    3.44    2.27
 -12   4  -1   -1.71    1.48
  12  -4  -1    1.27    2.10
 -12  -4   1    0.51    1.58
  12   4   1   -0.19    2.43
 -13   4   1    2.76    1.80
 -13  -4  -1   -0.52    1.67
  13   4  -1    3.18    3.04
 -13  -4   1    2.41    1.78
  13   4   1   -6.58    2.38
  13  -4  -1    2.23    2.66
 -13   4  -1   -0.13    1.99
   0   5   1  523.27   18.06
   0   5   1  518.88   17.98
   0   5   1  502.56   18.16
   0   5  -1  525.61   18.06
   0  -5   1  522.20   18.15
   0   5  -1  518.79   18.16
   0  -5   1  526.25   18.04
   0  -5  -1  499.75   17.95
   0   5  -1  503.42   18.14
   0  -5  -1  523.95   18.12
   0  -5  -1  534.51   17.98
   0  -5   1  518.44   18.06
  -1   5   1   46.98    2.32
  -1  -5  -1   45.41    2.11
   1   5  -1   46.99    2.32
  -1   5   1   45.98    2.29
  -1   5   1   42.74    2.32
   1  -5   1   45.38    2.37
   1   5  -1   47.22    2.17
   1  -5   1   50.37    2.15
  -1  -5  -1   47.46    1.94
  -1   5   1   46.41    1.92
  -1  -5  -1   47.00    2.30
   1  -5   1   46.98    2.04
   1   5  -1   49.84    2.17
   1  -5   1   48.32    2.60
  -1  -5   1   46.31    2.17
   1   5   1   43.76    2.15
   1   5   1   49.77    2.34
   1  -5  -1   49.80    2.57
   1  -5  -1   46.48    2.24
  -1  -5   1   49.25    2.35
  -1   5  -1   46.64    2.40
   1  -5  -1   48.76    2.33
   1   5   1   48.77    2.08
  -1   5  -1   45.88    2.05
  -1   5  -1   47.72    2.16
   1  -5  -1   47.95    1.92
  -1  -5   1   47.67    2.04
  -1   5  -1   46.34    2.36
   2  -5   1  302.72   10.90
   2  -5   1  293.18   11.20
   2   5  -1  309.79   11.23
   2   5  -1  304.97   10.68
  -2  -5  -1  302.21   11.15
   2   5  -1  292.26   10.64
   2  -5   1  306.55   11.17
   2   5  -1  302.84   10.93
  -2   5   1  311.18   11.20
  -2  -5  -1  305.82   10.59
  -2   5   1  303.46   11.03
   2  -5   1  306.22   10.53
  -2   5   1  294.91   11.15
   2   5   1  305.10   10.56
  -2   5  -1  304.87   11.28
  -2   5  -1  310.81   11.21
  -2  -5   1  305.62   11.17
  -2   5  -1  301.83   10.47
  -2   5  -1  304.76   10.85
   2  -5  -1  275.85   11.08
   2   5   1  303.16   11.19
   2  -5  -1  307.34   11.13
   2  -5  -1  299.38   11.03
   2   5   1  302.82   10.73
  -2  -5   1  301.00   10.62
   3  -5   1  271.66   10.22
  -3   5   1  293.91   10.63
  -3   5   1  269.95   10.44
  -3   5   1  280.85   10.32
   3  -5   1  279.53    9.67
   3   5  -1  270.01    9.69
   3   5  -1  278.63   10.10
  -3  -5  -1  289.00    9.62
   3  -5   1  263.58   10.43
   3   5  -1  283.28   11.06
   3   5   1  278.42    9.82
   3   5   1  277.22   11.01
   3  -5  -1  269.65   10.35
   3  -5  -1  261.76   10.53
   3  -5  -1  284.40   10.43
  -3   5  -1  281.15   10.17
  -3   5  -1  282.97   10.69
  -3  -5   1  284.99    9.60
   3   5   1  274.17   10.14
   4  -5   1   24.05    1.22
  -4   5   1   24.24    1.69
  -4   5   1   24.24    2.01
  -4   5   1   21.00    1.78
  -4  -5  -1   23.16    1.03
   4   5  -1   21.65    1.83
  -4   5  -1   25.49    1.96
  -4  -5   1   23.87    1.53
   4   5   1   23.05    1.20
   4   5   1   21.65    1.83
  -4  -5   1   22.28    0.88
   4  -5  -1   25.25    1.02
   5   5  -1  125.01    5.77
  -5   5   1  124.75    5.70
  -5   5   1  124.52    5.36
  -5   5   1  125.64    5.47
   5  -5   1  118.74    4.73
  -5  -5   1  123.29    5.19
  -5   5  -1  125.41    5.74
  -5   5  -1  118.32    5.21
   5   5   1  121.08    5.69
   5  -5  -1  116.74    4.51
   5   5   1  118.46    4.45
   6   5  -1    7.34    1.50
  -6  -5  -1    6.68    1.15
  -6   5   1    4.68    0.99
  -6   5   1   11.18    1.72
   6  -5   1    6.71    0.99
  -6   5  -1    9.60    1.39
  -6  -5   1    7.69    1.14
   6   5   1    7.02    0.64
  -6   5  -1    7.30    1.54
   6   5   1    7.21    1.44
   6  -5  -1    8.50    0.94
  -7  -5  -1    2.64    0.90
   7   5  -1    4.07    1.30
  -7   5   1    3.32    0.99
   7  -5   1    4.96    1.00
   7   5   1    3.79    0.56
  -7   5  -1    4.28    1.36
   7   5   1    3.16    0.44
  -7  -5   1    3.47    1.02
   7  -5  -1    3.91    0.87
   7   5   1    5.11    1.41
  -7   5  -1    3.31    1.00
  -8  -5  -1    5.31    1.24
  -8   5   1    6.76    1.43
   8   5  -1    3.81    1.47
   8  -5  -1    6.70    1.14
   8   5   1    7.92    1.74
  -8  -5   1    3.51    1.10
  -8   5  -1    9.36    1.55
   9  -5   1    5.26    1.42
  -9   5   1    9.60    1.83
  -9  -5  -1    5.11    1.35
   9  -5  -1    5.98    1.41
   9   5   1    3.06    1.65
  -9  -5   1    5.84    1.42
  -9   5  -1    4.48    1.35
  10   5  -1    0.62    1.78
  10  -5   1    1.68    1.33
 -10   5   1    1.31    1.17
 -10  -5  -1    0.77    1.10
 -10   5  -1    0.87    1.09
  10   5   1    2.38    1.81
 -10  -5   1    0.73    1.12
  10  -5  -1   -1.70    1.24
 -11   5   1    5.87    1.77
  11  -5   1    4.57    1.91
  11   5  -1    3.58    2.06
 -11  -5  -1    5.78    1.87
  11  -5  -1    4.73    1.75
 -11   5  -1    4.20    1.63
 -11  -5   1    2.18    1.45
  11   5   1    6.66    2.34
 -12   5   1   -0.47    1.52
  12   5  -1   -2.89    2.41
  12  -5   1    2.77    2.10
 -12   5  -1    0.02    1.59
 -12  -5   1    2.63    1.64
  12  -5  -1    1.92    2.17
  12   5   1   -1.07    2.16
  13  -5   1   -0.51    2.68
 -13   5   1    0.84    1.83
  13   5  -1    2.15    2.67
 -13   5  -1    1.22    1.84
 -13  -5   1   -1.67    2.04
  13   5   1    7.00    3.04
  13  -5  -1   -0.35    2.79
   0  -6   1   40.68    2.26
   0   6   1   40.67    1.99
   0  -6  -1   41.90    2.17
   0  -6  -1   40.06    1.98
   0   6  -1   40.50    2.15
   0   6  -1   43.61    2.18
   0   6   1   41.99    2.09
   0  -6   1   39.88    2.03
   0  -6  -1   39.72    1.98
   0  -6   1   40.54    2.16
   0   6  -1   38.17    2.00
   0   6   1   38.05    2.13
  -1  -6  -1   49.24    2.37
   1  -6   1   53.02    2.61
   1  -6   1   49.29    2.60
   1   6  -1   46.98    2.48
   1  -6   1   52.27    2.23
   1   6  -1   48.52    2.37
  -1   6   1   53.49    2.58
   1   6  -1   46.78    2.34
  -1  -6  -1   49.25    2.12
  -1   6   1   48.34    2.47
  -1  -6  -1   49.79    2.74
  -1   6   1   49.26    2.58
  -1   6   1   49.80    2.11
   1   6   1   49.39    2.29
  -1   6  -1   48.52    2.23
   1   6   1   53.93    2.54
  -1   6  -1   49.52    2.57
  -1   6  -1   51.12    2.37
   1  -6  -1   49.93    2.12
  -1  -6   1   49.44    2.52
   1   6   1   48.58    2.41
  -1  -6   1   48.15    2.38
  -1  -6   1   50.12    2.38
  -1   6  -1   51.92    2.65
   1  -6  -1   51.19    2.58
   2  -6   1    6.69    0.64
   2   6  -1    6.68    0.79
   2   6  -1    5.47    0.72
   2  -6   1    7.39    1.15
   2   6  -1    6.40    0.95
  -2   6   1    5.35    0.42
  -2  -6  -1    7.17    0.80
  -2   6   1    6.93    1.06
  -2   6   1    7.25    1.01
   2  -6   1    6.86    1.11
  -2   6   1    7.29    1.16
   2   6  -1    6.26    0.76
  -2  -6  -1    8.51    1.19
  -2  -6   1    6.15    1.03
   2   6   1    6.55    0.84
   2  -6  -1    8.95    1.27
  -2   6  -1    6.25    0.84
   2  -6  -1    6.63    1.03
  -2   6  -1    6.22    0.57
   2  -6  -1    7.54    1.19
  -2   6  -1    6.63    1.06
  -2  -6   1    8.63    0.87
   2   6   1    6.65    0.65
  -2   6  -1    4.44    0.95
   2   6   1    8.39    1.13
   3   6  -1   14.25    0.94
   3   6  -1   11.34    1.11
   3  -6   1   11.39    1.33
  -3   6   1   13.30    1.62
  -3   6   1   14.03    1.60
   3  -6   1   12.57    0.84
   3   6  -1   13.64    0.92
  -3  -6  -1   13.02    0.82
   3   6  -1   12.38    1.54
  -3   6   1   12.06    1.49
  -3   6  -1   12.80    1.14
  -3   6  -1   13.89    1.64
   3   6   1   14.69    1.40
   3   6   1   14.40    1.00
  -3  -6   1   12.83    0.85
   3   6   1   13.92    0.88
  -4  -6  -1   35.07    1.48
   4   6  -1   36.50    1.58
  -4   6   1   37.45    2.48
   4  -6   1   35.24    1.60
   4   6  -1   37.35    2.48
  -4   6   1   29.26    2.18
  -4   6   1   35.97    2.21
   4   6   1   40.84    2.57
   4   6   1   33.54    1.71
  -4  -6   1   37.03    1.40
  -4   6  -1   38.14    2.15
  -4   6  -1   30.41    2.38
  -5   6   1    8.60    1.39
  -5   6   1    8.04    1.26
  -5   6   1    6.82    1.36
   5  -6   1    9.54    0.87
   5   6  -1   10.78    1.67
   5  -6   1    9.41    0.86
   5   6   1    7.97    1.46
  -5   6  -1   11.81    1.74
  -5   6  -1    8.69    1.23
   5  -6  -1    9.44    0.57
   5  -6  -1   10.19    0.59
   5   6   1    9.21    0.85
  -6   6   1   12.94    1.66
   6   6  -1   12.09    1.89
   6  -6   1   12.07    1.11
  -6   6   1   10.43    1.77
  -6   6  -1   13.30    1.61
   6  -6  -1   11.95    0.94
  -6  -6   1   12.99    1.57
  -6   6  -1   15.24    2.03
   6   6   1   11.42    1.94
   6   6   1   11.81    0.86
   7   6  -1    9.51    1.78
   7  -6   1   12.42    1.37
  -7   6   1   10.46    1.61
   7  -6  -1   11.79    1.15
  -7   6  -1    5.63    1.55
   7   6   1    9.78    0.62
   7   6   1   10.29    1.93
  -7  -6   1    7.76    1.26
  -7   6  -1   10.96    1.67
  -8   6   1   19.65    2.38
   8   6  -1   17.63    2.56
   8  -6   1   22.09    1.80
   8  -6  -1   20.42    1.59
  -8  -6   1   16.74    2.03
   8   6   1   25.42    3.05
  -8   6  -1   19.35    2.27
  -9   6   1   -0.43    0.93
   9  -6   1    0.12    1.05
   9   6  -1   -0.92    1.26
   9   6   1    1.71    1.55
   9  -6  -1   -0.57    0.98
  -9  -6   1   -0.43    0.81
  -9   6  -1   -0.23    1.12
  10   6  -1    0.70    1.71
  10  -6   1    1.07    1.37
 -10   6   1    3.83    1.48
 -10   6  -1    4.32    1.48
  10   6   1    2.97    2.00
 -10  -6   1    1.70    1.26
  10  -6  -1    2.07    1.42
  11  -6   1    2.30    1.61
 -11   6   1   -0.27    1.41
  11   6  -1   -2.34    1.76
  11   6   1   -1.53    1.71
  11  -6  -1    0.42    1.69
 -11  -6   1    0.80    1.24
 -11   6  -1   -0.05    1.29
 -12   6   1    1.17    1.70
  12  -6   1   -1.89    1.94
  12   6  -1   -0.54    2.26
  12  -6  -1    0.40    2.08
  12   6   1   -0.46    2.61
 -12   6  -1   -0.11    1.75
 -13   6   1    1.48    2.08
  13   6   1    4.61    3.68
 -13   6  -1    1.10    1.89
   0   7  -1    0.22    0.50
   0   7   1    0.00    0.46
   0   7  -1    0.76    0.45
   0  -7  -1   -0.18    0.48
   0  -7   1    0.55    0.53
   0  -7  -1    0.39    0.64
   0  -7   1   -0.12    0.68
   0  -7   1    0.32    0.60
   0   7   1   -0.11    0.42
   0   7   1    0.01    0.35
   0   7  -1    0.25    0.40
   1   7  -1   11.84    1.10
   1   7  -1   12.00    1.33
  -1  -7  -1   12.37    1.27
   1  -7   1   10.72    0.98
  -1   7   1   12.01    1.32
  -1   7   1   13.05    1.20
  -1   7   1    9.50    1.31
   1   7  -1   11.40    1.24
   1  -7   1   12.74    1.42
  -1   7   1   11.96    0.88
  -1  -7  -1   10.41    0.88
  -1  -7  -1   12.51    1.42
  -1  -7   1   13.18    1.42
  -1   7  -1   10.35    0.98
   1  -7  -1   11.00    1.32
   1   7   1   10.63    1.00
   1   7   1   11.49    1.09
  -1   7  -1   13.45    1.53
   1   7   1   12.37    1.11
  -1   7  -1   10.51    1.16
   1  -7  -1   11.66    0.90
  -1  -7   1   10.51    1.31
  -1  -7   1   10.63    0.91
  -1   7  -1   14.50    1.28
  -2   7   1    6.98    0.58
   2   7  -1    8.50    0.96
   2   7  -1    6.77    0.88
  -2   7   1    5.85    1.05
   2  -7   1    6.73    0.75
   2  -7   1    7.46    1.05
  -2  -7  -1    8.30    0.96
  -2   7   1    9.33    1.35
  -2   7   1    6.40    0.96
  -2   7  -1    7.18    0.69
   2   7   1    5.75    0.79
   2  -7  -1    5.97    1.03
   2   7   1    7.90    1.35
  -2   7  -1    5.30    1.02
  -2   7  -1    6.79    1.32
  -2  -7   1    8.40    0.72
  -2  -7   1    6.90    0.95
   2  -7  -1    7.10    1.20
  -2   7  -1    9.65    1.08
   2   7   1    8.02    0.98
   3   7  -1   26.64    1.97
  -3   7   1   24.44    1.93
  -3  -7  -1   25.90    1.37
   3  -7   1   24.40    1.80
  -3   7   1   23.22    1.74
   3   7  -1   23.58    1.43
  -3   7   1   23.52    1.86
   3   7  -1   25.18    1.62
   3  -7   1   24.38    1.23
  -3   7  -1   29.21    2.01
  -3   7  -1   25.76    1.67
  -3  -7   1   23.88    1.38
  -3   7  -1   25.96    2.04
   3   7   1   22.62    1.48
   3   7   1   23.62    1.34
   3   7   1   24.98    1.93
   4  -7   1    9.60    0.76
   4   7  -1    8.94    0.86
   4   7  -1   10.64    1.56
  -4   7   1   10.23    1.49
  -4   7   1   10.47    1.44
  -4  -7  -1   10.21    0.71
  -4   7   1   11.02    1.65
   4   7  -1   10.03    0.87
  -4  -7   1   11.55    0.72
  -4   7  -1   11.66    1.66
   4   7   1   10.78    0.84
  -4   7  -1   12.02    1.35
   4   7   1   12.16    1.77
   4   7   1   11.29    0.97
   5  -7   1   16.05    1.02
   5   7  -1   14.95    1.93
  -5   7   1   16.30    2.00
  -5   7   1   14.44    1.95
   5  -7   1   15.63    0.97
  -5   7   1   15.56    1.76
  -5  -7  -1   16.44    0.87
   5   7   1   16.92    2.17
  -5   7  -1   13.37    1.56
   5   7   1   16.12    1.13
  -5  -7   1   15.33    0.69
  -5   7  -1   14.39    1.99
  -6   7   1    4.30    1.05
   6   7  -1    2.62    1.32
   6  -7   1    3.14    0.68
   6  -7   1    3.12    0.68
  -6   7   1    6.02    1.40
   6   7   1    3.72    0.66
  -6   7  -1    2.91    0.92
   6   7   1    3.19    1.23
  -6   7  -1    3.18    1.22
  -7   7   1    3.61    1.12
  -7   7   1    6.66    1.57
   7   7  -1    4.56    1.45
   7  -7   1    5.53    0.89
   7  -7   1    4.93    0.93
  -7   7  -1    5.31    1.47
   7   7   1    4.74    1.56
   7  -7  -1    5.93    0.65
   7  -7  -1    5.76    0.69
  -7   7  -1    6.43    1.34
  -8   7   1    2.82    1.21
   8  -7   1    5.07    1.21
   8  -7   1    6.23    1.12
   8  -7  -1    5.72    0.92
  -8   7  -1    3.53    1.62
  -8   7  -1    7.68    1.49
   9   7  -1    5.74    1.96
   9  -7   1    6.72    1.28
  -9   7   1    7.59    1.69
   9  -7  -1    4.69    1.06
   9   7   1    9.63    2.24
  -9   7  -1    5.66    1.52
  10   7  -1    3.39    1.90
 -10   7   1    1.06    1.32
 -10   7  -1    1.18    1.36
  10  -7  -1    0.78    1.16
  10   7   1   -0.49    1.67
 -11   7   1   -0.07    1.40
  11   7  -1   -1.79    1.90
  11  -7   1   -0.21    1.51
  11  -7  -1   -0.24    1.44
 -11   7  -1   -0.10    1.44
  11   7   1   -0.48    1.99
 -12   7   1    2.53    1.94
  12  -7   1   -0.66    2.05
  12   7  -1   -3.53    2.22
 -12   7  -1    2.98    2.20
  12   7   1    6.10    2.60
 -13   7   1   -0.33    1.95
  13   7  -1   -3.14    3.09
 -13   7  -1   -1.67    1.95
  13   7   1    3.41    2.90
   0   8   1  227.34    8.71
   0  -8   1  231.38    8.90
   0  -8   1  226.76    8.59
   0   8   1  222.26    8.52
   0  -8  -1  231.19    8.55
   0  -8  -1  228.77    8.51
   0   8  -1  230.69    8.62
   0   8  -1  218.86    8.78
   0   8  -1  220.60    9.16
  -1   8   1    1.33    0.62
   1   8  -1    1.47    0.53
  -1   8   1    0.57    0.52
   1   8  -1   -0.26    0.48
  -1  -8  -1   -0.61    0.66
  -1  -8  -1    1.39    0.74
  -1   8   1   -0.39    0.39
  -1  -8  -1    0.51    0.47
   1   8  -1    0.95    0.56
  -1   8   1    0.62    0.53
   1  -8   1    1.10    0.56
  -1  -8   1   -0.05    0.71
   1  -8  -1    0.55    0.46
   1  -8  -1    0.74    0.73
   1   8   1    0.64    0.49
  -1  -8   1   -0.51    0.64
  -1   8  -1    0.64    0.54
  -1   8  -1    1.02    0.58
  -1   8  -1    1.40    0.55
   1   8   1    1.30    0.63
  -1  -8   1    1.04    0.54
  -1   8  -1    0.47    0.52
   1   8   1    0.93    0.48
   2   8  -1    3.94    0.91
  -2  -8  -1    2.67    0.75
   2  -8   1    2.26    0.60
  -2  -8  -1    3.20    0.52
  -2   8   1    1.88    0.80
   2   8  -1    3.44    0.88
  -2   8   1    2.66    0.95
  -2   8   1    2.23    0.46
  -2   8   1    2.42    0.75
   2  -8   1    2.27    0.77
   2   8  -1    3.87    0.76
  -2   8  -1    3.47    0.94
   2   8   1    1.56    0.71
  -2   8  -1    2.93    0.57
  -2  -8   1    2.67    0.72
  -2   8  -1    1.94    0.66
  -2   8  -1    1.20    0.64
   2   8   1    3.36    0.72
   2   8   1    2.92    0.78
  -3  -8  -1   64.68    2.72
   3   8  -1   61.47    3.42
   3   8  -1   59.35    2.81
  -3   8   1   61.07    3.20
   3   8  -1   58.71    2.85
  -3   8   1   57.81    3.37
   3  -8   1   60.36    2.48
  -3   8   1   61.84    3.43
  -3   8  -1   57.58    3.02
  -3   8  -1   60.81    3.41
  -3  -8   1   64.68    2.96
   3   8   1   65.54    3.51
   3   8   1   61.52    2.93
  -3   8  -1   51.07    3.33
   3   8   1   58.26    2.73
   4  -8   1    1.96    0.43
  -4   8   1    2.87    0.92
  -4   8   1    1.27    0.75
   4   8  -1    1.91    1.00
   4   8  -1    3.06    0.58
   4   8  -1    1.86    0.57
  -4   8   1    1.21    0.85
   4   8   1    1.66    0.89
  -4   8  -1    0.59    0.92
   4   8   1    0.81    0.57
  -4  -8   1    0.84    0.47
   4   8   1    2.54    0.57
  -4   8  -1   -0.12    0.53
  -5   8   1   38.61    2.53
   5  -8   1   35.70    1.54
  -5  -8  -1   36.89    1.61
  -5   8   1   38.22    2.76
   5   8  -1   35.83    2.03
  -5   8   1   43.27    2.94
   5  -8   1   34.75    1.56
   5   8  -1   36.69    2.87
   5   8   1   37.29    2.87
  -5  -8   1   37.06    1.48
  -5   8  -1   37.22    2.86
  -5   8  -1   36.16    2.36
   5   8   1   37.59    1.97
   5   8   1   34.02    1.91
   6  -8   1   18.08    1.09
   6   8  -1   19.40    2.49
   6  -8   1   17.12    1.03
  -6   8   1   14.93    1.94
  -6   8   1   19.60    2.40
   6   8   1   18.51    2.57
  -6   8  -1   17.75    2.49
  -6   8  -1   18.11    1.99
   6   8   1   16.52    1.25
  -7   8   1    9.95    1.92
   7  -8   1   10.64    1.00
   7   8  -1   13.11    2.25
   7  -8   1   10.36    0.96
  -7   8   1    9.28    1.73
  -7   8  -1    9.11    2.02
  -7   8  -1    9.54    1.57
   7   8   1    8.93    1.93
   7   8   1    8.66    0.75
   8  -8   1    3.65    0.96
   8  -8   1    1.38    0.74
   8   8  -1    3.53    1.52
  -8   8   1    4.17    1.42
  -8   8  -1    2.51    1.31
  -8   8  -1    3.79    1.49
   8   8   1    1.05    1.47
  -9   8   1    0.75    1.29
   9  -8   1    1.90    1.26
   9   8  -1    1.01    1.58
   9  -8   1   -0.07    0.88
   9   8   1    0.99    1.40
  -9   8  -1    1.60    1.17
 -10   8   1   -0.05    1.29
  10   8  -1   -2.09    1.72
  10  -8   1   -0.75    1.09
  10   8   1   -0.60    1.70
 -10   8  -1   -0.32    1.35
 -11   8   1   -0.47    1.52
  11   8  -1    4.56    2.25
  11  -8   1    0.54    1.40
  11   8   1    2.85    2.14
 -11   8  -1   -0.56    1.47
  12   8  -1    0.98    2.46
  12   8   1   -0.77    2.51
 -12   8  -1   -0.31    1.78
   0   9  -1    0.09    0.59
   0   9   1    0.24    0.49
   0  -9  -1    0.00    0.68
   0   9  -1    1.29    0.73
   0   9   1    0.84    0.60
   0  -9  -1    0.55    0.65
   0   9   1   -0.23    0.59
   0   9  -1    0.30    0.69
   0  -9   1    0.23    0.82
   1   9  -1   21.16    1.88
  -1   9   1   23.61    1.50
  -1  -9  -1   23.30    1.50
  -1   9   1   21.78    1.86
  -1   9   1   26.50    2.01
   1   9  -1   27.74    1.85
   1  -9   1   23.28    1.82
  -1   9   1   20.78    1.72
   1   9  -1   26.56    1.89
   1   9   1   23.35    1.77
   1   9   1   22.21    1.66
  -1   9  -1   24.27    1.74
  -1   9  -1   22.51    1.57
   1  -9  -1   22.25    1.54
  -1   9  -1   20.62    1.81
  -1   9  -1   24.88    1.97
   2  -9   1   13.11    1.19
  -2   9   1   16.28    1.90
  -2   9   1   16.01    1.76
   2   9  -1   16.03    1.77
  -2  -9  -1   15.84    1.04
   2   9  -1   16.40    1.42
  -2   9   1   14.93    1.85
  -2   9   1   11.59    0.98
   2   9  -1   14.66    1.33
  -2   9  -1   15.81    1.90
  -2  -9   1   15.82    1.63
   2   9   1   13.25    1.52
  -2   9  -1   14.14    1.81
  -2   9  -1   13.77    1.09
   2   9   1   12.37    1.68
   2   9   1   13.47    1.20
  -3   9   1    0.62    0.75
   3   9  -1    1.47    0.66
  -3  -9  -1   -0.35    0.67
   3   9  -1    1.14    0.79
  -3   9   1    0.30    0.79
   3   9  -1    0.92    0.62
   3  -9   1    1.27    0.49
  -3   9   1    0.69    0.73
  -3   9  -1    0.86    0.79
  -3   9  -1    0.95    0.39
   3   9   1    0.18    0.67
  -3   9  -1    0.94    0.67
  -3   9  -1    0.81    0.69
   3   9   1    1.23    0.84
  -3  -9   1    2.68    0.84
   4   9  -1   36.98    2.12
  -4   9   1   34.41    2.42
  -4   9   1   35.37    2.67
  -4  -9  -1   36.08    1.82
  -4   9   1   37.12    2.75
   4  -9   1   38.60    1.59
   4   9  -1   34.59    1.98
   4   9  -1   36.66    2.74
   4   9   1   34.58    2.11
  -4   9  -1   37.34    2.80
  -4   9  -1   38.01    2.43
   4   9   1   37.91    2.76
   4   9   1   34.40    1.98
  -5  -9  -1   10.25    0.91
  -5   9   1    5.82    1.47
  -5   9   1   14.09    2.08
   5   9  -1    9.87    1.87
  -5   9   1    9.98    1.59
   5   9  -1    8.66    1.14
  -5   9  -1    9.29    1.69
   5   9   1    9.23    1.15
   5   9   1   13.24    2.03
  -5  -9   1    9.01    0.74
   5   9   1    9.27    1.11
  -5   9  -1    7.89    1.30
  -6  -9  -1    9.99    0.78
  -6   9   1   11.96    2.08
   6   9  -1   12.67    2.26
  -6   9   1    9.14    1.61
   6   9  -1    9.81    1.29
  -6   9  -1    9.45    1.52
  -6   9  -1    6.61    1.63
   6   9   1    8.09    1.79
   6   9   1   10.12    1.09
   6   9   1    9.99    1.16
  -7   9   1   17.52    2.18
   7   9  -1   23.08    1.71
  -7   9   1   15.74    2.73
   7   9  -1   15.35    2.93
   7   9   1   17.27    1.14
  -7   9  -1   15.55    1.99
   7   9   1   18.30    1.51
   7   9   1   14.16    2.92
   8   9  -1    3.95    1.68
  -8   9   1    0.10    1.08
  -8   9   1    0.33    1.29
   8   9   1    1.84    1.42
  -8   9  -1    0.59    1.15
   9   9  -1    1.97    1.72
  -9   9   1    2.33    1.31
   9   9   1    0.35    1.65
  -9   9  -1    0.81    1.18
  10   9  -1   -0.53    2.01
 -10   9   1    0.91    1.42
  10   9   1   -0.11    1.80
 -10   9  -1    0.65    1.36
 -11   9   1   -0.83    1.47
  11   9  -1   -2.33    2.03
 -11   9  -1    1.48    1.66
  11   9   1    1.58    2.18
  12   9  -1    1.55    2.75
 -12   9   1   -2.79    1.72
  12   9   1   -1.90    2.73
   0 -10  -1   12.43    1.54
   0  10   1   11.36    1.38
   0  10   1   10.22    1.50
   0  10  -1   10.01    1.49
   0  10  -1    9.23    1.48
   0  10  -1   12.99    1.56
   0  10  -1    8.31    1.17
   0  10   1    9.19    1.49
  -1  10   1    0.41    0.74
   1  10  -1    0.64    0.68
   1 -10   1    0.67    0.82
  -1  10   1    0.83    0.53
  -1  10   1    1.15    0.84
  -1  10   1   -0.39    0.77
   1  10  -1    1.98    0.92
   1  10  -1    0.23    0.69
   1  10   1    0.07    0.64
   1  10   1    1.18    0.77
  -1  10  -1   -0.29    0.73
  -1  10  -1    1.98    0.82
   1  10   1    1.32    0.79
   1 -10  -1   -0.23    0.73
  -1  10  -1    0.44    0.61
  -1  10  -1   -2.33    0.64
  -2  10   1    2.82    1.07
  -2  10   1    4.70    1.07
  -2  10   1    2.27    0.64
  -2  10   1    4.24    1.11
   2  10  -1    3.96    0.99
   2 -10   1    3.00    0.86
   2  10  -1    3.26    0.95
   2  10  -1    4.63    1.14
  -2  10  -1    3.93    1.05
   2  10   1    4.98    1.13
  -2  10  -1    3.98    1.13
  -2  10  -1    2.64    0.84
   2  10   1    3.81    0.95
   2  10   1    2.50    0.90
  -2  10  -1    3.62    0.78
  -3  10   1    4.81    1.17
   3  10  -1    2.65    0.75
  -3  10   1    4.59    1.10
   3  10  -1    5.41    1.31
  -3  10   1    4.31    0.46
   3 -10   1    4.12    0.76
   3  10  -1    3.42    0.97
  -3  10   1    1.91    1.06
  -3  10  -1    4.10    0.95
   3  10   1    4.14    1.04
   3  10   1    4.79    0.96
  -3  10  -1    6.03    0.70
  -3  10  -1    2.77    1.10
   3  10   1    3.68    1.23
  -3  10  -1    4.32    1.26
  -3 -10   1    4.38    1.24
   4  10  -1    4.06    0.90
   4  10  -1    3.50    1.17
   4 -10   1    5.98    0.62
  -4  10   1    2.19    1.19
  -4 -10  -1    4.57    0.88
  -4  10   1    3.90    1.25
  -4  10   1    2.95    1.01
   4  10  -1    4.46    0.91
  -4 -10   1    6.26    0.93
  -4  10  -1    6.22    1.14
   4  10   1    4.87    0.98
  -4  10  -1    4.50    1.29
   4  10   1    5.42    0.97
   4  10   1    4.95    1.32
  -5  10   1   11.28    2.03
  -5 -10  -1   10.37    0.98
   5  10  -1   11.26    1.36
  -5  10   1   13.88    1.86
   5  10  -1    8.30    1.69
  -5  10   1    9.61    1.76
  -5  10  -1   15.68    1.85
   5  10   1   10.52    1.34
  -5 -10   1   12.94    1.07
   5  10   1   12.79    2.17
  -5  10  -1   13.16    2.07
   5  10   1   13.41    1.27
   6  10  -1    4.32    0.95
  -6  10   1    4.40    1.16
  -6  10   1    3.97    1.49
   6  10  -1    5.02    1.65
   6  10   1    3.02    1.47
  -6 -10   1    3.86    0.48
  -6  10  -1    5.07    1.58
  -6  10  -1    2.77    1.03
   6  10   1    2.44    0.83
   6  10   1    4.31    0.92
  -7  10   1    5.97    1.56
  -7  10   1    4.69    1.63
   7  10  -1    6.09    1.08
   7  10  -1    3.20    1.65
  -7  10  -1    3.51    1.23
   7  10   1    8.65    2.09
   7  10   1    4.98    0.83
  -7  10  -1    5.08    1.53
   7  10   1    4.96    0.95
  -8  10   1    1.88    1.49
   8  10  -1    3.09    0.89
  -8  10   1    3.79    1.45
   8  10  -1    2.53    1.67
   8  10   1    3.51    1.01
   8  10   1    3.18    1.63
  -8  10  -1    4.34    1.53
  -8  10  -1    1.07    1.40
   9  10  -1    1.97    1.64
   9  10  -1    3.22    1.13
  -9  10   1    2.05    1.48
   9  10   1    2.65    1.19
  -9  10  -1    1.61    1.63
   9  10   1    1.46    1.62
  -9  10  -1    0.07    1.34
  10  10  -1    4.65    1.23
 -10  10   1    5.53    1.92
  10  10  -1    8.64    2.71
  10  10   1    4.11    2.27
  10  10   1    7.04    1.54
 -10  10  -1    5.20    1.64
  11  10  -1    1.11    1.34
  11  10  -1    1.45    2.35
 -11  10   1   -0.08    1.90
 -11  10  -1    1.15    1.97
  11  10   1    3.44    2.55
  11  10   1   -0.68    1.16
 -12  10   1    0.46    1.88
  12  10  -1   -1.84    2.66
  12  10  -1    0.94    1.60
  12  10   1    1.16    1.60
 -12  10  -1    2.62    2.03
  12  10   1    0.78    2.61
   0  11  -1    0.86    0.87
   0  11   1    0.41    0.70
   0  11   1    0.35    0.82
   0  11  -1    0.05    0.66
   0  11  -1    0.97    0.83
   0  11   1   -0.06    0.83
   0  11   1    0.28    0.71
   0  11  -1   -0.46    0.71
   1 -11   1   23.46    1.92
   1  11  -1   22.18    1.91
   1  11  -1   20.97    1.91
  -1  11   1   19.16    2.19
  -1  11   1   19.45    1.85
  -1  11   1   20.30    1.60
  -1  11   1   27.49    2.21
   1  11  -1   22.84    1.92
   1 -11  -1   23.69    1.86
  -1  11  -1   23.45    2.08
  -1  11  -1   22.16    1.83
  -1  11  -1   23.18    1.78
   1  11   1   23.89    2.00
  -1  11  -1   20.52    2.03
   1  11   1   19.71    1.88
   1  11   1   25.44    1.98
  -2  11   1   48.68    2.39
   2  11  -1   46.45    2.85
   2 -11   1   48.94    2.60
  -2  11   1   50.32    3.04
   2  11  -1   40.83    3.03
  -2  11   1   51.24    3.27
  -2  11   1   48.86    3.16
   2  11  -1   47.49    2.84
   2  11   1   51.98    3.13
  -2  11  -1   51.81    3.29
   2  11   1   43.67    2.87
   2  11   1   44.10    2.77
  -2  11  -1   46.74    3.20
  -2  11  -1   50.77    2.89
  -2  11  -1   45.57    2.44
   3 -11   1   10.27    1.13
  -3  11   1    8.64    0.74
  -3  11   1   10.49    1.62
  -3  11   1   10.38    1.79
   3  11  -1    9.92    1.46
  -3  11   1    9.46    1.71
   3  11  -1   11.30    1.82
   3  11  -1    9.74    1.38
  -3  11  -1    8.26    1.65
  -3  11  -1   10.70    1.56
  -3  11  -1    8.31    0.95
  -3  11  -1   12.34    1.85
   3  11   1    7.57    1.18
   3  11   1   10.16    1.44
   3  11   1    7.99    1.78
   4  11  -1   29.93    2.05
   4  11  -1   30.00    2.17
   4  11  -1   26.97    2.62
  -4  11   1   32.80    2.71
  -4  11   1   27.74    2.57
   4 -11   1   29.22    1.43
  -4  11   1   30.67    2.39
  -4  11  -1   30.60    2.26
   4  11   1   29.39    2.05
   4  11   1   29.06    2.59
   4  11   1   34.50    2.22
  -4  11  -1   27.49    2.60
   5  11  -1    6.93    1.19
   5  11  -1    8.68    1.86
  -5  11   1    6.61    1.44
  -5  11   1   11.71    2.03
  -5  11   1   10.07    1.88
   5  11   1    7.96    1.84
   5  11   1    8.27    1.30
  -5  11  -1    8.22    1.51
   5  11   1    7.47    1.27
  -5  11  -1   10.41    2.05
  -5 -11   1    8.96    1.00
   6  11  -1   10.54    1.43
  -6 -11  -1   12.70    1.08
  -6  11   1   15.45    2.08
  -6  11   1   11.51    2.01
  -6  11  -1    8.34    1.90
   6  11   1   12.63    1.42
  -6 -11   1   12.99    0.90
   6  11   1   12.17    1.55
  -6  11  -1   13.12    1.88
  -7  11   1   13.12    2.43
   7  11  -1   13.88    1.73
   7  11  -1   11.93    2.42
   7  11   1   14.91    1.38
   7  11   1   14.92    1.64
  -7  11  -1   12.91    1.95
  -7  11  -1   15.85    2.59
   7  11   1   13.01    2.45
  -8  11   1    2.91    1.42
   8  11  -1    5.46    2.05
  -8  11   1    3.91    1.70
  -8  11  -1    2.24    1.57
   8  11   1    0.75    1.42
  -8  11  -1    1.94    1.16
   8  11   1    2.41    1.01
  -9  11   1    3.01    1.72
   9  11  -1    4.32    1.29
   9  11  -1    4.87    2.01
   9  11   1    5.88    2.13
   9  11   1    3.80    1.24
  -9  11  -1    5.85    2.11
  -9  11  -1    5.25    1.60
  10  11  -1    0.11    2.02
 -10  11   1   -2.16    1.43
  10  11  -1    0.46    1.20
 -10  11  -1    1.86    1.82
  10  11   1   -2.54    1.81
  10  11   1    0.79    1.18
  11  11  -1    2.44    1.52
 -11  11   1    2.93    1.90
  11  11   1    4.89    1.59
 -11  11  -1    1.61    2.02
  12  11  -1   -2.25    1.42
 -12  11   1   -0.70    2.32
  12  11  -1   -1.23    2.80
  12  11   1    4.34    2.96
  12  11   1    2.60    1.79
 -12  11  -1   -0.29    2.02
   0  12   1    1.58    1.00
   0  12  -1    2.57    1.05
   0  12  -1    2.15    0.94
   0  12   1    4.08    1.26
   0  12   1    2.10    0.83
   0  12  -1    2.66    0.98
   0  12  -1    2.50    0.93
   0  12   1    0.68    0.87
   1  12  -1   13.01    1.79
  -1  12   1   14.76    1.89
   1  12  -1   10.09    1.55
  -1  12   1   10.30    1.41
  -1  12   1    8.68    1.63
  -1  12   1   10.73    1.83
   1  12  -1   10.89    1.68
  -1  12  -1   13.90    1.71
   1  12   1   12.97    1.73
  -1  12  -1    8.62    1.70
   1 -12  -1   14.16    1.69
  -1  12  -1   10.02    1.70
   1  12   1   13.87    1.78
   1  12   1   13.04    1.83
   2  12  -1    2.68    0.90
   2  12  -1    1.47    1.01
   2 -12   1    5.03    1.09
  -2  12   1    1.12    0.91
  -2  12   1    3.80    1.26
  -2  12   1    3.02    0.84
   2  12  -1    2.11    1.05
  -2  12   1    2.13    1.01
  -2  12  -1    2.87    1.12
   2  12   1    2.95    1.11
  -2  12  -1    1.35    1.09
   2  12   1    1.51    0.85
  -2  12  -1    3.05    0.94
   2  12   1    2.45    0.98
  -2  12  -1    3.05    1.17
  -3  12   1   35.43    2.78
   3  12  -1   24.52    2.04
   3 -12   1   25.54    1.75
  -3  12   1   23.68    1.34
  -3  12   1   29.42    2.49
   3  12  -1   25.18    2.05
   3  12  -1   26.56    2.51
  -3  12   1   26.82    2.27
  -3  12  -1   24.48    2.07
  -3  12  -1   23.60    2.81
   3  12   1   21.15    1.95
   3  12   1   20.31    2.51
  -3  12  -1   24.90    2.90
   3  12   1   22.21    2.03
  -3  12  -1   23.82    1.51
  -4  12   1   -0.98    0.96
  -4  12   1   -0.26    1.10
   4  12  -1    0.10    0.90
   4  12  -1    1.52    1.13
   4 -12   1    0.20    0.55
   4  12  -1   -0.76    0.80
  -4  12   1    0.01    0.90
   4  12   1    1.02    0.87
   4  12   1    0.50    0.99
  -4  12  -1    0.19    0.80
  -4  12  -1    1.76    1.14
   4  12   1    0.19    0.72
  -5  12   1    4.84    1.59
   5  12  -1    5.61    1.21
  -5  12   1    3.93    1.58
  -5  12   1    3.96    1.33
   5  12  -1    7.42    1.84
  -5  12  -1    6.59    1.73
   5  12   1    7.85    1.85
   5  12   1    4.06    1.06
  -5  12  -1    4.64    1.22
   5  12   1    6.14    1.30
  -6  12   1    2.56    1.37
  -6  12   1    0.39    1.37
   6  12  -1    1.17    0.98
   6  12  -1    1.11    1.19
  -6 -12   1    2.39    0.72
   6  12   1    2.33    1.52
   6  12   1    0.70    0.92
   6  12   1    1.09    0.97
  -6  12  -1    2.49    1.42
  -6  12  -1    2.38    1.15
   7  12  -1    4.94    1.63
  -7  12   1    6.34    1.68
  -7  12   1    8.10    2.06
   7  12  -1    5.38    1.26
  -7  12  -1    2.10    1.60
   7  12   1    8.01    1.38
  -7  12  -1    6.66    1.41
   7  12   1    9.14    2.28
  -8  12   1   -1.03    1.47
   8  12  -1    0.34    0.92
   8  12  -1   -0.10    1.61
  -8  12   1   -0.34    1.26
  -8  12  -1    0.35    1.20
  -8  12  -1    0.02    1.66
   8  12   1    1.62    1.04
   8  12   1   -0.61    1.65
  -9  12   1    0.59    1.34
   9  12  -1    1.35    1.04
   9  12  -1    3.52    1.99
  -9  12  -1    0.70    1.37
  -9  12  -1   -1.06    1.73
   9  12   1    2.25    1.84
   9  12   1    2.13    1.28
 -10  12   1    1.30    1.81
  10  12  -1    0.77    1.23
  10  12  -1   -2.60    2.09
  10  12   1    1.02    1.30
 -10  12  -1    2.99    2.00
  10  12   1    1.97    2.18
  11  12  -1    0.23    2.48
 -11  12   1   -0.11    2.05
  11  12  -1    1.70    1.61
  11  12   1   -0.12    2.36
 -11  12  -1    3.36    1.82
  11  12   1    2.92    1.43
   0  13  -1    0.00    0.91
   0  13   1    0.64    0.91
   0  13   1   -0.86    0.81
   0  13  -1    0.05    0.91
   0  13  -1    0.15    0.76
   0  13   1   -0.11    0.94
   0  13   1    1.77    1.01
   0  13  -1   -0.38    0.85
   1  13  -1    7.25    1.61
   1  13  -1    7.97    1.57
  -1  13   1    7.29    1.45
  -1  13   1   10.29    1.83
   1  13  -1    8.04    1.50
  -1  13   1    6.81    1.61
   1  13   1    5.96    1.46
  -1  13  -1    5.97    1.55
  -1  13  -1    5.93    1.49
   1  13   1    8.53    1.48
   1  13   1    5.90    1.40
  -1  13  -1   10.17    1.56
  -1  13  -1    6.30    1.28
  -2  13   1   39.00    2.84
  -2  13   1   36.03    3.00
   2  13  -1   37.57    2.70
  -2  13   1   38.66    2.99
   2  13  -1   35.60    2.78
   2 -13   1   35.43    2.54
   2  13  -1   35.32    2.79
  -2  13   1   35.24    2.20
  -2  13  -1   35.39    2.66
   2  13   1   36.95    2.62
   2  13   1   35.93    2.68
   2  13   1   37.20    2.82
  -2  13  -1   33.84    2.93
  -2  13  -1   36.81    3.01
  -2  13  -1   38.38    2.32
  -3  13   1    5.11    1.58
   3  13  -1    7.28    1.66
   3 -13   1    9.48    1.49
   3  13  -1    7.11    1.50
  -3  13   1    6.19    1.58
  -3  13   1    8.05    1.73
  -3  13   1    5.36    0.79
   3  13  -1    7.44    1.47
  -3  13  -1    5.41    1.36
  -3  13  -1    5.10    0.88
   3  13   1    7.55    1.63
   3  13   1    6.56    1.39
  -3  13  -1    7.15    1.67
   3  13   1    5.23    1.24
  -4  13   1    4.83    1.54
   4  13  -1    1.81    0.98
   4  13  -1    4.29    1.54
  -4  13   1    2.41    1.16
  -4  13   1    5.07    1.51
   4  13  -1    4.77    1.26
  -4  13  -1    2.28    1.47
   4  13   1    1.97    0.94
   4  13   1    4.53    1.36
   4  13   1    2.47    1.12
  -4  13  -1    1.96    1.14
  -5  13   1    4.15    1.79
   5  13  -1    2.22    1.70
  -5  13   1    2.92    1.55
  -5  13   1    1.43    1.29
   5  13  -1    5.30    1.21
   5  13   1    4.04    1.28
  -5  13  -1    3.27    1.24
   5  13   1    4.22    1.23
  -6  13   1   18.98    2.75
  -6  13   1   19.35    2.50
   6  13  -1   18.25    2.14
   6  13  -1   20.76    2.94
   6  13   1   12.89    2.59
   6  13   1   17.38    2.00
  -6  13  -1   18.91    3.04
  -6  13  -1   17.20    2.19
   6  13   1   18.91    1.98
  -6 -13   1   16.35    1.41
  -7 -13  -1    5.33    0.99
   7  13  -1    2.89    1.97
   7  13  -1    5.93    1.42
  -7  13   1    4.52    1.53
  -7  13   1   11.71    2.43
   7  13   1    6.69    1.54
  -7  13  -1    6.87    1.98
   7  13   1    5.23    2.04
  -7 -13   1    4.64    0.67
  -7  13  -1    4.22    1.51
  -8  13   1    9.53    2.02
   8  13  -1   10.70    1.81
   8  13  -1   11.07    2.63
  -8  13   1    7.82    2.24
   8  13   1   12.36    2.51
  -8  13  -1    9.45    1.96
  -8  13  -1   11.36    2.69
   9  13  -1   -0.62    1.27
  -9  13   1    1.86    2.07
  -9  13   1   -0.94    1.61
   9  13  -1    2.96    2.00
   9  13   1    0.16    1.28
  -9  13  -1   -0.54    1.41
  -9  13  -1   -1.73    1.87
   9  13   1   -0.83    1.93
  10  13  -1    2.29    1.59
 -10  13   1    0.22    1.71
  10  13  -1   -1.37    2.21
 -10  13  -1    1.95    1.81
  10  13   1   -1.06    1.27
  10  13   1   -1.50    2.21
 -11  13   1   -2.55    2.09
  11  13  -1    1.07    1.56
  11  13  -1    1.75    3.02
  11  13   1   -0.56    2.44
  11  13   1   -0.54    1.75
 -11  13  -1    2.17    2.30
   0  14  -1    0.01    1.15
   0  14   1    0.97    1.13
   0  14   1   -0.27    1.12
   0  14   1    0.49    0.88
   0  14   1    0.36    1.01
   0  14  -1    0.41    0.89
   0  14  -1    0.29    1.19
   0  14  -1   -2.11    0.88
  -1  14   1    7.42    1.84
  -1  14   1    6.78    1.49
  -1  14   1    6.87    1.35
   1  14  -1    7.76    1.67
  -1  14   1    5.09    1.49
   1  14  -1    3.70    1.39
   1  14  -1    6.55    1.50
   1  14   1    7.89    1.67
  -1  14  -1    8.93    1.87
  -1  14  -1    5.75    1.38
   1  14   1    6.47    1.49
   1  14   1    4.68    1.38
  -1  14  -1    9.76    1.56
  -1  14  -1    6.86    1.58
  -2  14   1   17.74    1.78
  -2  14   1   16.09    2.32
   2  14  -1   19.45    2.38
  -2  14   1   19.56    2.62
  -2  14   1   20.45    2.71
   2  14  -1   17.10    2.23
   2  14  -1   19.47    2.50
  -2  14  -1   17.82    2.62
  -2  14  -1   16.90    2.53
   2  14   1   13.88    2.08
  -2  14  -1   21.96    2.45
   2  14   1   21.44    2.62
   2  14   1   16.65    2.36
   3 -14   1    2.74    1.21
   3  14  -1   -0.32    1.13
  -3  14   1   -1.62    1.09
   3  14  -1    0.10    0.99
  -3  14   1    0.32    1.07
  -3  14   1    0.43    1.02
   3  14  -1   -0.12    0.91
  -3  14   1    0.60    0.66
   3  14   1    2.33    1.30
  -3  14  -1    2.11    0.78
  -3  14  -1    1.77    1.29
  -3  14  -1    3.76    1.25
   3  14   1    1.53    1.21
   3  14   1   -0.82    0.98
   4  14  -1    7.03    1.50
   4  14  -1    2.67    1.71
  -4  14   1    3.81    1.54
  -4  14   1    7.11    1.87
  -4  14   1    5.91    1.63
  -4  14  -1    6.08    1.75
  -4  14  -1    4.21    1.42
   4  14   1    4.90    1.47
   4  14   1    6.01    1.57
   4  14   1    5.04    1.82
  -5  14   1    0.71    1.42
  -5  14   1    0.18    1.29
   5  14  -1   -0.15    1.04
   5  14  -1   -0.79    1.55
  -5  14   1    1.52    1.27
   5  14   1   -1.10    1.11
   5  14   1   -0.39    1.07
  -5  14  -1   -0.05    1.55
   5  14   1   -1.81    1.22
  -5  14  -1    0.98    0.98
   6  14  -1    1.96    1.75
   6  14  -1    3.56    1.34
  -6  14   1    2.94    1.45
  -6  14   1   -0.34    1.51
  -6  14  -1    2.95    1.22
   6  14   1    2.21    1.25
   6  14   1    2.75    1.20
   6  14   1    1.30    1.45
  -6  14  -1    1.07    1.62
   7  14  -1   11.32    1.86
   7  14  -1   12.72    2.67
  -7  14   1   10.64    2.05
  -7  14   1   14.18    2.71
   7  14   1   10.80    2.61
  -7  14  -1   13.31    2.19
   7  14   1   11.16    1.93
  -7  14  -1   13.32    2.62
   8  14  -1    2.64    1.50
  -8  14   1    2.59    1.89
   8  14  -1   -0.06    1.82
  -8  14   1   -0.92    1.48
   8  14   1    1.49    2.16
  -8  14  -1   -2.86    1.70
   8  14   1   -2.43    1.26
  -8  14  -1    1.63    1.50
  -9  14   1    2.02    1.96
   9  14  -1    1.55    1.57
   9  14  -1    2.12    2.34
  -9  14   1    2.95    2.19
   9  14   1    4.30    2.63
  -9  14  -1   -1.00    2.07
  -9  14  -1   -2.19    1.47
   9  14   1    4.51    1.52
  10  14  -1   -1.86    2.38
  10  14  -1   -0.37    1.67
 -10  14   1    0.87    2.25
  10  14   1    1.43    1.62
 -10  14  -1   -0.73    2.07
  10  14   1    1.04    2.46
 -10  14  -1   -1.06    2.22
  11  14  -1    4.90    2.89
 -11  14   1   -0.06    2.26
  11  14  -1    0.58    1.72
 -11  14  -1    0.99    2.27
  11  14   1   -1.89    2.66
  11  14   1    0.29    1.96
   0  15   1   25.29    3.01
   0  15  -1   20.01    2.64
   0  15  -1   29.67    3.23
   0  15   1   23.40    2.62
   0  15  -1   22.13    2.50
   0  15   1   24.32    2.25
   0  15  -1   17.78    2.26
   0  15   1   14.55    2.17
  -1  15   1   20.66    2.60
  -1  15   1   19.01    2.69
   1  15  -1   14.70    2.30
   1  15  -1   14.03    2.22
  -1  15   1   17.97    2.07
   1  15  -1   20.43    2.57
  -1  15   1   16.21    2.33
   1  15   1   19.05    2.42
  -1  15  -1   16.52    2.38
  -1  15  -1   15.15    2.12
  -1  15  -1   18.14    2.13
   1  15   1   18.14    2.42
   1  15   1   22.20    2.64
  -1  15  -1   18.89    2.66
   2  15  -1    8.23    1.71
  -2  15   1    7.98    1.35
  -2  15   1    8.07    1.76
  -2  15   1    8.59    1.89
   2  15  -1   12.32    2.06
   2  15  -1   13.50    2.12
   2  15   1   11.81    1.96
  -2  15  -1   12.44    1.59
  -2  15  -1   11.28    1.96
   2  15   1   11.29    1.99
   2  15   1   11.53    1.93
  -2  15  -1   11.84    2.20
  -3  15   1    7.86    2.04
  -3  15   1    5.43    0.94
   3 -15   1    4.35    1.46
  -3  15   1    5.49    1.66
   3  15  -1    0.75    1.56
   3  15  -1    1.76    1.40
  -3  15   1    4.60    1.63
   3  15  -1    5.61    1.64
  -3  15  -1    4.89    1.68
  -3  15  -1    8.56    1.68
   3  15   1    4.20    1.35
   3  15   1    4.74    1.65
   3  15   1    6.81    1.60
  -3  15  -1    3.66    0.93
  -4  15   1    0.81    1.56
  -4  15   1   -2.27    1.59
  -4  15   1    0.66    1.06
   4  15  -1   -0.22    1.01
   4  15  -1   -1.01    1.35
  -4  15  -1    2.44    1.57
   4  15   1    0.05    1.28
   4  15   1    0.45    1.26
   4  15   1   -0.38    1.23
  -4  15  -1   -0.23    1.03
   5  15  -1    4.34    1.56
   5  15  -1    4.31    1.87
  -5  15   1    2.28    1.84
  -5  15   1    6.82    1.90
  -5  15  -1    4.99    1.27
   5  15   1    6.34    1.58
   5  15   1    6.63    2.08
  -5  15  -1    3.46    1.91
   5  15   1    7.17    1.52
  -6  15   1    1.46    1.73
  -6  15   1    0.22    1.57
   6  15  -1    1.49    1.93
   6  15   1    2.15    1.38
   6  15   1    1.83    1.77
  -6  15  -1    2.67    1.27
   6  15   1    3.52    1.36
  -6  15  -1    1.46    1.70
  -7  15   1   -0.96    1.82
   7  15  -1    0.48    1.46
   7  15  -1    1.47    1.84
  -7  15   1   -0.19    1.48
   7  15   1   -0.78    1.54
  -7  15  -1   -0.68    1.79
   7  15   1    0.29    1.88
  -7  15  -1    2.55    1.47
  -8  15   1    3.80    2.27
   8  15  -1    2.84    2.25
   8  15  -1    3.00    1.62
  -8  15   1    0.61    1.49
   8  15   1    4.41    1.71
   8  15   1    5.13    2.36
  -8  15  -1    5.29    2.29
  -8  15  -1    3.45    1.62
  -9  15   1   -2.22    1.89
   9  15  -1    2.53    2.31
   9  15  -1    0.89    1.68
  -9  15   1    1.07    2.35
   9  15   1    4.06    1.82
   9  15   1   -1.73    2.01
  -9  15  -1    2.49    2.05
  -9  15  -1    8.36    2.68
 -10  15   1    0.87    2.51
  10  15  -1    0.70    2.56
  10  15  -1    1.72    2.00
 -10  15  -1   -1.56    2.32
  10  15   1    2.14    2.76
 -10  15  -1   -0.10    2.43
  10  15   1    0.33    1.98
   0  16  -1   13.62    2.10
   0  16  -1   15.79    2.16
   0  16   1   16.74    2.36
   0  16   1   13.43    2.38
   0  16  -1   12.79    2.52
   0  16   1   10.75    1.89
   0  16  -1   12.22    2.21
   0  16   1   12.31    2.11
   1  16  -1    9.31    1.85
  -1  16   1    5.56    1.70
  -1  16   1    7.56    1.92
   1  16  -1    7.46    1.77
  -1  16   1    7.61    1.81
   1  16  -1    7.08    1.46
  -1  16   1    6.14    1.54
   1  16  -1   10.31    2.05
  -1  16  -1    6.03    1.92
   1  16   1    8.25    1.80
   1  16   1    5.89    1.79
  -1  16  -1    7.05    1.74
   1  16   1    9.27    2.00
   1  16   1    4.30    1.53
  -1  16  -1    5.00    1.50
  -2  16   1    3.96    1.18
   2  16  -1    6.71    1.67
  -2  16   1    6.02    1.81
  -2  16   1    1.12    1.45
   2  16  -1    4.30    1.73
   2  16  -1    4.64    1.45
  -2  16   1    4.27    1.68
  -2  16  -1    3.38    1.38
  -2  16  -1    3.31    1.31
  -2  16  -1    4.87    1.73
   2  16   1    2.66    1.51
   2  16   1    5.75    1.52
   2  16   1    5.34    1.63
  -3  16   1    6.98    1.66
   3  16  -1    6.52    1.75
  -3  16   1    8.22    2.21
  -3  16   1    7.40    1.04
   3  16   1    8.68    2.16
   3  16   1    6.85    1.78
  -3  16  -1    9.54    1.37
  -3  16  -1    7.68    2.09
  -3  16  -1    7.85    1.62
   3  16   1    6.79    1.57
  -4  16   1    2.15    1.71
   4  16  -1    6.15    1.75
  -4  16   1    0.42    1.59
   4  16  -1    0.81    1.65
  -4  16  -1    5.06    1.60
   4  16   1    4.61    1.62
   4  16   1    3.19    1.70
  -4  16  -1    5.15    1.97
   4  16   1    4.12    1.56
   5  16  -1   -0.95    1.60
  -5  16   1    0.80    1.38
  -5  16   1   -0.01    1.64
  -5  16  -1   -1.25    1.56
   5  16   1   -0.80    1.45
   5  16   1   -0.65    1.45
   5  16   1    0.43    1.63
   6  16  -1    0.59    1.84
  -6  16   1   -0.54    1.25
  -6  16   1   -0.26    1.73
   6  16  -1    0.99    1.51
   6  16   1    1.93    1.49
   6  16   1    0.63    1.67
  -6  16  -1    0.03    1.16
  -6  16  -1   -2.99    1.53
   7  16  -1    1.92    1.74
  -7  16   1    2.57    1.61
  -7  16   1    4.16    2.14
   7  16  -1   -0.43    2.10
  -7  16  -1    3.76    2.25
  -7  16  -1    2.51    1.56
   7  16   1    1.69    2.31
   7  16   1    3.74    1.53
  -8  16   1   -1.79    2.04
   8  16  -1    0.68    1.58
   8  16  -1    1.28    2.22
  -8  16   1   -0.30    1.69
   8  16   1    2.60    2.39
   8  16   1    3.70    1.84
  -8  16  -1    3.13    1.75
  -8  16  -1    2.27    2.28
   9  16  -1    2.66    2.49
  -9  16   1   -1.58    2.12
   9  16  -1   -0.22    1.90
  -9  16   1   -0.49    2.28
  -9  16  -1   -3.52    2.49
   9  16   1    5.17    2.56
  -9  16  -1    0.21    2.10
   9  16   1    2.68    1.90
  10  16  -1    4.29    2.30
  10  16  -1    2.56    2.94
 -10  16   1    5.78    2.57
 -10  16  -1    2.26    2.80
  10  16   1    1.73    3.04
  10  16   1    3.69    2.23
   0  17   1    1.78    1.33
   0  17  -1   -0.25    1.25
   0  17   1    2.15    1.47
   0  17  -1   -2.15    1.26
   0  17  -1    1.80    1.50
   0  17   1    2.02    1.61
   0  17   1   -0.82    1.34
   1  17  -1    6.96    2.01
  -1  17   1    7.81    1.91
   1  17  -1    7.09    2.03
  -1  17   1    6.11    1.54
   1  17  -1    5.15    1.63
  -1  17   1    4.03    1.73
  -1  17   1    7.76    2.07
  -1  17  -1    6.24    1.63
   1  17   1    7.71    2.35
   1  17   1    2.74    1.68
  -1  17  -1    7.15    1.78
  -1  17  -1    5.01    2.19
   1  17   1    8.24    1.60
   1  17   1    7.13    1.70
  -2  17   1    9.28    2.15
   2  17  -1    7.32    1.92
  -2  17   1    4.73    1.39
  -2  17   1    4.37    1.68
   2  17  -1    3.25    1.60
  -2  17  -1    4.09    1.63
  -2  17  -1    3.70    1.72
  -2  17  -1    5.85    1.44
   2  17   1    7.11    1.82
   2  17   1    6.37    1.82
   2  17   1    5.20    1.73
   3  17  -1    2.88    1.47
  -3  17   1    1.48    1.54
   3  17  -1    2.72    1.77
  -3  17   1    0.72    1.58
  -3  17   1    3.23    1.00
  -3  17   1    3.06    1.90
  -3  17  -1    1.38    1.48
   3  17   1   -0.36    1.59
   3  17   1    2.21    1.57
   3  17   1    0.53    1.47
  -3  17  -1    7.16    1.99
  -3  17  -1    3.50    1.27
   4  17  -1    5.97    2.31
  -4  17   1   13.83    2.86
   4  17  -1    5.70    2.11
  -4  17   1    7.64    2.27
  -4  17   1    6.51    1.79
   4  17   1    2.60    1.88
   4  17   1    2.74    1.69
  -4  17  -1    3.19    1.81
   4  17   1    5.94    1.86
  -4  17  -1    5.56    2.13
  -5  17   1    4.82    2.14
   5  17  -1    4.30    1.96
   5  17  -1    2.23    1.40
  -5  17   1    4.99    1.76
   5  17   1    2.74    1.77
  -5  17  -1    5.87    1.61
  -5  17  -1    2.64    2.18
   5  17   1    2.01    1.98
   5  17   1    4.61    1.75
  -6  17   1   -0.53    1.53
   6  17  -1    6.67    2.02
  -6  17   1   -1.39    1.88
   6  17  -1   -2.14    1.86
   6  17   1   -1.40    1.68
  -6  17  -1   -0.30    1.52
  -6  17  -1   -0.44    1.94
   6  17   1   -1.33    1.53
   7  17  -1   -1.34    1.71
  -7  17   1   -1.14    2.10
   7  17  -1   -1.60    2.19
  -7  17   1    0.32    1.63
  -7  17  -1   -1.33    1.77
   7  17   1    0.76    2.04
  -7  17  -1    1.77    2.22
   7  17   1   -0.03    1.81
   8  17  -1    3.32    1.94
  -8  17   1   -2.81    2.11
  -8  17   1    0.66    2.07
  -8  17  -1    1.32    2.66
   8  17   1    0.31    1.90
  -8  17  -1   -1.51    2.05
  -9  17   1    6.48    2.42
   9  17  -1    1.51    2.73
   9  17  -1    4.10    2.36
  -9  17   1    8.06    2.98
  -9  17  -1    7.57    2.68
  -9  17  -1    1.91    2.00
   9  17   1    5.91    2.31
   9  17   1    4.97    2.71
   0  18   1   -0.05    1.86
   0  18   1   -0.46    1.46
   0  18  -1    1.03    1.68
   0  18  -1    1.92    1.57
   0  18  -1    0.74    1.35
   0  18   1   -1.20    1.42
   0  18   1    2.28    1.44
  -1  18   1    0.35    1.68
  -1  18   1    4.15    1.92
   1  18  -1    0.42    1.42
   1  18  -1   -0.20    1.67
  -1  18   1    3.50    1.70
  -1  18   1    2.72    1.52
   1  18  -1    0.09    1.48
   1  18   1    3.32    1.84
   1  18   1    3.55    1.49
  -1  18  -1   -0.14    1.52
  -1  18  -1    2.69    2.00
   1  18   1    2.40    1.76
   1  18   1    2.32    1.57
  -1  18  -1    3.20    1.54
  -2  18   1    1.98    1.63
  -2  18   1    4.02    1.64
  -2  18   1    3.04    1.90
   2  18  -1    0.24    1.60
   2  18  -1   -2.23    1.44
  -2  18   1   -0.43    1.28
  -2  18  -1   -1.14    1.23
  -2  18  -1    3.15    2.03
   2  18   1    1.88    1.79
   2  18   1   -1.43    1.45
  -2  18  -1    1.13    1.28
   2  18   1    1.43    1.90
   3  18  -1    1.25    1.83
  -3  18   1   -0.72    1.79
  -3  18   1    1.59    1.05
  -3  18   1   -0.08    1.69
  -3  18   1   -0.58    1.54
   3  18  -1    0.78    1.64
  -3  18  -1    2.50    1.96
   3  18   1    1.64    1.78
   3  18   1    1.08    1.89
   3  18   1    0.64    1.84
   4  18  -1    3.58    1.91
  -4  18   1    3.63    1.60
   4  18  -1    0.38    2.07
  -4  18   1    2.74    2.03
  -4  18  -1    1.61    1.54
   4  18   1    5.53    2.02
   4  18   1    3.90    1.91
  -4  18  -1    7.02    2.38
   4  18   1    6.93    2.25
  -5  18   1   -0.68    1.76
   5  18  -1    0.39    2.10
   5  18  -1    1.96    1.89
  -5  18   1    0.29    1.94
   5  18   1   -0.47    1.71
   5  18   1    1.03    2.16
  -5  18  -1   -1.07    1.89
  -5  18  -1   -1.97    1.31
   6  18  -1    2.40    1.95
  -6  18   1    4.36    2.31
   6  18  -1    4.90    2.42
  -6  18   1    2.66    1.94
  -6  18  -1    3.15    1.87
   6  18   1    1.98    2.01
  -6  18  -1    3.25    2.18
   6  18   1    3.53    2.19
   7  18  -1   -0.47    2.36
  -7  18   1    0.50    2.38
  -7  18   1   -2.10    1.75
   7  18  -1   -0.06    2.06
   7  18   1   -2.74    1.96
   7  18   1    2.75    2.54
  -7  18  -1    2.10    2.36
  -7  18  -1    0.51    1.76
   8  18  -1    1.72    2.18
  -8  18   1    0.17    1.97
  -8  18   1    1.49    2.60
   8  18  -1   -2.13    2.59
   8  18   1    2.58    2.19
   8  18   1   -1.26    2.43
  -8  18  -1    5.26    2.04
  -8  18  -1   -0.47    2.52
  -9  18   1    1.31    2.90
   9  18  -1   -2.26    2.35
  -9  18   1   -1.01    2.61
   9  18  -1   -0.72    2.69
  -9  18  -1    0.94    2.75
   9  18   1    0.57    2.45
   9  18   1    1.23    2.91
  -9  18  -1    2.52    2.55
   0  19  -1   -0.60    1.34
   0  19  -1    0.40    1.64
   0  19   1   -0.41    1.65
   0  19  -1   -3.28    1.91
   0  19   1   -0.86    1.57
   0  19   1    1.48    1.87
   0  19   1    1.11    1.56
   1  19  -1    0.42    1.70
  -1  19   1    0.62    1.50
   1  19  -1    4.63    1.88
  -1  19   1   -2.22    1.81
  -1  19   1    0.13    1.69
  -1  19   1   -1.18    1.59
   1  19   1    5.41    2.11
  -1  19  -1    0.07    1.77
   1  19   1   -1.20    1.62
   1  19   1    1.09    1.61
  -1  19  -1   -0.60    1.53
  -1  19  -1    1.15    1.62
   1  19   1    1.40    1.81
   2  19  -1    1.21    1.69
  -2  19   1   -0.37    1.42
   2  19  -1    2.80    1.61
  -2  19   1    0.86    1.50
  -2  19   1   -2.71    1.93
  -2  19   1    2.28    2.06
   2  19  -1    1.95    2.07
   2  19   1    1.39    1.67
  -2  19  -1    1.61    1.73
  -2  19  -1   -0.26    1.79
   2  19   1    1.93    1.79
   2  19   1    4.23    2.00
  -2  19  -1    3.34    1.52
   2  19   1    3.54    1.97
  -3  19   1    2.64    1.69
  -3  19   1    1.62    2.25
   3  19  -1    1.87    1.70
   3  19  -1   -0.82    1.81
  -3  19   1    2.58    1.17
   3  19   1    2.68    2.06
   3  19   1    2.76    2.07
  -3  19  -1    3.88    1.36
   3  19   1    7.83    2.16
  -3  19  -1   -0.59    1.74
  -3  19  -1    0.81    1.61
  -4  19   1    3.56    2.12
  -4  19   1    2.30    1.90
   4  19  -1    0.16    2.25
   4  19  -1    0.36    1.89
   4  19   1   -0.18    2.10
  -4  19  -1    3.81    2.15
   4  19   1   -0.42    1.83
   4  19   1    0.26    1.89
  -4  19  -1    0.55    1.71
   5  19  -1    8.92    2.99
   5  19  -1    9.35    2.50
  -5  19   1   12.78    3.27
  -5  19   1   12.84    2.53
   5  19   1    7.63    2.60
  -5  19  -1   12.63    3.17
   5  19   1   10.06    2.39
  -5  19  -1   11.36    2.34
   6  19  -1   -0.23    2.19
  -6  19   1    2.70    2.72
   6  19  -1    0.40    2.09
  -6  19   1   -3.18    1.87
  -6  19  -1    0.09    1.93
  -6  19  -1    4.02    2.55
   6  19   1    0.86    2.13
   6  19   1    2.63    2.28
   7  19  -1    4.59    2.41
   7  19  -1   -0.90    2.33
  -7  19   1    0.12    2.15
   7  19   1    5.92    3.00
  -7  19  -1    1.31    2.43
  -7  19  -1    1.20    1.96
   7  19   1   -0.62    2.35
   8  19  -1    3.61    3.07
  -8  19   1    1.00    2.16
   8  19  -1   -2.76    2.43
  -8  19   1    3.52    2.99
   8  19   1    1.92    2.75
   8  19   1    3.76    2.59
  -8  19  -1    0.47    2.87
  -8  19  -1    0.01    2.05
   0  20   1    2.44    2.26
   0  20   1    3.52    2.06
   0  20  -1    4.60    1.88
   0  20  -1    5.14    2.21
   0  20  -1    3.57    2.31
   0  20   1    4.22    2.09
   0  20   1    1.93    1.95
   1  20  -1   -0.86    1.78
   1  20  -1    1.18    2.11
  -1  20   1    2.94    2.34
   1  20  -1    1.18    2.18
  -1  20   1   -1.62    1.73
  -1  20   1    1.32    1.93
  -1  20   1    3.68    1.77
  -1  20  -1    1.05    2.13
   1  20   1   -1.57    1.91
  -1  20  -1   -1.12    1.61
   1  20   1   -1.22    1.78
   1  20   1   -3.31    1.70
  -1  20  -1   -1.62    1.71
   1  20   1   -2.35    1.87
  -2  20   1    1.85    2.25
   2  20  -1    2.43    1.76
  -2  20   1    0.12    2.01
   2  20  -1    1.39    2.26
   2  20  -1    3.90    2.30
  -2  20   1    1.91    1.73
  -2  20  -1    2.26    1.75
   2  20   1   -0.96    2.07
   2  20   1    2.08    1.74
  -2  20  -1   -0.92    2.00
  -2  20  -1   -0.61    1.78
   2  20   1    0.65    2.00
   2  20   1    1.51    2.11
  -3  20   1    0.57    1.66
   3  20  -1    2.83    2.26
   3  20  -1   -0.03    2.17
  -3  20   1    0.14    1.94
  -3  20   1    0.74    1.27
   3  20   1    0.20    2.10
  -3  20  -1   -1.02    2.01
   3  20   1    1.34    2.16
  -3  20  -1    0.68    1.43
   3  20   1   -2.43    2.00
  -3  20  -1    0.00    1.84
   4  20  -1    5.44    2.43
  -4  20   1    6.79    2.39
  -4  20   1    3.12    2.22
   4  20  -1    0.90    2.49
  -4  20  -1    4.67    2.76
   4  20   1    2.62    2.15
  -4  20  -1    1.41    1.92
   4  20   1    4.97    2.35
  -5  20   1    3.47    2.36
   5  20  -1    1.74    2.68
  -5  20   1    0.98    2.13
   5  20  -1   -2.26    2.22
  -5  20  -1    2.02    2.57
  -5  20  -1    1.69    1.82
   5  20   1   -2.42    2.04
   5  20   1    0.45    2.36
  -6  20   1    4.72    2.25
   6  20  -1    7.53    2.68
  -6  20   1    4.93    2.87
   6  20   1    2.08    2.47
  -6  20  -1    3.04    2.11
   6  20   1    6.02    2.50
   7  20  -1   -2.39    2.61
  -7  20   1   -2.76    2.55
  -7  20   1    4.53    2.45
   7  20  -1    7.62    3.60
   7  20   1    0.64    2.64
  -7  20  -1    3.25    2.42
   7  20   1   -4.14    2.48
  -7  20  -1   -0.54    2.67
   0  21   1   -2.40    1.85
   0  21  -1    1.53    2.12
   0  21  -1    1.88    2.42
   0  21   1   -4.44    2.22
   0  21   1    0.16    2.17
   0  21  -1    4.63    2.00
   1  21  -1    6.24    2.27
  -1  21   1   -2.05    2.03
   1  21  -1    2.62    2.37
   1  21  -1    5.17    2.36
  -1  21   1    4.04    2.21
  -1  21   1    3.21    2.17
  -1  21  -1    1.89    2.15
   1  21   1    1.67    2.14
  -1  21  -1   -2.49    2.02
   1  21   1    2.13    2.14
  -1  21  -1    5.98    2.19
   1  21   1    1.03    1.88
   2  21  -1   -2.71    1.95
  -2  21   1    1.50    2.16
   2  21  -1    1.97    2.48
   2  21  -1   -1.22    1.79
  -2  21   1    0.32    1.80
  -2  21   1    0.68    2.52
  -2  21  -1    1.17    1.96
  -2  21  -1    0.81    1.83
   2  21   1    1.50    1.98
  -2  21  -1    1.01    2.26
   2  21   1    0.19    2.09
   2  21   1    0.54    2.26
   3  21  -1    3.23    2.73
  -3  21   1   -1.49    2.59
   3  21  -1    3.34    2.00
  -3  21   1    0.20    2.14
   3  21  -1    3.80    2.69
  -3  21  -1    3.47    2.76
   3  21   1    5.26    2.51
   3  21   1    3.41    2.68
   3  21   1   -0.34    2.21
  -3  21  -1    2.45    1.52
  -3  21  -1    3.39    2.20
  -4  21   1    1.38    2.72
   4  21  -1   -0.29    2.36
  -4  21   1    0.16    2.24
   4  21  -1   -0.35    2.11
  -4  21  -1   -2.10    1.99
   4  21   1   -2.48    2.34
   4  21   1   -0.64    2.66
  -4  21  -1    1.02    2.52
   5  21  -1    5.88    2.68
   5  21  -1    4.62    2.94
  -5  21   1    2.42    2.42
  -5  21   1    1.67    2.59
   5  21   1   -0.87    2.41
  -5  21  -1    0.21    2.07
   5  21   1    5.06    2.88
   6  21  -1    1.32    2.99
  -6  21   1    2.72    2.43
  -6  21   1    1.48    2.74
   6  21  -1    2.72    3.03
  -6  21  -1    6.09    3.07
   6  21   1    2.10    2.82
   6  21   1    6.11    2.99
  -6  21  -1   -0.71    2.24
   0  22   1    7.22    2.97
   0  22  -1    4.93    2.98
   0  22  -1    3.22    2.17
   0  22   1    3.60    2.50
   0  22   1    4.96    2.68
   0  22  -1    4.53    2.62
   1  22  -1    6.16    2.47
  -1  22   1    1.20    2.09
   1  22  -1    1.75    2.33
  -1  22   1    1.88    2.33
   1  22  -1    5.55    2.90
  -1  22   1    2.85    2.74
   1  22   1    1.75    2.60
   1  22   1   -0.36    2.34
  -1  22  -1    3.14    2.84
  -1  22  -1    2.71    2.25
   1  22   1   -2.67    1.96
  -1  22  -1    3.92    2.31
   2  22  -1    2.27    2.70
  -2  22   1    3.79    2.72
   2  22  -1    0.51    2.70
   2  22  -1    1.05    2.43
  -2  22   1    1.74    2.09
  -2  22   1    1.14    2.43
   2  22   1   -0.55    2.45
   2  22   1    1.26    2.48
   2  22   1   -1.60    2.50
  -2  22  -1   -0.13    2.81
  -2  22  -1    4.58    2.09
  -2  22  -1   -1.85    2.15
  -3  22   1    2.84    2.85
   3  22  -1    0.16    2.70
  -3  22   1   -3.27    2.25
   3  22  -1    2.30    2.80
   3  22  -1    4.60    2.56
   3  22   1    0.83    2.61
   3  22   1    0.78    2.48
  -3  22  -1    0.74    1.91
  -3  22  -1   13.36    3.37
   3  22   1   -1.50    2.75
   4  22  -1   -0.13    2.75
  -4  22   1   -0.16    2.15
  -4  22   1    3.42    2.66
   4  22  -1    0.67    2.86
   4  22   1    2.75    2.63
  -4  22  -1    2.55    2.31
   4  22   1    0.35    2.74
   5  22  -1    2.61    3.20
  -5  22   1   -0.75    2.60
  -5  22   1   -0.78    3.33
   5  22  -1   -1.72    2.72
   5  22   1   -1.16    2.82
  -5  22  -1    1.14    2.44
   5  22   1    2.76    2.98
  -5  22  -1   -1.53    2.71
   0  23  -1    3.89    2.79
   0  23   1   -1.14    2.67
   0  23   1    0.25    2.69
   0  23  -1   -5.31    2.75
   0  23   1   -0.94    2.86
   0  23  -1   -0.08    2.43
  -1  23   1    2.92    2.77
  -1  23   1    0.19    2.50
   1  23  -1   -3.60    2.84
  -1  23   1    1.62    2.99
   1  23  -1    1.36    2.70
   1  23  -1   -3.29    2.52
   1  23   1    0.37    2.75
  -1  23  -1   -2.07    2.65
  -1  23  -1   -0.96    2.14
   1  23   1   -4.02    2.48
   1  23   1    2.96    3.14
   2  23  -1    1.58    2.82
  -2  23   1    8.32    3.38
   2  23  -1    2.88    2.54
   2  23  -1    4.59    2.98
  -2  23   1    2.85    2.47
   2  23   1   -2.79    2.88
  -2  23  -1    6.17    3.52
  -2  23  -1    4.80    2.30
   2  23   1   -0.17    2.70
   2  23   1    3.28    2.43
  -2  23  -1    1.00    2.38
  -3  23   1   -0.21    2.62
   3  23  -1   -2.65    2.57
  -3  23   1    0.13    3.04
   3  23  -1   -1.12    2.70
   3  23  -1   -2.77    2.47
   3  23   1   -3.49    2.91
   3  23   1   -2.63    2.53
  -3  23  -1    0.67    2.50
   3  23   1   -3.13    2.75
  -3  23  -1    3.73    3.24
   0   0   2   69.62    2.68
   0   0   2   79.39    2.64
   0   0  -2   76.29    2.64
   0   0  -2   73.91    2.79
   0   0  -2   75.48    2.67
   0   0   2   77.18    2.80
   0   0   2   75.06    2.67
   1   0   2   67.50    2.41
  -1   0  -2   64.29    2.40
  -1   0   2   64.03    2.47
   1   0   2   65.79    2.47
  -1   0   2   65.46    2.53
   1   0  -2   62.28    2.52
  -1   0  -2   64.81    2.46
   1   0  -2   63.46    2.48
  -1   0   2   65.36    2.34
   1   0  -2   67.18    2.32
   2   0  -2  139.91    5.28
   2   0   2  137.27    5.19
   2   0  -2  144.43    5.30
   2   0  -2  148.75    5.01
  -2   0  -2  141.43    5.19
   2   0   2  141.55    5.30
  -2   0  -2  142.73    5.29
  -2   0   2  139.25    5.26
  -2   0   2  149.85    5.32
  -2   0   2  141.78    5.06
   3   0   2   44.23    2.09
   3   0  -2   43.41    1.80
  -3   0   2   42.05    1.85
  -3   0   2   46.99    2.16
  -3   0   2   43.98    2.12
  -3   0  -2   51.13    2.25
   3   0  -2   45.17    2.15
   3   0   2   43.33    2.20
  -3   0  -2   45.16    2.07
   3   0  -2   44.64    2.34
   4   0   2    3.35    0.76
  -4   0   2    2.72    0.60
   4   0  -2    4.46    0.88
   4   0   2    3.64    0.69
  -4   0   2    3.51    0.52
  -4   0  -2    2.46    0.57
   4   0  -2    4.29    0.79
   4   0   2    3.88    0.78
   4   0  -2    3.78    0.55
  -5   0   2   17.73    1.42
  -5   0   2   16.71    1.56
   5   0  -2   15.67    1.06
   5   0  -2   17.01    1.40
   5   0   2   16.27    1.42
  -5   0  -2   14.41    1.23
  -6   0   2    0.69    0.58
  -6   0  -2    2.25    0.69
   6   0  -2    2.49    0.62
   6   0   2    3.68    0.99
   6   0  -2    1.58    0.84
   6   0   2    0.79    0.75
   7   0  -2    1.10    0.85
   7   0   2    1.94    1.15
  -7   0   2    0.91    0.74
   7   0   2   -0.20    0.70
  -7   0  -2    1.37    0.70
   7   0  -2    2.16    0.75
  -8   0  -2    6.80    1.35
   8   0  -2    6.75    1.50
   8   0   2    5.05    1.33
  -8   0   2    5.08    1.31
   9   0  -2   -0.16    1.16
   9   0   2    1.04    1.18
  -9   0   2    0.44    0.87
  -9   0  -2    0.55    0.90
  10   0  -2   10.78    2.13
  10   0   2   14.54    1.21
 -10   0   2   14.34    2.09
  10   0   2   14.10    2.44
 -10   0  -2   13.44    2.16
  11   0  -2    1.96    2.01
  11   0   2    2.94    0.79
 -11   0   2    2.62    1.38
 -11   0  -2    3.00    1.30
  11   0  -2    1.67    0.55
  11   0   2    4.37    2.03
 -12   0  -2   -0.75    1.51
  12   0  -2    0.18    2.04
  12   0   2   -3.35    2.02
 -12   0   2    0.48    1.51
  12   0   2    0.00    0.82
  13   0  -2    2.40    2.74
 -13   0   2    0.87    1.65
 -13   0  -2    1.42    1.77
  13   0   2    7.04    2.73
   0  -1   2   32.47    1.30
   0  -1  -2   33.42    1.27
   0   1  -2   32.21    1.40
   0   1  -2   31.60    1.31
   0   1   2   33.71    1.28
   0  -1   2   31.43    1.40
   1   1  -2  182.11    6.82
   1   1  -2  190.18    6.63
   1  -1   2  187.15    6.56
  -1   1   2  187.22    6.66
  -1  -1  -2  188.67    6.55
  -1   1   2  188.28    6.77
  -1   1   2  191.92    6.65
   1  -1   2  189.32    6.79
  -1  -1  -2  196.99    6.54
   1  -1  -2  190.69    6.63
  -1  -1   2  189.43    6.82
  -1   1  -2  186.10    6.56
   1  -1  -2  198.44    6.81
  -1   1  -2  192.95    6.80
   1  -1  -2  194.12    6.64
  -1  -1   2  188.96    6.62
   1   1   2  192.61    6.55
   1   1   2  184.86    6.54
  -1  -1   2  188.53    6.48
  -2  -1  -2  116.54    4.30
   2   1  -2  113.02    4.32
   2  -1   2  113.17    4.46
   2   1  -2  116.31    3.94
  -2   1   2  121.42    4.45
   2   1  -2  117.26    4.46
   2  -1   2  117.83    4.27
  -2   1   2  111.71    4.23
  -2   1   2  110.89    4.25
  -2   1  -2  115.28    4.47
  -2  -1   2  115.59    3.99
   2   1   2  113.54    4.29
   2   1   2  111.73    4.27
  -2  -1   2  114.20    4.32
  -2  -1   2  115.91    4.45
  -2   1  -2  114.45    4.25
   2  -1  -2  113.78    4.25
   2  -1  -2  117.67    4.23
   2  -1  -2  114.46    4.41
   2   1   2  114.13    4.07
  -3  -1  -2   83.17    3.50
   3   1  -2   88.43    3.71
   3   1  -2   84.79    3.77
   3  -1   2   84.81    3.73
  -3   1   2   85.23    3.46
   3   1  -2   86.70    3.06
  -3   1   2   92.43    3.70
  -3   1   2   85.95    3.44
   3  -1   2   89.34    3.54
  -3   1  -2   85.02    3.50
   3   1   2   88.38    3.61
   3  -1  -2   90.70    3.79
  -3  -1   2   88.57    3.59
   3  -1  -2   88.88    3.70
  -3  -1   2   84.98    3.13
   3  -1  -2   87.42    3.48
   3   1   2   85.35    3.72
   3  -1  -2   88.13    3.39
  -3  -1   2   87.62    3.69
  -3   1  -2   90.10    3.75
   3   1   2   84.34    3.71
  -4  -1  -2   21.93    1.41
   4  -1   2   21.02    1.65
  -4   1   2   23.67    1.47
   4   1  -2   21.11    0.99
   4   1  -2   23.21    1.57
   4  -1   2   25.25    1.54
  -4   1   2   23.60    1.36
  -4   1   2   25.03    1.58
   4  -1   2   24.83    1.53
   4   1  -2   23.75    1.72
   4  -1  -2   22.34    1.33
   4  -1  -2   24.21    1.46
   4   1   2   22.23    1.50
   4   1   2   22.38    1.53
   4   1   2   24.74    1.62
  -4   1  -2   21.00    1.39
  -4  -1   2   21.12    1.58
  -4  -1   2   26.89    1.57
  -4   1  -2   25.55    1.72
  -5   1   2   55.37    2.88
  -5   1   2   59.65    3.03
   5  -1   2   63.17    3.01
   5   1  -2   58.69    2.30
   5   1  -2   55.49    3.07
  -5  -1  -2   59.47    2.92
   5   1   2   61.95    3.20
   5  -1  -2   56.81    2.86
  -5   1  -2   60.12    2.93
  -5  -1   2   61.31    3.00
   5  -1  -2   56.76    2.64
   6   1  -2   15.31    1.80
   6  -1   2   18.67    1.61
  -6  -1  -2   17.94    1.52
  -6   1   2   16.86    1.55
   6  -1   2   18.32    1.71
   6   1  -2   15.78    0.99
  -6  -1   2   17.17    1.49
   6   1   2   20.60    1.77
  -6   1  -2   18.27    1.53
   6  -1  -2   20.26    1.62
   7   1  -2    1.62    0.53
  -7  -1  -2    2.04    0.78
   7   1  -2    2.21    0.87
  -7   1   2    1.79    0.72
   7  -1   2    1.92    1.00
  -7   1  -2    0.79    0.65
  -7  -1   2    3.37    0.90
   7  -1  -2    1.34    0.94
   7   1   2    2.33    0.94
   7   1   2    0.82    0.98
   7  -1  -2    1.67    0.86
  -8   1   2    0.10    0.74
   8   1  -2    0.05    1.10
   8  -1   2    0.89    1.11
   8   1  -2   -0.44    0.56
  -8  -1  -2    0.81    0.73
   8  -1  -2    0.20    1.01
  -8  -1   2    0.17    0.71
   8  -1  -2    1.20    0.99
   8   1   2    1.37    1.12
   8   1   2    0.10    1.25
  -8   1  -2    0.07    0.74
   9  -1   2   20.35    2.52
  -9  -1  -2   16.69    2.14
   9   1  -2   16.97    2.33
   9   1  -2   15.90    1.11
  -9   1   2   17.97    2.34
  -9  -1   2   18.77    2.26
   9   1   2   20.00    1.22
   9  -1  -2   14.80    2.25
   9   1   2   18.54    2.64
   9  -1  -2   19.01    1.94
  -9   1  -2   20.70    2.36
  10   1  -2    2.23    0.32
 -10   1   2    0.86    0.97
  10  -1   2    0.18    1.46
 -10  -1  -2    2.08    1.21
  10   1  -2    2.59    1.60
  10  -1  -2    1.95    1.63
  10   1   2    2.37    1.42
 -10   1  -2    2.86    1.22
 -10  -1   2    3.29    1.23
 -11  -1  -2    1.44    1.22
  11   1  -2    2.06    2.01
 -11   1   2    0.77    1.23
  11  -1   2    5.42    1.99
 -11   1  -2    1.82    1.29
  11   1   2    1.44    1.08
  11   1   2    4.03    1.79
  11  -1  -2    1.60    1.76
 -11  -1   2    2.30    1.43
 -12   1   2    3.97    1.55
  12  -1   2    3.12    1.04
  12  -1   2   -1.40    2.17
  12   1  -2    2.47    2.26
 -12  -1  -2    3.63    1.58
  12  -1  -2    0.10    2.20
  12   1   2    2.72    2.39
 -12   1  -2    2.36    1.54
 -12  -1   2    2.00    1.54
  12   1   2    2.97    0.79
  12  -1  -2    2.35    1.05
  13   1  -2   -0.82    2.77
 -13   1   2    2.44    1.75
 -13  -1  -2    3.54    1.91
  13  -1   2    3.56    2.81
 -13   1  -2    3.07    1.81
  13  -1  -2    0.73    2.90
 -13  -1   2    2.83    1.75
  13   1   2    2.77    2.70
   0  -2  -2  625.51   20.92
   0  -2   2  602.64   21.05
   0   2  -2  593.98   21.04
   0   2   2  614.99   20.95
   0   2   2  605.47   20.79
   0  -2   2  657.60   21.01
   0  -2  -2  613.38   20.80
   0   2  -2  602.05   20.99
  -1   2   2  176.23    6.43
   1  -2   2  184.74    6.55
   1   2  -2  178.66    6.57
  -1   2   2  182.52    6.43
   1  -2   2  180.70    6.36
  -1   2   2  179.57    6.20
  -1  -2  -2  177.34    6.21
   1  -2   2  183.42    6.22
   1   2  -2  178.22    6.25
  -1   2   2  177.64    6.51
   1   2  -2  181.81    6.29
   1   2   2  179.39    6.24
  -1   2  -2  178.13    6.34
  -1   2  -2  178.20    6.20
   1  -2  -2  177.26    6.50
   1  -2  -2  181.10    6.43
   1  -2  -2  176.29    6.40
  -1  -2   2  172.70    6.24
  -1  -2   2  174.86    6.52
  -1   2  -2  175.35    6.55
   2   2  -2   35.08    1.81
   2   2  -2   34.68    1.60
  -2  -2  -2   34.98    1.39
   2  -2   2   34.60    1.82
  -2   2   2   36.37    1.70
   2  -2   2   35.91    1.58
  -2   2   2   36.04    1.45
  -2   2   2   34.00    1.73
   2   2   2   33.80    1.61
   2  -2  -2   35.23    1.79
  -2   2  -2   35.99    1.56
  -2  -2   2   34.17    1.24
  -2   2  -2   35.88    1.84
  -2  -2   2   33.65    1.79
   2   2   2   34.56    1.38
   2  -2  -2   36.70    1.47
  -2  -2   2   33.76    1.58
   2  -2  -2   34.67    1.76
   2  -2  -2   33.10    1.63
   3   2  -2   29.68    1.76
   3  -2   2   28.94    1.79
   3  -2   2   29.91    1.58
  -3   2   2   30.66    1.43
   3   2  -2   28.76    1.60
  -3   2   2   29.40    1.58
  -3   2   2   35.19    1.76
  -3  -2  -2   29.71    1.57
  -3  -2   2   27.95    1.76
   3  -2  -2   28.03    1.55
  -3   2  -2   30.19    1.55
   3  -2  -2   29.09    1.71
  -3   2  -2   25.54    1.70
   3   2   2   30.15    1.23
   3   2   2   26.83    1.54
   3   2   2   29.11    1.77
  -3  -2   2   30.46    1.58
   3  -2  -2   30.75    1.43
   3  -2  -2   30.13    1.80
  -4   2   2   19.24    1.29
   4   2  -2   20.56    1.55
   4  -2   2   22.51    1.48
   4  -2   2   17.10    1.61
  -4   2   2   22.11    1.40
  -4  -2   2   22.77    1.75
  -4   2  -2   23.57    1.67
  -4   2  -2   22.27    1.42
   4  -2  -2   21.51    1.30
   4   2   2   24.03    1.50
   4   2   2   22.60    1.00
   4  -2  -2   22.34    1.44
  -4  -2   2   22.11    1.44
   4   2   2   17.49    1.49
   5  -2   2   27.57    1.80
  -5   2   2   29.70    1.75
  -5   2   2   27.90    1.90
   5   2  -2   28.75    1.99
  -5   2   2   30.12    1.92
  -5  -2  -2   25.80    1.74
   5  -2   2   27.49    2.01
  -5  -2   2   27.71    1.81
   5  -2  -2   28.08    1.69
   5   2   2   27.01    1.24
   5   2   2   24.94    1.94
  -5   2  -2   31.41    2.13
   5  -2  -2   25.40    1.69
  -5   2  -2   24.96    1.71
  -6  -2  -2   30.33    2.03
  -6   2   2   26.31    2.04
   6   2  -2   29.70    1.11
   6   2  -2   30.47    2.23
   6   2   2   32.61    2.37
   6  -2  -2   28.27    1.90
   6   2   2   31.94    1.38
   6  -2  -2   28.06    1.90
  -6   2  -2   27.81    1.96
  -6  -2   2   31.97    2.10
  -7  -2  -2   20.69    1.74
   7  -2   2   22.31    1.86
   7   2  -2   21.88    2.42
  -7   2   2   19.08    1.80
   7   2   2   18.81    2.28
  -7  -2   2   21.49    1.82
  -7   2  -2   16.85    1.68
   7   2   2   20.53    1.08
   7  -2  -2   19.94    1.80
   7  -2  -2   19.34    1.75
  -8  -2  -2    8.13    1.40
   8   2  -2    8.30    1.76
   8  -2   2    7.46    1.36
  -8   2   2    8.39    1.48
  -8  -2   2    8.76    1.43
  -8   2  -2    8.89    1.51
   8   2   2    8.63    1.41
   8   2   2   11.01    2.12
   8   2   2    8.19    0.73
   8  -2  -2    8.23    1.51
   9  -2   2   12.89    2.08
  -9   2   2   15.83    2.18
   9   2  -2   13.45    2.16
  -9  -2  -2   12.30    1.81
   9   2   2   11.91    2.32
  -9   2  -2   13.06    1.94
   9   2   2   13.70    0.95
   9  -2  -2   13.20    1.97
  -9  -2   2   12.06    1.85
   9   2   2   12.07    1.76
 -10   2   2    5.66    1.31
 -10  -2  -2    5.06    1.46
  10   2  -2    6.25    2.03
  10  -2   2    4.89    1.77
 -10  -2   2    5.66    1.50
  10  -2  -2    6.74    1.68
  10   2   2    8.62    1.66
 -10   2  -2    6.43    1.56
  10   2   2    3.71    0.67
 -11   2   2    2.15    1.39
  11   2  -2    0.24    2.00
  11  -2   2    2.81    1.78
 -11  -2  -2    1.31    1.21
 -11   2  -2   -0.43    1.25
  11   2   2    1.70    0.61
  11  -2  -2   -1.80    1.51
 -11  -2   2   -1.34    1.22
  11   2   2    0.56    1.88
  12   2  -2   -1.03    2.18
 -12  -2  -2    1.56    1.44
  12  -2   2   -0.06    2.32
 -12   2   2   -0.76    1.41
 -12  -2   2    2.48    1.73
  12  -2  -2    3.24    2.14
 -12   2  -2   -0.89    1.36
  12   2   2   -2.16    2.17
  13  -2   2   -0.13    1.55
  13  -2   2   -1.62    2.48
 -13   2   2    1.41    1.88
 -13  -2  -2   -2.34    1.60
  13   2  -2   -0.64    2.62
  13   2   2    1.37    2.75
  13  -2  -2   -0.14    2.65
 -13   2  -2    2.54    1.89
 -13  -2   2    2.62    1.92
   0  -3  -2  938.44   32.39
   0  -3  -2 1000.00   32.55
   0   3   2  947.60   32.40
   0   3  -2  953.36   32.64
   0  -3   2  952.21   32.62
   0   3  -2  947.10   32.61
   0  -3   2  957.05   32.56
   0   3   2  956.00   32.58
   1  -3   2   79.77    3.07
  -1  -3  -2   83.13    3.08
   1   3  -2   84.21    3.43
  -1   3   2   82.80    3.27
  -1   3   2   82.87    3.35
   1   3  -2   80.59    3.15
   1  -3   2   80.18    3.19
   1  -3   2   81.14    3.41
  -1   3   2   83.40    3.39
   1   3  -2   82.45    3.06
   1  -3  -2   83.56    3.31
   1  -3  -2   81.26    3.29
  -1   3  -2   83.94    3.05
  -1  -3   2   84.07    3.41
   1  -3  -2   81.36    3.35
  -1   3  -2   81.60    3.17
   1   3   2   82.03    2.94
   1   3   2   82.21    3.14
  -1   3  -2   79.20    3.42
  -1  -3   2   92.84    3.16
  -2   3   2  443.28   15.03
  -2   3   2  420.52   14.95
  -2  -3  -2  428.91   14.48
   2  -3   2  427.15   14.72
   2  -3   2  401.95   15.06
   2  -3   2  425.71   14.65
   2   3  -2  424.37   14.72
   2   3  -2  410.16   15.07
  -2   3   2  428.58   14.98
  -2   3   2  420.61   14.39
   2  -3  -2  408.30   14.99
  -2  -3   2  420.09   14.46
  -2  -3   2  428.65   14.71
   2   3   2  426.02   15.08
   2   3   2  444.40   14.85
   2  -3  -2  421.99   14.89
   2  -3  -2  423.20   15.01
   2  -3  -2  415.29   14.37
  -2  -3   2  432.63   15.09
  -2   3  -2  435.28   15.16
   2   3   2  421.48   14.54
  -2   3  -2  421.05   14.69
  -3   3   2  178.79    6.68
   3   3  -2  168.81    6.33
   3  -3   2  162.99    6.30
  -3   3   2  161.90    6.44
   3   3  -2  167.28    6.65
  -3   3   2  168.53    5.95
   3  -3   2  163.00    6.68
  -3   3   2  168.82    6.51
  -3  -3  -2  163.07    5.89
   3  -3   2  180.35    6.62
   3  -3  -2  161.34    6.52
   3   3   2  160.51    6.33
   3   3   2  169.49    5.92
  -3   3  -2  167.29    6.28
  -3  -3   2  172.99    6.67
   3   3   2  173.26    6.70
   3  -3  -2  160.23    6.61
  -3   3  -2  171.29    6.72
   3  -3  -2  173.76    6.44
  -3  -3   2  172.64    6.33
   3  -3  -2  163.83    5.96
  -4   3   2   20.18    1.44
  -4  -3  -2   19.87    1.32
  -4   3   2   17.84    1.09
  -4   3   2   15.94    1.32
   4   3  -2   18.04    2.03
   4  -3   2   18.23    1.37
   4  -3   2   19.22    1.56
  -4   3  -2   19.57    1.83
   4  -3  -2   17.76    1.35
   4   3   2   17.72    0.87
   4   3   2   18.30    1.72
  -4   3  -2   18.77    1.29
   4  -3  -2   16.97    1.09
   5  -3   2  260.34    9.70
  -5  -3  -2  262.99    9.88
  -5   3   2  254.91    9.82
   5   3  -2  244.71   10.15
  -5   3   2  268.81   10.05
   5   3   2  264.42   10.32
  -5   3  -2  265.60    9.87
   5  -3  -2  270.44    9.52
  -5   3  -2  268.61   10.33
   5  -3  -2  250.68    9.72
   5   3   2  258.17    9.06
  -5  -3   2  261.90    9.88
  -6  -3  -2    8.98    1.24
   6   3  -2   13.06    1.73
  -6   3   2    9.28    1.34
   6  -3   2    8.71    1.30
   6  -3  -2    8.59    1.11
  -6   3  -2    8.00    1.22
   6   3   2    9.77    1.53
  -6  -3   2   11.24    1.44
   6   3   2    8.06    0.59
  -6   3  -2   12.24    1.71
  -7  -3  -2    3.92    0.92
   7   3  -2    4.76    1.37
  -7   3   2    3.62    1.03
   7  -3   2    4.13    1.11
   7   3   2    4.77    0.54
   7   3   2    3.19    1.20
   7  -3  -2    5.71    1.09
  -7  -3   2    4.53    0.98
  -7   3  -2    5.86    1.15
  -8  -3  -2   37.04    2.61
   8   3  -2   35.11    2.92
   8  -3   2   31.27    2.46
  -8   3   2   33.59    2.60
   8   3   2   35.55    1.55
   8   3   2   33.59    2.94
   8  -3  -2   34.37    2.51
   8   3   2   37.65    2.21
  -8  -3   2   31.77    2.51
  -8   3  -2   33.12    2.50
  -9  -3  -2    2.33    0.95
   9   3  -2    4.65    1.56
   9  -3   2    3.09    1.39
  -9   3   2    2.10    1.14
  -9   3  -2    5.07    1.39
   9  -3  -2    2.19    1.28
   9   3   2    2.77    0.50
   9   3   2    3.69    1.22
   9   3   2    4.24    1.64
  -9  -3   2    2.61    1.11
  10  -3   2    2.15    1.52
 -10  -3  -2    3.64    1.24
 -10   3   2    2.18    1.23
  10   3  -2    3.34    1.69
  10   3   2    1.28    0.52
  10   3   2    1.75    1.18
 -10  -3   2    3.07    1.16
  10   3   2    4.56    1.78
 -10   3  -2    0.18    1.07
  10  -3  -2    2.31    1.43
 -11  -3  -2    1.50    1.28
  11  -3   2    4.75    1.97
  11   3  -2   -2.00    1.65
 -11   3   2    4.03    1.49
  11   3   2    3.42    2.05
 -11   3  -2    2.49    1.45
 -11  -3   2    1.40    1.31
  11  -3  -2    3.46    1.83
 -12   3   2    0.47    1.56
  12   3  -2    1.70    2.45
 -12  -3  -2    1.91    1.56
 -12   3  -2    0.60    1.42
  12   3   2   -0.61    2.31
  12  -3  -2   -1.25    2.08
 -12  -3   2    1.81    1.43
 -13   3   2    1.07    1.75
 -13  -3  -2   -0.02    1.65
  13   3  -2    2.89    2.50
  13  -3   2    0.56    2.63
 -13  -3   2    0.02    1.70
 -13   3  -2   -2.32    1.74
  13   3   2   -2.21    2.70
  13  -3  -2   -3.55    2.60
   0   4   2  294.92   10.53
   0  -4  -2  302.73   10.48
   0  -4   2  289.40   10.50
   0   4   2  302.15   10.36
   0   4  -2  275.04   10.52
   0  -4  -2  292.39   10.32
   0  -4   2  295.63   10.48
   0  -4   2  301.28   10.55
   0   4  -2  299.02   10.56
   0   4   2  295.61   10.40
  -1   4   2   61.90    2.82
   1   4  -2   66.56    2.48
   1  -4   2   65.37    2.54
  -1   4   2   61.43    2.80
   1   4  -2   65.02    2.88
   1   4  -2   64.42    2.64
  -1   4   2   66.31    2.76
   1  -4   2   63.25    2.65
   1  -4   2   58.52    2.83
   1  -4   2   64.30    2.89
  -1  -4  -2   65.07    2.57
  -1  -4  -2   64.65    2.35
  -1   4  -2   64.02    2.52
  -1   4  -2   65.15    2.95
   1   4   2   62.85    2.44
   1  -4  -2   63.12    2.78
  -1  -4   2   64.21    2.63
  -1  -4   2   58.48    2.80
   1   4   2   63.84    2.64
   1  -4  -2   62.63    2.79
  -1   4  -2   64.06    2.62
   1  -4  -2   62.38    2.74
   1   4   2   62.56    2.79
  -1  -4   2   65.47    2.56
  -2  -4  -2   22.50    1.09
   2   4  -2   23.92    1.58
  -2   4   2   27.18    1.55
  -2   4   2   25.79    1.53
   2  -4   2   23.48    1.30
   2   4  -2   23.59    1.21
   2  -4   2   21.94    1.22
   2  -4   2   21.86    1.54
   2  -4   2   21.85    1.57
   2   4  -2   23.03    1.25
  -2   4   2   25.31    1.53
   2   4   2   25.72    1.58
   2  -4  -2   22.13    1.50
  -2   4  -2   24.97    1.64
  -2   4  -2   23.18    1.23
  -2  -4   2   23.90    1.16
   2   4   2   25.24    1.21
   2  -4  -2   23.91    1.54
  -2  -4   2   25.64    1.64
   2   4   2   23.80    1.05
  -2  -4   2   25.73    1.26
   3  -4   2   68.86    3.29
   3   4  -2   66.83    2.95
   3  -4   2   66.76    3.36
   3   4  -2   72.42    3.38
   3  -4   2   69.57    2.77
  -3  -4  -2   67.47    2.56
  -3   4   2   67.50    3.19
  -3   4   2   73.89    3.33
  -3   4   2   69.49    3.19
  -3   4  -2   69.80    2.96
  -3  -4   2   71.49    3.39
   3  -4  -2   70.31    3.25
   3   4   2   66.86    3.00
   3  -4  -2   69.50    3.15
   3  -4  -2   67.67    2.44
   3   4   2   64.00    2.65
  -3  -4   2   67.40    2.44
   3  -4  -2   60.26    3.23
   3   4   2   68.49    3.33
  -3  -4   2   68.53    2.94
  -3   4  -2   66.30    3.35
  -4   4   2   47.55    2.46
  -4   4   2   45.49    2.59
  -4   4   2   39.48    2.37
   4   4  -2   43.17    2.57
   4  -4   2   40.74    2.27
   4  -4  -2   40.41    1.79
  -4   4  -2   46.06    2.24
   4   4   2   38.64    2.51
  -4   4  -2   41.17    2.57
   4   4   2   43.09    1.77
   4  -4  -2   38.03    2.29
  -4  -4   2   41.78    2.18
   5   4  -2   42.14    2.65
  -5  -4  -2   37.98    2.25
  -5   4   2   40.97    2.46
   5  -4   2   41.29    2.11
   5   4   2   37.92    2.56
   5  -4  -2   34.55    1.84
  -5   4  -2   37.14    2.58
  -5   4  -2   38.97    2.25
  -5  -4   2   37.32    2.23
   5   4   2   42.11    1.68
  -6  -4  -2   27.31    1.91
   6  -4   2   25.96    1.79
  -6   4   2   22.75    1.91
   6   4  -2   27.14    2.23
  -6   4  -2   29.49    1.99
  -6  -4   2   25.45    1.86
   6  -4  -2   23.16    1.58
   6   4   2   22.79    2.17
  -6   4  -2   29.82    2.32
   6   4   2   23.74    1.19
  -7   4   2   21.50    1.89
   7   4  -2   21.22    2.46
  -7  -4  -2   18.94    1.72
  -7   4  -2   18.70    1.75
   7   4   2   19.86    1.03
   7   4   2   15.14    2.13
  -7   4  -2   17.20    2.37
  -7  -4   2   17.64    1.69
   7  -4  -2   17.64    1.56
   8   4  -2   18.67    2.56
  -8   4   2   20.40    2.30
  -8  -4  -2   16.96    2.03
   8  -4   2   16.72    1.97
  -8   4  -2   12.28    1.83
  -8  -4   2   22.15    1.98
   8   4   2   18.21    1.01
   8   4   2   17.63    1.57
   8   4   2   19.86    2.58
   9  -4   2    8.47    1.77
  -9  -4  -2    9.97    1.67
  -9   4   2    8.86    1.74
   9   4  -2    9.63    2.12
   9   4   2    7.74    1.86
  -9   4  -2   11.39    1.82
   9   4   2   11.20    1.23
   9   4   2   10.11    0.80
   9  -4  -2    9.80    1.63
  -9  -4   2   11.14    1.68
  10   4  -2    7.51    1.92
  10  -4   2   12.66    2.05
 -10   4   2   10.29    1.99
 -10  -4  -2    8.69    1.73
  10   4   2    9.70    2.30
 -10  -4   2    6.62    1.52
 -10   4  -2    9.71    1.77
  10  -4  -2    9.35    1.79
  11  -4   2    3.19    1.78
 -11   4   2    2.54    1.63
 -11  -4  -2    0.37    1.24
  11   4  -2    2.71    2.17
 -11   4  -2    0.79    1.36
 -11  -4   2    2.84    1.29
  11  -4  -2    2.27    1.73
  11   4   2    1.50    2.10
  12   4  -2   -1.00    2.17
  12  -4   2   -2.39    2.01
 -12  -4  -2    0.73    1.50
 -12   4   2    2.24    1.67
 -12  -4   2    1.60    1.75
 -12   4  -2    1.00    1.56
  12   4   2    2.21    2.45
  12  -4  -2   -0.29    2.23
 -13   4   2    0.54    1.80
  13   4  -2    1.05    2.80
  13  -4   2   -5.01    2.57
 -13  -4   2   -0.76    1.88
  13   4   2   -1.52    2.77
 -13   4  -2    1.38    1.82
  13  -4  -2   -1.22    2.65
   0   5  -2   49.68    2.49
   0   5  -2   52.69    2.47
   0  -5  -2   51.92    2.44
   0   5   2   53.68    2.36
   0  -5   2   51.93    2.45
   0  -5   2   54.46    2.52
   0  -5  -2   57.40    2.34
   0  -5   2   54.99    2.47
   0   5   2   52.96    2.35
   0   5   2   51.89    2.49
   1  -5   2   24.52    1.64
  -1   5   2   25.21    1.23
   1   5  -2   24.15    1.42
  -1   5   2   25.29    1.61
   1  -5   2   28.76    1.71
  -1  -5  -2   26.27    1.17
  -1   5   2   26.84    1.64
   1  -5   2   26.51    1.45
  -1   5   2   27.38    1.53
   1  -5   2   26.83    1.34
  -1  -5  -2   26.38    1.39
   1   5  -2   31.30    1.71
  -1   5  -2   26.00    1.42
  -1  -5   2   24.38    1.43
   1   5   2   24.18    1.42
   1   5   2   26.92    1.57
  -1  -5   2   26.32    1.46
   1  -5  -2   25.29    1.52
   1   5   2   26.19    1.30
  -1   5  -2   27.17    1.39
   1  -5  -2   26.78    1.61
  -1   5  -2   27.60    1.72
   2  -5   2   35.49    1.80
   2  -5   2   34.30    1.67
  -2  -5  -2   36.02    1.58
   2  -5   2   35.89    2.11
   2   5  -2   34.48    1.67
  -2   5   2   34.48    1.25
  -2   5   2   34.29    1.97
   2   5  -2   32.32    2.02
  -2   5   2   34.14    1.97
   2   5  -2   35.23    1.67
  -2   5   2   31.59    1.95
   2  -5   2   32.48    2.05
   2   5   2   37.21    2.05
  -2   5  -2   34.35    2.10
   2   5   2   32.02    1.66
  -2   5  -2   33.01    1.58
  -2  -5   2   37.17    2.10
   2   5   2   35.82    1.51
   2  -5  -2   34.22    2.01
  -2  -5   2   35.23    1.65
   2  -5  -2   33.52    1.98
   2  -5  -2   32.04    1.98
  -2   5  -2   32.95    1.69
   3  -5   2   32.94    1.56
  -3   5   2   33.32    1.97
   3   5  -2   30.83    1.71
   3   5  -2   31.75    1.59
  -3  -5  -2   31.43    1.38
  -3   5   2   32.37    2.05
   3  -5   2   31.08    1.79
  -3   5   2   31.32    2.02
   3  -5  -2   29.21    1.94
   3   5   2   29.93    1.52
   3  -5  -2   30.61    2.09
  -3   5  -2   32.76    1.76
  -3  -5   2   31.93    1.38
  -3  -5   2   29.96    1.67
  -4   5   2   42.63    2.49
  -4   5   2   33.10    2.45
  -4   5   2   36.24    2.20
  -4  -5  -2   34.44    1.50
   4   5  -2   30.50    2.25
   4  -5   2   34.06    1.72
  -4   5  -2   36.02    2.03
   4   5   2   36.52    1.65
   4  -5  -2   35.33    1.34
   4   5   2   38.25    2.43
  -4   5  -2   33.26    2.37
  -4  -5   2   36.81    2.02
  -5   5   2    0.25    0.58
   5   5  -2   -0.16    0.62
  -5   5   2    0.35    0.70
  -5   5   2    0.71    0.69
  -5  -5   2    0.76    0.49
   5   5   2    0.96    0.34
  -5   5  -2    1.35    0.59
   5  -5  -2    0.44    0.39
  -5   5  -2    0.43    0.68
   5   5   2   -0.26    0.48
  -6   5   2   51.84    3.03
   6   5  -2   49.61    3.24
   6  -5   2   52.69    2.61
  -6   5   2   46.20    2.91
  -6   5  -2   49.39    2.82
   6   5   2   49.81    2.09
   6  -5  -2   44.92    2.27
  -6   5  -2   47.08    3.20
   6   5   2   54.60    3.37
  -6  -5   2   46.66    2.75
   7  -5   2    3.04    0.91
   7   5  -2    0.83    0.99
  -7   5   2    3.01    1.01
   7   5   2    1.97    1.18
   7  -5  -2    3.94    0.86
  -7  -5   2    2.86    0.97
  -7   5  -2    2.43    0.90
  -7   5  -2    0.81    0.97
   7   5   2    2.90    0.53
  -8   5   2    4.62    1.33
   8  -5   2    4.88    1.26
  -8  -5  -2    2.85    0.98
   8   5  -2    4.28    1.55
   8   5   2    5.63    0.94
   8  -5  -2    4.40    1.08
  -8  -5   2    6.50    1.32
  -8   5  -2    4.06    1.16
   8   5   2    5.07    0.65
   8   5   2    5.58    1.68
  -9  -5  -2    6.00    1.38
   9  -5   2    9.80    1.66
  -9   5   2    6.53    1.42
   9  -5  -2    9.78    2.24
   9   5   2    7.97    0.67
   9   5   2    8.07    2.08
  -9   5  -2   10.96    1.88
  -9  -5   2    9.47    1.66
  10  -5   2    3.62    1.59
 -10   5   2    2.40    1.29
  10   5  -2    1.58    1.67
  10  -5  -2    2.55    1.36
 -10  -5   2    4.60    1.38
 -10   5  -2    2.81    1.51
  10   5   2    0.62    1.71
 -11   5   2    2.28    1.55
  11   5  -2    6.08    2.66
  11  -5   2    9.48    2.13
  11   5   2    2.91    1.96
  11  -5  -2    6.68    1.90
 -11   5  -2    8.84    1.96
 -11  -5   2    7.21    1.96
 -12   5   2   -0.33    1.57
  12  -5   2    1.89    2.10
  12   5  -2    1.30    2.56
 -12  -5   2    4.35    1.50
  12   5   2    1.19    2.45
  12  -5  -2   -2.86    1.95
 -12   5  -2    2.96    1.68
  13  -5   2   -1.95    2.66
 -13   5   2    1.54    1.80
  13   5  -2    0.60    2.69
 -13   5  -2   -0.50    1.79
  13   5   2   -1.53    2.99
 -13  -5   2    2.15    2.01
   0   6   2   15.00    1.18
   0  -6   2   12.93    1.19
   0   6   2   14.23    1.04
   0  -6  -2   13.52    1.02
   0   6  -2   12.05    1.14
   0   6  -2   15.07    1.14
   0  -6   2   12.09    1.08
   0  -6  -2   12.14    1.12
   0  -6   2   14.53    1.13
   0   6   2   15.31    1.10
   1   6  -2   42.82    2.15
  -1   6   2   41.37    2.31
   1   6  -2   41.61    2.28
   1  -6   2   46.76    2.41
   1  -6   2   42.22    2.37
  -1   6   2   41.53    1.86
  -1  -6  -2   43.39    1.82
   1  -6   2   40.70    2.04
  -1  -6  -2   41.66    2.06
  -1   6   2   39.68    2.19
  -1   6   2   45.28    2.32
   1   6   2   44.26    1.99
   1   6   2   42.98    2.18
   1  -6  -2   38.45    2.15
  -1  -6   2   42.80    2.00
  -1   6  -2   41.13    2.35
   1  -6  -2   42.13    2.29
  -1  -6   2   38.59    2.08
  -1   6  -2   42.01    2.05
  -1   6  -2   41.62    2.01
   1   6   2   40.88    2.23
  -1  -6   2   42.81    2.29
   2  -6   2   39.82    1.88
  -2   6   2   41.23    2.28
   2  -6   2   41.11    2.02
   2   6  -2   37.78    1.84
  -2   6   2   43.59    2.28
   2   6  -2   37.16    2.26
   2  -6   2   38.95    2.38
  -2   6   2   38.76    1.48
   2   6  -2   34.56    1.86
  -2  -6  -2   37.48    1.81
  -2   6   2   37.45    2.25
  -2   6  -2   37.81    1.77
  -2  -6   2   38.63    1.92
  -2   6  -2   36.96    1.91
   2   6   2   36.56    1.94
  -2  -6   2   37.14    2.47
   2   6   2   38.37    2.23
   2   6   2   35.54    1.72
   2  -6  -2   38.68    2.21
   2  -6  -2   38.73    2.28
  -2   6  -2   36.88    2.33
   3   6  -2    5.18    1.06
  -3  -6  -2    6.81    0.60
   3   6  -2    5.04    0.80
   3  -6   2    6.56    1.00
   3   6  -2    6.33    0.92
  -3   6   2    6.53    1.09
  -3   6   2    8.67    1.14
   3  -6   2    5.86    0.75
  -3   6   2    6.12    1.06
  -3   6  -2    6.00    1.11
  -3  -6   2    6.39    0.71
   3   6   2    5.82    0.56
  -3   6  -2    7.36    0.94
   3   6   2    7.64    1.21
   3   6   2    4.17    0.71
   4  -6   2   10.18    0.92
   4   6  -2   11.01    1.56
  -4   6   2    8.54    1.39
  -4  -6  -2    9.81    0.67
  -4   6   2   10.25    1.35
  -4   6   2   10.91    1.48
  -4  -6   2   10.11    0.55
  -4   6  -2   10.77    1.57
   4   6   2   10.58    1.48
  -4   6  -2   10.54    1.32
   4   6   2    9.73    0.86
  -5   6   2   18.88    2.04
  -5   6   2   19.89    2.27
   5  -6   2   20.37    1.36
   5   6  -2   21.61    2.35
  -5   6   2   21.18    1.76
   5   6   2   17.07    2.04
  -5   6  -2   21.73    2.05
   5   6   2   17.65    1.16
  -5   6  -2   18.34    1.57
  -5  -6   2   17.96    1.48
   6  -6   2   11.84    1.24
  -6   6   2   11.18    1.62
  -6   6   2   12.54    1.67
   6   6  -2   11.07    1.78
   6   6   2    9.53    0.89
  -6   6  -2   11.17    1.47
   6  -6  -2    8.56    0.81
  -6   6  -2    7.41    1.58
   6   6   2   11.03    1.91
  -6  -6   2    8.91    1.30
  -7   6   2    8.90    1.55
   7  -6   2    8.37    1.16
   7   6  -2    6.05    1.51
   7   6   2    7.29    0.78
   7  -6  -2    8.12    0.95
   7   6   2    4.77    1.43
  -7   6  -2    6.83    1.31
  -7   6  -2    5.49    1.45
  -7  -6   2    6.68    1.25
   8  -6   2    2.39    1.13
   8   6  -2    1.07    1.39
  -8   6   2    1.03    1.01
  -8  -6   2    1.69    0.86
  -8   6  -2    0.15    0.88
   8   6   2    1.45    0.53
   8  -6  -2    3.40    0.85
   8   6   2    2.57    1.39
  -8   6  -2    1.32    1.40
   9   6  -2    4.38    1.97
   9  -6   2    4.82    1.30
  -9   6   2    6.19    1.53
   9   6   2    5.74    1.72
   9  -6  -2    7.87    1.36
  -9   6  -2    7.17    1.64
  -9  -6   2    5.93    1.48
  10  -6   2    2.43    1.38
 -10   6   2    4.47    1.60
  10   6  -2    2.20    1.93
 -10  -6   2    1.29    1.19
  10   6   2   -0.51    1.83
 -10   6  -2    1.37    1.14
  11  -6   2    1.81    1.70
  11   6  -2    1.45    1.91
 -11   6   2    0.27    1.40
  11  -6  -2    0.39    1.60
 -11   6  -2    0.33    1.45
  11   6   2    1.46    1.96
 -11  -6   2    0.07    1.26
 -12   6   2    0.72    1.77
  12  -6   2    0.52    2.11
  12   6  -2   -6.43    2.32
  12   6   2    3.11    2.44
 -12  -6   2   -1.02    1.58
 -12   6  -2    0.45    1.64
  12  -6  -2   -0.94    1.95
 -13   6   2   -0.57    2.04
  13   6   2    0.76    2.55
 -13   6  -2    2.96    1.90
   0   7  -2  118.76    4.81
   0  -7  -2  110.11    4.55
   0  -7   2  116.14    4.74
   0  -7  -2  118.12    4.81
   0   7   2  115.61    4.70
   0   7  -2  116.48    4.91
   0   7  -2  107.96    4.81
   0  -7   2  106.88    4.80
   0  -7   2  113.81    4.75
   0   7   2  116.34    4.90
   0   7   2  113.73    4.62
   1   7  -2  269.36    9.72
  -1  -7  -2  260.30    9.25
  -1   7   2  263.21    9.83
   1  -7   2  271.30   10.26
  -1  -7  -2  268.27    9.61
   1  -7   2  266.99    9.53
  -1   7   2  258.08    9.79
  -1   7   2  261.40    9.32
   1   7  -2  264.03    9.88
   1   7  -2  255.72    9.69
  -1  -7   2  248.90    9.62
  -1  -7   2  260.05    9.46
   1   7   2  261.94    9.79
   1  -7  -2  252.60    9.70
  -1   7  -2  254.49    9.99
  -1   7  -2  257.34    9.54
  -1   7  -2  263.62    9.50
   1   7   2  247.51    9.70
  -1  -7   2  261.59    9.84
   1   7   2  257.52    9.49
   2  -7   2   29.88    1.79
  -2   7   2   32.11    2.13
  -2  -7  -2   32.30    1.69
  -2   7   2   32.20    1.37
   2  -7   2   31.20    1.70
   2   7  -2   32.58    1.82
   2   7  -2   36.95    2.22
  -2   7   2   31.01    2.04
   2   7  -2   32.56    1.67
  -2   7  -2   32.51    2.22
   2   7   2   27.27    1.75
  -2   7  -2   28.86    1.74
  -2   7  -2   29.10    1.60
  -2  -7   2   35.93    1.83
   2   7   2   30.17    1.63
  -2  -7   2   31.59    1.80
   2  -7  -2   33.29    2.14
   3   7  -2    5.37    0.78
  -3   7   2    4.68    0.97
  -3   7   2    5.01    1.02
   3  -7   2    3.18    0.84
  -3   7   2    4.27    0.93
   3   7  -2    4.66    1.10
  -3  -7  -2    5.52    0.70
   3  -7   2    4.58    0.71
   3   7   2    5.49    1.12
   3   7   2    5.36    0.68
   3   7   2    5.18    0.83
  -3   7  -2    5.30    0.84
  -3   7  -2    4.62    1.01
  -3  -7   2    5.91    0.77
   4  -7   2    2.11    0.64
   4   7  -2    1.34    0.80
  -4  -7  -2    2.12    0.49
  -4   7   2    0.66    0.78
  -4   7   2    4.69    1.11
  -4   7   2    1.84    0.68
   4   7  -2    1.45    0.50
   4   7   2    1.82    0.93
  -4   7  -2    2.65    0.72
   4   7   2    2.04    0.56
   4   7   2    1.78    0.45
  -4  -7   2    2.97    0.46
  -4   7  -2    2.55    1.01
  -5   7   2    0.99    0.88
   5   7  -2    4.43    1.14
  -5   7   2    5.52    1.26
  -5  -7  -2    3.60    0.53
  -5   7   2    3.77    1.00
   5  -7   2    3.36    0.73
   5   7   2    2.73    1.11
  -5   7  -2    3.80    0.85
  -5   7  -2    2.66    1.06
   5   7   2    4.61    0.73
  -6   7   2   17.15    2.27
   6   7  -2   18.78    2.34
  -6   7   2   18.02    2.18
   6  -7   2   16.21    1.36
  -6   7   2   15.72    1.93
   6  -7   2   18.64    1.33
  -6   7  -2   18.47    1.95
   6   7   2   13.71    1.18
  -6   7  -2   15.96    2.21
   6   7   2   15.79    2.27
  -7   7   2    6.53    1.36
   7   7  -2    7.71    1.73
   7  -7   2    5.72    1.04
  -7   7  -2   10.30    1.56
  -7   7  -2    6.63    1.65
   7   7   2    6.55    0.85
   7   7   2    4.73    1.62
  -7  -7   2    5.59    1.23
   7  -7  -2    5.99    0.55
   8  -7   2   10.55    1.44
   8  -7   2    7.93    1.50
   8   7   2    8.52    0.80
  -8   7  -2   11.58    2.14
   8   7   2   10.32    2.52
   8  -7  -2    9.98    0.99
  -8   7  -2    8.70    1.63
  -9   7   2    0.42    1.13
   9   7  -2    0.03    1.51
  -9   7  -2   -0.06    1.02
   9   7   2    0.75    1.46
   9  -7  -2    1.22    0.89
  -9  -7   2    0.27    1.04
  10  -7   2    2.85    1.44
  10   7  -2    0.28    1.71
 -10   7   2   -1.57    1.13
  10  -7  -2    1.66    1.11
  10   7   2    0.86    1.68
 -10  -7   2    0.12    1.02
 -10   7  -2    1.63    1.29
 -11   7   2    2.70    1.61
  11  -7   2   -0.42    1.64
  11   7  -2    4.17    2.36
  11   7   2    2.04    2.25
 -11   7  -2    1.95    1.57
  11  -7  -2    0.92    1.37
  12   7  -2   -2.02    2.36
  12  -7   2    1.91    2.11
 -12   7  -2    1.12    1.90
  12   7   2   -1.79    2.18
  13   7  -2    5.35    2.88
 -13   7   2   -3.03    2.23
  13   7   2    1.53    2.83
 -13   7  -2   -0.55    2.01
   0   8  -2    8.04    1.10
   0   8   2    9.15    1.31
   0   8   2    9.94    1.14
   0  -8   2   13.80    1.44
   0   8  -2    7.51    1.20
   0  -8  -2    8.08    1.03
   0   8   2    9.64    1.16
   1   8  -2   79.34    3.74
  -1   8   2   81.51    3.99
   1   8  -2   87.80    4.00
  -1   8   2   81.15    3.40
   1   8  -2   74.42    4.02
  -1   8   2   79.16    3.83
  -1   8   2   80.02    3.82
  -1   8  -2   86.56    3.66
   1   8   2   76.45    3.78
   1   8   2   80.30    3.60
  -1  -8   2   78.66    3.77
  -1   8  -2   83.23    3.59
  -1   8  -2   81.44    4.04
   1   8   2   84.68    3.84
   1  -8  -2   87.59    3.84
   2  -8   2   49.16    2.37
  -2   8   2   48.39    2.79
  -2  -8  -2   52.08    2.45
  -2   8   2   49.23    2.06
   2   8  -2   52.50    2.94
  -2   8   2   47.77    2.87
   2  -8   2   48.03    2.48
   2   8  -2   47.16    2.56
  -2   8   2   54.85    3.01
   2   8  -2   45.68    2.36
   2   8  -2   51.19    2.54
  -2   8  -2   50.25    3.01
   2   8   2   49.77    2.41
  -2   8  -2   50.06    2.52
  -2   8  -2   50.81    2.34
   2   8   2   48.42    2.61
  -2  -8   2   47.09    2.55
   2   8   2   48.07    2.82
  -3   8   2   87.75    4.15
   3   8  -2   85.25    3.74
  -3   8   2   86.89    4.26
  -3   8   2   83.80    4.29
   3  -8   2   84.27    3.48
   3   8  -2   83.45    4.31
  -3  -8  -2   82.28    3.46
   3  -8   2   87.43    4.23
  -3  -8   2   87.05    3.60
   3   8   2   87.90    4.32
   3   8   2   82.33    3.52
  -3   8  -2   82.31    3.78
   3   8   2   80.67    3.73
  -3   8  -2   79.27    4.33
  -4   8   2    2.44    0.91
  -4   8   2    1.89    0.88
  -4   8   2    2.12    0.90
  -4  -8  -2    3.35    0.58
   4  -8   2    4.28    0.76
   4   8  -2    2.09    0.65
   4   8  -2    2.87    1.04
   4   8   2    4.34    1.22
  -4  -8   2    2.95    0.62
   4   8   2    3.83    0.65
  -4   8  -2    3.40    1.04
   4   8   2    2.02    0.67
  -4   8  -2    3.41    0.84
  -5   8   2    2.91    1.25
   5   8  -2    2.63    1.26
   5  -8   2    3.57    0.77
  -5  -8  -2    4.21    0.67
  -5   8   2    3.80    1.16
   5   8  -2    3.93    0.79
  -5   8   2    4.20    1.07
   5   8   2    3.25    1.25
   5   8   2    2.77    0.76
  -5  -8   2    4.01    0.39
  -5   8  -2    2.91    1.20
   5   8   2    2.30    0.57
  -5   8  -2    4.69    0.99
  -6   8   2    2.49    0.97
   6   8  -2    1.71    1.17
   6  -8   2    2.95    0.67
  -6   8   2   -0.30    0.88
  -6   8   2    1.81    1.08
   6   8  -2    3.42    0.75
   6  -8   2    2.04    0.80
  -6   8  -2    1.16    0.76
   6   8   2    2.94    0.72
   6   8   2    1.58    1.15
  -6   8  -2    3.21    1.04
  -7   8   2    4.52    1.41
  -7   8   2    6.32    1.41
   7   8  -2    5.36    1.72
   7  -8   2    5.78    1.06
   7  -8   2    6.91    1.01
   7   8   2    4.71    1.54
  -7   8  -2    9.49    1.87
  -7   8  -2    5.08    1.25
   7   8   2    5.52    0.87
   8  -8   2    1.72    0.91
   8   8  -2    5.20    1.62
  -8   8   2    1.06    1.16
  -8   8  -2    1.33    1.14
   8   8   2    1.24    0.48
   8   8   2    1.07    1.33
  -8   8  -2   -0.39    1.23
   9  -8   2    0.78    1.40
   9   8  -2   -1.77    1.51
  -9   8   2    0.76    1.08
   9  -8   2   -0.95    1.02
  -9   8  -2    0.55    1.06
   9   8   2   -2.83    1.60
 -10   8   2    0.47    1.47
  10  -8   2   -0.91    1.22
  10   8  -2    3.40    2.10
 -10   8  -2    0.27    1.31
  10   8   2   -2.26    1.92
 -11   8   2    0.52    1.69
  11   8  -2   -0.13    2.10
  11   8   2   -2.41    1.94
 -11   8  -2   -1.66    1.41
  12   8  -2    0.05    2.58
 -12   8   2    1.96    1.83
 -12   8  -2    1.47    1.84
  12   8   2    0.10    2.30
   0   9  -2   61.68    3.34
   0   9  -2   59.99    3.15
   0   9   2   62.66    3.36
   0   9  -2   64.62    3.33
   0   9   2   63.69    3.21
   0  -9  -2   59.33    3.00
   0  -9   2   63.27    3.24
   0   9   2   63.86    3.07
  -1   9   2   16.94    1.25
  -1  -9  -2   16.70    1.24
   1   9  -2   17.81    1.54
  -1   9   2   18.69    2.13
   1   9  -2   18.90    2.07
  -1   9   2   19.46    1.67
   1   9  -2   16.04    1.55
  -1   9   2   16.38    1.94
   1  -9   2   18.33    1.50
   1   9   2   17.06    1.54
  -1   9  -2   17.33    1.69
  -1   9  -2   17.14    1.43
   1   9   2   16.03    1.43
  -1   9  -2   19.53    1.49
  -2  -9  -2    2.22    0.52
   2   9  -2    2.64    0.81
   2   9  -2    2.32    0.90
   2   9  -2    1.74    0.66
  -2   9   2    3.52    0.94
   2  -9   2    3.24    0.79
  -2   9   2    1.99    0.87
  -2   9   2    2.94    0.55
  -2   9   2    0.66    0.73
  -2   9  -2    2.09    0.75
  -2   9  -2    2.21    1.00
   2   9   2    0.97    0.64
  -2   9  -2    3.13    0.71
   2   9   2    2.70    0.68
  -2  -9   2    1.48    0.82
   2   9   2    2.75    0.81
   3   9  -2   54.37    3.32
  -3   9   2   56.21    3.31
  -3   9   2   52.12    3.16
   3  -9   2   50.57    2.46
   3   9  -2   50.47    2.73
  -3   9   2   56.52    3.13
  -3   9  -2   56.10    2.87
  -3   9  -2   52.61    3.38
  -3   9  -2   50.80    2.33
   3   9   2   53.24    2.61
   3   9   2   50.25    3.18
  -3  -9   2   52.03    2.67
   3   9   2   55.87    2.87
   4  -9   2    5.26    0.83
  -4   9   2    4.83    1.16
   4   9  -2    5.97    0.99
  -4   9   2    4.86    1.41
  -4   9   2    7.59    1.44
   4   9  -2    4.10    1.12
  -4  -9  -2    5.45    0.77
  -4   9  -2    7.29    1.43
   4   9   2    7.21    1.09
  -4   9  -2    4.65    0.95
  -4  -9   2    5.30    0.85
   4   9   2    4.41    0.76
   4   9   2    3.18    0.91
   5  -9   2    7.19    0.85
  -5  -9  -2    7.66    0.78
  -5   9   2    6.53    1.42
   5   9  -2    6.47    1.01
   5   9  -2    5.89    1.53
  -5   9   2    9.40    1.83
  -5   9   2    7.65    1.41
   5   9   2    6.48    1.54
  -5   9  -2    4.40    1.38
   5   9   2    6.28    1.04
  -5   9  -2    8.85    1.35
  -5  -9   2    7.07    0.65
   5   9   2    5.68    0.93
   6   9  -2    2.55    1.13
   6  -9   2    1.22    0.54
   6   9  -2    0.79    0.61
  -6  -9  -2    1.63    0.60
   6  -9   2   -0.07    0.64
  -6   9   2    1.67    1.09
  -6   9   2    0.90    1.05
  -6   9   2   -0.32    0.76
  -6   9  -2    2.83    0.89
  -6   9  -2    1.94    1.20
   6   9   2    1.48    0.78
   6   9   2   -0.03    0.97
   6   9   2    1.70    0.64
  -7   9   2    2.47    1.15
   7  -9   2    3.32    0.85
   7  -9   2    2.47    0.67
  -7   9   2    2.17    1.31
   7   9  -2    2.15    0.79
   7   9   2    2.60    0.74
  -7   9  -2    2.60    1.16
   7   9   2    2.56    0.78
   8  -9   2    3.24    0.84
   8  -9   2    1.98    1.01
   8   9  -2    0.75    1.50
  -8   9   2    2.49    1.30
   8   9  -2    3.93    1.06
   8   9   2    3.15    0.59
  -8   9  -2    3.21    1.33
   8   9   2    2.45    1.59
  -8   9  -2    3.76    1.71
   9   9  -2    0.87    1.77
   9  -9   2    1.92    1.16
   9  -9   2   -1.26    0.86
  -9   9   2   -0.35    1.18
   9   9   2   -0.65    1.47
  -9   9  -2    3.32    1.56
  -9   9  -2    0.58    1.09
  10  -9   2   -0.19    1.01
  10   9  -2   -0.30    1.81
 -10   9   2    0.65    1.54
 -10   9  -2   -1.53    1.39
  10   9   2   -0.84    1.79
  11   9  -2    0.52    2.15
 -11   9   2    1.52    1.67
  11   9   2    0.89    2.12
 -11   9  -2   -1.40    1.35
 -12   9   2    0.84    1.90
  12   9  -2   -1.03    2.46
  12   9   2   -1.99    2.73
   0  10   2    1.89    0.83
   0  10  -2    1.61    0.71
   0  10  -2    0.61    0.75
   0  10  -2    1.30    0.67
   0  10   2    1.59    0.70
   0  10  -2    1.80    0.88
   0  10   2    0.53    0.72
  -1 -10  -2    7.79    1.00
   1  10  -2   11.62    1.56
  -1  10   2    9.69    1.54
   1  10  -2    9.43    1.40
   1 -10   2   11.89    1.45
   1  10  -2   10.93    1.60
  -1  10   2    9.01    1.10
  -1  10   2    8.70    1.39
  -1  10   2    8.14    1.38
   1  10   2    9.04    1.28
  -1  10  -2   10.61    1.61
  -1  10  -2   10.38    1.31
   1  10   2    7.40    1.24
   1  10   2    9.32    1.42
  -1  10  -2   10.30    1.29
   2 -10   2   17.16    1.45
  -2  10   2   13.76    1.09
  -2 -10  -2   15.88    1.11
  -2  10   2   15.14    1.89
  -2  10   2   14.73    1.97
   2  10  -2   15.70    1.91
  -2  10   2   15.16    1.89
   2  10  -2   17.12    1.55
   2  10  -2   15.40    1.48
   2  10   2   15.13    1.70
  -2  10  -2   10.84    1.69
   2  10   2   14.98    1.86
   2  10   2   12.09    1.44
  -2  10  -2   12.87    1.56
  -2  10  -2   14.26    1.26
   3  10  -2    6.33    1.14
   3 -10   2    5.99    1.00
  -3  10   2    4.46    1.15
  -3  10   2    7.30    1.58
   3  10  -2    5.69    1.30
  -3  10   2    7.29    1.55
   3  10   2    5.68    1.32
  -3  10  -2    6.46    1.41
  -3  10  -2    5.72    1.10
   3  10   2    5.25    1.10
  -3  10  -2    6.37    0.82
  -3 -10   2    4.60    1.17
   4  10  -2   42.19    3.11
   4 -10   2   41.94    2.02
   4  10  -2   36.37    2.35
  -4  10   2   44.21    2.86
  -4  10   2   37.78    2.94
  -4  10   2   43.03    3.04
   4  10   2   41.91    2.30
  -4  10  -2   45.22    3.22
   4  10   2   41.71    2.78
   4  10   2   40.50    3.03
  -4 -10   2   40.44    2.18
  -4  10  -2   37.95    2.46
  -5  10   2    0.00    0.70
   5  10  -2    0.01    1.02
   5  10  -2   -0.77    0.50
  -5  10   2   -1.00    0.88
  -5  10   2   -0.87    0.94
  -5 -10  -2    0.17    0.59
   5 -10   2    1.09    0.54
  -5 -10   2   -0.22    0.51
   5  10   2    0.06    0.55
  -5  10  -2    0.29    0.77
  -5  10  -2   -1.11    0.96
   5  10   2    0.18    1.04
   5  10   2   -0.25    0.68
  -6  10   2    7.90    1.76
   6 -10   2    8.09    0.67
   6 -10   2    7.41    0.72
   6  10  -2    3.72    1.53
  -6  10   2    7.11    1.51
  -6  10   2    9.79    1.93
  -6 -10  -2   10.23    0.93
   6  10  -2    7.52    1.18
   6  10   2    7.62    1.03
  -6  10  -2    8.40    1.54
   6  10   2    4.45    1.65
   6  10   2    9.36    1.23
  -6  10  -2    4.41    1.51
  -6 -10   2    7.86    0.52
   7  10  -2    9.91    1.46
  -7  10   2   14.70    2.39
   7  10  -2   15.88    2.54
  -7  10   2   10.94    1.90
  -7  10  -2   10.74    2.14
   7  10   2   10.05    1.31
   7  10   2   10.26    2.18
  -7  10  -2    9.90    1.63
   7  10   2   11.81    1.24
   8  10  -2    9.75    2.35
   8  10  -2    7.13    1.42
  -8  10   2    7.88    1.90
   8  10   2    7.42    1.99
   8  10   2    8.18    0.84
  -8  10  -2    6.69    2.16
   8  10   2    7.81    1.21
  -9  10   2    3.81    1.51
   9  10  -2    2.47    1.97
   9  10  -2    1.36    1.00
   9  10   2    1.92    2.05
  -9  10  -2    2.34    1.31
  -9  10  -2    5.70    1.90
   9  10   2    2.31    1.00
  10  10  -2    2.99    1.26
 -10  10   2    3.44    1.48
  10  10  -2   -2.40    1.81
  10  10   2    1.85    1.21
 -10  10  -2    0.50    1.46
  10  10   2    0.10    1.77
 -11  10   2    3.00    1.80
  11  10  -2    2.46    2.31
  11  10  -2   -0.53    1.43
  11  10   2    0.54    2.06
 -11  10  -2   -2.74    1.49
  11  10   2   -0.09    1.30
  12  10  -2    3.40    2.76
 -12  10   2    1.28    2.17
  12  10  -2   -1.37    1.66
  12  10   2   -0.40    1.59
  12  10   2   -2.57    2.48
 -12  10  -2    2.97    2.14
   0  11  -2    8.61    1.47
   0  11   2    7.41    1.33
   0  11  -2    7.46    1.17
   0  11  -2    5.48    1.27
   0  11   2    8.23    1.39
   0  11   2    9.87    1.61
   0  11  -2    5.81    1.17
   1  11  -2    5.72    1.25
  -1  11   2    4.84    1.17
  -1  11   2    3.51    1.16
  -1  11   2    3.63    0.87
   1  11  -2    3.02    0.92
  -1  11   2    3.72    1.09
   1  11  -2    4.11    1.24
  -1  11  -2    5.79    1.07
   1  11   2    3.69    1.13
  -1  11  -2    2.09    1.09
   1  11   2    3.29    1.08
  -1  11  -2    4.17    0.97
   1  11   2    5.02    1.17
  -2  11   2    1.47    0.61
   2 -11   2    1.58    0.94
  -2  11   2    1.57    0.91
  -2  11   2    2.64    0.95
   2  11  -2    1.75    0.81
  -2  11   2    1.48    0.92
   2  11  -2    1.36    0.95
   2  11  -2    2.12    0.93
  -2  11  -2    1.77    0.84
   2  11   2    1.98    0.89
  -2  11  -2    1.27    0.77
   2  11   2    3.93    1.18
  -2  11  -2    0.98    0.95
   2  11   2    1.91    0.81
   3  11  -2   13.75    2.02
  -3  11   2   15.98    2.07
  -3  11   2   18.15    2.05
  -3  11   2   12.51    0.79
   3  11  -2   12.82    1.70
  -3  11   2   15.25    2.11
   3 -11   2   13.68    1.41
   3  11   2   12.12    1.64
  -3  11  -2   14.96    1.68
  -3  11  -2    9.21    1.77
  -3  11  -2   13.75    1.14
   3  11   2   12.92    1.55
   3  11   2   13.54    2.00
   4 -11   2    2.00    0.80
  -4  11   2    4.53    1.29
   4  11  -2    2.52    0.99
  -4  11   2    2.68    1.10
  -4  11   2    3.31    1.22
   4  11  -2    2.26    1.18
  -4 -11   2    2.77    1.07
   4  11   2    2.71    1.25
   4  11   2    2.55    0.98
  -4  11  -2    1.96    1.25
   4  11   2    1.29    0.83
  -4  11  -2    1.40    0.79
   5 -11   2    2.83    0.60
  -5  11   2    4.25    1.41
  -5  11   2    4.79    1.44
  -5  11   2    3.38    1.12
   5  11  -2    4.61    1.53
   5  11  -2    2.98    0.88
  -5  11  -2    3.84    0.96
  -5 -11   2    3.21    0.85
   5  11   2    4.31    1.46
  -5  11  -2    3.50    1.40
   5  11   2    3.59    0.96
   5  11   2    2.29    0.99
   6  11  -2   19.07    1.80
  -6 -11  -2   19.60    1.55
  -6  11   2   22.00    2.81
  -6  11   2   24.54    2.34
  -6  11   2   20.15    2.79
  -6 -11   2   21.19    1.11
   6  11   2   23.60    1.84
  -6  11  -2   20.97    2.27
   6  11   2   23.45    1.79
   7  11  -2   -0.79    1.25
   7  11  -2    0.22    0.91
  -7  11   2    0.80    1.10
  -7  11   2    0.05    1.23
  -7  11  -2   -1.82    1.02
   7  11   2    1.23    0.80
  -7  11  -2   -0.50    1.29
   7  11   2    1.55    1.64
   7  11   2    0.51    0.88
   8  11  -2    2.04    1.03
  -8  11   2    1.76    1.55
  -8  11   2    4.13    1.53
   8  11  -2    1.72    1.81
   8  11   2    2.48    1.68
  -8  11  -2    0.41    1.55
  -8  11  -2    1.54    1.15
   8  11   2    1.70    0.79
   8  11   2    1.70    0.97
   9  11  -2    6.70    1.53
  -9  11   2    9.33    2.03
   9  11  -2    4.59    2.34
   9  11   2    7.60    2.41
  -9  11  -2    6.68    1.81
  -9  11  -2    7.60    2.49
 -10  11   2    1.89    1.49
  10  11  -2    4.18    1.36
  10  11  -2    0.70    2.07
 -10  11  -2   -1.32    1.46
  10  11   2    3.38    1.22
  10  11   2    5.21    2.29
  11  11  -2    0.14    1.28
 -11  11   2    2.38    1.86
 -11  11  -2    1.54    1.71
  11  11   2    0.81    1.36
  12  11  -2   -0.03    2.87
 -12  11   2    2.74    2.30
 -12  11  -2   -1.32    1.97
  12  11   2    2.27    1.65
  12  11   2    3.93    2.77
   0  12   2    2.66    1.23
   0  12   2    1.58    0.75
   0  12  -2    1.49    0.80
   0  12  -2    1.37    0.91
   0  12   2    1.35    0.90
   0  12   2    1.79    0.88
   0  12  -2   -1.36    0.74
   0  12  -2   -0.44    0.85
  -1  12   2    9.31    1.62
   1  12  -2   13.91    1.79
   1  12  -2    8.86    1.55
  -1  12   2    8.59    1.66
  -1  12   2   10.17    1.35
  -1  12   2   11.41    1.77
   1  12  -2   12.28    1.84
   1  12   2    9.44    1.60
  -1  12  -2   13.21    1.64
  -1  12  -2   14.03    2.05
   1  12   2   10.10    1.64
  -1  12  -2   11.29    1.54
   1  12   2   13.72    1.74
  -2  12   2    6.14    1.35
  -2  12   2    5.93    1.53
   2  12  -2    5.56    1.44
  -2  12   2    6.32    1.47
  -2  12   2    5.27    0.96
   2 -12   2    5.73    1.28
   2  12  -2    6.12    1.28
   2  12   2    3.49    1.14
  -2  12  -2    7.12    1.26
   2  12   2    5.27    1.25
  -2  12  -2    4.77    1.42
   2  12   2    6.05    1.39
  -2  12  -2    7.07    1.17
   3  12  -2   -0.51    0.79
  -3  12   2    1.33    0.99
  -3  12   2    0.16    0.43
  -3  12   2   -0.35    1.00
   3  12  -2    0.40    1.08
   3 -12   2    0.15    1.01
  -3  12   2   -0.04    0.89
   3  12   2   -0.63    0.77
  -3  12  -2   -0.73    0.61
  -3  12  -2    0.42    0.76
   3  12   2    0.56    1.08
  -3  12  -2    0.40    0.92
   3  12   2   -0.23    0.78
  -4  12   2   11.69    2.07
  -4  12   2   13.22    2.29
   4 -12   2   13.56    1.30
   4  12  -2   13.45    1.75
   4  12  -2    9.34    1.93
  -4  12   2   12.06    1.84
  -4  12  -2   14.07    1.86
  -4  12  -2    7.21    1.67
   4  12   2    9.16    1.41
   4  12   2   15.94    1.83
   4  12   2   15.42    2.35
  -5  12   2    1.69    1.32
  -5  12   2    3.55    1.55
   5  12  -2    3.37    1.04
  -5  12   2    3.90    1.27
   5 -12   2    2.95    0.56
   5  12  -2    3.58    1.59
  -5  12  -2    2.88    1.41
  -5 -12   2    4.09    1.05
   5  12   2    3.15    1.07
  -5  12  -2    3.83    1.23
   5  12   2    4.28    1.63
   5  12   2    2.26    1.09
   6  12  -2   36.78    2.54
  -6  12   2   39.08    2.99
  -6  12   2   40.42    3.67
  -6  12   2   32.13    3.75
   6  12  -2   36.23    3.43
  -6 -12   2   35.71    1.80
   6  12   2   32.51    2.39
   6  12   2   36.24    3.40
  -6  12  -2   37.27    2.74
   6  12   2   34.10    2.43
  -6  12  -2   40.31    3.48
   7  12  -2    2.50    1.07
  -7  12   2    2.17    1.32
  -7  12   2    0.70    1.51
   7  12  -2    1.68    1.63
  -7 -12  -2    3.08    0.90
   7  12   2    4.85    1.13
  -7  12  -2    4.32    1.60
   7  12   2    3.78    1.12
   7  12   2    3.20    1.76
  -7  12  -2    2.29    1.16
  -8  12   2    4.18    1.89
  -8  12   2    3.55    1.50
   8  12  -2    1.56    1.76
   8  12  -2    3.88    1.16
   8  12   2    5.26    1.24
  -8  12  -2    2.46    1.28
  -8  12  -2    6.27    2.14
   8  12   2    2.59    1.79
   9  12  -2    2.07    1.94
   9  12  -2    3.71    1.25
  -9  12   2   -0.63    1.38
   9  12   2    4.75    1.27
  -9  12  -2    2.73    1.33
   9  12   2    2.09    1.84
  -9  12  -2    2.96    2.24
 -10  12   2    1.33    1.62
  10  12  -2    3.18    2.26
  10  12  -2    0.48    1.29
 -10  12  -2   -1.36    1.99
  10  12   2    2.79    1.39
 -10  12  -2    3.17    1.72
  10  12   2    4.38    2.34
  11  12  -2   -1.75    1.40
  11  12  -2   -1.56    2.36
  11  12   2    0.27    2.40
  11  12   2    1.30    1.59
 -11  12  -2   -1.74    1.75
   0  13   2   23.96    2.06
   0  13   2   22.04    2.16
   0  13   2   28.06    2.42
   0  13  -2   25.31    2.27
   0  13  -2   22.99    2.06
   0  13   2   27.33    2.34
   0  13  -2   26.51    2.41
  -1  13   2    3.01    1.29
  -1  13   2    1.51    1.12
   1  13  -2   -0.08    0.90
   1  13  -2    1.36    1.02
  -1  13   2    1.64    1.15
  -1  13  -2    0.60    1.10
   1  13   2   -0.33    0.86
   1  13   2    1.02    1.02
   1  13   2   -0.01    1.03
  -1  13  -2    2.50    1.02
  -1  13  -2   -0.41    0.85
  -2  13   2   15.86    2.30
  -2  13   2   14.75    1.50
   2  13  -2   17.44    2.32
  -2  13   2   16.87    2.35
   2  13  -2   14.80    2.09
  -2  13   2   18.61    2.31
   2  13   2   12.55    1.83
   2  13   2   14.06    1.94
   2  13   2   14.90    2.14
  -2  13  -2   13.88    1.84
  -2  13  -2   20.03    2.61
  -2  13  -2   16.50    1.99
   3 -13   2    0.82    1.12
  -3  13   2    0.18    0.58
   3  13  -2    1.37    1.31
   3  13  -2   -0.16    0.98
  -3  13   2    0.59    1.11
  -3  13   2   -0.09    1.07
  -3  13   2    0.73    1.10
  -3  13  -2    1.49    1.26
   3  13   2    0.75    1.04
  -3  13  -2   -0.94    0.66
   3  13   2    1.56    1.19
   3  13   2    1.86    1.00
  -3  13  -2    1.94    0.96
  -4  13   2    7.37    1.85
  -4  13   2    7.28    1.60
   4 -13   2    6.01    1.09
  -4  13   2    8.14    1.82
   4  13  -2    5.73    1.38
   4  13  -2   10.22    1.99
   4  13   2    6.41    1.34
   4  13   2    8.50    1.86
  -4  13  -2    5.76    1.40
  -4  13  -2    5.42    1.72
   4  13   2    6.22    1.46
   5  13  -2   26.68    2.35
  -5  13   2   31.85    2.78
   5  13  -2   29.14    3.61
  -5  13   2   27.63    3.28
  -5  13   2   30.96    2.91
  -5  13  -2   34.57    2.60
   5  13   2   24.66    2.18
  -5  13  -2   26.61    3.28
   5  13   2   30.63    2.48
   6  13  -2    5.85    1.40
  -6  13   2    8.49    1.86
   6  13  -2    4.49    1.86
  -6  13   2    7.20    1.71
  -6  13   2    5.45    1.79
  -6  13  -2    3.82    1.72
   6  13   2    5.22    1.41
   6  13   2    3.77    1.80
  -6  13  -2    4.73    1.28
   6  13   2    5.13    1.31
  -6 -13   2    6.23    0.96
  -7  13   2    0.63    1.77
   7  13  -2   -2.41    1.57
  -7  13   2   -0.14    1.10
   7  13  -2    0.76    1.02
  -7  13  -2    0.39    1.56
   7  13   2    0.02    1.06
   7  13   2   -0.46    1.47
   8  13  -2    1.08    1.37
  -8  13   2    0.70    1.41
  -8  13   2    0.58    1.69
   8  13  -2    1.11    1.89
   8  13   2    2.30    1.19
  -8  13  -2    3.24    1.43
   8  13   2    3.18    1.87
  -8  13  -2    1.65    1.82
   9  13  -2    2.79    1.42
   9  13  -2    2.14    2.21
  -9  13   2    0.93    1.53
  -9  13  -2    3.67    2.23
   9  13   2    1.16    2.01
  -9  13  -2    2.10    1.44
   9  13   2    2.04    1.44
  10  13  -2    1.93    2.77
  10  13  -2    2.40    1.41
 -10  13   2    2.65    1.87
 -10  13  -2    3.24    2.04
  10  13   2    0.32    2.61
  10  13   2   -0.12    1.39
  11  13  -2    0.74    1.64
 -11  13   2   -0.85    2.00
  11  13  -2   -2.33    2.82
  11  13   2    0.94    1.78
 -11  13  -2   -0.36    2.29
  11  13   2    2.36    2.68
   0  14   2   42.53    3.26
   0  14  -2   41.73    3.05
   0  14   2   48.52    2.94
   0  14   2   42.22    3.07
   0  14   2   40.17    2.99
   0  14  -2   51.80    3.49
   0  14  -2   35.07    2.78
  -1  14   2    3.39    1.32
  -1  14   2    3.70    1.30
  -1  14   2    4.12    1.45
   1  14  -2    6.68    1.68
  -1  14   2    6.34    1.30
   1  14  -2    5.69    1.59
  -1  14  -2    4.74    1.30
   1  14   2    5.20    1.41
  -1  14  -2    5.57    1.75
   1  14   2    4.35    1.51
   1  14   2    3.87    1.37
  -1  14  -2    2.14    1.18
   2  14  -2   10.61    1.90
  -2  14   2    7.58    1.90
  -2  14   2   11.92    1.39
   2  14  -2    8.51    1.83
  -2  14   2   16.54    2.53
  -2  14   2    9.00    1.77
  -2  14  -2   11.47    1.85
   2  14   2    9.42    1.74
  -2  14  -2   13.60    1.62
   2  14   2    9.20    1.72
  -2  14  -2   11.01    2.06
   2  14   2   11.48    1.92
  -3  14   2    7.68    0.92
  -3  14   2   10.44    1.89
   3  14  -2    8.24    1.62
   3 -14   2   11.45    1.73
   3  14  -2    5.75    1.63
  -3  14   2    8.22    1.94
  -3  14   2   10.90    2.07
  -3  14  -2   10.91    1.67
   3  14   2    8.15    1.57
  -3  14  -2    9.20    1.22
   3  14   2    8.62    1.65
   3  14   2   10.57    1.92
  -3  14  -2    8.41    1.98
  -4  14   2   20.35    2.54
   4 -14   2   17.44    1.68
  -4  14   2   12.62    2.39
   4  14  -2   14.03    2.03
  -4  14   2   12.42    2.27
   4  14  -2   20.81    2.96
   4  14   2   16.93    2.13
   4  14   2   16.31    2.53
  -4  14  -2   16.81    2.12
   4  14   2   15.46    1.93
   5  14  -2    0.71    1.47
  -5  14   2    2.48    1.40
  -5  14   2   -0.73    1.29
   5  14  -2    0.43    1.04
  -5  14   2   -1.06    1.19
  -5  14  -2    0.87    1.43
   5  14   2   -1.98    1.15
   5  14   2    1.27    1.18
   5  14   2    0.99    1.09
  -5  14  -2    0.11    0.93
   6  14  -2    4.39    1.41
  -6  14   2    4.80    1.85
  -6  14   2    3.22    1.44
   6  14  -2    3.74    1.94
  -6  14   2    6.38    1.96
  -6  14  -2    5.92    1.90
   6  14   2    4.01    1.33
   6  14   2    0.90    1.46
  -6  14  -2    2.63    1.20
   6  14   2    3.05    1.23
  -7  14   2    3.89    1.78
   7  14  -2    1.04    1.31
   7  14  -2    3.99    1.89
  -7  14   2    1.87    1.44
  -7  14  -2    3.96    1.69
  -7 -14   2    1.85    0.64
   7  14   2    3.18    1.31
   7  14   2    0.20    1.11
  -7  14  -2    2.95    1.36
   7  14   2    0.54    1.65
  -8  14   2    1.31    1.89
   8  14  -2    0.19    1.16
  -8  14   2    0.07    1.42
   8  14  -2    0.64    1.89
   8  14   2   -0.13    1.75
   8  14   2   -1.20    1.32
  -8  14  -2    0.32    1.31
  -8  14  -2   -0.11    1.92
   9  14  -2    0.87    1.59
   9  14  -2    5.60    2.53
  -9  14   2    2.07    1.68
   9  14   2   -0.90    1.32
  -9  14  -2    0.15    1.72
  -9  14  -2    1.09    2.27
   9  14   2   -0.35    2.05
  10  14  -2   -3.01    2.31
  10  14  -2   -0.04    1.52
 -10  14   2    3.47    2.16
 -10  14  -2    2.39    2.51
 -10  14  -2    5.33    1.94
  10  14   2    2.08    2.52
  10  14   2    1.94    1.76
  11  14  -2    0.30    2.80
 -11  14   2   -0.41    2.06
  11  14  -2   -1.09    1.92
 -11  14  -2   -0.34    2.69
  11  14   2   -4.05    2.60
  11  14   2   -0.50    1.94
   0  15   2    0.48    1.07
   0  15  -2    2.11    1.34
   0  15   2    0.26    1.03
   0  15  -2    0.87    1.01
   0  15   2    0.11    0.95
   0  15   2    0.38    1.11
   0  15  -2    0.17    1.20
   1  15  -2   13.59    2.10
  -1  15   2   18.49    2.50
  -1  15   2   19.84    2.12
   1  15  -2   17.98    2.45
  -1  15   2   18.23    2.41
  -1  15   2   15.18    2.36
   1  15  -2   12.79    1.81
   1  15   2   19.61    2.37
  -1  15  -2   16.86    1.97
  -1  15  -2   14.28    2.40
   1  15   2   17.24    2.38
  -1  15  -2   19.09    2.19
   1  15   2   12.42    2.19
  -2  15   2    1.15    1.12
   2  15  -2    0.39    1.24
   2  15  -2   -0.36    1.05
  -2  15   2    0.01    0.93
  -2  15   2   -1.84    1.07
   2  15   2    1.31    1.24
  -2  15  -2    0.60    1.05
   2  15   2   -0.82    1.05
   2  15   2   -0.06    1.09
  -2  15  -2    2.24    1.34
  -2  15  -2    1.02    1.10
   3 -15   2    1.58    2.67
  -3  15   2    7.10    0.97
   3  15  -2    5.88    2.05
  -3  15   2    7.38    1.78
  -3  15   2    4.40    1.69
   3  15  -2    8.25    1.72
  -3  15   2    9.04    2.09
   3  15   2   12.49    1.86
  -3  15  -2    8.22    1.18
   3  15   2    8.23    1.72
  -3  15  -2    7.85    1.58
   3  15   2    7.02    1.86
   4  15  -2    6.41    1.61
  -4  15   2    7.25    2.03
   4 -15   2    2.95    1.25
   4  15  -2    4.74    1.93
  -4  15   2    5.38    1.63
  -4  15  -2    8.38    1.71
  -4  15  -2    8.85    2.04
   4  15   2    5.43    1.64
   4  15   2    5.67    1.94
   4  15   2    2.39    1.37
  -5  15   2    3.24    1.58
   5  15  -2    8.58    1.66
  -5  15   2    7.46    2.24
  -5  15   2    4.50    1.47
   5  15  -2    8.01    2.09
  -5  15  -2   11.23    1.93
   5  15   2    3.46    1.47
   5  15   2    5.18    1.61
   5  15   2    3.33    1.76
  -5  15  -2   12.53    2.50
  -6  15   2    2.08    1.61
  -6  15   2    6.17    1.76
   6  15  -2    1.94    1.75
   6  15  -2    4.49    1.43
   6  15   2    2.55    1.51
   6  15   2    4.65    1.54
  -6  15  -2    3.48    1.66
  -6  15  -2    4.75    1.96
   6  15   2    0.72    1.52
   7  15  -2    1.54    1.44
  -7  15   2   -1.03    1.88
  -7  15   2   -1.73    1.29
   7  15  -2   -0.93    1.86
   7  15   2   -0.58    1.76
  -7  15  -2    1.22    1.81
   7  15   2    0.32    1.40
   7  15   2   -0.94    1.33
  -7  15  -2   -0.68    1.43
   8  15  -2   -0.95    2.20
  -8  15   2   -2.76    1.87
  -8  15   2   -0.13    1.58
   8  15  -2    0.41    1.45
   8  15   2    1.92    1.62
  -8  15  -2   -0.33    1.43
   8  15   2    1.72    2.31
  -8  15  -2    0.96    2.04
  -9  15   2   -0.97    1.62
   9  15  -2    2.12    2.57
   9  15  -2    0.53    1.83
  -9  15  -2   -0.03    2.40
  -9  15  -2    1.00    1.65
   9  15   2   -1.12    2.20
   9  15   2    0.52    1.76
  10  15  -2   -0.37    1.71
  10  15  -2    0.49    2.95
 -10  15   2    0.07    2.33
  10  15   2    2.52    2.11
 -10  15  -2    1.09    1.90
 -10  15  -2   -2.13    2.81
  10  15   2   -0.36    2.56
   0  16  -2    1.62    1.08
   0  16   2    1.90    1.71
   0  16   2   -0.97    1.14
   0  16  -2    0.45    1.35
   0  16   2    2.59    1.43
   0  16   2    0.96    1.10
   0  16  -2    2.90    1.54
  -1  16   2    3.15    1.23
   1  16  -2    2.25    1.54
   1  16  -2    1.61    1.33
  -1  16   2    4.82    1.77
   1  16  -2    2.05    1.18
  -1  16   2    2.70    1.50
  -1  16   2    1.75    1.54
  -1  16  -2    1.29    1.50
  -1  16  -2    2.11    1.28
   1  16   2    1.65    1.53
   1  16   2    1.74    1.41
  -1  16  -2    1.17    1.36
   1  16   2    0.90    1.30
   1  16   2    1.56    1.47
  -2  16   2   -0.16    1.22
   2  16  -2   -0.23    1.31
  -2  16   2    1.32    1.40
  -2  16   2   -0.51    1.32
   2  16  -2    0.34    1.27
   2  16   2   -1.07    1.24
   2  16   2    2.45    1.40
  -2  16  -2    0.01    1.23
   2  16   2    2.07    1.48
  -2  16  -2    0.03    1.13
  -2  16  -2   -0.95    1.23
   3  16  -2    2.11    1.38
  -3  16   2    0.92    1.37
   3  16  -2    0.60    1.66
  -3  16   2    2.38    0.90
  -3  16   2    2.06    1.32
  -3  16   2    0.25    1.57
   3  16   2   -0.02    1.41
  -3  16  -2    1.82    1.25
   3  16   2    3.68    1.54
   3  16   2    0.50    1.35
  -3  16  -2    3.36    1.58
  -4  16   2    2.41    1.32
  -4  16   2    7.17    2.16
   4  16  -2    6.24    2.06
  -4  16   2    5.24    2.02
   4  16  -2    5.01    1.74
  -4  16  -2    3.46    1.33
   4  16   2    5.02    1.65
  -4  16  -2    2.42    1.73
   4  16   2    5.00    1.64
   4  16   2    4.75    1.86
   5  16  -2    4.32    1.59
  -5  16   2    0.91    1.32
  -5  16   2   -0.93    1.50
  -5  16   2    3.16    2.04
   5  16  -2   -2.03    1.55
  -5  16  -2    1.65    1.67
  -5  16  -2    1.51    1.29
   5  16   2    2.14    1.59
   5  16   2    0.28    1.43
   5  16   2    1.45    1.80
   6  16  -2    1.39    1.98
  -6  16   2    4.88    1.91
  -6  16   2    0.56    1.70
   6  16  -2    1.43    1.40
   6  16   2    2.51    1.59
  -6  16  -2    2.00    1.87
  -6  16  -2    0.62    1.28
   6  16   2    0.31    1.95
   6  16   2    1.86    1.59
   7  16  -2    3.46    2.21
   7  16  -2    2.38    1.78
  -7  16   2    4.21    1.75
  -7  16   2   -0.05    1.98
   7  16   2    1.68    2.02
   7  16   2    4.54    1.98
   7  16   2    0.10    1.56
  -7  16  -2    2.49    2.21
  -7  16  -2    2.27    1.71
  -8  16   2    2.57    1.97
   8  16  -2   -1.52    2.38
  -8  16   2    1.39    2.01
   8  16  -2   -0.93    1.59
   8  16   2   -2.49    1.62
  -8  16  -2    1.12    2.29
  -8  16  -2    0.60    1.74
   8  16   2   -1.71    1.94
  -9  16   2    0.86    2.38
   9  16  -2   -1.40    1.97
  -9  16   2    2.66    2.04
   9  16  -2    3.66    2.58
  -9  16  -2   -3.74    2.20
   9  16   2   -1.14    2.00
   9  16   2    1.95    3.06
  -9  16  -2    0.14    1.79
  10  16  -2   -0.80    1.90
  10  16  -2    1.10    2.88
 -10  16   2   -0.43    2.16
 -10  16  -2    1.33    2.23
  10  16   2    3.40    2.40
  10  16   2    1.81    2.99
 -10  16  -2    1.58    2.75
   0  17  -2    1.14    1.71
   0  17  -2    1.28    1.39
   0  17   2    0.35    1.47
   0  17   2   -0.21    1.40
   0  17   2    4.15    1.66
   0  17  -2   -0.74    1.15
   1  17  -2    1.60    1.73
  -1  17   2    3.04    1.68
   1  17  -2    2.18    1.41
  -1  17   2    1.97    1.31
  -1  17   2    1.04    1.45
   1  17   2    1.69    1.53
   1  17   2    3.12    1.80
  -1  17  -2    1.81    1.35
  -1  17  -2    0.94    1.55
   1  17   2    2.59    1.61
   1  17   2    3.21    1.29
  -1  17  -2    3.02    1.50
  -2  17   2    6.08    1.69
  -2  17   2    4.35    1.43
  -2  17   2   10.54    2.32
  -2  17   2    8.38    2.11
   2  17  -2    9.51    2.20
  -2  17  -2    8.87    1.52
   2  17   2    8.93    2.05
  -2  17  -2    4.67    1.80
  -2  17  -2    9.16    1.79
   2  17   2    5.57    1.81
   2  17   2    9.95    2.26
  -3  17   2    9.55    2.19
  -3  17   2    9.14    1.18
  -3  17   2    7.36    2.16
   3  17  -2    6.41    2.05
   3  17  -2   11.07    2.40
  -3  17   2    7.12    1.83
   3  17   2    7.06    2.03
   3  17   2    4.70    1.97
  -3  17  -2    6.54    2.03
   3  17   2   10.05    2.16
  -3  17  -2    7.89    1.44
  -3  17  -2   11.54    1.94
   4  17  -2    3.17    1.71
  -4  17   2   -1.50    1.57
   4  17  -2    0.59    1.97
  -4  17   2    4.10    1.74
  -4  17   2   -1.22    1.32
   4  17   2    2.27    1.62
  -4  17  -2    3.93    1.44
   4  17   2    2.74    1.59
   4  17   2    0.43    1.58
  -4  17  -2    0.95    1.69
  -5  17   2    3.95    1.84
  -5  17   2    4.81    2.19
   5  17  -2    5.87    2.14
  -5  17   2    6.28    1.64
   5  17  -2    4.44    1.67
  -5  17  -2    1.56    1.97
   5  17   2    7.12    1.95
   5  17   2    5.23    2.15
   5  17   2    3.71    1.81
  -5  17  -2    3.77    1.68
   6  17  -2   -3.24    1.54
   6  17  -2    2.83    1.98
  -6  17   2    0.93    1.42
  -6  17   2    1.36    2.01
   6  17   2   -0.35    1.76
  -6  17  -2   -0.56    1.54
   6  17   2    2.37    1.76
   6  17   2    1.14    1.75
  -6  17  -2    0.99    1.93
  -7  17   2    0.21    2.32
   7  17  -2    0.40    2.10
  -7  17   2    1.19    1.63
   7  17  -2    2.89    1.91
   7  17   2   -0.27    2.18
   7  17   2   -0.09    1.77
  -7  17  -2   -3.59    2.01
  -7  17  -2   -1.96    1.44
   8  17  -2   -0.20    1.72
  -8  17   2    0.52    1.84
  -8  17   2   -0.15    2.23
   8  17   2    2.35    1.99
  -8  17  -2   -0.02    1.74
  -9  17   2    3.23    3.17
   9  17  -2    1.36    2.74
   9  17  -2    5.15    2.33
   9  17   2   -4.15    2.21
  -9  17  -2   -1.47    2.19
  -9  17  -2   -2.28    2.37
   9  17   2    2.68    2.89
   0  18   2    1.25    1.58
   0  18  -2    3.35    1.55
   0  18   2    2.53    1.68
   0  18  -2    0.43    1.81
   0  18   2    3.13    2.19
   0  18  -2    1.69    1.66
   0  18   2   -1.25    1.35
   1  18  -2    0.84    1.50
  -1  18   2    6.07    2.04
  -1  18   2    2.81    1.48
   1  18  -2    3.50    1.66
   1  18  -2    4.22    1.66
  -1  18   2    4.45    1.93
   1  18   2    4.49    1.85
  -1  18  -2    5.96    1.66
   1  18   2    7.34    1.89
  -1  18  -2    8.09    2.36
   1  18   2    0.56    2.01
  -1  18  -2    5.03    1.69
   1  18   2    3.98    1.58
  -2  18   2    1.94    1.57
   2  18  -2    3.32    1.72
  -2  18   2    1.93    1.64
   2  18  -2    0.17    1.90
  -2  18   2    1.94    1.75
  -2  18   2    3.18    1.39
   2  18   2    1.43    1.80
  -2  18  -2    1.53    1.89
  -2  18  -2   -0.05    1.32
  -2  18  -2    3.15    1.62
   2  18   2    2.69    1.82
  -3  18   2   13.37    2.80
   3  18  -2   11.84    2.68
  -3  18   2    9.79    1.29
   3  18  -2   12.52    2.36
  -3  18   2   14.25    2.86
  -3  18   2    7.99    2.05
  -3  18  -2    9.13    1.57
   3  18   2    9.14    2.45
  -3  18  -2   13.73    2.34
  -3  18  -2    6.69    2.26
   3  18   2   10.72    2.36
   3  18   2   11.00    2.47
  -4  18   2    3.09    2.33
  -4  18   2    4.70    1.84
   4  18  -2    2.82    1.87
  -4  18   2    5.02    2.19
   4  18  -2    1.92    1.92
  -4  18  -2    4.03    2.01
   4  18   2    3.65    1.93
   4  18   2    2.68    2.12
   4  18   2    4.07    1.88
  -4  18  -2    3.74    1.99
  -5  18   2   -0.46    1.51
   5  18  -2    2.42    2.20
   5  18  -2   -1.00    1.77
  -5  18   2   -1.41    1.82
  -5  18  -2   -1.20    1.47
   5  18   2    2.74    1.88
  -5  18  -2   -0.15    2.05
   5  18   2   -1.63    1.83
   5  18   2    0.15    1.89
   6  18  -2   -2.16    1.90
   6  18  -2    2.29    2.20
  -6  18   2    3.41    2.22
  -6  18   2    2.90    1.81
   6  18   2    1.72    2.18
   6  18   2    2.02    1.92
  -6  18  -2    3.77    2.40
   6  18   2   -0.79    1.91
  -6  18  -2    0.79    1.58
   7  18  -2   -0.84    2.21
   7  18  -2    6.43    2.27
  -7  18   2    4.80    2.25
  -7  18   2    4.22    2.83
  -7  18  -2    3.81    2.09
   7  18   2    7.89    2.79
   7  18   2    3.83    2.10
  -7  18  -2    3.04    2.25
  -8  18   2    1.32    2.56
  -8  18   2    4.42    2.44
   8  18  -2    3.52    2.32
   8  18  -2   -0.70    2.56
  -8  18  -2   -0.67    2.12
   8  18   2    5.51    2.79
  -8  18  -2    1.91    2.80
   8  18   2   -4.47    2.32
   0  19  -2   -0.78    1.65
   0  19  -2    2.50    2.10
   0  19   2    2.24    1.97
   0  19   2   -0.27    1.51
   0  19   2    2.66    1.76
   0  19  -2   -0.75    1.63
   0  19   2    2.04    2.04
  -1  19   2    0.38    1.59
  -1  19   2    0.85    1.91
   1  19  -2    4.59    1.83
  -1  19   2   -0.34    1.70
  -1  19   2   -0.71    1.78
   1  19  -2    0.18    1.77
   1  19  -2    0.30    1.57
   1  19   2   -0.89    1.63
  -1  19  -2    1.52    1.56
  -1  19  -2    1.13    1.56
  -1  19  -2   -0.69    1.70
   1  19   2    1.40    1.56
   1  19   2   -0.66    1.62
   2  19  -2   -0.47    1.60
   2  19  -2    0.77    1.76
  -2  19   2    2.22    1.86
   2  19  -2   -0.44    2.03
  -2  19   2    6.70    1.99
  -2  19   2    6.23    1.66
  -2  19   2    4.93    2.22
   2  19   2    1.84    1.90
   2  19   2    5.06    2.09
  -2  19  -2    4.39    1.97
  -2  19  -2    1.38    1.60
   2  19   2    2.48    1.90
   2  19   2    3.63    2.10
  -3  19   2    1.74    1.58
  -3  19   2   -1.28    1.03
  -3  19   2    1.91    2.29
  -3  19   2   -0.92    2.01
   3  19  -2    0.94    1.86
   3  19  -2    4.97    2.40
  -3  19  -2   -0.34    1.64
   3  19   2   -0.64    2.00
   3  19   2   -1.41    1.86
  -3  19  -2   -0.22    1.90
  -3  19  -2    0.56    1.34
   3  19   2    3.00    1.88
  -4  19   2    1.80    2.11
   4  19  -2   -2.13    1.75
  -4  19   2    2.78    1.91
   4  19  -2   -2.42    1.88
  -4  19   2   -0.42    2.03
   4  19   2   -2.14    1.77
   4  19   2    2.18    2.03
  -4  19  -2    0.54    1.39
  -4  19  -2    1.34    2.11
   5  19  -2    1.40    2.12
  -5  19   2    1.39    1.89
  -5  19   2    2.92    2.27
   5  19  -2    3.67    2.41
   5  19   2   -0.40    2.24
  -5  19  -2    2.82    2.37
   5  19   2    0.47    2.01
   5  19   2    3.00    2.18
  -5  19  -2    2.47    1.82
   6  19  -2    5.17    2.64
  -6  19   2    0.74    2.16
  -6  19   2    3.19    2.12
   6  19  -2    2.04    2.37
   6  19   2    2.60    2.37
  -6  19  -2   -0.73    2.61
  -6  19  -2    2.78    1.73
   6  19   2    6.07    2.29
   7  19  -2    2.26    2.39
  -7  19   2   -0.45    2.07
   7  19  -2    5.79    2.71
   7  19   2   -1.89    2.23
   7  19   2    1.94    2.53
  -7  19  -2    2.80    2.21
  -7  19  -2   -2.63    2.37
   8  19  -2   -2.92    2.54
  -8  19   2    4.72    3.18
  -8  19   2    3.97    2.91
   8  19  -2    5.53    3.25
  -8  19  -2    1.70    2.63
   8  19   2    6.37    3.20
  -8  19  -2    0.92    2.44
   8  19   2    1.42    2.53
   0  20  -2    0.80    1.89
   0  20  -2   -0.23    2.04
   0  20   2    0.43    2.24
   0  20   2    3.57    1.97
   0  20   2    0.37    2.07
   0  20   2    0.97    1.65
   0  20  -2   -1.28    1.81
  -1  20   2    1.58    1.82
   1  20  -2   -0.81    1.69
   1  20  -2   -0.58    1.75
   1  20  -2    2.81    2.27
  -1  20   2    0.68    1.76
  -1  20   2    0.44    1.92
  -1  20   2    3.80    2.04
  -1  20  -2   -0.29    1.88
   1  20   2    2.08    1.77
   1  20   2    0.09    1.94
   1  20   2    0.55    2.07
   1  20   2   -0.47    1.91
  -1  20  -2    2.32    1.81
  -1  20  -2   -1.30    1.78
   2  20  -2    1.03    1.78
  -2  20   2    0.88    1.58
   2  20  -2    0.62    1.87
   2  20  -2   -0.35    2.18
  -2  20   2    1.17    2.40
  -2  20   2    0.68    2.22
  -2  20   2   -2.33    1.61
   2  20   2   -1.22    1.99
  -2  20  -2    0.23    1.50
   2  20   2   -0.54    1.88
  -2  20  -2   -1.24    1.70
   2  20   2   -1.92    1.69
  -2  20  -2    1.08    2.10
   2  20   2   -2.02    1.94
  -3  20   2   -3.38    1.92
  -3  20   2    4.84    2.22
   3  20  -2    1.75    2.33
  -3  20   2    1.90    1.16
   3  20  -2    1.44    2.42
  -3  20   2   -0.68    2.02
  -3  20  -2   -0.54    2.14
   3  20   2   -1.68    1.99
  -3  20  -2    2.34    1.45
   3  20   2    0.22    2.09
  -3  20  -2    1.69    1.88
   3  20   2    2.02    2.21
  -4  20   2    2.82    2.35
  -4  20   2    1.78    2.19
   4  20  -2    0.39    2.21
   4  20  -2    3.87    2.38
   4  20   2   -0.63    1.88
  -4  20  -2    3.06    1.81
  -4  20  -2    2.19    2.52
   4  20   2    2.75    2.40
   4  20   2    3.43    2.10
   5  20  -2    1.17    2.95
  -5  20   2    5.99    2.53
   5  20  -2   -0.10    2.40
  -5  20   2    2.92    2.15
   5  20   2   -1.25    2.22
  -5  20  -2    1.39    2.61
   5  20   2   -4.03    2.27
  -5  20  -2    2.59    1.95
   6  20  -2    2.82    2.26
  -6  20   2   -0.69    1.97
  -6  20   2    1.09    2.88
   6  20   2   -2.83    2.93
  -6  20  -2    4.03    2.70
   6  20   2    4.33    2.47
  -6  20  -2   -0.69    2.06
   7  20  -2   -4.83    2.49
  -7  20   2    1.03    2.39
   7  20  -2   -0.03    2.95
  -7  20   2    1.48    2.65
  -7  20  -2    0.43    2.63
  -7  20  -2    3.54    2.36
   7  20   2    5.26    3.25
   7  20   2    6.92    2.89
   0  21  -2   -0.68    2.37
   0  21   2   -0.65    2.18
   0  21  -2   -1.12    1.99
   0  21   2   -1.37    2.21
   0  21   2   -0.68    2.15
   0  21   2    3.98    2.50
   0  21  -2   -2.32    2.09
   1  21  -2   -1.06    2.02
  -1  21   2    1.43    2.46
   1  21  -2    3.46    2.09
  -1  21   2    1.35    2.10
   1  21  -2    0.46    2.08
  -1  21   2    3.32    2.08
  -1  21   2    1.65    2.14
   1  21   2    2.51    2.28
  -1  21  -2    1.68    1.99
   1  21   2    1.92    2.17
  -1  21  -2    1.67    1.95
   1  21   2    6.12    2.39
  -1  21  -2   -0.10    2.20
   1  21   2    2.55    2.28
  -2  21   2    2.24    2.03
  -2  21   2    2.57    1.92
  -2  21   2    3.99    2.43
   2  21  -2   -0.79    1.76
   2  21  -2    3.11    2.62
  -2  21   2    2.46    2.41
   2  21  -2   -2.43    2.41
   2  21   2    5.02    2.69
  -2  21  -2   -0.38    2.13
   2  21   2    2.77    2.52
  -2  21  -2    0.34    1.92
  -2  21  -2    1.59    1.76
   2  21   2    2.25    2.20
   2  21   2    3.28    2.57
   3  21  -2    0.56    2.63
  -3  21   2    0.79    2.64
   3  21  -2    0.69    1.97
  -3  21   2    6.09    2.23
   3  21  -2    3.37    2.34
   3  21   2   -1.28    2.14
   3  21   2   -0.28    2.42
  -3  21  -2   -2.32    2.52
   3  21   2    2.84    2.51
   3  21   2    3.16    2.47
  -3  21  -2    2.11    1.66
  -3  21  -2    0.02    1.92
   4  21  -2    5.62    2.70
  -4  21   2    0.56    2.30
  -4  21   2    6.08    2.67
   4  21  -2    0.78    2.55
   4  21   2    1.99    2.35
  -4  21  -2    1.06    1.94
   4  21   2    6.20    2.74
  -4  21  -2    2.03    2.35
   4  21   2   -0.04    2.52
  -5  21   2    1.38    2.24
   5  21  -2   -0.06    2.64
   5  21  -2    6.96    3.30
  -5  21   2    0.74    2.65
   5  21   2    0.11    2.66
  -5  21  -2    3.84    2.88
  -5  21  -2   -1.18    2.04
   5  21   2   -3.72    2.59
   6  21  -2   -1.93    2.70
  -6  21   2    0.90    2.72
  -6  21   2    1.43    2.52
   6  21  -2   -0.14    2.59
   6  21   2    1.71    2.70
  -6  21  -2    4.85    3.00
  -6  21  -2    2.27    2.35
   6  21   2   -2.94    2.87
   0  22   2   -2.90    2.44
   0  22  -2   -1.74    2.05
   0  22  -2    2.74    2.43
   0  22  -2    1.13    2.80
   0  22   2    1.82    2.40
   0  22   2   -1.03    2.27
   0  22   2   -2.45    2.31
   1  22  -2    0.32    2.60
  -1  22   2    0.79    2.73
   1  22  -2    1.16    2.58
  -1  22   2    0.80    2.45
  -1  22   2    0.28    2.30
  -1  22   2   -2.87    2.35
   1  22  -2    3.95    2.28
   1  22   2   -1.72    2.41
   1  22   2    5.09    2.43
   1  22   2   -1.03    2.24
   1  22   2    3.09    2.67
  -1  22  -2   -2.21    2.43
  -1  22  -2   -1.02    2.02
  -1  22  -2   -2.68    2.69
   2  22  -2    2.39    2.86
  -2  22   2    1.03    2.27
   2  22  -2   -0.12    2.50
  -2  22   2   -1.36    2.69
  -2  22   2    2.93    2.17
   2  22  -2    0.33    1.91
  -2  22  -2    3.23    2.27
   2  22   2   -0.17    2.64
  -2  22  -2    1.17    2.84
   2  22   2    1.68    2.62
   2  22   2   -0.59    2.46
  -2  22  -2    3.31    2.10
   2  22   2   -1.49    2.13
   3  22  -2    1.11    2.08
   3  22  -2    0.14    2.53
   3  22  -2    1.43    2.82
  -3  22   2    4.72    2.69
  -3  22   2    1.31    2.30
   3  22   2    1.95    2.56
   3  22   2   -1.36    2.81
   3  22   2    1.46    2.64
  -3  22  -2    1.60    3.07
  -3  22  -2   -0.69    2.19
  -4  22   2    2.70    3.12
   4  22  -2    1.34    2.31
   4  22  -2   -3.09    2.64
  -4  22   2    1.70    2.18
  -4  22  -2    9.65    3.47
  -4  22  -2   -0.23    2.13
   4  22   2   -6.13    2.63
   4  22   2    2.32    2.75
  -5  22   2    1.47    2.64
   5  22  -2    3.77    3.05
  -5  22   2    2.72    2.95
   5  22  -2    0.24    3.33
   5  22   2   -1.52    2.90
  -5  22  -2    3.17    2.43
   5  22   2   -5.30    2.90
  -5  22  -2   -3.75    3.14
   0  23  -2    0.06    2.38
   0  23  -2   -1.56    2.75
   0  23   2    2.69    2.82
   0  23   2    0.38    2.82
   0  23   2   -2.15    2.51
   0  23  -2   -0.49    2.97
   1  23  -2    3.10    3.01
   1  23  -2    1.75    2.55
  -1  23   2   -0.07    2.82
  -1  23   2    0.35    2.51
   1  23  -2    5.28    3.14
  -1  23   2    3.47    2.75
   1  23   2   -2.27    2.84
  -1  23  -2    5.62    2.95
  -1  23  -2    3.96    2.51
  -1  23  -2   -0.07    2.63
   1  23   2    3.32    2.44
   1  23   2    4.05    3.02
  -2  23   2    2.20    3.10
   2  23  -2   -0.42    2.90
  -2  23   2   -3.20    2.52
   2  23  -2   -0.47    2.81
   2  23  -2   -0.68    2.42
  -2  23  -2   -1.10    2.40
   2  23   2   -3.19    2.70
   2  23   2    1.07    2.40
  -2  23  -2   -0.99    2.22
   2  23   2   -1.66    2.89
   3  23  -2    0.09    2.89
   3  23  -2    1.62    2.74
   3  23  -2    1.19    2.70
  -3  23   2   -2.82    2.61
  -3  23   2    0.77    3.12
   3  23   2    1.78    2.93
  -3  23  -2    4.21    3.35
  -3  23  -2    0.82    2.47
   3  23   2    1.15    3.13
   0   0   3   -0.09    0.09
   0   0  -3    0.03    0.08
   0   0   3   -0.05    0.08
   0   0  -3   -0.16    0.15
   0   0   3    0.11    0.19
   0   0   3    0.05    0.14
   0   0  -3    0.11    0.09
  -1   0  -3  199.29    7.17
  -1   0   3  201.18    7.32
   1   0  -3  207.38    7.03
   1   0  -3  203.26    7.22
   1   0  -3  204.98    7.32
  -1   0   3  201.87    7.20
  -1   0   3  207.23    7.05
   1   0   3  204.42    7.16
  -2   0  -3  248.80    8.79
   2   0  -3  245.90    8.93
   2   0   3  244.31    8.91
  -2   0   3  243.71    8.67
  -2   0   3  254.48    8.98
  -2   0   3  251.43    8.92
   2   0  -3  251.27    9.00
   2   0  -3  251.83    8.60
   2   0   3  248.95    8.80
  -2   0  -3  254.86    8.92
   3   0   3    2.67    0.59
  -3   0   3    1.54    0.55
  -3   0  -3    2.17    0.43
  -3   0   3    2.24    0.51
  -3   0   3    1.53    0.36
  -3   0  -3    2.22    0.52
   3   0  -3    1.72    0.30
   3   0   3    2.11    0.52
   3   0  -3    2.34    0.57
   3   0  -3    1.74    0.52
   4   0  -3   23.54    1.17
   4   0   3   22.34    1.63
   4   0  -3   22.42    1.52
  -4   0   3   24.60    1.66
  -4   0  -3   23.95    1.47
   4   0   3   22.39    1.51
  -4   0   3   23.72    1.73
  -4   0   3   25.86    1.31
  -4   0  -3   28.07    1.69
   5   0  -3   33.41    1.57
  -5   0  -3   32.37    1.97
   5   0   3   32.65    2.16
  -5   0   3   35.17    1.70
   5   0  -3   30.72    2.04
  -5   0   3   35.21    2.11
  -5   0   3   31.24    2.14
   6   0  -3    5.24    0.72
   6   0  -3    5.43    1.10
  -6   0   3    3.18    0.79
   6   0   3    7.82    1.27
  -6   0  -3    4.92    0.94
  -7   0  -3   30.32    2.16
   7   0   3   25.08    2.30
  -7   0   3   29.34    2.21
   7   0  -3   28.12    1.59
   7   0  -3   32.38    2.41
  -8   0   3    5.14    1.24
   8   0   3    7.64    1.65
  -8   0  -3    4.12    1.06
   8   0  -3    5.84    1.47
   8   0  -3    5.09    0.87
   9   0   3    7.17    1.65
   9   0  -3    5.32    0.93
  -9   0   3    5.15    1.41
   9   0  -3    7.47    1.79
  -9   0  -3    7.88    1.48
  10   0   3    7.86    1.95
  10   0   3    5.97    0.92
 -10   0  -3    8.47    1.64
  10   0  -3    5.19    0.88
  10   0  -3   10.40    2.19
 -10   0   3    4.75    1.43
 -11   0  -3    3.18    1.37
 -11   0   3    2.51    1.52
  11   0   3    3.77    2.15
  11   0   3    3.23    0.87
  11   0  -3    1.24    1.82
  11   0  -3    1.76    0.44
 -12   0  -3    0.64    1.54
 -12   0   3    0.37    1.44
  12   0  -3   -0.05    2.23
  12   0   3    2.07    0.93
  12   0   3    2.44    2.20
  13   0  -3   -3.09    2.59
 -13   0   3   -1.03    1.71
  13   0   3    2.09    2.69
 -13   0  -3    0.56    1.73
   0   1   3   20.50    0.91
   0  -1   3   19.28    0.91
   0  -1   3   20.80    1.10
   0   1  -3   20.68    1.08
   0   1  -3   19.41    0.94
   0  -1  -3   20.10    0.89
   0  -1   3   20.81    0.82
  -1   1   3  327.53   11.51
   1  -1   3  329.84   11.23
  -1   1   3  334.60   11.36
   1  -1   3  328.99   11.50
  -1   1   3  329.87   11.43
  -1  -1  -3  328.23   11.23
   1   1  -3  328.64   11.34
   1  -1   3  324.39   11.48
   1   1  -3  332.80   11.63
  -1  -1  -3  318.35   11.28
  -1  -1   3  326.74   11.21
  -1  -1   3  317.76   11.60
   1   1   3  328.45   11.22
   1  -1  -3  323.95   11.41
   1  -1  -3  338.27   11.31
   1   1   3  329.74   11.28
  -1  -1   3  338.29   11.34
   1  -1  -3  330.86   11.53
  -1   1  -3  328.76   11.51
  -1   1  -3  328.81   11.22
   2   1  -3  675.97   23.19
  -2   1   3  688.69   23.68
  -2   1   3  699.45   23.56
  -2   1   3  681.48   23.49
   2   1  -3  699.35   23.79
   2  -1   3  676.20   23.71
   2   1  -3  687.06   23.56
   2  -1   3  679.45   23.45
  -2  -1  -3  713.65   23.48
   2   1   3  671.81   23.51
   2  -1  -3  697.62   23.41
  -2   1  -3  687.76   23.44
   2   1   3  668.57   23.48
  -2  -1   3  687.72   23.23
  -2   1  -3  696.84   23.73
  -2  -1   3  676.08   23.73
   2   1   3  680.33   23.33
   2  -1  -3  697.76   23.57
   2  -1  -3  675.13   23.68
  -2  -1   3  696.29   23.56
   3  -1   3   77.72    3.24
  -3   1   3   78.52    3.20
  -3  -1  -3   83.68    3.32
   3   1  -3   80.77    3.36
  -3   1   3   77.69    3.26
   3   1  -3   74.00    3.42
   3   1  -3   79.86    2.81
  -3   1   3   82.04    3.42
   3  -1   3   72.95    3.43
   3   1   3   74.01    2.96
  -3  -1   3   76.64    3.45
  -3  -1   3   74.46    2.92
  -3  -1   3   85.69    3.38
   3   1   3   80.24    3.29
   3   1   3   77.19    3.30
  -3   1  -3   83.29    3.25
   3  -1  -3   83.36    3.12
   3  -1  -3   79.54    3.30
   3  -1  -3   78.72    3.45
  -3   1  -3   83.23    3.50
  -4  -1  -3  107.82    4.41
   4  -1   3  105.91    4.42
   4   1  -3  106.68    4.61
   4   1  -3  110.01    3.79
  -4   1   3  107.15    4.25
  -4   1   3  105.54    4.38
   4  -1   3  105.85    4.70
  -4   1  -3  110.17    4.66
  -4   1  -3  112.80    4.41
   4  -1  -3  108.24    4.14
  -4  -1   3  103.86    3.94
  -4  -1   3  104.02    4.60
  -4  -1   3  109.21    4.52
   4  -1  -3  106.23    4.39
   4   1   3  103.18    4.49
   5  -1   3    6.51    1.09
   5   1  -3    4.64    0.43
  -5   1   3    4.25    0.99
  -5   1   3    3.72    0.71
  -5   1   3    6.41    1.00
  -5  -1  -3    5.74    0.92
  -5   1  -3    4.94    0.78
  -5   1  -3    5.32    1.06
  -5  -1   3    5.72    0.96
   5   1   3    6.55    1.21
   5  -1  -3    5.35    0.75
   5  -1  -3    5.23    0.92
   6   1  -3    3.25    0.93
  -6  -1  -3    2.39    0.73
   6   1  -3    3.75    0.46
   6  -1   3    1.62    0.82
  -6   1   3    2.82    0.88
  -6  -1   3    3.36    0.82
  -6   1  -3    2.94    0.79
   6   1   3    1.86    0.83
   6  -1  -3    0.40    0.77
   7   1  -3    3.28    0.48
  -7   1   3    2.21    0.89
  -7  -1  -3    2.30    0.86
   7   1  -3    2.23    1.09
   7  -1   3    4.98    1.25
  -7   1  -3    4.83    1.05
   7  -1  -3    1.26    0.81
   7  -1  -3    1.71    0.92
  -7  -1   3    2.62    0.81
   7   1   3    4.95    1.28
   8  -1   3   21.65    2.45
  -8  -1  -3   24.62    2.11
  -8   1   3   23.72    2.18
   8   1  -3   22.82    1.14
   8   1  -3   23.94    2.25
  -8   1  -3   24.08    2.07
   8   1   3   22.04    2.58
   8  -1  -3   24.57    1.79
  -8  -1   3   22.89    2.10
   8  -1  -3   23.30    2.45
  -9  -1  -3    3.02    1.14
  -9   1   3    4.06    1.35
   9   1  -3    3.17    0.44
   9   1  -3    4.50    1.43
   9  -1   3    0.72    1.28
   9   1   3    1.97    1.28
   9  -1  -3    3.65    1.56
   9  -1  -3    2.59    1.22
   9   1   3    3.41    0.68
  -9  -1   3    2.80    1.18
  -9   1  -3    2.42    1.01
  10   1  -3    2.08    1.68
 -10  -1  -3    1.75    1.10
 -10   1   3    4.66    1.47
  10  -1   3    5.94    1.73
  10   1   3    2.43    0.71
  10   1   3    2.07    1.50
  10  -1  -3    3.67    1.72
  10  -1  -3    2.29    1.25
 -10   1  -3    5.29    1.53
 -10  -1   3    6.98    1.59
 -11   1   3    2.25    1.35
 -11  -1  -3    3.07    1.40
  11   1  -3   -1.55    1.90
  11  -1   3    1.42    2.09
  11  -1   3    1.48    0.82
  11   1   3    0.29    0.72
  11  -1  -3   -0.61    1.65
  11   1   3    2.01    1.99
 -11   1  -3    1.31    1.41
 -11  -1   3    2.10    1.33
  12   1  -3    1.37    2.42
 -12   1   3    1.20    1.60
 -12  -1  -3    0.59    1.58
  12  -1   3    5.89    2.39
  12  -1   3    0.57    1.02
  12   1   3    1.91    1.34
  12   1   3    3.38    2.16
 -12  -1   3    0.00    1.69
  12  -1  -3    1.46    2.26
 -12   1  -3   -0.22    1.39
  13  -1   3    0.53    2.53
 -13  -1  -3    0.16    1.61
  13   1  -3    1.34    2.76
 -13   1   3    1.14    1.85
 -13   1  -3    1.12    1.78
  13  -1  -3   -0.05    2.83
 -13  -1   3    2.06    1.96
  13   1   3   -0.73    2.60
   0   2  -3    4.72    0.53
   0  -2  -3    4.03    0.38
   0   2   3    4.35    0.40
   0   2  -3    5.33    0.63
   0  -2   3    4.16    0.61
   0  -2   3    5.86    0.47
   0  -2  -3    4.49    0.32
  -1  -2  -3  229.10    7.92
  -1   2   3  229.48    8.25
   1   2  -3  234.62    8.00
   1   2  -3  222.74    7.91
   1  -2   3  224.89    7.83
  -1   2   3  226.27    8.11
   1   2  -3  222.94    8.32
   1  -2   3  224.35    8.22
  -1   2   3  219.36    7.98
   1  -2   3  226.57    8.14
   1  -2  -3  246.18    8.09
  -1  -2   3  226.94    8.32
  -1   2  -3  226.84    7.81
  -1   2  -3  227.41    8.26
  -1  -2   3  231.74    7.91
   1  -2  -3  223.92    8.23
   1   2   3  231.05    7.95
   1  -2  -3  227.23    8.09
  -1   2  -3  229.41    8.14
   2  -2   3  249.53    9.33
  -2  -2  -3  249.49    8.86
   2  -2   3  258.20    8.98
   2   2  -3  249.29    9.05
   2   2  -3  260.61    9.42
  -2   2   3  257.28    9.29
  -2   2   3  252.88    9.16
  -2   2   3  253.99    8.98
  -2   2  -3  254.14    8.96
   2   2   3  257.58    8.86
   2  -2  -3  258.00    8.96
   2  -2  -3  259.15    9.32
  -2  -2   3  258.22    9.06
   2   2   3  254.70    8.93
   2  -2  -3  263.68    9.09
   2   2   3  251.78    9.09
  -2  -2   3  255.01    9.36
   2  -2  -3  261.13    9.29
  -2   2  -3  250.94    9.36
  -2  -2   3  253.50    8.71
   3  -2   3  161.90    6.11
   3   2  -3  170.30    6.49
  -3   2   3  165.77    6.02
  -3   2   3  164.40    6.35
   3   2  -3  160.84    6.19
  -3   2   3  164.73    6.21
   3  -2   3  150.55    6.40
  -3   2  -3  167.56    6.50
  -3   2  -3  164.41    6.10
   3  -2  -3  168.87    6.12
  -3  -2   3  162.06    6.43
  -3  -2   3  164.01    6.18
  -3  -2   3  165.73    5.66
   3  -2  -3  167.03    6.45
   3   2   3  159.33    6.10
   3  -2  -3  158.45    6.02
   3  -2  -3  163.52    6.39
   3   2   3  167.57    6.21
   3   2   3  165.37    5.81
   4  -2   3   15.21    1.51
  -4   2   3   18.74    1.24
  -4   2   3   21.02    1.46
   4  -2   3   17.62    1.30
   4   2  -3   19.15    1.49
  -4  -2  -3   18.28    1.44
  -4   2   3   16.23    1.27
   4   2   3   19.57    0.96
  -4   2  -3   17.94    1.23
   4  -2  -3   18.89    1.26
   4   2   3   19.39    1.73
  -4  -2   3   18.53    1.33
   4  -2  -3   19.26    1.27
  -4   2  -3   18.96    1.52
  -4  -2   3   19.78    1.61
   4   2   3   17.76    1.38
  -5  -2  -3    7.63    1.10
  -5   2   3    5.94    0.88
  -5   2   3    6.16    1.04
   5   2  -3    4.14    1.05
   5  -2  -3    5.45    0.93
  -5  -2   3    6.67    1.03
   5  -2  -3    6.53    0.95
  -5   2  -3    6.01    0.91
  -5   2  -3    7.15    1.21
   5   2   3    6.03    1.13
   5   2   3    6.20    0.55
  -6   2   3    7.84    1.28
  -6   2   3    5.85    1.06
   6   2  -3    9.45    1.50
  -6   2   3    6.73    1.16
   6  -2   3    5.25    1.07
  -6  -2  -3    6.71    1.13
  -6  -2   3    8.12    1.27
  -6   2  -3    9.10    1.47
  -6   2  -3    8.28    1.18
   6  -2  -3    8.12    1.18
   6   2   3    9.05    1.50
   6  -2  -3    9.17    1.21
   6   2   3    8.76    0.67
  -7   2   3   23.03    1.95
  -7  -2  -3   17.48    1.69
   7  -2   3   19.98    1.89
   7   2  -3   18.46    2.26
  -7   2  -3   22.25    1.84
   7  -2  -3   20.18    1.79
   7  -2  -3   20.33    1.77
   7   2   3   19.32    1.11
  -7  -2   3   21.37    1.81
   7   2   3   16.53    2.15
  -8  -2  -3    3.75    1.01
   8   2  -3    5.39    1.53
  -8   2   3    3.90    1.16
   8  -2   3    7.99    1.51
  -8   2  -3    4.41    1.07
   8   2   3    5.71    0.67
   8   2   3    6.19    1.47
   8   2   3    4.76    1.43
  -8  -2   3    4.01    1.17
   8  -2  -3    8.80    1.51
  -9  -2  -3    5.21    1.31
  -9   2   3    6.47    1.50
   9   2  -3    5.96    1.88
   9  -2   3    5.37    1.62
   9   2   3    4.92    1.61
   9  -2  -3    7.56    1.70
   9   2   3    7.27    0.81
  -9   2  -3    7.37    1.49
  -9  -2   3    8.54    1.70
  10  -2   3    2.72    1.67
 -10  -2  -3    1.25    1.11
 -10   2   3    1.09    1.03
  10   2  -3   -0.12    1.58
 -10   2  -3    0.52    1.02
 -10  -2   3    3.22    1.23
  10  -2  -3    2.34    1.55
  10   2   3    1.59    1.80
 -11   2   3    1.61    1.26
  11   2  -3    2.97    1.97
 -11  -2  -3    6.27    1.65
  11  -2   3    3.47    1.98
 -11  -2   3    3.38    1.56
  11  -2  -3    1.24    1.89
  11   2   3    5.67    2.02
  11   2   3    4.87    0.98
 -11   2  -3    2.04    1.47
 -12  -2  -3    3.86    1.57
 -12   2   3    1.89    1.62
  12  -2   3   -1.17    2.04
  12   2  -3    0.94    2.06
 -12   2  -3    2.30    1.67
 -12  -2   3    1.43    1.67
  12   2   3    0.09    2.31
  12  -2  -3    1.57    2.31
 -13  -2  -3   -3.07    1.85
  13   2  -3   -1.54    2.78
  13  -2   3    2.46    1.38
 -13   2   3    0.85    1.69
  13  -2   3   -0.52    2.58
  13   2   3    3.02    2.90
 -13  -2   3    1.21    1.78
 -13   2  -3    0.45    1.77
  13  -2  -3   -0.75    2.67
   0  -3   3   20.47    1.31
   0   3   3   24.46    1.04
   0   3  -3   23.96    1.30
   0  -3  -3   23.51    1.05
   0   3   3   24.94    1.25
   0  -3  -3   24.08    1.18
   0  -3   3   22.44    1.23
   0   3  -3   23.75    1.35
   1   3  -3   30.40    1.43
  -1   3   3   30.28    1.55
  -1   3   3   33.49    1.69
   1  -3   3   29.93    1.25
   1   3  -3   29.54    1.28
  -1  -3  -3   30.91    1.34
   1  -3   3   29.42    1.63
   1   3  -3   32.48    1.74
  -1   3   3   31.22    1.48
   1  -3   3   30.23    1.53
   1   3   3   30.17    1.40
  -1  -3   3   29.91    1.27
   1  -3  -3   30.61    1.64
  -1   3  -3   29.52    1.65
   1   3   3   31.00    1.14
  -1   3  -3   30.85    1.22
  -1   3  -3   29.30    1.48
  -1  -3   3   30.74    1.68
   1  -3  -3   27.85    1.47
   1  -3  -3   28.24    1.48
  -1  -3   3   32.11    1.39
   2  -3   3  114.30    4.33
   2   3  -3  113.85    4.69
   2  -3   3  105.28    4.61
   2  -3   3  110.25    4.21
   2   3  -3  118.90    4.30
  -2   3   3  113.15    4.12
  -2   3   3  110.12    4.48
  -2   3   3  114.25    4.59
  -2  -3  -3  115.27    4.09
  -2   3  -3  114.93    4.19
   2  -3  -3  111.45    4.07
   2  -3  -3  109.98    4.52
  -2   3  -3  118.23    4.72
  -2  -3   3  111.80    4.24
   2   3   3  109.37    4.13
  -2  -3   3  109.75    4.89
   2  -3  -3  114.77    4.42
   3  -3   3   44.45    2.48
  -3   3   3   46.31    2.35
   3   3  -3   46.39    2.46
   3   3  -3   43.83    2.15
   3  -3   3   42.62    2.07
  -3   3   3   43.17    2.25
  -3  -3  -3   42.35    1.81
  -3   3   3   44.43    1.88
  -3   3  -3   45.54    2.06
  -3   3  -3   42.85    2.43
   3   3   3   44.71    1.82
  -3  -3   3   44.70    2.46
   3  -3  -3   47.56    2.40
  -3  -3   3   43.94    2.10
   3  -3  -3   42.41    1.90
   3   3   3   49.40    2.51
   3  -3  -3   43.59    2.39
   3   3   3   44.72    2.17
  -3  -3   3   44.61    1.58
  -4   3   3   33.06    1.66
  -4   3   3   31.76    2.01
   4  -3   3   34.32    1.97
   4   3  -3   31.70    2.40
  -4   3   3   35.12    2.01
   4   3   3   32.69    2.15
  -4   3  -3   34.78    1.84
   4   3   3   33.21    2.08
   4  -3  -3   32.95    1.69
  -4   3  -3   32.83    2.17
   4   3   3   32.43    1.45
   4  -3  -3   35.09    1.96
   5   3  -3   54.49    3.16
  -5   3   3   54.83    2.63
  -5  -3  -3   57.07    2.87
  -5   3   3   59.66    2.93
  -5   3   3   61.84    3.11
  -5  -3   3   54.74    2.85
   5   3   3   54.60    3.21
  -5   3  -3   57.39    3.23
   5  -3  -3   57.26    2.64
  -5   3  -3   54.92    2.81
   5   3   3   57.58    2.27
   5  -3  -3   54.06    2.81
   5   3   3   53.94    2.92
  -6   3   3   15.24    1.72
  -6   3   3   12.60    1.42
  -6  -3  -3   11.78    1.41
  -6   3   3   16.08    1.48
   6   3  -3   13.03    1.75
  -6  -3   3   12.45    1.53
   6   3   3   12.73    1.83
  -6   3  -3   11.93    1.45
   6  -3  -3   14.67    1.36
   6   3   3   14.49    0.86
  -6   3  -3   11.37    1.66
   7   3  -3    7.51    1.53
  -7   3   3    4.54    1.15
  -7  -3  -3    6.87    1.20
   7  -3   3    8.39    1.25
   7   3   3    7.94    0.74
   7  -3  -3    5.93    1.13
  -7   3  -3    9.59    1.44
   7   3   3    7.08    1.50
  -7  -3   3    6.75    1.17
   8   3  -3   19.20    2.51
  -8  -3  -3   21.68    1.95
  -8   3   3   19.37    2.25
   8  -3   3   16.60    2.07
   8   3   3   20.36    1.12
   8  -3  -3   21.48    2.00
   8   3   3   17.15    2.51
  -8   3  -3   14.46    1.86
  -8  -3   3   22.31    1.93
  -9  -3  -3   17.17    2.11
   9   3  -3   10.10    2.23
  -9   3   3   12.57    1.88
   9  -3   3   11.67    1.98
   9  -3  -3   15.81    2.06
   9   3   3   17.27    1.94
   9   3   3   11.91    0.95
   9   3   3   13.56    2.44
  -9  -3   3   12.92    1.87
  -9   3  -3   13.33    2.21
  10  -3   3    1.48    1.48
  10   3  -3    2.42    1.81
 -10   3   3    0.43    1.07
 -10  -3  -3    2.61    1.19
 -10   3  -3    1.80    1.41
  10   3   3    2.62    1.90
  10   3   3    0.75    0.55
  10  -3  -3    0.78    1.34
  10   3   3   -2.28    1.59
 -10  -3   3   -0.29    1.01
 -11  -3  -3    4.94    1.56
 -11   3   3    4.11    1.68
  11   3  -3    6.59    2.15
  11  -3   3    4.65    2.04
  11   3   3    4.25    2.21
 -11  -3   3    6.45    1.58
 -11   3  -3    3.66    1.44
  11  -3  -3    5.44    1.94
  11   3   3    5.05    0.79
 -12  -3  -3   -2.37    1.40
  12   3  -3    1.45    2.08
  12  -3   3    3.33    2.44
 -12   3   3    0.55    1.47
  12  -3  -3    0.03    2.13
  12   3   3    4.00    2.62
 -12  -3   3   -0.99    1.38
 -12   3  -3    1.36    1.60
 -13   3   3    1.24    1.87
  13   3  -3    2.84    3.01
  13  -3   3    4.56    2.84
  13  -3   3    3.21    1.48
 -13   3  -3    2.39    1.86
 -13  -3   3    2.94    2.09
  13   3   3    4.01    3.08
   0   4   3   59.91    2.41
   0  -4   3   61.78    2.74
   0   4  -3   61.37    2.76
   0   4  -3   61.72    2.71
   0  -4  -3   59.13    2.55
   0   4   3   56.98    2.61
   0  -4   3   65.74    2.66
   0  -4  -3   58.61    2.40
   1   4  -3   54.70    2.63
  -1   4   3   51.79    2.49
   1  -4   3   49.09    2.53
   1   4  -3   53.85    2.12
   1  -4   3   53.75    2.13
  -1   4   3   54.17    2.37
  -1  -4  -3   56.14    2.25
   1   4  -3   53.65    2.36
  -1   4   3   55.58    2.61
   1  -4   3   55.39    2.44
  -1  -4  -3   54.85    1.96
   1  -4  -3   52.81    2.53
   1  -4  -3   58.43    2.67
   1   4   3   53.80    2.07
  -1  -4   3   59.73    2.32
  -1   4  -3   51.99    2.37
  -1  -4   3   57.27    2.62
  -1   4  -3   52.70    2.10
   1   4   3   51.17    2.30
   1  -4  -3   51.92    2.38
  -1   4  -3   53.46    2.62
  -2  -4  -3   28.83    1.31
  -2   4   3   28.06    1.23
  -2   4   3   24.99    1.62
   2   4  -3   29.74    1.84
   2  -4   3   27.54    1.83
  -2   4   3   34.56    1.76
   2  -4   3   26.80    1.42
  -2   4   3   27.76    1.73
   2  -4   3   27.79    1.52
   2   4  -3   30.02    1.46
   2   4  -3   29.80    1.43
   2  -4  -3   32.82    1.87
  -2  -4   3   28.27    1.38
   2  -4  -3   29.71    1.76
  -2  -4   3   28.86    1.80
  -2  -4   3   29.33    1.41
   2  -4  -3   29.63    1.68
   2   4   3   28.50    1.39
   2   4   3   27.36    1.73
  -2   4  -3   29.60    1.39
  -2   4  -3   27.25    1.80
   2   4   3   30.29    1.18
   3  -4   3   63.22    2.70
  -3   4   3   67.19    3.10
  -3  -4  -3   57.42    2.40
   3  -4   3   59.80    2.73
   3   4  -3   63.70    2.80
  -3   4   3   62.03    2.99
  -3   4   3   61.27    2.36
   3   4  -3   62.43    3.16
   3  -4   3   60.65    3.18
  -3   4   3   69.62    3.13
   3  -4  -3   61.60    2.92
   3  -4  -3   60.76    2.32
   3   4   3   66.76    2.53
   3   4   3   61.21    3.14
  -3  -4   3   64.69    2.75
  -3   4  -3   62.20    2.69
   3  -4  -3   60.65    3.11
   3   4   3   58.77    2.82
  -3  -4   3   60.04    2.34
   3  -4  -3   55.91    3.03
  -3   4  -3   64.91    3.23
  -4   4   3   49.20    2.73
  -4   4   3   50.94    2.76
   4  -4   3   52.11    2.60
  -4   4   3   49.90    2.14
   4   4  -3   52.47    2.97
  -4  -4   3   52.07    2.57
   4  -4  -3   51.67    2.17
  -4   4  -3   52.50    3.01
   4   4   3   53.22    2.16
  -4   4  -3   54.96    2.55
   4  -4  -3   49.60    2.71
   4   4   3   54.51    2.98
   5   4  -3   40.65    2.73
  -5   4   3   45.91    2.63
  -5   4   3   41.44    2.03
  -5   4  -3   46.81    2.88
   5   4   3   45.53    2.50
   5   4   3   44.15    1.86
  -5  -4   3   40.99    2.36
  -5   4  -3   47.24    2.43
   5   4   3   36.89    2.67
   5  -4  -3   41.00    2.05
   6   4  -3    9.91    1.68
  -6   4   3    7.79    1.29
   6  -4   3    9.42    1.25
  -6   4   3   10.41    1.46
   6   4   3   10.32    0.73
  -6   4  -3    9.48    1.29
  -6  -4   3    9.50    1.31
   6   4   3    7.35    1.44
   6  -4  -3   10.84    1.21
  -6   4  -3    9.34    1.57
   7  -4   3    8.40    1.30
  -7  -4  -3    7.07    1.18
  -7   4   3    6.67    1.26
   7   4  -3    2.81    1.35
  -7   4  -3    4.92    1.13
   7  -4  -3    6.17    1.15
   7   4   3    6.03    0.68
  -7  -4   3    5.50    1.13
  -7   4  -3    6.35    1.51
   7   4   3    5.82    1.36
   8  -4   3   10.77    1.62
  -8  -4  -3   12.42    1.72
   8   4  -3   11.10    2.04
  -8   4   3   11.53    1.79
  -8   4  -3   11.05    1.71
   8   4   3   11.92    0.92
  -8  -4   3   10.92    1.70
   8   4   3   13.65    2.25
   9  -4   3    0.89    1.25
   9   4  -3   -0.31    1.33
  -9  -4  -3    0.64    0.91
  -9   4   3   -0.76    0.95
   9  -4  -3   -0.17    1.11
   9   4   3   -0.23    0.49
  -9   4  -3   -0.99    0.84
  -9  -4   3    0.41    0.93
 -10  -4  -3    1.07    1.02
  10   4  -3   -1.37    1.50
 -10   4   3    1.75    1.24
  10  -4   3   -1.94    1.36
 -10   4  -3    1.25    1.18
 -10  -4   3    0.88    1.01
  10  -4  -3   -0.51    1.27
  10   4   3    1.10    0.62
  10   4   3    1.62    1.65
  10   4   3    1.23    1.42
  11   4  -3   -0.25    2.00
  11  -4   3    0.07    1.72
 -11   4   3   -0.18    1.34
  11   4   3    0.37    1.94
  11  -4  -3    3.59    1.79
 -11   4  -3    0.08    1.23
 -11  -4   3    1.04    1.30
 -12   4   3    0.62    1.48
  12  -4   3    1.74    2.21
  12   4  -3    2.39    2.29
  12  -4  -3    0.33    2.15
  12   4   3    0.14    2.05
 -12   4  -3   -1.40    1.48
 -12  -4   3    1.48    1.37
 -13   4   3   -0.44    1.89
  13  -4   3   -1.21    2.62
  13   4  -3    1.03    3.01
  13  -4  -3    3.08    2.86
 -13   4  -3    3.02    2.28
  13   4   3    0.09    2.55
 -13  -4   3   -1.46    1.72
   0   5  -3   10.98    1.00
   0  -5  -3   10.24    0.76
   0  -5  -3   10.19    0.89
   0  -5   3   10.49    1.13
   0  -5   3   10.33    1.07
   0   5   3    9.33    0.89
   0   5   3    8.86    0.73
   0   5  -3   10.27    0.98
   0  -5   3    8.16    1.04
   1   5  -3  426.89   15.07
   1  -5   3  433.78   15.30
  -1   5   3  432.04   15.07
   1  -5   3  432.83   15.09
   1   5  -3  424.16   15.35
  -1   5   3  409.78   15.25
  -1   5   3  426.18   15.27
  -1  -5  -3  425.74   14.57
   1   5  -3  436.09   14.72
   1  -5   3  431.35   15.32
  -1   5  -3  429.77   15.40
   1  -5  -3  413.77   15.06
   1   5   3  418.04   15.04
  -1   5  -3  427.14   15.04
   1   5   3  419.93   14.73
  -1  -5   3  432.01   15.31
   1  -5  -3  431.30   15.16
  -1  -5   3  423.69   15.03
   1   5   3  428.33   15.22
  -1   5  -3  422.85   14.74
  -1  -5   3  442.25   14.92
   2  -5   3   13.32    1.00
  -2   5   3   16.98    1.34
   2  -5   3   12.85    1.06
   2  -5   3   13.63    1.54
  -2  -5  -3   13.88    0.88
  -2   5   3   12.36    1.15
   2   5  -3   15.64    0.98
   2   5  -3   15.25    1.01
  -2   5   3   14.44    1.16
   2  -5   3   16.95    1.44
   2   5  -3   12.39    1.40
  -2   5   3   14.39    0.72
   2  -5  -3   12.28    1.20
  -2   5  -3   13.77    0.90
   2   5   3   14.86    0.78
  -2   5  -3   16.36    1.03
   2  -5  -3   13.30    1.21
  -2   5  -3   13.45    1.53
   2   5   3   15.13    1.26
   2  -5  -3   16.18    1.30
  -2  -5   3   12.85    0.95
   2   5   3   13.13    0.95
  -2  -5   3   16.18    1.65
  -3   5   3   18.15    0.75
  -3   5   3   18.05    1.47
   3  -5   3   16.07    1.16
  -3   5   3   19.04    1.46
  -3  -5  -3   16.85    0.95
   3   5  -3   16.05    1.50
   3   5  -3   19.12    1.25
  -3   5   3   19.51    1.49
  -3  -5   3   17.85    0.99
  -3   5  -3   16.05    1.51
  -3  -5   3   19.05    1.21
   3  -5  -3   14.86    1.64
   3   5   3   19.04    1.10
  -3   5  -3   17.98    1.15
   3   5   3   16.90    1.47
  -4   5   3   22.23    1.70
  -4   5   3   24.65    1.82
   4  -5   3   23.48    1.72
   4  -5   3   24.08    1.47
  -4  -5  -3   23.26    1.18
  -4   5   3   23.04    1.82
   4   5  -3   24.54    1.96
  -4   5  -3   26.95    1.58
  -4  -5   3   23.32    1.52
   4  -5  -3   23.14    1.00
  -4   5  -3   20.49    1.87
   4   5   3   24.51    1.96
   4   5   3   25.07    1.31
  -5   5   3   70.33    3.75
   5   5  -3   73.09    4.05
  -5   5   3   78.51    3.88
   5   5   3   81.75    4.22
   5   5   3   75.17    3.04
  -5   5  -3   76.84    3.58
  -5   5  -3   75.56    4.12
   5  -5  -3   75.70    2.99
  -5  -5   3   76.50    3.60
   6  -5   3   19.68    1.64
  -6   5   3   17.48    2.00
  -6   5   3   20.70    1.84
   6   5  -3   22.26    2.53
  -6   5  -3   20.53    1.70
   6   5   3   23.11    2.50
  -6   5  -3   22.68    2.12
  -6  -5   3   22.36    1.76
   6  -5  -3   22.25    1.41
   6   5   3   22.95    1.23
  -7   5   3    3.90    1.15
   7   5  -3    4.36    1.28
  -7   5  -3    4.70    1.46
  -7  -5   3    3.00    0.99
   7  -5  -3    3.94    0.90
   7   5   3    4.02    0.64
   7   5   3    3.09    1.27
  -7   5  -3    1.68    0.90
  -8   5   3    3.81    1.16
   8   5  -3    2.04    1.42
   8  -5   3    3.44    1.21
  -8   5  -3    2.25    1.24
   8   5   3    2.48    1.46
   8  -5  -3    3.97    1.05
   8   5   3    2.30    0.58
  -8  -5   3    3.51    1.14
  -8   5  -3    2.69    0.94
   9   5  -3   -0.44    1.38
   9  -5   3   -0.02    1.12
  -9   5   3    0.17    1.01
  -9   5  -3    0.14    0.99
   9   5   3    1.86    1.38
   9   5   3    1.04    0.58
   9   5   3   -2.37    1.09
  -9  -5   3   -0.10    0.85
 -10   5   3    2.84    1.34
  10   5  -3   -1.21    1.55
  10  -5   3   -0.50    1.49
  10  -5  -3    1.63    1.36
 -10   5  -3    1.95    1.21
  10   5   3    0.50    0.60
 -10  -5   3    0.68    1.06
  10   5   3   -0.29    0.96
  10   5   3    0.71    1.57
  11  -5   3    3.84    1.88
 -11   5   3    0.24    1.32
  11   5  -3    0.00    1.85
  11   5   3   -0.47    2.13
  11  -5  -3    3.37    1.76
 -11  -5   3    1.78    1.37
 -11   5  -3   -0.70    1.36
  12   5  -3    1.41    2.50
 -12   5   3    0.60    1.77
  12  -5   3   -0.56    2.15
 -12   5  -3    2.42    1.76
  12   5   3    1.43    2.27
  12  -5  -3   -0.18    2.00
 -12  -5   3   -2.96    1.46
  13   5  -3   -1.61    3.11
 -13   5   3   -1.54    1.86
 -13   5  -3    0.49    1.70
 -13  -5   3   -0.49    1.77
   0  -6  -3   15.64    1.23
   0  -6  -3   15.04    1.05
   0   6  -3   16.05    1.27
   0   6   3   15.11    1.10
   0  -6   3   12.71    1.31
   0   6  -3   14.55    1.24
   0  -6   3   16.44    1.34
   0   6   3   15.60    1.23
   0   6   3   15.78    1.10
   0  -6   3   17.32    1.38
  -1  -6  -3   76.20    2.88
   1   6  -3   74.78    3.55
  -1   6   3   74.10    3.50
   1  -6   3   75.46    3.32
  -1   6   3   71.77    3.47
   1  -6   3   77.57    3.61
   1   6  -3   74.32    3.34
  -1  -6  -3   80.13    3.22
  -1   6   3   72.89    3.02
  -1   6   3   76.78    3.33
   1  -6   3   76.03    3.52
  -1   6  -3   76.86    3.64
   1   6   3   77.85    3.37
   1  -6  -3   73.94    3.42
  -1  -6   3   75.76    3.33
   1   6   3   75.64    3.07
  -1  -6   3   70.28    3.47
   1   6   3   68.53    3.36
  -1  -6   3   76.60    3.18
  -1   6  -3   78.67    3.32
  -1   6  -3   75.72    3.05
   1  -6  -3   74.59    3.34
   2   6  -3  102.15    4.96
   2   6  -3   99.64    4.17
   2  -6   3  106.36    4.19
   2   6  -3  104.61    4.19
  -2   6   3   98.55    3.70
   2  -6   3  104.73    4.11
  -2   6   3  102.69    4.56
  -2   6   3  105.31    4.44
  -2  -6  -3  104.84    3.98
   2   6   3  103.69    4.57
  -2  -6   3   95.63    4.06
  -2   6  -3   98.24    4.02
   2  -6  -3   97.31    4.41
   2   6   3   98.03    3.84
   2   6   3  100.57    4.17
  -2   6  -3  106.52    4.05
  -3   6   3   90.77    4.24
   3  -6   3   89.77    3.69
   3   6  -3   86.32    4.28
   3  -6   3   87.38    3.85
  -3   6   3   87.90    4.52
  -3  -6  -3   90.18    3.45
  -3   6   3   94.04    4.22
   3   6  -3   87.44    3.70
   3   6  -3   86.18    3.76
   3   6   3   90.63    3.41
   3   6   3   88.90    3.69
   3   6   3   93.71    4.34
  -3  -6   3   87.54    3.51
  -3   6  -3   87.38    3.72
  -3   6  -3   90.76    4.42
   4  -6   3    2.61    0.73
  -4  -6  -3    1.07    0.44
  -4   6   3    1.81    0.81
   4   6  -3    2.30    0.87
   4   6  -3    1.22    0.43
  -4   6   3    1.41    0.77
  -4   6   3    1.40    0.72
  -4   6  -3    0.94    0.80
  -4  -6   3    1.22    0.51
   4   6   3    1.25    0.71
  -4   6  -3    2.28    0.60
  -4  -6   3    1.64    0.33
   4   6   3    1.80    0.53
  -5   6   3   58.95    3.34
  -5   6   3   50.24    2.99
   5   6  -3   51.73    3.30
  -5   6   3   47.51    2.98
   5  -6   3   50.72    2.70
   5   6   3   50.59    3.23
   5   6   3   51.18    2.34
  -5   6  -3   52.02    2.76
  -5  -6   3   51.22    2.74
  -5   6  -3   48.11    3.25
   6  -6   3    9.19    1.29
  -6   6   3    9.20    1.54
  -6   6   3    9.64    1.62
   6   6  -3    8.48    1.68
   6   6   3   11.48    1.91
  -6   6  -3   11.33    1.45
  -6   6  -3    8.45    1.64
  -6  -6   3    7.83    1.24
   6   6   3    9.88    0.97
   6  -6  -3    9.99    0.78
   7  -6   3   11.97    1.50
  -7   6   3   13.04    1.85
  -7   6   3    8.64    1.61
   7   6  -3    9.98    1.97
   7  -6  -3   11.64    1.12
   7   6   3   10.24    1.91
   7   6   3   12.28    1.02
  -7   6  -3   11.55    1.64
  -7   6  -3    8.10    1.89
  -7  -6   3   11.84    1.64
   8   6  -3    2.20    1.51
   8  -6   3    0.64    1.02
   8  -6  -3    0.91    0.86
  -8   6  -3    1.60    1.34
  -8  -6   3    3.15    1.08
   8   6   3    1.50    1.29
  -8   6  -3    2.63    1.05
   8   6   3    1.47    0.62
  -9   6   3    6.46    1.55
   9   6  -3    4.51    1.90
   9  -6   3    7.67    1.57
   9   6   3    5.07    1.14
  -9   6  -3    5.50    1.53
   9   6   3    3.16    1.67
   9  -6  -3    4.78    1.18
   9   6   3    3.23    0.74
  -9  -6   3    8.53    1.63
  10   6  -3    0.32    1.71
  10  -6   3    2.05    1.55
 -10   6   3    0.98    1.25
 -10  -6   3    3.17    1.45
  10  -6  -3    2.61    1.29
  10   6   3    1.27    1.86
 -10   6  -3    3.13    1.44
  11  -6   3    0.37    1.74
 -11   6   3    2.65    1.44
  11   6  -3   -1.25    1.90
  11  -6  -3    1.46    1.66
 -11  -6   3    0.82    1.34
 -11   6  -3   -0.38    1.33
  11   6   3   -0.70    1.89
  12  -6   3    0.07    2.16
  12   6  -3   -2.25    2.45
  12  -6  -3   -1.08    2.27
 -12   6  -3    1.73    1.88
  12   6   3   -0.30    2.25
 -13   6   3    1.98    2.01
  13   6   3    2.64    2.71
 -13  -6   3   -2.41    1.78
 -13   6  -3    3.51    2.23
   0   7  -3   27.68    1.90
   0  -7   3   31.41    2.00
   0   7   3   26.17    1.86
   0   7   3   30.63    1.72
   0   7   3   28.63    1.69
   0  -7   3   26.95    1.82
   0  -7  -3   29.40    1.63
   0   7  -3   27.35    1.88
  -1   7   3  216.61    7.93
  -1   7   3  195.39    8.08
   1   7  -3  207.20    8.12
  -1  -7  -3  209.35    7.36
  -1  -7  -3  215.87    7.76
   1   7  -3  196.78    8.20
  -1   7   3  214.31    7.55
  -1   7  -3  203.39    7.56
   1   7   3  197.66    7.89
   1   7   3  200.27    7.94
   1  -7  -3  190.52    7.82
  -1   7  -3  191.71    8.16
   1   7   3  210.42    7.62
  -1  -7   3  212.11    8.12
  -1  -7   3  217.66    7.93
  -1   7  -3  206.20    7.79
  -2   7   3    3.36    0.84
  -2   7   3    2.32    0.40
   2   7  -3    2.11    0.59
   2  -7   3    2.84    0.76
   2   7  -3    2.02    0.54
   2  -7   3    2.17    0.70
  -2  -7  -3    3.67    0.68
  -2   7   3    1.82    0.78
   2   7  -3    3.11    0.84
  -2   7   3    3.14    0.73
  -2  -7   3    1.59    0.70
   2   7   3    1.31    0.65
  -2   7  -3    3.17    1.00
   2   7   3    2.25    0.68
   2  -7  -3    4.23    1.05
  -2   7  -3    2.32    0.53
   2   7   3    3.91    0.60
  -2   7  -3    2.45    0.60
   3   7  -3   41.13    2.61
  -3   7   3   40.19    2.45
   3  -7   3   38.64    2.21
  -3   7   3   35.84    2.42
  -3   7   3   35.01    2.36
  -3  -7  -3   38.40    1.83
   3  -7   3   38.17    2.06
   3   7  -3   39.76    2.27
   3   7  -3   38.01    2.05
   3   7   3   38.85    1.80
  -3   7  -3   38.51    2.05
  -3  -7   3   36.61    1.92
   3   7   3   40.90    2.60
   3   7   3   39.93    2.10
  -3   7  -3   39.09    2.66
   4   7  -3   16.21    1.20
  -4   7   3   16.41    1.59
  -4   7   3   16.13    1.96
   4  -7   3   16.33    1.34
  -4  -7  -3   15.86    1.00
  -4   7   3   15.48    1.87
   4   7  -3   15.47    1.99
  -4  -7   3   16.43    0.98
  -4   7  -3   19.11    2.26
   4   7   3   10.57    1.59
  -4   7  -3   15.33    1.48
   4   7   3   16.75    1.22
   4   7   3   16.33    1.01
  -5   7   3    4.25    1.13
   5   7  -3   -0.32    0.82
  -5   7   3    2.12    0.79
   5  -7   3    2.58    0.81
   5   7  -3    1.75    0.55
  -5   7   3    1.42    0.86
  -5  -7  -3    1.85    0.53
  -5   7  -3    1.64    0.74
   5   7   3    3.14    0.70
  -5   7  -3    1.55    0.98
   5   7   3    1.36    0.90
   6   7  -3    7.95    1.62
  -6   7   3    6.31    1.20
   6  -7   3    4.67    1.12
  -6   7   3    3.16    1.25
   6   7   3    5.81    1.44
  -6   7  -3    7.39    1.17
  -6  -7   3    5.32    1.01
   6   7   3    6.94    0.91
  -6   7  -3    8.11    1.70
   7   7  -3    1.59    1.13
   7  -7   3    0.64    1.05
   7  -7   3    0.18    0.78
  -7   7   3   -1.61    0.86
  -7   7   3    1.56    0.91
  -7  -7   3    0.65    0.74
  -7   7  -3    0.95    1.18
   7   7   3    0.81    0.60
   7   7   3    0.00    1.11
  -7   7  -3    1.17    0.86
   8  -7   3    2.24    1.19
  -8   7   3    5.05    1.36
  -8   7  -3    2.40    1.55
   8   7   3    1.03    1.29
  -8   7  -3    0.91    0.95
   8   7   3    1.95    0.71
   8  -7  -3    2.89    0.61
  -9   7   3   -0.22    1.05
   9  -7   3   -0.06    1.16
   9   7  -3   -3.98    1.33
  -9  -7   3    0.43    1.03
   9   7   3    2.16    0.87
  -9   7  -3    0.91    1.04
   9   7   3    1.31    0.63
   9   7   3   -1.03    1.29
   9  -7  -3   -0.34    0.74
  10   7  -3    3.71    1.88
 -10   7   3    1.34    1.28
  10  -7   3    1.74    1.49
 -10  -7   3    0.04    1.19
  10   7   3    0.81    1.75
  10  -7  -3   -0.07    0.97
 -10   7  -3    3.00    1.30
 -11   7   3    4.51    1.61
  11  -7   3    3.71    1.85
  11   7  -3   -1.58    1.88
  11  -7  -3    2.96    1.26
 -11   7  -3   -0.38    1.58
  11   7   3    2.67    2.20
 -11  -7   3    0.72    1.52
  12  -7   3   -0.74    2.19
 -12   7   3    1.02    2.08
  12   7  -3    3.92    2.80
 -12   7  -3    2.61    1.80
  12   7   3   -3.95    2.17
   0  -8   3  188.72    7.69
   0   8   3  190.92    7.57
   0   8  -3  213.45    7.90
   0   8  -3  197.06    7.93
   0   8   3  200.86    7.60
   0   8   3  192.84    7.87
  -1   8   3   34.35    1.82
   1   8  -3   32.50    2.24
   1  -8   3   33.44    2.08
  -1  -8  -3   37.46    1.73
  -1   8   3   34.54    2.11
  -1   8   3   37.04    2.29
  -1   8   3   34.04    2.29
   1   8  -3   36.44    2.19
  -1   8  -3   37.64    1.96
   1  -8  -3   30.92    2.05
   1   8   3   37.16    2.00
  -1  -8   3   32.93    2.23
  -1   8  -3   34.07    2.02
   1   8   3   32.49    2.12
   1   8   3   35.56    2.19
  -1   8  -3   33.25    2.32
   2   8  -3   59.21    2.90
   2   8  -3   52.03    2.52
  -2   8   3   56.92    2.33
   2   8  -3   56.55    3.20
  -2   8   3   52.22    3.12
   2  -8   3   54.49    2.98
  -2   8   3   54.73    3.12
  -2   8  -3   54.62    3.25
   2   8   3   56.70    2.60
  -2   8  -3   60.05    2.72
  -2   8  -3   56.61    2.64
   2   8   3   61.52    3.21
   2   8   3   52.87    2.83
  -2  -8   3   56.60    2.86
   3   8  -3    2.92    0.70
  -3   8   3    3.49    0.96
   3  -8   3    3.74    0.87
   3  -8   3    3.44    0.82
  -3   8   3    3.24    0.99
  -3  -8  -3    4.03    0.68
   3   8  -3    2.55    0.90
  -3   8   3    5.26    1.12
   3   8   3    2.90    0.57
  -3   8  -3    4.14    0.82
  -3   8  -3    4.17    1.13
   3   8   3    2.59    0.88
  -3  -8   3    3.84    0.88
   3   8   3    1.89    0.70
  -4   8   3    2.80    1.09
  -4   8   3    2.19    0.98
  -4   8   3    5.47    1.10
   4   8  -3    2.40    0.61
  -4  -8  -3    3.41    0.64
   4  -8   3    5.16    0.94
   4   8  -3    2.31    1.04
   4   8   3    3.80    0.82
  -4  -8   3    3.92    0.73
   4   8   3    3.39    1.15
  -4   8  -3    4.02    0.87
  -4   8  -3    4.85    1.29
   4   8   3    3.86    0.66
  -5  -8  -3   20.46    1.19
  -5   8   3   19.56    1.89
   5   8  -3   23.33    1.54
  -5   8   3   20.76    2.39
   5  -8   3   16.10    1.53
  -5   8   3   17.64    2.15
   5   8  -3   21.48    2.59
   5   8   3   18.59    1.45
   5   8   3   19.03    2.38
  -5  -8   3   19.89    0.88
   5   8   3   17.65    1.23
  -5   8  -3   17.52    2.30
  -5   8  -3   19.48    1.60
   6   8  -3    2.83    0.73
   6  -8   3    2.50    1.01
  -6   8   3    3.50    1.09
   6   8  -3    6.53    1.75
  -6   8   3    2.91    1.35
  -6   8   3    5.18    1.28
  -6   8  -3    2.57    1.30
   6   8   3    2.26    0.78
   6   8   3    4.36    1.41
  -6   8  -3    3.07    0.96
   7  -8   3    3.73    1.10
   7   8  -3    1.07    1.24
  -7   8   3    0.80    1.27
   7  -8   3    3.39    0.94
  -7   8   3    1.35    1.01
   7   8   3    2.21    0.75
  -7   8  -3    0.86    0.82
   7   8   3    3.36    1.46
  -7   8  -3    0.46    1.16
   8   8  -3   21.16    2.98
  -8   8   3   17.92    2.37
   8  -8   3   18.44    1.80
   8  -8   3   17.61    1.91
   8   8   3   16.08    1.37
   8   8   3   17.30    2.70
  -8   8  -3   13.92    1.99
  -8   8  -3   18.74    2.69
  -9   8   3    1.37    1.25
   9  -8   3    1.51    1.92
   9   8  -3    0.41    1.63
  -9   8  -3   -1.17    1.37
  -9   8  -3    2.20    1.13
   9   8   3    1.71    1.60
 -10   8   3    3.88    1.63
  10   8  -3    3.85    2.06
  10  -8   3    1.20    1.38
 -10   8  -3    0.78    1.29
  10   8   3    1.47    1.91
  11  -8   3    1.13    1.67
 -11   8   3    3.51    1.79
  11   8  -3    4.31    2.33
 -11   8  -3    2.07    1.61
  11   8   3    2.34    2.64
  12   8  -3   -4.63    2.36
 -12   8   3    1.02    1.75
 -12   8  -3    0.84    1.87
   0   9   3    0.88    0.69
   0  -9  -3    2.25    0.77
   0   9  -3    2.21    1.02
   0   9   3    2.27    0.68
   0   9  -3    1.86    0.61
   0   9  -3    0.86    0.72
   0   9   3    1.20    0.72
  -1  -9  -3   53.98    2.42
   1  -9   3   50.97    2.80
  -1   9   3   53.99    3.13
  -1   9   3   57.30    3.10
   1   9  -3   54.10    2.98
  -1   9   3   54.07    2.95
  -1   9   3   51.33    2.53
   1   9  -3   55.18    3.11
   1   9   3   54.27    2.73
  -1   9  -3   54.71    2.83
  -1   9  -3   53.88    3.18
   1  -9  -3   46.64    2.78
  -1   9  -3   53.06    2.64
   1   9   3   50.02    2.89
   1   9   3   55.58    2.96
   2   9  -3   22.30    2.04
  -2   9   3   25.91    1.35
   2   9  -3   24.85    1.81
  -2   9   3   22.39    1.87
   2  -9   3   21.44    1.68
  -2  -9  -3   25.43    1.32
  -2   9   3   27.08    2.14
   2   9  -3   21.14    1.46
  -2   9   3   24.62    2.03
  -2   9  -3   29.06    2.25
   2   9   3   23.69    1.62
   2   9   3   22.47    1.80
  -2   9  -3   25.14    1.68
   2   9   3   26.21    2.01
  -2  -9   3   28.86    1.99
  -2   9  -3   28.23    1.68
   3  -9   3   16.92    1.55
   3   9  -3   20.17    1.56
  -3   9   3   24.32    1.98
  -3   9   3   17.89    1.78
   3   9  -3   18.47    2.19
  -3   9   3   22.06    2.00
   3   9   3   19.53    1.39
   3   9   3   20.74    1.61
  -3   9  -3   19.31    2.26
  -3   9  -3   21.14    1.53
  -3  -9   3   18.41    1.66
  -3   9  -3   20.49    1.36
   3   9   3   20.76    1.96
  -4   9   3   49.72    2.96
   4  -9   3   44.03    2.33
   4   9  -3   43.78    2.45
   4   9  -3   42.65    3.08
  -4   9   3   39.55    2.83
  -4   9   3   37.98    2.91
  -4   9  -3   42.89    2.45
   4   9   3   39.67    2.16
   4   9   3   52.12    3.25
  -4   9  -3   41.37    3.10
  -4  -9   3   41.23    2.19
   5   9  -3    4.54    1.41
  -5  -9  -3    7.10    0.84
  -5   9   3   11.52    1.83
   5   9  -3    6.63    1.04
  -5   9   3    6.46    1.52
   5  -9   3    5.77    1.06
  -5   9   3    6.11    1.42
   5   9   3    7.55    0.93
  -5  -9   3    6.89    0.68
   5   9   3    8.31    1.20
  -5   9  -3    4.93    1.28
   5   9   3    4.87    1.40
  -5   9  -3    6.38    1.15
  -6  -9  -3    2.77    0.67
   6   9  -3    4.07    0.91
   6  -9   3    3.40    1.04
  -6   9   3    2.89    1.22
  -6   9   3    3.86    1.16
   6   9  -3    4.96    1.47
  -6   9   3    4.63    1.62
  -6   9  -3    5.75    1.20
   6   9   3    4.10    0.75
   6   9   3    3.76    1.21
   6   9   3    2.58    0.83
  -6   9  -3    1.40    1.07
   7  -9   3   12.34    1.45
  -7   9   3   16.32    2.53
  -7   9   3   16.20    2.15
   7   9  -3   13.95    1.65
   7  -9   3   14.13    1.36
  -7   9  -3   14.78    1.88
  -7   9  -3   10.87    2.38
   7   9   3   13.74    1.28
   7   9   3   12.28    2.31
   7   9   3   11.46    1.33
  -8   9   3   14.06    2.14
   8  -9   3   13.93    1.45
   8   9  -3   17.29    2.16
   8   9  -3   12.99    2.51
  -8   9  -3   12.43    1.93
  -8   9  -3   11.22    2.31
   8   9   3   13.20    1.32
   8   9   3   13.85    2.43
  -9   9   3    8.50    1.96
   9  -9   3   10.64    1.77
   9  -9   3   10.15    1.46
   9   9  -3   10.60    2.59
  -9   9  -3    8.01    1.79
   9   9   3   10.71    2.34
  -9   9  -3    6.79    1.96
  10  -9   3    1.36    1.29
  10   9  -3    3.16    2.09
 -10   9   3    1.78    1.67
  10   9   3    0.34    1.81
 -10   9  -3    1.42    1.51
  11   9  -3    1.51    2.24
 -11   9   3    2.48    1.82
  11   9   3    0.97    2.08
 -11   9  -3    2.33    1.83
 -12   9   3    1.55    1.85
  12   9  -3   -0.76    2.81
 -12   9  -3   -2.18    2.16
  12   9   3    2.51    2.89
   0  10  -3    3.35    1.05
   0  10  -3    1.50    0.67
   0 -10  -3    1.42    0.85
   0  10   3    2.40    0.83
   0  10   3    1.56    0.86
   0  10   3    2.46    0.84
   0  10   3    2.58    0.86
   0  10  -3    1.26    0.90
  -1  10   3    4.70    1.12
  -1  10   3    6.21    0.96
   1  10  -3    2.91    0.92
   1 -10   3    4.99    1.28
  -1  10   3    5.21    1.19
  -1 -10  -3    5.90    0.87
   1  10  -3    6.00    1.26
  -1  10   3    5.91    1.12
  -1  10  -3    7.20    1.12
  -1  10  -3    4.87    1.22
   1  10   3    6.39    1.27
  -1  10  -3    5.55    1.06
   1  10   3    5.13    1.07
   1  10   3    3.62    0.94
   2  10  -3    3.26    0.94
  -2  10   3    4.96    1.17
   2 -10   3    2.98    1.03
  -2 -10  -3    4.29    0.67
  -2  10   3    3.66    0.64
  -2  10   3    5.24    1.15
  -2  10   3    2.87    0.97
   2  10  -3    3.51    1.10
  -2  10  -3    3.83    1.19
   2  10   3    3.40    0.92
  -2  10  -3    2.22    0.78
  -2  10  -3    5.22    0.94
   2  10   3    3.40    1.05
   2  10   3    3.31    0.89
  -3  10   3   25.45    2.29
   3  10  -3   23.87    1.90
  -3  10   3   29.41    2.30
   3 -10   3   28.68    2.14
  -3  10   3   28.83    2.32
   3  10  -3   34.15    2.60
   3  10   3   20.50    1.68
  -3  10  -3   27.89    1.62
  -3  10  -3   26.10    2.89
   3  10   3   27.04    2.02
  -3  10  -3   23.80    1.77
   3  10   3   23.43    2.19
  -3 -10   3   29.68    2.02
   4  10  -3   39.93    2.48
  -4  10   3   42.77    2.85
  -4  10   3   37.79    2.98
   4  10  -3   42.69    3.15
  -4  10   3   43.40    3.01
   4 -10   3   37.33    2.20
   4  10   3   40.87    2.47
  -4  10  -3   41.22    3.14
   4  10   3   40.55    2.51
  -4 -10   3   44.14    2.30
   4  10   3   35.53    2.93
  -4  10  -3   45.46    2.50
   5  10  -3    3.31    0.88
   5  10  -3    2.40    1.34
  -5  10   3    6.53    1.52
  -5  10   3    5.49    1.56
  -5  10   3    5.92    1.39
   5 -10   3    4.95    0.98
  -5 -10   3    6.24    0.83
  -5  10  -3    5.94    1.63
  -5  10  -3    5.59    1.11
   5  10   3    4.83    0.90
   5  10   3    5.69    1.04
   5  10   3    2.60    1.27
   6 -10   3   20.79    1.68
   6  10  -3   22.98    1.82
  -6  10   3   23.90    2.62
  -6  10   3   23.65    2.80
   6  10  -3   26.32    3.16
  -6  10   3   23.01    2.76
   6  10   3   22.30    1.59
   6  10   3   20.98    2.82
  -6  10  -3   22.85    2.90
  -6  10  -3   22.90    1.95
   6  10   3   21.68    1.81
  -7  10   3    4.93    1.73
  -7  10   3    3.54    1.55
   7 -10   3    1.61    0.79
   7  10  -3    3.47    0.91
   7 -10   3    5.30    1.06
  -7  10   3    1.94    1.22
   7  10  -3    2.02    1.63
   7  10   3    3.28    0.98
  -7  10  -3    4.11    1.59
   7  10   3    4.51    1.51
  -7  10  -3    4.33    1.25
   7  10   3    3.45    0.90
   8 -10   3    0.36    1.09
   8  10  -3    3.47    1.78
   8  10  -3    1.20    0.96
   8 -10   3    2.62    0.86
  -8  10   3    4.76    1.48
  -8  10  -3    4.99    1.95
   8  10   3    0.37    1.33
   8  10   3    1.48    0.84
   8  10   3    2.68    0.96
  -8  10  -3    4.14    1.24
   9  10  -3    1.52    0.93
   9 -10   3    1.47    0.89
   9  10  -3    0.92    1.60
  -9  10   3    0.03    1.27
   9 -10   3   -0.19    1.20
   9  10   3    4.41    1.11
  -9  10  -3    1.10    1.37
  -9  10  -3    2.34    1.82
   9  10   3    0.99    1.75
 -10  10   3    1.87    1.55
  10  10  -3    0.54    1.12
  10  10  -3   -1.89    1.91
  10  10   3   -3.61    1.77
 -10  10  -3    0.29    1.48
  10  10   3   -0.66    1.07
 -11  10   3    3.69    1.89
  11  10  -3    2.99    1.38
  11  10  -3    4.50    2.51
 -11  10  -3   -0.52    1.76
  11  10   3   -0.75    1.18
  11  10   3    2.38    2.38
 -12  10   3    1.50    2.07
  12  10  -3   -3.69    2.57
  12  10   3   -2.61    1.57
  12  10   3    2.33    2.78
   0  11  -3    6.24    1.37
   0  11   3    8.64    1.46
   0  11   3    7.47    1.41
   0  11  -3    6.60    1.36
   0  11   3    7.48    1.36
   0  11   3    4.26    1.08
  -1  11   3    4.71    1.21
  -1  11   3    4.21    1.16
   1  11  -3    3.25    1.05
  -1  11   3    4.55    0.95
  -1  11   3    3.26    1.09
   1  11  -3    6.18    1.34
  -1  11  -3    5.57    1.19
   1  11   3    3.71    1.04
   1  11   3    3.33    1.09
  -1  11  -3    2.95    1.11
  -2  11   3   12.10    1.69
   2  11  -3   12.84    1.71
   2  11  -3   10.97    1.87
  -2  11   3   10.63    1.74
   2 -11   3   13.37    1.73
  -2  11   3   11.14    1.15
  -2  11   3   10.94    1.94
   2  11   3   11.89    1.76
   2  11   3   12.37    1.75
   2  11   3    9.56    1.45
  -2  11  -3   10.37    1.34
  -2  11  -3   11.32    1.93
  -2  11  -3   11.30    1.39
   3  11  -3   18.49    2.37
  -3  11   3   19.70    2.51
  -3  11   3   23.69    2.17
  -3  11   3   21.59    2.42
   3  11  -3   18.04    1.77
   3 -11   3   22.72    1.77
  -3  11   3   18.18    0.96
   3  11   3   18.95    2.08
  -3  11  -3   20.87    1.73
   3  11   3   20.73    2.41
   3  11   3   19.94    1.83
  -3  11  -3   20.38    2.53
  -3  11  -3   18.73    1.43
   4  11  -3   15.41    1.85
   4  11  -3   12.12    2.03
  -4  11   3   13.96    2.18
   4 -11   3   17.76    1.60
  -4  11   3   13.97    2.00
  -4  11   3   15.79    2.12
  -4 -11   3   17.15    1.76
  -4  11  -3   15.09    1.75
  -4  11  -3   16.67    2.51
   4  11   3   18.62    1.68
   4  11   3   13.96    1.56
   4  11   3   15.86    2.36
  -5  11   3    1.66    1.25
  -5  11   3   -1.59    0.90
   5  11  -3    1.15    1.00
   5  11  -3    0.83    0.74
  -5  11   3    0.05    0.85
   5 -11   3    0.46    0.84
   5  11   3   -1.54    0.95
   5  11   3    0.32    0.67
  -5  11  -3    0.03    0.84
  -5  11  -3    2.45    1.29
   5  11   3    0.86    0.92
  -5 -11   3    0.33    0.88
   6  11  -3    0.05    1.25
   6  11  -3   -0.40    0.76
   6 -11   3    1.11    0.78
  -6  11   3    1.21    1.43
  -6  11   3   -0.89    1.14
  -6  11   3    1.61    1.10
   6  11   3    3.10    1.53
   6  11   3    0.47    0.99
   6  11   3    0.40    0.77
  -6  11  -3   -0.59    1.50
  -6 -11   3    1.52    0.41
  -6  11  -3    0.01    0.93
  -7  11   3    0.30    1.09
   7  11  -3    1.26    0.81
   7 -11   3    0.21    0.54
   7 -11   3   -0.11    0.62
  -7  11   3   -1.64    1.23
  -7  11   3   -1.07    1.18
   7  11  -3    0.88    1.31
   7  11   3    0.55    0.78
  -7  11  -3   -0.72    1.30
   7  11   3   -1.90    1.30
  -7  11  -3    1.56    0.98
   7  11   3   -1.31    0.99
   8  11  -3    0.63    0.86
  -8  11   3    1.75    1.29
   8  11  -3    0.62    1.65
   8  11   3    1.30    0.94
  -8  11  -3   -0.57    1.23
   8  11   3    0.35    1.75
  -8  11  -3    0.89    1.54
   8  11   3   -0.74    0.97
  -9  11   3   -0.48    1.19
   9  11  -3    1.95    1.83
   9  11  -3    0.66    0.96
  -9  11  -3    1.58    1.97
   9  11   3   -0.32    1.56
   9  11   3   -0.45    0.98
  -9  11  -3   -1.76    1.14
 -10  11   3   -1.47    1.58
  10  11  -3    0.01    1.29
  10  11  -3    0.43    2.01
  10  11   3    1.26    1.12
 -10  11  -3    0.21    1.47
 -10  11  -3    4.90    2.21
  10  11   3   -2.94    1.93
  11  11  -3    1.37    1.40
  11  11   3    5.69    2.54
 -11  11  -3   -0.12    2.01
  11  11   3    1.50    1.40
 -12  11   3   -1.58    2.18
  12  11  -3   -2.74    1.58
  12  11  -3   -0.98    3.01
  12  11   3    2.71    2.83
 -12  11  -3    1.69    2.41
  12  11   3    1.24    1.74
   0  12  -3   62.62    3.79
   0  12   3   58.57    3.54
   0  12   3   60.68    3.78
   0  12  -3   62.76    3.65
   0  12   3   66.77    3.39
   0  12  -3   58.51    3.17
   0  12   3   59.39    3.49
  -1  12   3    7.12    1.64
   1  12  -3    8.96    1.60
  -1  12   3    9.37    1.58
   1  12  -3    7.93    1.61
  -1  12   3    8.95    1.20
  -1  12   3    6.21    1.34
  -1  12  -3    9.67    1.43
   1  12   3    8.77    1.46
  -1  12  -3    5.71    1.46
   1  12   3    7.33    1.47
   1  12   3    7.39    1.38
  -1  12  -3    9.64    1.37
   2  12  -3   62.85    3.81
  -2  12   3   66.14    3.90
  -2  12   3   69.13    3.12
   2  12  -3   74.35    4.20
  -2  12   3   73.31    4.14
  -2  12   3   73.76    4.25
   2  12   3   67.14    3.84
   2  12   3   66.71    3.91
  -2  12  -3   65.32    4.19
   2  12   3   65.92    3.56
  -2  12  -3   69.16    3.54
  -2  12  -3   68.29    3.73
  -3  12   3    3.02    0.54
  -3  12   3    3.13    1.29
  -3  12   3    2.86    1.08
   3  12  -3    3.86    1.29
   3 -12   3    3.88    1.24
   3  12  -3    2.41    0.92
  -3  12   3    3.06    1.27
   3  12   3    2.42    1.17
   3  12   3    2.50    0.90
  -3  12  -3    2.16    0.92
  -3  12  -3    2.66    0.84
  -3  12  -3    4.50    1.50
   3  12   3    2.68    1.18
  -4  12   3    3.79    1.29
  -4  12   3    5.15    1.56
   4  12  -3    3.22    1.34
  -4  12   3    6.96    1.59
   4  12  -3    3.91    1.11
   4  12   3    4.43    1.06
  -4  12  -3    3.48    1.09
  -4  12  -3    5.52    1.67
   4  12   3    4.50    1.42
   4  12   3    4.56    1.21
   5 -12   3   26.97    1.87
  -5  12   3   27.43    3.11
  -5  12   3   32.95    2.71
   5  12  -3   31.77    2.38
   5  12  -3   33.15    3.10
  -5  12   3   27.46    3.18
  -5  12  -3   28.19    3.38
  -5  12  -3   30.67    2.37
   5  12   3   28.09    2.14
  -5 -12   3   32.25    2.07
   5  12   3   29.96    2.90
   5  12   3   30.44    2.39
   6 -12   3    2.22    0.69
   6  12  -3    3.38    0.94
  -6  12   3    4.50    1.73
  -6  12   3    2.50    1.50
   6  12  -3    6.59    1.75
  -6 -12   3    3.14    0.64
  -6  12  -3    1.41    1.35
   6  12   3    4.31    1.23
  -6  12  -3    2.75    1.12
   6  12   3    3.33    1.05
   6  12   3    4.94    1.81
   7  12  -3    0.32    0.98
   7  12  -3    5.30    1.79
  -7  12   3    2.80    1.21
  -7  12   3    2.39    1.58
  -7  12   3    1.22    1.49
   7  12   3    4.20    1.16
   7  12   3    1.22    1.42
  -7  12  -3    0.52    1.19
  -7  12  -3    1.65    1.46
   7  12   3    4.42    1.28
   8  12  -3   -0.68    1.53
  -8  12   3   -0.23    1.18
   8  12  -3   -0.06    0.87
   8  12   3    0.05    1.07
   8  12   3    0.26    0.94
  -8  12  -3   -0.20    1.08
  -8  12  -3   -0.75    1.50
   8  12   3   -2.18    1.63
   9  12  -3    2.12    1.29
   9  12  -3    0.35    1.93
  -9  12   3    4.08    1.87
   9  12   3    0.95    1.18
   9  12   3    1.42    1.67
  -9  12  -3    4.98    2.32
  -9  12  -3    1.52    1.36
 -10  12   3    4.27    1.95
  10  12  -3    1.17    1.50
  10  12  -3    0.01    2.39
 -10  12  -3   -0.10    2.04
 -10  12  -3    0.87    1.67
  10  12   3   -1.94    1.91
  10  12   3    0.19    1.32
  11  12  -3    1.20    1.72
 -11  12   3   -0.88    1.93
  11  12  -3    6.36    3.12
  11  12   3    0.71    2.38
  11  12   3    2.25    1.57
 -11  12  -3    2.47    2.15
   0  13   3    9.56    1.78
   0  13   3    8.37    1.56
   0  13   3    8.98    1.45
   0  13  -3    9.03    1.64
   0  13   3    9.35    1.60
   0  13  -3    8.25    1.42
   0  13  -3    6.74    1.62
  -1  13   3   29.13    2.53
   1  13  -3   30.49    2.62
  -1  13   3   28.46    2.51
  -1  13   3   27.53    2.57
   1  13  -3   28.28    2.48
   1  13   3   27.64    2.59
  -1  13  -3   22.97    2.85
  -1  13  -3   31.30    2.36
   1  13   3   25.19    2.27
   1  13   3   24.92    2.17
  -1  13  -3   32.05    2.26
   2  13  -3   19.96    2.54
   2  13  -3   27.33    2.37
  -2  13   3   17.88    2.33
  -2  13   3   21.73    1.63
  -2  13   3   23.82    2.69
  -2  13   3   29.30    3.18
  -2  13  -3   22.29    1.93
   2  13   3   20.36    2.55
   2  13   3   22.10    2.00
   2  13   3   23.84    2.62
  -2  13  -3   18.14    1.96
  -2  13  -3   22.12    2.73
  -3  13   3    0.84    1.25
   3  13  -3    1.86    1.05
  -3  13   3    0.18    0.53
  -3  13   3    1.79    1.21
   3  13  -3    3.38    1.37
   3 -13   3    0.69    1.26
  -3  13   3    0.96    1.10
   3  13   3    0.85    1.01
  -3  13  -3    0.32    0.74
  -3  13  -3   -0.06    0.81
   3  13   3   -0.88    0.94
  -3  13  -3    0.93    1.29
   3  13   3    0.57    1.10
   4  13  -3    1.19    0.98
  -4  13   3    1.70    1.48
  -4  13   3    2.17    1.15
   4 -13   3    1.44    1.24
  -4  13   3    3.23    1.32
   4  13  -3    1.95    1.33
   4  13   3    1.56    1.18
   4  13   3    3.65    1.44
   4  13   3    1.83    1.04
  -4  13  -3    3.12    1.48
  -4  13  -3    3.33    1.10
   5  13  -3    3.37    1.61
   5  13  -3    3.78    1.35
  -5  13   3    1.87    1.17
   5 -13   3    3.47    1.02
  -5  13   3    3.55    1.61
  -5  13   3    6.27    1.77
  -5  13  -3    3.99    1.63
   5  13   3    1.03    1.23
   5  13   3    2.59    1.48
   5  13   3    1.85    1.14
  -5  13  -3    1.98    1.09
   6  13  -3    7.81    2.13
  -6  13   3    8.94    2.19
  -6  13   3   10.14    2.30
  -6  13   3    8.50    1.79
   6  13  -3    9.41    1.69
  -6  13  -3    8.31    1.64
   6  13   3   12.15    1.64
   6  13   3   12.15    2.51
   6  13   3    9.91    1.64
  -6 -13   3   11.07    1.10
  -6  13  -3    9.33    2.26
   7  13  -3   -0.53    1.51
   7  13  -3    1.63    1.21
  -7  13   3   -0.43    1.55
  -7  13   3   -1.26    1.38
  -7  13   3   -0.60    1.19
  -7  13  -3   -1.11    1.16
   7  13   3   -0.52    1.65
  -7  13  -3    3.33    1.97
   7  13   3    1.78    1.25
   7  13   3    0.88    1.01
   8  13  -3    1.48    1.91
   8  13  -3    2.43    1.34
  -8  13   3    1.02    1.44
  -8  13   3   -0.79    1.63
   8  13   3    2.19    1.26
  -8  13  -3    0.39    1.22
   8  13   3    1.72    1.21
  -8  13  -3    3.05    1.94
   8  13   3    0.69    1.64
  -9  13   3    0.86    1.65
   9  13  -3   -2.22    1.87
   9  13  -3   -0.66    1.34
   9  13   3   -2.23    1.32
  -9  13  -3   -2.01    1.33
  -9  13  -3    1.95    2.12
   9  13   3   -0.78    1.83
  10  13  -3    0.90    1.62
 -10  13   3    2.83    1.91
  10  13   3   -0.38    1.49
 -10  13  -3   -2.96    1.84
 -11  13   3    1.33    2.06
  11  13  -3   -1.11    1.63
  11  13  -3   -0.41    2.92
 -11  13  -3   -1.04    1.95
  11  13   3    1.05    2.47
  11  13   3   -2.75    1.71
   0  14   3    2.73    1.25
   0  14  -3    2.52    1.04
   0  14  -3    1.70    1.29
   0  14   3   -0.53    0.97
   0  14   3    1.89    1.20
   0  14   3    2.06    1.27
   0  14  -3    2.67    1.15
  -1  14   3   13.53    2.15
  -1  14   3   11.48    2.02
  -1  14   3   12.43    1.66
   1  14  -3   13.01    2.04
   1  14  -3   12.15    2.06
  -1  14   3   10.24    1.84
  -1  14  -3   12.32    1.80
  -1  14  -3   12.04    1.74
   1  14   3   12.74    2.00
   1  14   3   15.65    2.03
  -1  14  -3   10.50    2.10
   1  14   3   13.64    1.94
  -2  14   3   10.77    1.36
   2  14  -3    9.93    1.92
  -2  14   3   15.00    2.28
  -2  14   3    9.79    1.95
  -2  14   3   12.79    2.15
   2  14  -3   11.99    2.19
   2  14   3   12.93    1.84
  -2  14  -3    9.01    1.52
  -2  14  -3    9.97    1.60
   2  14   3    8.78    1.75
  -2  14  -3    9.88    2.10
   2  14   3    8.09    1.77
   3  14  -3   21.57    2.87
  -3  14   3   15.03    2.28
  -3  14   3   19.41    1.30
  -3  14   3   21.11    2.70
   3  14  -3   25.16    2.39
   3  14   3   18.71    2.23
  -3  14  -3   16.90    2.69
  -3  14  -3   20.22    2.06
   3  14   3   17.96    2.45
  -3  14  -3   18.68    2.14
   3  14   3   20.34    2.47
   4 -14   3   17.98    1.81
   4  14  -3   12.68    2.09
  -4  14   3   15.74    2.69
  -4  14   3   17.28    2.55
  -4  14   3   13.60    2.22
  -4  14  -3   16.62    2.59
   4  14   3   15.07    2.10
   4  14   3   14.14    2.52
  -4  14  -3   15.66    1.94
   4  14   3   13.81    1.92
  -5  14   3    0.21    1.41
   5  14  -3    4.02    1.21
  -5  14   3    1.46    1.43
  -5  14   3    0.91    1.25
   5 -14   3    2.89    1.03
   5  14  -3   -2.03    1.22
   5  14   3    1.90    1.20
   5  14   3    4.12    1.42
  -5  14  -3    3.28    1.33
   5  14   3    1.45    1.56
  -5  14  -3    1.02    1.42
  -6  14   3   -0.35    1.39
  -6  14   3    2.39    1.58
   6  14  -3   -0.20    1.63
  -6  14   3    2.82    1.39
   6  14  -3    0.89    1.14
   6  14   3    3.03    1.26
   6  14   3    1.51    1.23
  -6  14  -3    1.97    1.65
  -6 -14   3    1.52    1.07
  -6  14  -3    1.95    1.29
   6  14   3    3.25    1.60
   7  14  -3    2.86    2.00
   7  14  -3    2.39    1.30
  -7  14   3    2.78    1.97
  -7  14   3    2.16    1.49
   7  14   3    3.72    1.41
  -7  14  -3    1.35    1.62
  -7  14  -3    4.43    1.56
  -7 -14   3    2.00    0.47
   7  14   3    1.68    1.87
   7  14   3    1.89    1.14
  -8  14   3    0.60    1.54
   8  14  -3   -1.05    1.81
   8  14  -3    3.39    1.54
  -8  14   3   -0.40    1.83
   8  14   3    0.81    1.79
  -8  14  -3    1.73    1.58
  -8  14  -3    1.02    1.92
   8  14   3    1.43    1.33
   9  14  -3    3.10    1.63
   9  14  -3    1.94    2.23
  -9  14   3    2.45    1.98
  -9  14  -3   -1.73    1.95
   9  14   3    1.21    1.49
   9  14   3   -2.31    1.90
  -9  14  -3   -0.65    1.70
  10  14  -3    2.11    2.45
  10  14  -3    0.30    1.62
 -10  14   3   -2.87    1.84
 -10  14  -3   -0.65    2.41
  10  14   3   -2.23    2.52
 -10  14  -3    0.12    1.74
  10  14   3    2.75    1.76
  11  14  -3   -1.35    2.30
  11  14   3    3.29    2.11
   0  15  -3   14.61    1.98
   0  15   3   14.83    2.39
   0  15   3   13.83    1.98
   0  15  -3   13.14    2.31
   0  15   3   12.45    2.06
   0  15  -3   12.00    1.99
   0  15   3   15.61    2.19
  -1  15   3    7.43    1.38
  -1  15   3    9.65    2.00
  -1  15   3    7.68    1.66
  -1  15   3    8.87    1.84
   1  15  -3   10.20    2.03
   1  15  -3    6.74    1.94
   1  15  -3    7.49    1.48
  -1  15  -3    7.38    1.62
  -1  15  -3    6.47    1.89
  -1  15  -3   11.03    1.82
   1  15   3    7.65    1.76
   1  15   3   10.57    2.12
   1  15   3   10.47    1.71
   1  15   3   10.46    1.95
   2  15  -3   10.05    2.24
  -2  15   3   11.51    2.33
   2  15  -3    9.56    2.14
  -2  15   3   11.29    1.51
  -2  15   3   11.66    2.03
  -2  15   3   12.60    2.14
  -2  15  -3   11.83    1.70
  -2  15  -3    8.12    1.59
  -2  15  -3   11.89    2.33
   2  15   3   13.88    2.16
   2  15   3   11.98    2.07
   2  15   3   10.64    1.90
  -3  15   3    9.18    1.02
  -3  15   3    9.28    1.93
  -3  15   3    9.36    1.97
   3  15  -3    8.30    2.07
  -3  15   3    8.99    2.10
   3  15  -3    8.03    1.63
  -3  15  -3    9.50    1.63
   3  15   3   10.18    2.26
  -3  15  -3    7.37    2.09
   3  15   3   10.43    1.78
   3  15   3    7.20    1.71
  -3  15  -3   11.05    1.37
   4  15  -3   20.46    3.12
   4  15  -3   18.87    2.38
  -4  15   3   16.98    2.77
   4 -15   3   16.74    2.01
  -4  15   3   20.49    2.69
  -4  15   3   19.07    2.98
   4  15   3   16.44    2.24
   4  15   3   15.72    2.28
   4  15   3   15.62    2.62
  -4  15  -3   16.32    2.89
  -4  15  -3   13.73    1.90
   5  15  -3    7.01    1.74
   5  15  -3    5.34    2.17
   5 -15   3    6.17    1.13
  -5  15   3    5.49    1.73
  -5  15   3    3.74    1.74
  -5  15   3    3.38    1.66
   5  15   3    7.96    1.53
  -5  15  -3    4.54    1.71
  -5  15  -3    2.69    1.33
   5  15   3    5.95    1.85
   5  15   3    3.55    1.49
  -6  15   3    3.43    1.47
  -6  15   3    0.14    2.06
   6  15  -3   -1.55    1.60
   6  15  -3    0.77    1.20
  -6  15   3   -1.69    1.73
  -6  15  -3    0.43    1.72
   6  15   3   -0.79    1.36
   6  15   3   -1.55    1.15
  -6  15  -3    2.09    1.31
   6  15   3    1.12    1.58
  -7  15   3   -0.66    1.40
   7  15  -3    1.37    1.81
   7  15  -3    2.42    1.37
  -7  15   3    1.90    1.72
  -7  15  -3   -1.01    1.26
   7  15   3   -0.36    1.42
   7  15   3    0.85    1.85
  -7  15  -3    1.25    1.89
   7  15   3    1.71    1.45
  -8  15   3    0.73    1.67
   8  15  -3    1.08    1.61
   8  15  -3    1.94    2.13
  -8  15   3   -1.28    1.96
   8  15   3    2.08    1.61
  -8  15  -3    1.14    1.93
  -8  15  -3   -1.54    1.36
   8  15   3    1.28    2.03
   8  15   3   -1.75    1.55
   9  15  -3    1.48    1.67
  -9  15   3   -1.82    1.90
  -9  15  -3   -1.33    1.58
   9  15   3    0.54    1.71
  10  15  -3   -2.88    1.72
  10  15  -3    5.10    3.25
 -10  15   3   -0.28    1.97
 -10  15  -3   -0.18    2.23
  10  15   3    2.00    2.04
 -10  15  -3    0.77    2.57
  10  15   3    2.02    2.63
   0  16   3   33.75    2.90
   0  16  -3   36.33    2.77
   0  16   3   34.33    3.07
   0  16  -3   38.60    3.11
   0  16   3   31.22    2.70
   0  16  -3   28.61    3.27
   0  16   3   36.69    4.27
   1  16  -3    3.90    1.77
  -1  16   3    7.35    1.83
  -1  16   3    9.99    2.04
  -1  16   3   10.15    1.67
   1  16  -3    7.41    1.85
  -1  16   3    9.18    1.83
   1  16  -3   11.89    1.85
  -1  16  -3   12.39    1.96
   1  16   3    5.71    1.68
   1  16   3    9.77    1.95
   1  16   3   11.36    2.14
  -1  16  -3   11.13    1.91
   1  16   3   11.96    2.10
  -2  16   3    0.82    1.42
   2  16  -3    0.41    1.51
  -2  16   3   -2.15    1.29
  -2  16   3    2.11    1.39
   2  16  -3   -0.13    1.44
  -2  16  -3    0.08    1.00
   2  16   3    1.77    1.46
   2  16   3    0.51    1.32
  -2  16  -3   -1.07    1.11
   2  16   3   -2.88    1.24
  -2  16  -3   -0.33    1.53
  -3  16   3    8.10    2.02
  -3  16   3    3.11    1.55
  -3  16   3   10.76    2.21
   3  16  -3    5.09    1.88
  -3  16   3    6.19    1.01
   3  16   3    7.34    1.76
  -3  16  -3    4.95    1.38
  -3  16  -3    5.02    1.82
   3  16   3    3.09    2.04
   3  16   3    5.72    1.63
  -3  16  -3    4.91    1.20
   4 -16   3    6.48    1.76
  -4  16   3    4.85    1.65
  -4  16   3    7.00    1.91
   4  16  -3    4.25    1.67
   4  16  -3    4.52    1.93
  -4  16   3    8.73    2.31
  -4  16  -3    4.36    1.57
   4  16   3    6.44    1.71
   4  16   3    7.31    2.00
   4  16   3    3.76    1.64
  -4  16  -3    6.42    2.04
  -5  16   3    4.77    1.98
  -5  16   3    5.35    1.87
   5  16  -3    8.98    2.24
   5  16  -3    5.14    1.74
  -5  16   3    6.92    1.86
   5  16   3    6.62    1.76
   5  16   3    9.67    2.44
   5  16   3    8.41    1.67
  -5  16  -3    6.93    1.72
  -5  16  -3    6.87    2.18
  -6  16   3   -0.25    1.44
   6  16  -3    2.09    1.47
  -6  16   3    1.65    1.74
   6  16  -3    0.29    1.76
  -6  16   3   -1.91    1.65
   6  16   3   -1.49    1.37
  -6  16  -3   -0.60    1.59
  -6  16  -3   -1.03    1.72
   6  16   3   -0.83    1.48
   6  16   3    1.50    1.79
  -7  16   3    1.15    1.94
   7  16  -3    1.67    2.02
  -7  16   3    1.19    1.64
   7  16  -3    0.24    1.57
   7  16   3    3.22    1.63
   7  16   3    0.15    1.83
  -7  16  -3    0.55    2.07
  -7  16  -3    0.24    1.36
   7  16   3    3.26    1.63
  -8  16   3    1.43    1.76
   8  16  -3   -1.34    1.78
  -8  16   3   -3.64    1.99
   8  16  -3   -1.46    2.27
   8  16   3   -0.06    1.73
  -8  16  -3    1.26    1.75
   8  16   3   -0.54    2.00
  -8  16  -3   -0.80    2.15
  -9  16   3    0.50    1.86
   9  16  -3    1.66    1.86
   9  16  -3    2.18    2.50
   9  16   3   -5.02    2.27
  -9  16  -3    2.67    1.93
   9  16   3    1.95    1.88
  -9  16  -3    3.21    2.74
 -10  16   3    3.48    2.14
  10  16  -3    0.11    2.78
  10  16  -3   -1.34    2.40
  10  16   3    2.47    2.73
 -10  16  -3    0.95    2.29
 -10  16  -3    0.41    2.47
  10  16   3   -3.99    2.27
   0  17  -3    0.57    1.46
   0  17   3    0.35    1.32
   0  17  -3    0.31    1.20
   0  17   3    0.50    1.31
   0  17   3    1.69    1.47
   0  17   3    2.20    1.45
   0  17  -3   -0.66    1.24
  -1  17   3    8.10    2.36
  -1  17   3   13.53    2.36
   1  17  -3    7.97    1.57
  -1  17   3    6.93    2.11
   1  17  -3    5.53    1.99
  -1  17   3    8.75    1.70
   1  17  -3    9.84    2.06
  -1  17  -3    6.17    1.82
   1  17   3    6.59    1.87
   1  17   3    4.29    1.65
   1  17   3    6.31    1.87
  -1  17  -3    8.96    1.85
  -1  17  -3    7.75    2.09
   1  17   3    4.73    1.85
  -2  17   3    5.81    1.72
   2  17  -3    5.89    1.75
  -2  17   3    8.71    1.89
  -2  17   3    5.31    1.25
  -2  17   3    2.44    1.71
  -2  17  -3    4.75    1.43
  -2  17  -3    2.83    1.44
   2  17   3    2.74    1.53
   2  17   3    2.69    1.77
   2  17   3    7.12    1.96
  -2  17  -3    8.11    2.13
  -3  17   3    0.88    1.64
   3  17  -3    1.89    1.46
  -3  17   3    2.61    1.88
  -3  17   3   -2.64    1.63
  -3  17   3    1.86    0.89
   3  17  -3    1.53    1.51
   3  17   3    1.23    1.38
  -3  17  -3    0.33    1.76
   3  17   3   -1.21    1.61
  -3  17  -3    0.35    1.07
   3  17   3    4.58    1.95
  -3  17  -3    5.48    1.52
  -4  17   3    1.27    1.82
   4  17  -3   -2.06    1.92
  -4  17   3   -0.95    1.54
  -4  17   3    1.33    1.64
   4  17  -3    0.05    1.65
  -4  17  -3    0.06    1.33
   4  17   3    1.95    1.54
   4  17   3    1.31    1.74
  -4  17  -3   -0.80    1.70
   4  17   3   -2.54    1.42
   5  17  -3    1.18    1.74
   5  17  -3   -3.50    1.83
  -5  17   3   -1.32    1.36
  -5  17   3    0.80    2.02
  -5  17   3    0.65    1.91
   5  17   3   -0.06    1.86
   5  17   3    0.66    1.60
   5  17   3    2.99    1.66
  -5  17  -3    2.29    1.73
  -5  17  -3   -0.45    1.33
  -6  17   3    0.20    1.53
  -6  17   3    1.38    1.94
   6  17  -3    1.50    1.96
  -6  17   3   -1.05    2.04
   6  17  -3    3.09    1.89
  -6  17  -3    0.29    1.94
  -6  17  -3    0.20    1.53
   6  17   3   -3.47    1.57
   6  17   3    1.96    1.78
   6  17   3   -1.51    2.03
   7  17  -3    2.52    1.97
   7  17  -3   -1.63    2.03
  -7  17   3   -3.67    1.79
  -7  17   3   -0.29    2.26
   7  17   3   -5.80    1.81
  -7  17  -3    1.20    1.69
   7  17   3   -2.20    1.81
   7  17   3    0.13    1.69
  -7  17  -3   -4.62    2.41
  -8  17   3   -2.03    2.01
   8  17  -3   -1.89    1.85
  -8  17   3    2.11    2.75
   8  17  -3   -7.50    2.41
  -8  17  -3    0.33    2.72
  -8  17  -3    1.36    1.84
   8  17   3    0.82    1.94
  -9  17   3    2.46    2.14
   9  17  -3    1.96    2.68
   9  17  -3   -1.61    2.30
   9  17   3    0.55    2.31
  -9  17  -3    4.07    2.23
   9  17   3    1.65    2.69
  -9  17  -3    0.34    2.42
   0  18  -3    4.74    1.59
   0  18   3    2.64    1.73
   0  18   3    0.72    1.58
   0  18   3    1.16    1.40
   0  18  -3    4.06    1.87
   0  18  -3    0.78    1.60
   0  18   3    4.19    2.05
   1  18  -3   -0.19    1.41
  -1  18   3    0.36    1.34
   1  18  -3    1.06    1.81
  -1  18   3    0.60    1.66
  -1  18   3    2.32    1.58
   1  18  -3   -1.40    1.41
  -1  18   3   -0.77    1.72
   1  18   3    0.92    1.69
  -1  18  -3   -1.00    1.50
   1  18   3    1.14    1.58
  -1  18  -3   -1.07    1.37
  -1  18  -3   -0.42    1.88
   1  18   3   -1.38    1.30
   1  18   3   -2.07    1.78
  -2  18   3    0.21    1.63
   2  18  -3   -0.24    1.33
  -2  18   3   -2.30    1.62
   2  18  -3   -2.73    1.69
   2  18  -3    0.49    1.46
  -2  18   3   -0.35    1.33
  -2  18   3   -1.20    1.36
   2  18   3   -1.11    1.72
   2  18   3    2.22    1.70
  -2  18  -3    0.88    1.39
  -2  18  -3   -1.31    1.51
  -2  18  -3    2.09    1.38
   2  18   3   -1.82    1.43
  -3  18   3    0.70    0.97
  -3  18   3   -1.13    1.57
  -3  18   3   -0.20    1.86
   3  18  -3    1.79    1.96
  -3  18   3   -1.24    1.54
   3  18  -3    0.49    1.65
  -3  18  -3    1.04    1.17
   3  18   3    2.17    1.65
  -3  18  -3    0.27    1.78
   3  18   3   -0.28    1.66
   3  18   3    0.14    1.72
  -3  18  -3   -0.21    1.36
   4  18  -3    1.89    1.90
  -4  18   3    0.49    1.63
  -4  18   3   -1.35    1.82
   4  18  -3    2.18    1.94
  -4  18   3   -0.43    1.95
   4  18   3    0.62    1.88
  -4  18  -3    0.64    1.79
   4  18   3    0.05    1.67
  -4  18  -3    1.80    1.48
   4  18   3    1.20    1.85
  -5  18   3    1.65    1.65
   5  18  -3    1.79    1.89
   5  18  -3   -0.80    2.30
  -5  18   3    0.13    1.82
  -5  18   3   -0.03    1.79
  -5  18  -3    0.47    1.56
   5  18   3    0.58    1.88
   5  18   3    0.59    1.72
  -5  18  -3    1.50    2.03
   5  18   3   -1.83    1.70
  -6  18   3    1.92    1.76
   6  18  -3   -2.03    1.82
  -6  18   3   -4.08    2.37
   6  18  -3   -1.05    2.33
  -6  18  -3   -0.63    1.64
  -6  18  -3   -0.53    2.00
   6  18   3    0.77    2.03
   6  18   3   -0.97    1.94
   6  18   3   -1.77    1.93
   7  18  -3    1.58    2.58
   7  18  -3    3.93    2.31
  -7  18   3   -1.35    2.07
  -7  18   3    2.81    2.39
   7  18   3    0.59    2.62
   7  18   3   -3.54    2.12
  -7  18  -3    2.34    1.85
  -7  18  -3    2.74    2.55
   7  18   3   -2.62    2.14
   8  18  -3    1.08    2.81
  -8  18   3    0.84    2.64
  -8  18   3    0.69    2.26
   8  18  -3   -0.83    2.34
   8  18   3    2.15    2.29
  -8  18  -3   -1.00    2.12
  -8  18  -3   -0.75    2.64
   8  18   3   -4.29    2.19
   0  19  -3    0.92    1.64
   0  19  -3    2.98    1.73
   0  19   3    6.68    1.95
   0  19   3    0.60    2.10
   0  19   3    3.16    1.76
   0  19   3    2.07    1.95
   0  19  -3    3.45    1.85
  -1  19   3    3.84    2.21
  -1  19   3    5.17    1.92
   1  19  -3    5.25    2.28
  -1  19   3    3.11    1.71
  -1  19   3    2.13    2.19
   1  19  -3    3.61    1.71
   1  19  -3    2.20    1.80
   1  19   3    5.24    2.05
   1  19   3    3.58    1.80
   1  19   3    0.72    1.74
  -1  19  -3    6.32    1.83
  -1  19  -3    2.88    1.98
   1  19   3    7.87    2.30
  -1  19  -3    1.19    1.72
   2  19  -3    1.97    1.73
   2  19  -3    4.32    2.18
  -2  19   3   -0.64    1.49
  -2  19   3    2.35    2.06
  -2  19   3    1.32    1.50
  -2  19   3    5.90    2.17
   2  19  -3    1.33    2.03
  -2  19  -3    4.30    2.21
   2  19   3    4.71    2.02
   2  19   3   -0.10    1.96
   2  19   3    2.25    1.65
  -2  19  -3    3.18    1.58
   2  19   3   -0.18    1.94
  -2  19  -3    2.25    1.64
  -3  19   3    3.62    1.70
   3  19  -3    1.32    1.76
  -3  19   3    2.03    2.08
  -3  19   3    2.30    1.02
  -3  19   3    1.70    1.88
   3  19  -3   -0.96    1.88
   3  19   3    3.21    2.00
   3  19   3    1.23    2.02
  -3  19  -3    1.71    2.37
   3  19   3    5.40    2.01
  -3  19  -3    1.64    1.42
  -3  19  -3    0.05    1.48
  -4  19   3   -1.51    2.12
   4  19  -3   -1.72    2.26
  -4  19   3    1.08    2.10
  -4  19   3    0.58    1.67
   4  19  -3   -0.12    1.76
   4  19   3   -0.76    1.80
  -4  19  -3   -2.43    2.21
   4  19   3    1.19    1.86
  -4  19  -3    1.79    1.57
   4  19   3   -1.08    2.03
   5  19  -3    1.69    2.46
   5  19  -3    3.59    2.23
  -5  19   3    4.74    2.07
  -5  19   3    1.77    2.16
  -5  19   3    3.82    2.29
   5  19   3    2.31    2.20
  -5  19  -3    1.77    1.64
   5  19   3    2.28    2.15
  -5  19  -3    3.41    2.40
   5  19   3    1.88    2.32
  -6  19   3   -3.12    2.21
  -6  19   3    3.44    2.22
   6  19  -3    0.62    2.02
   6  19  -3    2.78    2.96
   6  19   3    0.06    2.30
  -6  19  -3   -0.63    1.72
  -6  19  -3    1.05    2.27
   6  19   3   -1.84    2.27
   7  19  -3   -1.36    2.34
  -7  19   3   -0.94    2.28
   7  19  -3   -1.37    2.59
  -7  19   3   -1.39    2.71
   7  19   3    3.76    2.60
   7  19   3   -0.73    2.38
  -7  19  -3   -0.81    2.37
  -7  19  -3    1.92    2.12
  -8  19   3    2.72    2.54
  -8  19   3   -2.74    2.51
   8  19  -3   -0.14    3.26
   8  19  -3   -0.74    2.57
  -8  19  -3   -2.67    2.32
   8  19   3   -3.84    2.60
   8  19   3   -0.39    2.57
  -8  19  -3   -3.41    2.55
   0  20  -3    2.82    1.85
   0  20   3    4.40    2.10
   0  20   3    2.61    2.19
   0  20   3    2.03    2.14
   0  20   3    3.28    1.94
   0  20  -3    3.10    2.43
   1  20  -3    2.30    2.13
  -1  20   3    3.03    2.24
   1  20  -3    2.13    1.86
  -1  20   3   -0.17    1.82
   1  20  -3   -0.61    1.88
  -1  20   3    2.89    2.10
  -1  20   3    0.97    1.77
   1  20   3    0.53    1.91
  -1  20  -3    3.89    2.02
   1  20   3    2.31    1.96
   1  20   3    1.38    1.92
  -1  20  -3    1.26    2.41
  -1  20  -3    3.06    1.91
   1  20   3    4.84    2.13
  -2  20   3    2.17    1.79
   2  20  -3   -0.27    1.99
  -2  20   3    1.42    2.11
   2  20  -3    2.17    2.11
  -2  20   3   -0.80    1.62
   2  20  -3    1.32    1.81
  -2  20   3    4.82    2.27
   2  20   3    1.07    2.09
   2  20   3    2.62    1.94
  -2  20  -3   -0.21    1.96
   2  20   3    0.48    1.91
   2  20   3    2.60    2.39
  -2  20  -3    2.51    1.69
  -2  20  -3    2.47    1.77
  -3  20   3    0.86    1.82
   3  20  -3   -1.54    1.84
   3  20  -3    1.82    2.24
  -3  20   3    1.70    2.29
  -3  20   3    8.88    2.57
  -3  20   3    0.88    1.13
  -3  20  -3    0.80    1.66
  -3  20  -3   -0.34    2.16
   3  20   3    3.81    2.28
   3  20   3    1.76    2.05
  -3  20  -3   -0.41    1.49
   3  20   3    0.73    2.51
   4  20  -3    2.75    2.36
  -4  20   3    3.58    2.03
  -4  20   3    3.31    2.47
   4  20  -3    2.83    2.79
  -4  20   3    1.74    2.29
   4  20   3    1.61    2.51
   4  20   3    2.55    2.39
  -4  20  -3    4.05    1.90
   4  20   3    0.51    2.18
  -4  20  -3    1.06    2.37
  -5  20   3   -0.76    2.33
   5  20  -3   -0.92    2.51
  -5  20   3   -0.78    2.15
   5  20  -3   -3.34    2.30
   5  20   3    1.48    2.40
   5  20   3   -1.51    2.20
   5  20   3   -0.56    2.23
  -5  20  -3    1.54    2.52
  -5  20  -3   -3.73    1.78
  -6  20   3    1.84    2.12
   6  20  -3   -0.18    2.61
   6  20  -3    4.26    3.32
  -6  20   3    6.02    2.77
  -6  20  -3    0.69    2.41
   6  20   3   -1.70    2.53
  -6  20  -3    1.35    2.05
   6  20   3   -1.91    2.36
   7  20  -3    3.97    2.97
  -7  20   3    0.35    2.17
  -7  20   3   -0.18    3.11
   7  20  -3    4.02    2.84
   7  20   3    1.74    2.83
  -7  20  -3   -0.52    2.27
  -7  20  -3    3.01    2.83
   7  20   3   -1.90    2.64
   0  21  -3   -1.32    2.42
   0  21   3    2.66    2.44
   0  21  -3    0.98    1.87
   0  21  -3    2.14    2.25
   0  21   3    0.27    2.01
   0  21   3    2.60    2.42
   0  21   3    2.46    2.15
   1  21  -3   -0.93    2.33
  -1  21   3    4.71    2.45
   1  21  -3    1.09    2.30
   1  21  -3    1.29    1.94
  -1  21   3   -0.17    2.26
  -1  21   3    2.58    2.07
  -1  21   3   -1.99    2.28
  -1  21  -3    1.53    2.19
   1  21   3    0.34    1.85
  -1  21  -3    0.56    2.01
  -1  21  -3    1.29    2.21
   1  21   3    3.44    2.44
   1  21   3    3.90    2.48
   1  21   3    0.36    2.07
   2  21  -3    4.18    2.31
  -2  21   3    0.74    2.23
   2  21  -3    1.36    2.32
  -2  21   3    3.00    1.88
  -2  21   3    3.50    2.58
  -2  21   3    0.70    2.03
   2  21  -3   -0.50    2.03
   2  21   3    0.85    2.03
   2  21   3   -0.67    2.25
  -2  21  -3    1.32    2.54
   2  21   3    1.41    2.46
  -2  21  -3    0.55    1.83
   2  21   3   -0.39    1.88
  -2  21  -3    3.07    1.98
   3  21  -3    1.19    2.08
  -3  21   3    1.31    2.35
  -3  21   3    0.60    2.46
   3  21  -3   -0.38    2.31
  -3  21   3   -1.46    2.60
   3  21  -3    1.46    2.52
   3  21   3   -0.92    2.04
   3  21   3    2.25    2.60
  -3  21  -3    1.32    1.71
   3  21   3    1.67    2.01
  -3  21  -3    0.05    1.94
  -3  21  -3    0.83    2.58
   3  21   3   -0.63    2.35
  -4  21   3   -1.80    2.01
   4  21  -3   -0.61    2.58
  -4  21   3    2.87    2.53
  -4  21   3    0.31    2.30
   4  21  -3    0.20    2.31
   4  21   3   -2.25    2.37
   4  21   3    0.81    2.59
   4  21   3    2.22    2.47
  -4  21  -3    1.22    2.49
  -4  21  -3   -0.84    1.97
  -5  21   3    2.98    2.52
   5  21  -3   -3.68    3.29
  -5  21   3   -0.70    2.87
   5  21  -3   -0.24    2.79
  -5  21  -3    0.82    3.06
   5  21   3   -1.56    2.32
   5  21   3    0.35    2.51
  -5  21  -3   -0.19    2.01
   5  21   3   -8.86    2.57
   6  21  -3    0.74    2.77
  -6  21   3    1.26    2.81
   6  21  -3    2.92    3.44
   6  21   3   -4.94    2.77
   6  21   3    0.08    2.71
  -6  21  -3   -0.54    2.48
  -6  21  -3   -0.25    2.68
   0  22   3    7.67    2.70
   0  22  -3    1.10    2.13
   0  22   3   -0.49    2.29
   0  22   3    0.35    2.53
   0  22  -3   -0.19    2.35
   0  22  -3    1.31    2.73
   0  22   3    3.86    2.38
   1  22  -3    1.71    2.80
  -1  22   3    1.71    2.31
   1  22  -3    1.56    2.35
  -1  22   3    0.43    2.15
  -1  22   3   -1.32    2.36
  -1  22   3    2.87    2.59
   1  22  -3    4.03    2.41
  -1  22  -3   -4.25    2.11
  -1  22  -3    1.47    2.74
   1  22   3    0.98    2.65
   1  22   3    0.60    2.44
   1  22   3   -0.40    2.56
  -1  22  -3    3.93    2.18
   1  22   3   -0.63    2.18
  -2  22   3    5.75    2.88
  -2  22   3    1.53    2.14
   2  22  -3    1.66    2.54
  -2  22   3    3.33    2.35
   2  22  -3    6.16    2.59
  -2  22   3    4.87    3.00
   2  22  -3   -4.17    2.23
  -2  22  -3    1.07    2.11
   2  22   3   -0.57    2.40
  -2  22  -3   -1.62    2.43
  -2  22  -3    3.04    2.26
   2  22   3    4.74    2.42
   2  22   3    5.58    2.78
   2  22   3    0.83    2.39
  -3  22   3   -0.01    2.44
  -3  22   3    4.37    2.59
   3  22  -3   -3.93    2.62
  -3  22   3   -1.78    2.53
   3  22  -3    1.06    2.19
   3  22  -3    3.33    2.60
  -3  22  -3   -1.21    2.12
   3  22   3    5.56    2.82
  -3  22  -3    0.07    2.17
   3  22   3    1.02    2.57
   3  22   3    3.79    2.43
   3  22   3    0.75    2.91
  -4  22   3   -2.05    2.41
   4  22  -3    0.86    2.78
  -4  22   3   -0.21    3.09
   4  22  -3    1.06    2.78
   4  22   3   -2.06    2.69
   4  22   3   -1.91    2.62
  -4  22  -3    3.59    2.80
  -4  22  -3    1.31    2.35
   4  22   3    0.70    2.89
  -5  22   3    0.12    2.99
  -5  22   3   -4.22    3.61
   5  22  -3    0.57    2.98
   5  22  -3    0.66    2.87
   5  22   3    1.87    3.07
   5  22   3   -5.80    3.05
  -5  22  -3   -4.23    2.40
  -5  22  -3    1.61    2.94
   0  23  -3   -0.51    2.41
   0  23   3   -0.92    2.44
   0  23   3   -0.16    3.02
   0  23   3    0.61    2.58
   0  23   3    0.53    2.69
   0  23  -3   -1.05    2.95
   0  23  -3    1.75    2.73
   1  23  -3    1.48    2.66
  -1  23   3   -1.72    2.64
  -1  23   3   -0.03    2.70
   1  23  -3   -2.95    2.86
   1  23  -3    2.27    2.84
  -1  23   3   -2.87    2.86
  -1  23   3    4.78    2.83
   1  23   3    5.00    3.02
   1  23   3    2.36    3.01
   1  23   3   -1.25    2.84
   1  23   3    1.48    3.04
  -1  23  -3   -2.80    2.19
  -1  23  -3    3.86    2.65
   2  23  -3   -5.77    2.44
   2  23  -3   -3.91    2.74
  -2  23   3    4.80    3.12
   2  23  -3   -5.53    2.85
  -2  23   3    5.84    2.50
   2  23   3    0.24    2.89
  -2  23  -3    1.58    2.23
  -2  23  -3   -2.93    2.41
   2  23   3    5.27    3.18
   2  23   3   -0.86    2.79
  -2  23  -3   -1.27    2.77
   3  23  -3   -0.06    2.71
   3  23  -3   -0.56    2.74
  -3  23   3    1.77    3.07
   3  23  -3   -0.78    3.06
  -3  23  -3   -1.06    2.32
   3  23   3   -3.48    3.13
   3  23   3   -1.52    2.77
   3  23   3    0.18    2.97
  -3  23  -3   -1.01    2.80
   3  23   3    3.78    2.93
   0   0   4  165.88    5.78
   0   0   4  160.78    5.98
   0   0  -4  160.30    5.73
   0   0   4  165.26    5.73
   0   0  -4  160.02    5.69
   0   0  -4  160.54    5.97
   1   0   4   57.17    2.22
   1   0  -4   56.45    2.32
   1   0  -4   55.92    2.43
  -1   0   4   55.79    2.45
   1   0   4   55.38    2.19
  -1   0   4   54.42    2.29
  -1   0  -4   55.82    2.26
   1   0  -4   55.80    2.12
  -1   0   4   55.08    2.13
  -2   0   4  363.99   12.80
   2   0  -4  364.47   13.09
  -2   0   4  380.34   13.20
   2   0   4  365.46   12.91
   2   0  -4  377.20   13.21
   2   0  -4  377.89   12.73
  -2   0   4  383.08   13.09
  -2   0  -4  363.21   13.03
   2   0   4  368.66   13.04
   3   0   4   76.46    3.39
   3   0  -4   76.00    3.44
  -3   0   4   78.64    3.09
  -3   0  -4   80.85    3.24
   3   0  -4   75.77    3.40
   3   0  -4   80.71    2.94
  -3   0  -4   77.40    3.35
  -3   0   4   80.62    3.46
  -3   0   4   80.43    3.40
   4   0  -4   44.29    1.79
   4   0  -4   41.01    2.33
  -4   0  -4   47.12    2.35
   4   0   4   38.01    2.34
  -4   0  -4   46.11    2.19
   4   0   4   39.82    2.17
  -4   0   4   41.26    1.95
  -4   0   4   41.83    2.31
  -4   0   4   42.88    2.52
  -5   0   4   63.50    3.25
  -5   0  -4   66.17    3.12
  -5   0   4   61.12    3.49
   5   0  -4   67.80    3.33
  -5   0   4   65.03    2.79
   5   0  -4   63.52    2.57
  -6   0   4   11.89    1.50
  -6   0   4   11.94    1.06
   6   0   4   13.25    1.70
   6   0  -4   10.46    0.86
  -6   0  -4   11.96    1.36
   6   0  -4   12.13    1.63
   7   0   4    0.30    0.79
   7   0  -4    0.56    0.52
  -7   0  -4    0.08    0.60
   7   0  -4    2.49    1.02
  -7   0   4    1.51    0.78
   8   0   4    3.88    1.31
  -8   0  -4   -0.14    0.75
   8   0  -4    2.55    1.17
   8   0  -4    3.12    0.67
  -8   0   4    2.66    1.00
   9   0  -4   11.10    2.05
  -9   0  -4    8.22    1.53
   9   0   4    8.38    1.95
   9   0  -4    9.06    0.93
  -9   0   4    8.23    1.53
  10   0  -4   11.31    0.91
  10   0   4   14.52    2.51
  10   0  -4    7.70    2.07
  10   0   4   11.15    1.22
 -10   0   4    8.23    1.66
 -10   0  -4    8.82    1.72
  11   0   4    1.80    1.95
  11   0   4    0.90    0.83
 -11   0   4    0.26    1.41
  11   0  -4    0.60    2.06
 -11   0  -4    0.44    1.21
  12   0   4   -0.57    0.91
 -12   0  -4    2.01    1.63
 -12   0   4    0.08    1.43
  12   0   4   -4.19    1.88
  12   0  -4    4.86    2.51
  13   0  -4    2.74    2.76
 -13   0   4   -1.15    1.65
 -13   0  -4   -0.04    1.73
  13   0   4    0.94    2.72
   0   1   4  404.00   14.16
   0   1  -4  419.44   14.28
   0  -1  -4  413.31   13.94
   0  -1   4  400.99   13.86
   0   1   4  408.85   14.08
   0  -1   4  406.24   13.94
   0  -1   4  398.71   14.24
   0   1  -4  399.43   14.00
  -1   1   4  416.14   14.21
   1  -1   4  404.26   14.10
  -1   1   4  393.99   13.98
  -1  -1  -4  406.54   13.95
   1  -1   4  415.77   14.24
   1  -1   4  403.72   13.84
  -1  -1  -4  393.25   13.87
  -1   1   4  408.63   14.16
   1   1  -4  403.64   13.99
   1   1  -4  398.77   14.30
  -1  -1   4  416.54   14.35
  -1  -1   4  407.50   13.97
  -1   1  -4  409.33   14.17
   1  -1  -4  389.85   14.17
   1  -1  -4  408.21   14.13
   1   1   4  410.27   13.83
   1   1   4  404.54   13.94
  -1  -1   4  403.99   13.87
   1  -1  -4  417.76   13.94
   2  -1   4  588.22   20.36
   2  -1   4  581.21   20.64
   2   1  -4  578.94   20.78
   2   1  -4  581.90   20.51
  -2   1   4  600.32   20.67
  -2  -1  -4  599.24   20.40
   2   1  -4  591.19   20.17
  -2   1   4  604.30   20.61
  -2   1   4  596.32   20.43
  -2  -1   4  595.82   20.20
   2  -1  -4  623.42   20.34
   2  -1  -4  594.02   20.57
  -2   1  -4  605.97   20.36
   2   1   4  593.33   20.45
   2   1   4  583.03   20.40
  -2   1  -4  608.51   20.70
   2  -1  -4  574.28   20.66
  -2  -1   4  589.67   20.50
   2   1   4  601.98   20.32
  -2  -1   4  602.09   20.79
  -3  -1  -4  132.24    4.94
   3  -1   4  124.06    5.15
  -3   1   4  125.59    4.97
  -3   1   4  127.78    5.11
   3  -1   4  124.63    4.87
   3   1  -4  131.03    4.49
   3   1  -4  126.26    5.03
   3   1  -4  125.91    5.21
  -3   1   4  129.55    4.87
   3  -1  -4  121.40    5.11
  -3  -1   4  124.00    4.60
   3   1   4  127.71    4.94
   3   1   4  130.23    4.69
   3  -1  -4  131.95    4.72
   3  -1  -4  126.12    5.02
   3   1   4  124.14    4.95
  -3  -1   4  126.71    5.00
  -3   1  -4  130.10    4.87
  -3  -1   4  130.13    5.20
  -3   1  -4  127.19    5.16
   4   1  -4   24.09    1.72
  -4   1   4   24.22    1.47
  -4   1   4   22.19    1.61
   4   1  -4   25.65    1.06
  -4  -1  -4   26.08    1.72
   4  -1   4   27.26    1.86
   4  -1   4   25.92    1.63
  -4  -1   4   25.15    1.25
   4   1   4   25.56    1.27
  -4   1  -4   28.45    1.81
   4  -1  -4   24.79    1.63
  -4  -1   4   24.61    1.78
  -4   1  -4   27.37    1.52
   4  -1  -4   24.37    1.33
   4   1   4   23.76    1.69
  -5   1   4   64.90    2.95
  -5   1   4   59.12    3.14
   5   1  -4   66.66    2.43
  -5  -1  -4   68.08    3.17
  -5   1   4   64.09    3.29
   5   1  -4   66.56    3.39
   5   1   4   59.93    3.37
  -5  -1   4   67.88    2.67
  -5  -1   4   64.29    3.24
  -5   1  -4   61.80    3.07
   5  -1  -4   68.22    2.79
  -5   1  -4   67.73    3.41
   5  -1  -4   65.59    3.22
   6   1  -4    6.82    1.31
  -6   1   4    7.98    1.25
  -6  -1  -4    6.22    1.10
   6   1  -4    8.27    0.56
  -6   1   4    8.83    1.10
   6  -1   4    7.00    1.23
   6   1   4    6.51    1.26
   6   1   4    7.40    0.77
  -6  -1   4    5.57    1.03
  -6   1  -4    8.22    1.19
   7  -1   4   12.10    1.79
   7   1  -4    6.92    1.44
  -7   1   4   11.79    1.64
   7   1  -4    9.88    0.66
  -7  -1  -4    8.79    1.37
   7  -1  -4    8.92    1.48
  -7   1  -4   13.84    1.64
   7   1   4   10.94    1.73
  -7  -1   4    9.94    1.50
   7  -1  -4   13.10    1.21
   7   1   4   11.83    0.99
   8  -1   4    9.77    1.74
   8   1  -4    3.61    1.42
  -8   1   4    7.05    1.35
   8   1  -4    7.66    0.58
  -8  -1  -4    8.32    1.40
   8  -1  -4    8.44    1.60
  -8  -1   4    4.47    1.16
  -8   1  -4    5.25    1.14
   8   1   4   11.09    2.04
   8  -1  -4    7.58    1.15
   8   1   4    7.84    0.91
  -9  -1  -4    2.33    0.94
  -9   1   4    1.12    0.84
   9  -1   4    1.53    1.34
   9   1  -4    1.81    1.38
   9   1   4    2.21    0.62
  -9  -1   4    0.63    0.92
   9   1   4    0.65    1.19
   9  -1  -4   -0.17    0.97
  -9   1  -4    1.93    0.93
   9  -1  -4    0.76    1.24
 -10  -1  -4    0.99    1.12
  10  -1   4    2.19    1.60
  10   1  -4    2.46    1.70
 -10   1   4   -0.09    1.06
 -10   1  -4    0.05    0.94
  10  -1  -4    2.30    1.04
 -10  -1   4   -0.25    1.07
  10   1   4    1.33    0.68
  10   1   4    0.50    1.57
  10  -1  -4   -1.07    1.56
  11   1  -4    0.54    1.99
  11  -1   4   -2.24    1.87
 -11  -1  -4   -0.25    1.19
  11  -1   4    2.25    0.96
 -11   1   4    0.82    1.34
  11   1   4    1.71    1.79
 -11  -1   4   -1.12    1.31
  11  -1  -4    1.09    2.00
  11   1   4    2.39    0.82
 -11   1  -4    0.70    1.29
  12  -1   4   -2.95    2.22
 -12   1   4   -0.52    1.51
 -12  -1  -4   -0.45    1.33
  12   1  -4   -0.58    2.34
  12  -1   4    2.15    1.08
  12  -1  -4   -1.17    2.34
 -12   1  -4    0.45    1.67
 -12  -1   4    0.64    1.80
  12   1   4   -2.25    1.97
  12   1   4   -0.07    0.85
  13  -1   4    2.39    2.84
 -13  -1  -4   -0.21    1.66
  13   1  -4   -1.86    3.01
 -13   1   4    3.36    2.03
  13  -1   4    2.61    1.43
 -13   1  -4    0.01    1.83
 -13  -1   4   -1.47    1.99
  13   1   4    1.04    2.39
  13  -1  -4   -1.10    2.71
   0   2   4  423.64   14.75
   0   2  -4  422.90   15.01
   0  -2   4  424.42   15.03
   0  -2   4  443.74   14.79
   0   2  -4  423.10   14.84
   0  -2  -4  434.91   14.70
   0  -2   4  418.61   14.41
   1   2  -4  125.09    4.55
  -1   2   4  124.16    4.63
   1  -2   4  121.50    4.73
   1   2  -4  130.02    4.98
  -1  -2  -4  127.44    4.48
   1  -2   4  121.83    4.31
   1   2  -4  122.52    4.44
   1  -2   4  122.18    4.76
  -1   2   4  116.83    4.60
  -1   2   4  122.40    4.82
   1   2   4  125.16    4.50
  -1   2  -4  126.24    4.75
  -1  -2   4  123.29    4.93
  -1   2  -4  117.77    4.78
   1  -2  -4  126.87    4.55
  -1  -2   4  124.23    4.42
   1  -2  -4  119.51    4.76
   2  -2   4    5.56    0.83
  -2   2   4    6.37    0.74
  -2   2   4    7.49    0.87
  -2  -2  -4    7.87    0.54
   2   2  -4    6.03    0.88
   2   2  -4    6.26    0.69
   2  -2   4    5.92    0.52
  -2   2   4    6.72    0.77
   2   2   4    5.23    0.50
  -2  -2   4    5.69    0.38
  -2   2  -4    5.74    0.48
   2   2   4    5.36    0.45
   2  -2  -4    7.89    1.12
   2  -2  -4    6.93    0.61
   2  -2  -4    6.67    0.62
  -2   2  -4    6.34    0.87
  -2  -2   4    5.60    0.53
   3   2  -4   85.62    3.69
  -3   2   4   87.81    3.85
  -3   2   4   89.86    3.58
   3  -2   4   87.49    3.94
  -3   2   4   86.82    3.68
   3   2  -4   92.48    4.03
   3  -2   4   85.19    3.55
   3   2   4   89.31    3.36
   3  -2  -4   87.95    3.92
   3   2   4   92.85    3.61
   3   2   4   88.89    3.67
  -3  -2   4   85.24    3.20
  -3   2  -4   91.93    3.99
   3  -2  -4   90.71    3.55
   3  -2  -4   95.73    4.00
  -3  -2   4   88.14    3.97
   3  -2  -4   87.57    3.60
  -3   2  -4   87.52    3.53
  -3  -2   4   90.34    3.68
   4   2  -4   35.94    2.27
  -4   2   4   40.33    2.21
   4  -2   4   36.65    2.03
  -4   2   4   36.19    1.92
   4  -2   4   40.27    2.63
  -4   2   4   32.98    1.92
   4  -2  -4   37.49    1.96
  -4  -2   4   35.08    1.49
  -4   2  -4   33.77    1.86
   4   2   4   37.43    1.62
  -4   2  -4   34.56    2.20
   5   2  -4   26.50    2.13
  -5   2   4   28.54    1.86
  -5  -2  -4   31.78    1.92
  -5   2   4   29.66    1.84
  -5   2   4   32.90    2.10
   5   2   4   30.95    2.21
  -5   2  -4   29.17    2.15
   5   2   4   30.49    1.46
   5  -2  -4   35.10    1.97
   5   2   4   27.55    2.07
  -5   2  -4   33.08    1.90
  -5  -2   4   29.38    1.92
   5  -2  -4   31.76    1.77
  -5  -2   4   29.54    1.27
  -6   2   4   30.98    2.01
  -6   2   4   37.06    2.39
   6   2  -4   36.03    2.55
  -6  -2  -4   32.32    2.13
  -6   2   4   29.09    2.14
   6   2   4   30.91    2.41
  -6   2  -4   32.44    2.08
   6  -2  -4   37.54    2.23
  -6   2  -4   31.54    2.39
   6   2   4   32.77    1.59
   6  -2  -4   31.62    1.93
  -6  -2   4   35.06    2.25
   7  -2   4   33.34    2.51
   7   2  -4   31.46    2.58
  -7   2   4   36.50    2.57
  -7  -2  -4   32.10    2.31
   7  -2  -4   33.54    2.32
  -7   2  -4   30.49    2.21
   7   2   4   32.98    1.65
   7  -2  -4   38.12    2.28
  -7  -2   4   31.26    2.31
   7   2   4   36.28    2.74
  -8   2   4   13.77    1.93
  -8  -2  -4   14.55    1.88
   8   2  -4   18.20    2.37
   8  -2   4   17.91    2.20
   8   2   4   12.92    2.09
  -8   2  -4   14.77    1.82
  -8  -2   4   12.25    1.72
   8  -2  -4   12.31    1.87
   8   2   4   15.68    1.08
  -9   2   4    1.91    1.09
  -9  -2  -4    2.22    1.08
   9   2  -4    1.92    1.47
   9  -2   4    2.88    1.43
   9   2   4    6.60    2.00
  -9  -2   4    5.51    1.32
   9   2   4    2.60    0.63
   9  -2  -4    2.74    1.28
  -9   2  -4    2.96    1.24
  10   2  -4    5.04    1.69
  10  -2   4    6.83    1.87
 -10   2   4    9.26    1.91
 -10  -2  -4    7.53    1.64
  10  -2  -4    3.99    1.75
  10   2   4    6.18    1.94
 -10  -2   4    3.62    1.48
 -10   2  -4    4.39    1.46
  10   2   4    6.40    0.90
 -11   2   4    0.67    1.32
 -11  -2  -4   -0.57    1.09
  11   2  -4    0.79    2.05
 -11   2  -4    0.68    1.24
  11  -2  -4   -0.48    1.86
  11   2   4    1.33    1.82
  11   2   4    0.48    0.73
 -11  -2   4    1.08    1.41
  12   2  -4   -0.26    2.44
 -12   2   4    3.03    1.62
  12  -2   4    3.52    1.23
 -12  -2  -4    1.65    1.45
  12  -2   4   -1.59    2.34
 -12  -2   4   -0.13    1.56
  12  -2  -4   -3.11    2.17
 -12   2  -4    3.65    1.72
  12   2   4    2.20    2.50
  13  -2   4    2.42    1.35
  13   2  -4    3.50    2.99
  13  -2   4    1.53    2.89
 -13   2   4    3.97    2.08
 -13  -2   4    4.14    2.21
 -13   2  -4    1.80    1.81
  13   2   4   -1.28    2.45
  13  -2  -4   -2.91    2.66
   0   3   4  140.33    5.33
   0  -3  -4  149.46    5.27
   0  -3  -4  142.49    5.08
   0   3  -4  137.99    5.42
   0  -3   4  141.04    5.58
   0  -3   4  146.70    5.37
   0   3  -4  146.25    5.57
  -1   3   4    1.67    0.55
  -1  -3  -4    1.42    0.29
   1   3  -4    1.55    0.28
  -1   3   4    1.40    0.39
   1  -3   4    2.41    0.57
   1  -3   4    1.65    0.49
   1   3  -4    1.77    0.59
   1   3  -4    1.49    0.37
   1  -3   4    1.89    0.24
  -1   3   4    1.46    0.38
  -1   3  -4    1.24    0.41
  -1   3  -4    2.22    0.22
  -1  -3   4    1.69    0.26
   1  -3  -4    2.30    0.59
   1  -3  -4    1.85    0.41
  -1  -3   4    1.44    0.35
   1   3   4    1.72    0.35
   1  -3  -4    1.37    0.40
  -1   3  -4    1.40    0.47
  -1  -3   4    1.81    0.61
   2  -3   4   12.95    0.80
   2  -3   4   13.57    1.53
  -2   3   4   12.42    0.98
  -2  -3  -4   13.00    0.76
  -2   3   4   12.63    0.89
  -2   3   4   11.25    1.04
   2  -3   4   12.33    0.99
   2   3  -4   13.84    0.89
   2   3  -4   14.18    1.25
  -2   3  -4   12.57    1.13
  -2   3  -4   12.35    0.74
  -2  -3   4   12.52    1.21
  -2  -3   4   13.65    0.83
   2  -3  -4   14.66    1.22
   2   3   4   12.16    0.76
   2  -3  -4   12.96    0.80
   2  -3  -4   13.32    1.05
   2   3   4   13.29    0.71
  -3   3   4   81.19    3.53
   3  -3   4   76.10    3.69
  -3   3   4   81.89    3.66
  -3   3   4   79.26    3.19
   3  -3   4   77.28    3.27
   3   3  -4   76.80    3.75
  -3  -3  -4   76.56    3.07
   3   3  -4   75.05    3.35
   3   3   4   74.47    3.36
  -3   3  -4   82.87    3.78
   3  -3  -4   75.60    3.61
   3  -3  -4   78.99    3.16
  -3  -3   4   80.68    2.84
  -3   3  -4   79.32    3.24
  -3  -3   4   82.55    3.36
   3  -3  -4   86.30    3.42
   3   3   4   83.21    3.24
  -3  -3   4   84.34    3.78
   3  -3  -4   78.28    3.68
   3   3   4   82.83    3.09
  -4   3   4   12.33    1.04
  -4   3   4   12.71    1.22
   4  -3   4   13.24    1.13
   4   3  -4   14.15    1.59
  -4   3   4   13.27    1.18
  -4  -3   4   11.75    0.59
   4  -3  -4   13.83    1.03
  -4   3  -4   11.80    1.50
   4   3   4   12.61    1.13
   4   3   4   12.49    0.77
   4  -3  -4   11.54    1.23
  -4   3  -4   13.66    1.05
   4   3   4   11.16    1.42
  -5   3   4   26.43    1.84
  -5   3   4   26.67    1.68
  -5   3   4   24.50    1.88
   5   3  -4   24.04    2.02
  -5   3  -4   27.06    1.71
   5   3   4   27.63    1.33
   5   3   4   23.17    2.01
   5  -3  -4   25.91    1.78
  -5   3  -4   27.16    2.11
   5  -3  -4   27.45    1.68
  -5  -3   4   27.98    1.82
   5   3   4   24.78    1.86
  -6   3   4   19.46    1.76
   6   3  -4   19.82    1.92
  -6  -3  -4   18.08    1.58
  -6   3   4   20.55    1.68
   6   3   4   19.85    1.12
  -6  -3   4   17.63    1.57
   6  -3  -4   20.74    1.62
   6   3   4   19.68    2.26
  -6   3  -4   19.80    2.22
  -6   3  -4   20.96    1.64
  -7   3   4    3.72    0.97
   7   3  -4    4.28    1.28
  -7   3   4    6.89    1.29
   7  -3   4    3.58    1.01
  -7  -3  -4    6.97    1.19
  -7   3  -4    3.65    1.00
  -7  -3   4    4.23    1.07
   7  -3  -4    5.82    1.14
   7   3   4    4.02    0.61
   7   3   4    3.97    1.21
  -7   3  -4    5.05    1.31
  -8   3   4    8.23    1.45
  -8  -3  -4    7.62    1.39
   8  -3   4    6.51    1.45
   8   3  -4    6.04    1.63
   8   3   4    7.42    0.82
  -8   3  -4    4.88    1.27
   8   3   4    8.64    1.80
  -8  -3   4    7.70    1.42
   8  -3  -4    6.83    1.37
   9  -3   4   10.52    1.90
  -9   3   4   11.12    1.91
  -9  -3  -4    8.39    1.58
   9   3  -4    8.73    2.13
  -9   3  -4   11.08    2.03
  -9  -3   4    6.67    1.48
   9  -3  -4    9.60    1.71
   9   3   4   12.79    2.34
 -10   3   4    3.99    1.39
  10  -3   4    3.67    1.65
  10   3  -4    3.19    1.82
 -10  -3  -4    1.20    1.13
 -10   3  -4    4.17    1.29
 -10  -3   4    2.38    1.16
  10  -3  -4    2.02    1.42
  10   3   4    4.93    2.00
 -11  -3  -4    0.14    1.18
  11  -3   4    4.92    2.08
 -11   3   4    2.39    1.64
  11   3  -4    3.66    2.05
  11   3   4    2.00    1.99
  11  -3  -4    1.36    1.90
 -11  -3   4    0.28    1.24
 -11   3  -4    1.19    1.30
 -12   3   4   -0.62    1.60
  12  -3   4   -0.57    2.40
  12   3  -4   -0.76    2.52
  12   3   4    3.77    2.40
 -12  -3   4    1.01    1.43
 -12   3  -4    3.04    1.55
  12  -3  -4    2.90    2.29
  13   3  -4    1.12    3.00
  13  -3   4   -3.10    2.62
 -13   3   4    2.86    1.92
 -13   3  -4   -0.92    1.86
 -13  -3   4    1.22    1.83
  13   3   4    1.05    2.80
   0   4  -4    3.70    0.25
   0  -4   4    4.08    0.81
   0  -4  -4    3.77    0.47
   0   4   4    4.44    0.42
   0   4   4    4.72    0.67
   0   4  -4    3.23    0.62
   0   4  -4    3.68    0.75
   0  -4  -4    5.24    0.75
  -1   4   4   12.61    0.99
   1   4  -4   12.68    0.92
   1  -4   4   12.84    1.07
   1   4  -4   11.05    0.66
   1   4  -4   12.95    1.39
   1  -4   4   12.29    0.66
  -1   4   4   12.33    0.86
  -1   4   4   10.55    1.17
   1  -4   4   11.06    1.06
   1  -4  -4   11.76    0.90
   1   4   4   11.75    0.56
   1  -4  -4    9.98    1.12
  -1  -4   4   12.17    0.81
  -1   4  -4   11.61    0.59
  -1   4  -4   11.60    1.09
   1  -4  -4   11.96    0.92
   1   4   4   11.69    0.84
  -1  -4   4   15.12    1.26
  -1   4  -4    9.79    0.91
   2  -4   4   17.95    1.03
  -2   4   4   17.19    1.28
   2   4  -4   19.22    1.53
   2  -4   4   16.43    1.20
   2   4  -4   16.43    1.04
   2   4  -4   19.88    1.13
   2  -4   4   19.83    1.51
  -2   4   4   19.39    1.01
  -2   4   4   18.33    1.38
   2   4   4   18.03    0.75
  -2  -4   4   17.15    1.01
  -2  -4   4   19.08    1.54
   2  -4  -4   17.27    1.22
   2  -4  -4   15.72    1.42
  -2   4  -4   18.43    1.45
  -2   4  -4   16.71    0.93
   2  -4  -4   15.59    1.25
   2   4   4   19.54    1.08
  -3   4   4  240.51    8.58
   3  -4   4  259.71    9.95
  -3   4   4  232.92    9.16
  -3   4   4  236.53    9.62
   3  -4   4  242.67    8.92
   3  -4   4  244.89    8.82
  -3  -4  -4  248.66    8.72
   3   4  -4  247.33    8.91
   3  -4  -4  234.69    9.25
  -3  -4   4  240.99    8.34
   3   4   4  242.37    8.65
   3  -4  -4  245.02    9.04
   3   4   4  241.85    9.85
  -3  -4   4  237.07    8.84
  -3   4  -4  247.11    8.77
   3  -4  -4  244.58    8.53
  -3   4  -4  242.86    9.47
  -4   4   4   41.35    1.88
  -4   4   4   40.10    2.38
   4  -4   4   40.64    2.21
   4   4  -4   36.58    2.51
  -4   4   4   42.33    2.44
   4   4   4   39.12    1.81
   4  -4  -4   41.05    1.86
  -4   4  -4   41.48    2.10
  -4  -4   4   43.01    2.23
   4   4   4   45.38    2.67
  -4  -4   4   41.53    1.47
  -4  -4   4   40.30    1.52
  -4   4  -4   42.62    2.62
   4   4   4   36.65    2.08
  -5   4   4   83.78    4.10
  -5   4   4   88.25    4.02
  -5   4   4   77.33    3.41
   5   4  -4   83.53    4.28
   5   4   4   80.06    4.28
   5  -4  -4   84.79    3.47
  -5   4  -4   83.94    3.76
   5   4   4   77.95    3.74
   5   4   4   81.30    3.25
  -5  -4   4   87.07    3.87
  -5   4  -4   82.89    4.29
  -6   4   4    6.35    1.05
   6   4  -4    7.60    1.49
  -6   4   4    9.26    1.39
  -6   4   4    5.20    1.13
  -6  -4   4    6.12    1.10
   6   4   4    6.40    1.36
   6   4   4    7.71    0.77
   6  -4  -4    6.68    1.06
  -6   4  -4    4.38    1.28
  -6   4  -4    5.41    1.03
   7   4  -4   20.55    2.48
   7  -4   4   24.81    2.06
  -7   4   4   22.33    1.96
  -7   4   4   23.51    2.06
  -7  -4   4   20.72    1.86
  -7   4  -4   22.13    1.85
   7   4   4   20.51    1.21
  -7   4  -4   20.30    2.42
   7  -4  -4   24.07    1.83
   7   4   4   18.36    2.43
  -8   4   4    5.43    1.37
   8  -4   4    6.19    1.42
   8   4  -4    7.10    1.85
  -8  -4   4    7.48    1.41
  -8   4  -4    5.68    1.24
   8   4   4    4.56    0.70
   8   4   4    6.02    1.67
  -9   4   4    2.09    1.06
   9   4  -4    3.17    1.52
   9  -4   4    4.16    1.47
  -9  -4   4    2.73    1.11
   9  -4  -4    3.62    1.33
   9   4   4    5.46    1.75
   9   4   4    2.55    0.67
  -9   4  -4    0.88    1.11
  10  -4   4    4.38    1.72
 -10   4   4    3.19    1.44
  10   4  -4    0.13    1.54
  10   4   4    3.80    0.76
 -10  -4   4    6.72    1.68
 -10   4  -4    5.19    1.58
  10   4   4    3.27    1.85
  10   4   4    2.49    1.65
  10  -4  -4    5.48    1.57
  11  -4   4    2.45    2.07
  11   4  -4    6.16    2.26
 -11   4   4    6.34    1.84
  11  -4  -4   -0.42    1.69
  11   4   4    3.82    2.14
 -11   4  -4    1.37    1.39
  11   4   4    2.86    0.85
 -11  -4   4    1.86    1.42
  12   4  -4   -0.67    2.66
  12  -4   4    2.14    2.72
 -12   4   4    1.60    1.68
  12  -4  -4   -2.08    2.14
 -12  -4   4   -1.69    1.47
  12   4   4   -0.36    2.37
 -12   4  -4   -0.27    1.47
  13   4  -4   -0.28    2.94
  13  -4   4    0.76    2.91
 -13   4   4    3.15    2.06
 -13  -4   4    0.82    1.81
  13   4   4    0.24    2.61
 -13   4  -4    0.86    1.80
  13  -4  -4    1.65    2.77
   0   5   4   25.44    1.52
   0   5   4   22.85    1.23
   0   5  -4   25.32    1.63
   0  -5   4   25.91    1.67
   0  -5  -4   23.24    1.25
   0  -5   4   25.44    1.51
   0   5  -4   22.76    1.54
   0  -5  -4   25.15    1.43
  -1  -5  -4   69.52    2.89
  -1   5   4   64.48    3.16
   1   5  -4   71.46    3.38
  -1  -5  -4   68.85    2.52
  -1   5   4   69.82    2.99
   1  -5   4   70.69    3.26
  -1   5   4   73.27    3.33
   1  -5   4   70.21    3.19
   1   5  -4   68.86    2.68
   1   5  -4   71.71    3.11
  -1  -5   4   68.00    3.30
  -1   5  -4   71.69    3.11
   1   5   4   67.55    3.02
  -1  -5   4   73.73    2.98
   1   5   4   67.20    2.65
  -1   5  -4   72.84    3.39
   1  -5  -4   73.67    3.15
   1  -5  -4   65.34    3.00
  -1   5  -4   70.51    2.65
  -2   5   4   18.94    0.99
  -2   5   4   16.59    1.43
   2   5  -4   16.02    1.06
   2  -5   4   18.70    1.29
  -2  -5  -4   18.43    1.05
   2   5  -4   20.02    1.22
   2  -5   4   19.04    1.13
  -2   5   4   19.09    1.36
  -2   5   4   19.10    1.42
   2   5  -4   17.53    1.56
   2  -5   4   17.70    1.55
  -2   5  -4   21.29    1.63
   2  -5  -4   16.38    1.36
   2   5   4   17.58    1.17
   2   5   4   17.82    0.87
   2  -5  -4   20.54    1.43
  -2   5  -4   19.70    1.25
   2  -5  -4   17.30    1.53
   2   5   4   19.31    1.48
  -2   5  -4   18.12    1.01
   3   5  -4   13.73    1.65
  -3  -5  -4   13.92    0.91
  -3   5   4   14.93    1.39
   3  -5   4   13.10    1.19
   3   5  -4   15.37    1.17
   3   5  -4   16.73    1.10
  -3   5   4   15.14    0.86
   3  -5   4   15.26    1.16
  -3   5   4   16.93    1.39
   3  -5  -4   16.79    1.96
  -3  -5   4   14.91    1.08
  -3   5  -4   15.80    1.04
  -3  -5   4   13.92    0.97
  -3   5  -4   13.75    1.64
   3   5   4   14.75    1.01
   3   5   4   13.49    1.62
   4  -5   4   97.15    4.16
  -4  -5  -4   95.56    3.69
  -4   5   4   96.40    4.49
  -4   5   4   91.72    3.57
   4   5  -4  105.72    4.85
  -4   5   4   98.70    4.49
   4  -5   4   94.35    4.01
  -4  -5   4   98.47    3.34
  -4   5  -4   93.57    4.02
  -4   5  -4  100.02    4.78
   4   5   4   96.08    3.81
   4   5   4   92.00    4.64
   4  -5  -4   96.64    3.54
  -4  -5   4   95.00    3.46
  -4  -5   4   93.49    4.07
  -5   5   4    5.31    0.70
   5  -5   4    3.49    0.93
  -5   5   4    4.56    1.09
  -5   5   4    5.24    1.09
   5   5  -4    3.13    1.04
   5   5   4    4.00    0.93
  -5   5  -4    3.10    1.07
   5   5   4    2.20    1.00
   5   5   4    6.57    0.72
   5  -5  -4    5.06    0.64
  -5   5  -4    3.99    0.79
  -5  -5   4    5.64    0.95
   6   5  -4   13.13    1.98
  -6   5   4    9.98    1.58
  -6   5   4   10.69    1.63
  -6  -5   4   10.33    1.41
  -6   5  -4   13.32    2.01
   6   5   4   11.11    0.86
   6   5   4    8.28    1.59
  -6   5  -4   13.18    1.46
   6  -5  -4    9.46    1.07
   7  -5   4    4.08    1.08
  -7   5   4    4.46    1.19
   7   5  -4    5.30    1.43
  -7   5   4    4.18    1.24
  -7   5  -4    3.96    1.02
  -7   5  -4    4.32    1.44
   7  -5  -4    3.52    0.94
   7   5   4    3.43    0.60
  -7  -5   4    4.46    0.99
   7   5   4    1.04    1.01
   8  -5   4    3.18    1.22
   8   5  -4    4.42    1.61
  -8   5  -4    3.09    1.29
  -8   5  -4    1.28    0.93
   8   5   4    4.17    0.69
   8  -5  -4    4.73    1.08
  -8  -5   4    3.70    1.13
   8   5   4    1.18    1.33
   9   5  -4    7.69    2.17
  -9   5   4    6.45    1.48
   9  -5   4    1.64    1.33
  -9  -5   4    5.59    1.38
  -9   5  -4    6.61    1.53
   9   5   4    5.39    1.86
   9   5   4    4.68    0.79
  10   5  -4   -1.17    1.54
 -10   5   4    0.29    1.14
  10  -5   4   -1.43    1.46
 -10   5  -4    0.32    1.31
  10   5   4   -1.10    1.69
  10   5   4   -0.65    0.70
  10  -5  -4    1.99    1.45
  10   5   4    0.52    1.55
 -10  -5   4    0.85    1.23
 -11   5   4    5.62    1.96
  11   5  -4    2.49    2.25
  11  -5   4    4.95    2.06
 -11   5  -4    2.62    1.40
  11  -5  -4    3.03    1.78
  11   5   4    1.88    0.78
 -11  -5   4    2.78    1.53
  11   5   4    1.11    2.04
 -12   5   4   -1.48    1.71
  12   5  -4    4.41    2.54
  12  -5   4    3.34    2.43
  12   5   4   -1.54    2.47
  12  -5  -4   -0.21    2.08
 -12  -5   4   -0.19    1.70
 -12   5  -4   -1.48    1.70
  13   5  -4    3.59    3.35
  13  -5   4    3.18    2.75
 -13   5   4    1.54    1.89
  13   5   4   -0.94    3.22
 -13   5  -4   -3.29    1.81
 -13  -5   4    2.03    1.98
   0   6  -4    3.54    0.72
   0  -6  -4    2.89    0.70
   0   6  -4    1.47    0.58
   0  -6   4    2.31    0.68
   0  -6   4    2.75    0.80
   0  -6  -4    2.18    0.50
   0   6   4    2.06    0.49
   0  -6   4    4.04    0.89
   0   6   4    2.51    0.69
   1  -6   4   84.87    3.78
   1   6  -4   83.10    3.69
  -1  -6  -4   85.88    3.11
   1  -6   4   95.80    4.36
  -1   6   4   87.74    3.92
  -1  -6  -4   87.67    3.53
  -1   6   4   84.56    3.88
  -1   6   4   81.12    3.56
   1   6  -4   82.98    3.22
   1   6  -4   84.41    3.97
   1   6   4   81.28    3.28
   1  -6  -4   79.00    3.59
  -1   6  -4   83.63    3.67
  -1   6  -4   83.75    3.98
   1   6   4   79.62    3.63
  -1   6  -4   83.71    3.25
  -1  -6   4   84.72    3.69
  -1  -6   4   84.50    3.91
   1   6   4   83.41    3.76
  -1  -6   4   85.50    3.71
   2   6  -4   12.65    1.55
  -2   6   4   14.51    0.86
   2  -6   4   12.94    1.04
   2   6  -4   13.25    0.97
  -2  -6  -4   15.06    0.99
   2   6  -4   12.42    1.07
  -2   6   4   14.56    1.34
  -2   6   4   13.46    1.22
  -2   6   4   17.03    1.48
   2   6   4   14.24    1.08
  -2   6  -4   14.42    0.93
  -2   6  -4   12.62    1.07
  -2  -6   4   12.45    1.15
   2   6   4   14.76    0.86
   2  -6  -4   16.14    1.37
  -2   6  -4   16.41    1.51
  -3   6   4   61.45    3.26
  -3   6   4   59.09    3.17
   3   6  -4   63.98    2.87
  -3   6   4   62.12    2.34
  -3   6   4   64.97    3.32
  -3  -6  -4   63.56    2.59
   3   6  -4   64.82    2.88
   3   6  -4   59.94    3.41
   3   6   4   58.69    2.77
  -3  -6   4   58.90    2.65
   3   6   4   62.99    2.45
   3   6   4   66.47    3.43
  -3   6  -4   64.22    3.50
  -3   6  -4   60.90    2.73
  -4   6   4   42.23    2.67
  -4  -6  -4   41.78    1.90
   4   6  -4   42.21    2.81
  -4   6   4   42.50    2.61
   4  -6   4   41.81    2.34
   4   6  -4   45.21    2.22
   4  -6   4   40.52    2.25
  -4   6   4   43.25    2.68
  -4  -6   4   40.73    1.80
  -4  -6   4   40.17    2.21
   4   6   4   43.28    2.10
  -4   6  -4   42.57    2.22
   4   6   4   49.84    2.93
  -4   6  -4   42.88    2.87
  -5   6   4   11.06    1.54
   5  -6   4   11.25    1.29
   5   6  -4    8.25    1.48
  -5   6   4    8.86    1.38
  -5  -6   4    8.17    1.13
  -5   6  -4   11.13    1.77
   5   6   4   10.31    1.05
   5   6   4   11.43    1.78
  -5   6  -4    8.30    1.12
   6   6  -4   20.62    2.48
  -6   6   4   24.64    2.06
  -6   6   4   23.94    2.18
   6  -6   4   19.01    1.82
   6   6   4   19.95    1.33
  -6   6  -4   22.76    2.70
   6   6   4   20.59    2.48
   6  -6  -4   21.46    1.16
  -6  -6   4   21.21    1.74
  -6   6  -4   22.72    1.78
   7  -6   4   11.35    1.55
   7   6  -4   14.03    2.22
  -7   6   4   11.65    1.79
  -7   6   4    9.86    1.62
   7   6   4   12.52    2.22
   7  -6  -4   12.24    1.08
  -7  -6   4    9.73    1.50
   7   6   4   11.56    1.15
  -7   6  -4   12.36    2.11
  -7   6  -4   11.70    1.64
   8   6  -4   32.98    3.09
   8  -6   4   34.02    2.48
  -8   6   4   35.68    2.82
   8  -6  -4   30.86    1.93
  -8  -6   4   30.36    2.48
   8   6   4   34.89    1.83
  -8   6  -4   31.20    2.47
  -9   6   4    4.74    1.53
   9  -6   4    3.22    1.40
   9   6  -4    3.45    1.74
   9  -6  -4    4.92    1.15
   9   6   4    3.24    0.83
  -9   6  -4    2.63    1.26
   9   6   4    1.62    1.64
  -9  -6   4    3.06    1.33
 -10   6   4    0.03    1.16
  10   6  -4   -1.90    1.87
  10  -6   4    1.60    1.62
  10  -6  -4    1.48    1.25
 -10   6  -4   -0.30    1.11
 -10  -6   4    0.72    1.17
  10   6   4    1.26    2.33
  10   6   4   -0.98    1.65
  10   6   4    0.63    0.79
  11   6  -4    0.30    2.06
  11  -6   4    2.10    1.86
 -11   6   4    2.84    1.44
 -11   6  -4    1.28    1.49
 -11  -6   4   -0.72    1.33
  11   6   4   -0.94    1.83
  12  -6   4    3.16    2.34
 -12   6   4    0.59    2.06
  12   6  -4    5.84    3.10
  12   6   4    3.91    2.32
 -12   6  -4   -1.69    1.60
  13   6  -4    2.34    3.07
  13  -6   4    0.47    3.11
 -13   6   4    0.64    1.96
 -13  -6   4    0.39    1.90
 -13   6  -4    2.29    1.85
  13   6   4   -1.27    2.94
   0   7  -4   90.48    4.23
   0  -7   4   91.60    4.19
   0   7  -4   91.41    4.20
   0  -7  -4   89.14    3.74
   0   7   4   93.36    4.19
   0   7   4   93.64    3.84
   0  -7   4   97.51    4.59
   0   7   4   93.47    3.98
   1   7  -4    4.06    0.55
  -1   7   4    4.47    0.99
  -1   7   4    4.27    0.97
  -1   7   4    6.17    0.91
   1  -7   4    3.75    0.99
  -1  -7  -4    5.21    0.56
   1   7  -4    5.24    0.97
  -1   7   4    4.25    0.68
   1   7   4    4.03    0.64
  -1  -7   4    3.69    0.88
  -1   7  -4    4.12    0.90
   1   7   4    3.28    0.82
   1   7   4    4.41    0.95
  -1   7  -4    4.01    0.59
  -1   7  -4    6.22    1.10
   2   7  -4   16.43    1.30
   2   7  -4   15.74    1.77
   2   7  -4   15.69    1.07
  -2   7   4   16.38    1.55
   2  -7   4   15.98    1.44
  -2   7   4   17.28    1.86
  -2   7   4   15.30    0.95
  -2   7   4   15.52    1.38
   2  -7   4   17.32    1.20
  -2  -7  -4   17.04    1.27
   2   7   4   14.76    1.44
   2   7   4   16.79    1.33
   2  -7  -4   16.92    1.61
  -2   7  -4   18.39    1.71
  -2  -7   4   18.22    1.56
  -2   7  -4   15.26    1.09
  -2   7  -4   15.08    1.22
   2   7   4   14.29    1.01
  -3   7   4   78.59    3.85
  -3   7   4   67.23    3.74
   3   7  -4   76.11    3.28
   3   7  -4   70.32    3.33
  -3   7   4   74.83    3.70
  -3  -7  -4   76.05    3.08
   3  -7   4   66.96    3.31
   3  -7   4   71.48    3.63
   3   7  -4   86.84    4.16
  -3   7   4   72.59    2.66
  -3   7   4   72.95    2.65
  -3  -7   4   75.18    3.22
  -3   7  -4   72.80    4.00
   3   7   4   75.61    2.96
   3   7   4   71.09    3.31
   3   7   4   71.75    3.85
  -3   7  -4   79.24    3.26
   4  -7   4    8.94    1.16
   4   7  -4    6.70    0.95
  -4   7   4    5.19    1.10
  -4   7   4    5.16    1.11
  -4   7   4    5.51    1.21
   4   7  -4    3.74    1.14
  -4  -7  -4    5.62    0.71
  -4  -7   4    6.30    0.76
   4   7   4    5.63    1.12
   4   7   4    4.87    0.86
  -4   7  -4    5.80    0.90
   4   7   4    5.59    0.66
  -4   7  -4    6.05    1.38
  -5   7   4    5.41    1.40
   5  -7   4    6.58    1.16
  -5   7   4    7.27    1.28
  -5  -7  -4    7.86    0.85
   5   7  -4    8.54    1.67
   5   7  -4    7.25    1.00
   5   7   4    5.95    0.86
  -5   7  -4    6.85    1.48
   5   7   4    8.79    1.60
  -5  -7   4    7.99    1.13
  -5   7  -4    7.62    1.11
  -6   7   4   11.73    1.67
   6   7  -4   10.65    1.81
  -6   7   4    9.22    1.63
   6  -7   4   11.79    1.51
  -6  -7   4    8.77    1.30
  -6   7  -4   11.55    1.44
  -6   7  -4    7.74    1.68
   6   7   4    7.34    1.64
   6   7   4   10.60    1.16
   7   7  -4   24.44    2.96
   7  -7   4   24.19    2.17
  -7   7   4   24.98    2.33
  -7   7   4   22.69    2.56
   7   7   4   21.10    2.80
  -7  -7   4   23.83    2.03
  -7   7  -4   31.48    2.86
  -7   7  -4   28.14    2.11
   7   7   4   22.67    2.40
  -8   7   4   12.07    2.01
   8  -7   4   13.59    1.80
   8   7  -4   14.43    2.55
  -8   7  -4    9.86    1.58
  -8   7  -4   14.52    2.32
   8  -7  -4   11.61    0.86
   8   7   4   14.02    2.49
   8   7   4   14.45    1.24
   9  -7   4   11.82    1.83
   9   7  -4   13.21    2.51
  -9   7   4   14.68    2.22
   9   7   4   13.82    1.30
  -9  -7   4    8.21    1.69
  -9   7  -4   13.27    1.91
   9   7   4   12.41    2.46
  -9   7  -4   12.44    2.50
   9  -7  -4   13.14    1.15
  10  -7   4   -0.84    1.43
 -10   7   4   -0.06    1.24
  10   7  -4   -0.18    1.82
  10   7   4    0.52    0.76
 -10   7  -4   -0.28    1.20
  10   7   4   -0.85    1.81
 -10  -7   4    1.70    1.32
  10  -7  -4    0.73    0.91
  11  -7   4   -0.72    1.92
  11   7  -4   -1.38    1.87
 -11   7   4    0.35    1.39
 -11  -7   4   -1.20    1.32
  11   7   4   -0.67    2.09
 -11   7  -4    2.00    1.59
 -12   7   4   -3.98    1.70
  12   7  -4    0.19    2.80
  12  -7   4   -0.19    2.33
 -12  -7   4   -1.02    1.64
  12   7   4   -1.47    2.46
 -12   7  -4    2.69    2.06
   0   8  -4   15.64    1.50
   0   8   4   13.41    1.22
   0   8  -4   13.21    1.58
   0  -8  -4   15.04    1.23
   0   8  -4   15.41    1.09
   0   8   4   15.78    1.26
   0   8   4   15.11    1.42
   1   8  -4   50.55    2.87
   1   8  -4   49.12    2.73
  -1   8   4   52.15    2.86
  -1  -8  -4   49.61    2.09
  -1   8   4   46.61    2.30
  -1   8   4   44.12    2.50
  -1   8   4   47.76    2.80
   1  -8   4   48.73    2.71
   1   8   4   46.63    2.69
   1   8   4   46.34    2.68
  -1   8  -4   43.89    2.21
   1  -8  -4   41.83    2.50
   1   8   4   46.67    2.30
  -1  -8   4   50.77    3.05
  -1   8  -4   50.45    2.93
  -1   8  -4   45.34    2.57
   2   8  -4   66.53    3.37
   2  -8   4   68.95    3.34
  -2   8   4   65.01    3.64
  -2   8   4   67.14    3.46
   2   8  -4   67.50    2.98
   2   8  -4   72.41    3.81
  -2   8   4   69.68    3.70
  -2   8   4   72.31    2.86
  -2   8  -4   65.86    3.79
   2   8   4   69.49    3.37
  -2   8  -4   70.56    3.21
   2   8   4   71.81    3.65
  -2   8  -4   71.94    3.06
   2   8   4   69.54    2.99
  -2  -8   4   67.88    3.30
   3  -8   4   32.77    2.04
  -3   8   4   25.19    2.15
   3   8  -4   27.61    1.86
   3  -8   4   28.86    1.96
  -3   8   4   30.73    1.14
  -3   8   4   30.71    2.24
  -3   8   4   29.03    2.13
   3   8  -4   31.92    2.42
  -3   8  -4   34.98    1.80
   3   8   4   26.77    1.53
   3   8   4   24.13    1.99
  -3   8  -4   29.64    2.39
   3   8   4   27.85    2.21
  -4   8   4    9.69    1.55
   4  -8   4   11.84    1.43
   4   8  -4   10.06    1.22
   4   8  -4   13.29    1.83
  -4   8   4   10.69    1.62
  -4   8   4    9.18    1.51
  -4   8  -4   11.43    1.79
   4   8   4   12.95    1.82
  -4   8  -4   10.38    1.25
   4   8   4   10.67    0.90
  -4  -8   4   11.70    1.14
  -5   8   4    2.42    1.07
   5  -8   4    1.92    0.95
  -5   8   4    4.06    1.13
   5   8  -4    2.71    1.24
  -5   8   4    1.43    0.93
   5   8  -4    2.55    0.74
  -5  -8   4    3.39    0.43
  -5   8  -4    4.11    1.29
   5   8   4    3.25    1.22
   5   8   4    2.63    0.75
  -5   8  -4    3.01    0.74
   5   8   4    3.75    0.64
   6   8  -4   22.28    2.84
  -6   8   4   26.74    2.90
   6   8  -4   22.54    1.71
   6  -8   4   21.79    1.94
  -6   8   4   21.61    2.06
   6   8   4   29.05    2.71
  -6   8  -4   25.65    1.88
  -6   8  -4   17.30    2.42
   6   8   4   23.13    1.67
  -7   8   4    8.35    1.67
   7   8  -4    7.93    1.92
  -7   8   4    8.72    1.86
   7  -8   4    7.76    1.23
   7  -8   4    9.07    1.57
  -7   8  -4    3.48    1.20
   7   8   4    6.67    1.83
   7   8   4    6.12    1.08
  -7   8  -4    6.95    1.77
  -8   8   4    6.38    1.60
   8   8  -4    3.76    1.76
  -8   8  -4    5.18    1.31
  -8  -8   4    6.27    1.43
   8   8   4    4.92    1.01
  -8   8  -4    6.35    1.87
   8   8   4    4.37    1.72
   9  -8   4    1.27    1.31
  -9   8   4    0.46    1.15
   9   8  -4    2.49    1.75
  -9   8  -4   -1.97    1.10
   9   8   4   -0.81    0.82
  -9   8  -4   -0.89    1.37
  -9  -8   4    0.53    1.11
   9   8   4   -0.31    1.57
  10   8  -4    2.81    2.00
 -10   8   4    4.13    1.60
  10  -8   4   -0.81    1.52
  10   8   4    0.90    1.83
 -10   8  -4   -0.17    1.38
  11   8  -4   -0.82    2.38
 -11   8   4    2.36    1.80
  11  -8   4   -0.23    1.86
  11   8   4    3.45    2.59
 -11   8  -4    2.15    1.56
 -12   8   4    1.35    1.81
  12   8  -4   -1.17    3.31
 -12   8  -4    0.31    1.77
  12   8   4   -0.56    2.97
   0   9   4    1.92    0.85
   0   9   4    1.85    0.73
   0  -9  -4    2.31    0.74
   0   9  -4    2.06    0.59
   0   9   4    1.57    0.71
   0   9  -4    0.99    0.83
   0   9  -4    2.21    0.81
   0   9   4    1.75    0.65
   1   9  -4   88.38    4.37
  -1   9   4   89.08    4.37
  -1   9   4   89.51    3.76
   1   9  -4   83.59    4.18
  -1   9   4   83.47    4.29
  -1   9   4   88.63    4.07
  -1  -9  -4   85.13    3.49
  -1   9  -4   83.22    3.67
  -1   9  -4   88.98    4.49
  -1   9  -4   95.34    4.14
   1  -9  -4   82.51    4.00
   1   9   4   82.87    3.78
   1   9   4   86.82    4.15
   1   9   4   88.32    4.22
  -2   9   4   93.25    3.75
   2   9  -4   96.33    4.43
  -2   9   4   91.87    4.43
  -2   9   4   92.40    4.71
   2   9  -4  101.89    4.89
   2   9  -4   91.37    3.88
   2  -9   4   93.30    4.25
  -2   9   4   94.49    4.70
   2   9   4   91.16    4.35
   2   9   4  100.50    4.68
   2   9   4   89.90    3.95
  -2   9  -4   93.42    4.12
  -2   9  -4   96.90    4.00
  -2  -9   4   92.32    4.53
  -2   9  -4   98.26    4.90
  -3   9   4   36.13    2.54
   3   9  -4   35.56    2.65
  -3   9   4   34.16    1.32
  -3   9   4   34.82    2.59
   3   9  -4   34.29    2.17
  -3   9   4   34.82    2.40
   3  -9   4   32.29    2.18
  -3   9   4   33.70    1.31
   3  -9   4   33.51    2.15
   3   9   4   35.59    2.56
   3   9   4   34.15    1.86
   3   9   4   29.56    2.07
  -3  -9   4   30.02    2.13
  -3   9  -4   31.17    2.63
  -3   9  -4   36.44    2.00
  -3   9  -4   33.14    1.90
  -4   9   4    0.33    0.93
  -4   9   4    0.65    0.93
   4   9  -4    1.24    0.61
   4   9  -4    0.24    0.92
  -4   9   4    0.30    0.78
   4  -9   4   -0.42    0.93
   4   9   4    0.03    0.51
  -4   9  -4    0.58    0.80
  -4   9  -4    0.20    0.56
   4   9   4    0.89    0.89
   4   9   4    0.84    0.64
  -4  -9   4   -1.16    0.73
  -5   9   4    4.94    1.37
  -5   9   4    5.51    1.52
   5   9  -4    3.42    0.88
   5   9  -4    4.71    1.43
   5  -9   4    4.38    1.20
  -5   9   4    5.05    1.29
  -5   9  -4    3.43    1.18
  -5   9  -4    3.40    0.83
   5   9   4    3.58    1.39
   5   9   4    4.74    1.09
  -5  -9   4    3.69    0.62
   6   9  -4   25.36    1.86
   6   9  -4   23.61    2.88
  -6   9   4   28.71    2.45
  -6   9   4   23.93    2.77
   6  -9   4   24.11    2.13
  -6   9   4   28.19    3.01
  -6   9  -4   22.77    1.98
   6   9   4   22.85    2.96
  -6   9  -4   25.89    3.08
   6   9   4   27.21    1.59
   7   9  -4    6.80    1.21
   7  -9   4    5.71    1.43
   7   9  -4    7.85    1.94
   7  -9   4    4.81    1.11
  -7   9   4    5.01    1.56
   7   9   4    8.27    1.12
  -7   9  -4    3.08    1.45
   7   9   4    6.36    1.10
  -7   9  -4    5.67    1.22
   7   9   4    9.03    1.88
   8   9  -4    1.83    1.52
   8  -9   4    0.41    1.02
   8   9  -4    0.12    0.80
  -8   9   4    2.13    1.30
   8  -9   4   -0.05    1.53
   8   9   4    0.60    0.93
  -8   9  -4   -0.18    0.93
   8   9   4   -1.28    1.25
  -8   9  -4    0.06    1.36
   9   9  -4    4.47    1.26
  -9   9   4    4.36    1.67
   9   9  -4    6.82    2.08
  -9   9  -4    4.14    1.49
   9   9   4    3.51    1.03
   9   9   4    3.85    1.96
  -9   9  -4    2.45    1.82
  10  -9   4    1.19    2.25
 -10   9   4    1.15    1.48
  10   9  -4    2.58    1.98
 -10   9  -4    2.30    1.46
  10   9   4   -0.40    1.75
  11  -9   4   -2.42    1.72
  11   9  -4   -0.97    2.26
 -11   9   4    3.42    1.77
 -11   9  -4    1.85    1.87
  11   9   4    1.36    2.39
  12   9  -4    5.52    2.93
 -12   9   4    2.75    2.27
  12   9   4    4.66    2.80
 -12   9  -4    2.36    2.05
   0 -10  -4    1.01    0.84
   0  10   4    0.30    0.75
   0  10  -4    0.00    0.52
   0  10   4    0.11    0.66
   0  10  -4    0.54    0.78
   0  10   4    1.04    0.74
   0  10   4    2.80    0.95
   0  10  -4    1.60    0.78
  -1  10   4    5.20    0.92
  -1  10   4    4.95    1.18
  -1  10   4    3.29    1.01
  -1 -10  -4    4.05    0.71
  -1  10   4    2.71    1.03
   1  10  -4    1.64    0.90
   1  10  -4    4.23    1.23
  -1  10  -4    2.56    0.94
  -1  10  -4    3.85    0.83
   1  10   4    3.33    0.87
  -1  10  -4    2.76    1.16
   1  10   4    5.43    1.12
   1  10   4    5.38    0.95
   2  10  -4   18.89    1.81
  -2 -10  -4   19.82    1.18
  -2  10   4   18.95    1.79
   2  10  -4   22.17    2.10
  -2  10   4   20.33    1.32
  -2  10   4   24.59    2.13
   2 -10   4   20.66    2.00
  -2  10   4   21.81    2.32
   2  10   4   19.61    1.86
   2  10   4   19.69    1.55
  -2  10  -4   19.71    1.63
  -2  10  -4   20.12    2.44
   2  10   4   19.82    1.75
  -2  10  -4   19.92    1.49
  -3  10   4   49.09    3.09
  -3  10   4   44.15    1.79
  -3  10   4   45.09    3.19
   3 -10   4   44.60    2.73
   3  10  -4   45.85    2.76
  -3  10   4   52.55    3.21
  -3  10   4   44.88    1.82
   3  10  -4   50.79    3.34
   3  10   4   53.47    3.34
  -3 -10   4   48.21    2.96
  -3  10  -4   47.34    2.45
   3  10   4   47.23    2.79
  -3  10  -4   45.53    3.26
   3  10   4   46.10    2.44
  -4  10   4   36.20    3.01
   4  10  -4   45.96    3.36
  -4  10   4   41.62    2.99
   4  10  -4   44.99    2.67
   4 -10   4   43.55    2.61
  -4  10   4   46.78    3.11
  -4  10  -4   45.86    2.54
   4  10   4   44.73    3.26
   4  10   4   41.47    2.64
   4  10   4   45.82    2.35
  -4 -10   4   42.21    2.47
  -4  10  -4   48.02    3.43
  -5  10   4   27.92    2.52
   5 -10   4   26.23    2.08
  -5  10   4   26.69    2.98
  -5  10   4   26.63    2.41
   5  10  -4   28.38    3.19
   5  10  -4   24.36    2.00
  -5  10  -4   27.61    3.18
   5  10   4   22.82    1.66
  -5  10  -4   28.99    2.04
  -5 -10   4   25.37    1.54
   5  10   4   28.88    2.71
   5  10   4   25.46    1.93
   6  10  -4   19.76    2.86
  -6  10   4   18.13    2.45
   6 -10   4   18.90    2.02
  -6  10   4   20.64    2.48
  -6  10   4   16.24    2.48
   6  10  -4   13.88    1.69
  -6  10  -4   16.38    1.91
  -6  10  -4   15.61    2.59
   6  10   4   14.86    2.43
   6  10   4   16.92    1.82
   6  10   4   17.21    1.38
   7 -10   4   -0.45    0.83
   7 -10   4    1.66    1.49
  -7  10   4    0.15    0.96
  -7  10   4    3.00    1.65
   7  10  -4   -0.24    1.43
   7  10  -4    2.28    0.80
  -7  10  -4   -0.07    1.28
   7  10   4    1.46    1.40
   7  10   4    0.90    0.73
  -7  10  -4    0.52    1.02
   8  10  -4    1.86    1.67
   8 -10   4    2.09    1.54
   8 -10   4    0.67    1.00
  -8  10   4   -1.14    1.03
   8  10  -4    0.84    0.97
  -8  10  -4    1.80    1.71
   8  10   4    2.49    1.70
  -8  10  -4   -1.09    0.92
   8  10   4   -0.46    0.68
   8  10   4    0.62    0.98
   9 -10   4    4.60    1.33
   9  10  -4    5.61    2.29
   9  10  -4    6.67    1.41
  -9  10   4    4.54    1.68
   9  10   4    8.32    1.20
   9  10   4    7.07    2.13
  -9  10  -4   12.27    2.71
   9  10   4    8.02    1.33
  -9  10  -4    6.07    1.48
 -10  10   4    2.55    1.67
  10  10  -4    4.72    2.48
  10  10  -4    4.25    1.43
  10 -10   4    1.40    1.36
 -10  10  -4    1.53    2.22
  10  10   4    0.02    2.08
  10  10   4    4.66    1.25
 -10  10  -4    2.33    1.38
 -11  10   4   -1.10    1.87
  11  10  -4   -2.84    2.19
  11  10  -4    2.10    1.40
  11  10   4   -3.31    2.22
 -11  10  -4    1.44    1.91
  11  10   4    0.30    1.23
  12  10  -4    0.05    1.77
 -12  10   4   -3.18    1.90
  12  10  -4   -1.97    3.18
  12  10   4   -1.23    1.62
  12  10   4   -1.02    2.89
   0  11   4   36.87    2.68
   0  11  -4   37.98    2.74
   0  11  -4   37.86    2.19
   0  11  -4   30.61    2.49
   0  11   4   35.79    2.61
   0  11   4   35.34    2.27
   1  11  -4   18.09    2.20
  -1  11   4   20.96    2.25
  -1  11   4   24.35    1.65
   1  11  -4   23.50    2.05
  -1  11   4   19.98    2.43
  -1 -11  -4   22.09    1.54
  -1  11   4   20.71    1.95
  -1  11  -4   18.91    1.58
  -1  11  -4   18.30    2.00
   1  11   4   19.55    1.72
  -1  11  -4   16.92    2.27
   1  11   4   22.51    1.97
   1  11   4   19.61    1.90
  -2  11   4   10.98    1.14
   2  11  -4    9.58    1.80
  -2  11   4   13.09    1.78
  -2 -11  -4   10.63    0.99
   2  11  -4   13.09    1.72
  -2  11   4   12.54    1.83
  -2  11   4   10.60    1.74
  -2  11  -4    9.90    1.30
  -2  11  -4    6.77    1.58
   2  11   4   13.90    1.90
   2  11   4   11.19    1.41
   2  11   4    9.50    1.56
   3  11  -4    8.07    1.40
  -3  11   4    8.84    1.78
  -3  11   4    6.88    0.63
  -3  11   4    8.16    0.67
   3  11  -4    9.54    1.77
   3 -11   4   10.29    1.58
  -3  11   4    5.66    1.49
  -3  11   4    9.65    1.63
  -3  11  -4    6.84    1.08
  -3  11  -4    6.53    1.55
   3  11   4    8.49    1.53
   3  11   4    6.17    1.09
  -3  11  -4    8.42    1.18
   3  11   4    9.33    1.75
   4 -11   4    9.80    1.50
   4  11  -4   13.63    2.21
  -4  11   4   12.33    1.93
   4  11  -4   11.98    1.64
  -4  11   4    8.66    1.71
  -4  11   4    7.80    1.80
  -4 -11   4   12.76    1.54
   4  11   4   14.36    2.22
   4  11   4   12.40    1.67
  -4  11  -4    9.04    1.85
  -4  11  -4   10.65    1.35
  -5  11   4   22.55    2.58
   5  11  -4   28.35    3.11
   5 -11   4   26.57    2.05
   5  11  -4   20.01    1.88
  -5  11   4   26.31    2.52
  -5  11   4   22.20    2.81
  -5  11  -4   21.30    1.92
   5  11   4   22.25    2.88
  -5 -11   4   28.35    2.74
  -5  11  -4   21.69    2.82
   5  11   4   23.63    1.77
   5  11   4   23.35    2.00
  -6  11   4    2.44    1.54
   6  11  -4   -0.06    0.92
  -6  11   4    2.19    1.19
  -6  11   4    0.61    1.23
   6  11  -4   -0.04    0.89
   6  11   4    1.50    1.04
  -6 -11   4    2.87    0.45
  -6  11  -4    2.41    0.99
   6  11   4    2.56    1.45
   6  11   4    2.17    0.83
  -6  11  -4    0.45    1.42
   7 -11   4    1.93    0.92
  -7  11   4    1.96    1.43
   7 -11   4    2.43    1.21
  -7  11   4    0.73    1.30
   7  11  -4    3.06    1.15
   7  11  -4    2.90    1.57
   7  11   4    2.54    1.61
  -7  11  -4    2.09    1.17
   7  11   4    2.85    0.92
   7  11   4   -0.68    1.07
  -7  11  -4    0.14    1.36
   8 -11   4    1.64    0.94
   8  11  -4   -1.35    1.50
   8  11  -4    2.02    1.01
   8 -11   4    1.93    1.27
  -8  11   4   -0.40    1.23
  -8  11  -4    3.14    1.72
   8  11   4    3.41    0.96
   8  11   4    1.02    1.75
   8  11   4    0.87    1.17
   9 -11   4    1.04    0.91
   9  11  -4    3.05    1.19
   9  11  -4    4.08    1.95
  -9  11   4    1.96    1.49
  -9  11  -4    2.85    1.83
  -9  11  -4    3.11    1.61
   9  11   4    3.24    1.10
   9  11   4    0.44    1.85
   9  11   4    0.12    1.07
 -10  11   4    3.25    1.89
  10  11  -4    3.42    1.49
  10  11  -4    0.95    2.29
  10  11   4    0.69    1.21
 -10  11  -4    2.81    2.10
 -10  11  -4    1.90    1.57
  10  11   4    0.71    1.98
 -11  11   4   -0.97    1.85
  11  11  -4   -4.97    2.92
  11  11  -4    0.08    1.64
  11  11   4   -2.43    2.29
  11  11   4   -1.78    1.39
 -11  11  -4   -1.86    1.90
   0  12  -4   10.42    1.39
   0  12  -4   12.27    1.90
   0  12   4    9.53    1.65
   0  12   4   11.50    1.68
   0  12   4   12.22    1.58
   0  12   4   10.98    1.78
   0  12  -4    9.05    1.59
  -1  12   4    6.90    1.13
  -1  12   4    4.78    1.25
  -1  12   4    3.82    1.26
   1  12  -4    6.18    1.52
   1  12  -4    3.94    1.26
  -1  12   4    4.25    1.42
   1  12   4    7.84    1.50
  -1  12  -4    9.57    1.51
   1  12   4    6.64    1.27
  -1  12  -4    7.72    1.22
   1  12   4    5.88    1.52
  -1  12  -4    5.54    1.39
   2  12  -4   36.02    2.97
  -2  12   4   38.84    2.84
  -2  12   4   35.31    2.01
   2  12  -4   31.71    2.60
  -2  12   4   43.71    3.06
  -2  12   4   36.24    2.96
   2  12   4   32.06    2.62
  -2  12  -4   36.81    2.40
   2  12   4   31.02    2.62
  -2  12  -4   39.35    3.06
  -2  12  -4   38.24    2.37
  -3  12   4    0.31    0.96
  -3  12   4   -0.37    0.90
  -3  12   4   -0.32    0.46
   3  12  -4    1.84    0.93
  -3  12   4    0.68    0.97
   3  12  -4    1.01    1.16
   3  12   4    0.75    0.81
   3  12   4    1.03    0.87
  -3  12  -4    0.75    0.97
  -3  12  -4    0.87    0.79
  -3  12  -4    0.66    0.77
   3  12   4   -0.01    0.98
   4 -12   4   10.18    1.67
  -4  12   4   15.97    2.18
   4  12  -4   14.28    1.92
  -4  12   4   16.55    2.23
  -4  12   4   12.08    2.17
   4  12  -4   14.93    2.37
  -4  12  -4   16.10    2.37
  -4  12  -4   13.41    1.62
   4  12   4   11.96    1.58
   4  12   4   15.42    1.97
   4  12   4   10.91    1.96
   5 -12   4   14.61    1.68
  -5  12   4   13.55    2.12
   5  12  -4   12.56    2.61
   5  12  -4   18.98    2.21
  -5  12   4   15.86    2.50
  -5  12   4   14.13    2.43
   5  12   4   14.80    1.67
  -5 -12   4   20.95    1.78
   5  12   4   15.76    2.48
  -5  12  -4   19.18    2.03
   5  12   4   18.76    2.14
   6  12  -4   12.42    2.46
  -6  12   4    9.86    1.84
   6  12  -4   13.03    1.79
  -6  12   4   11.50    2.43
  -6  12   4    8.44    2.06
   6 -12   4   11.00    1.43
  -6  12  -4    9.99    1.65
  -6 -12   4   10.70    0.95
   6  12   4    8.63    1.72
   6  12   4    9.88    2.17
   6  12   4   10.88    1.45
  -6  12  -4   11.41    2.37
   7 -12   4    0.11    0.99
  -7  12   4   -0.61    1.51
   7 -12   4    0.83    0.77
  -7  12   4    0.72    1.14
   7  12  -4   -0.02    1.12
   7  12  -4   -0.81    1.42
  -7  12   4   -0.83    1.29
  -7  12  -4    0.80    1.14
  -7  12  -4   -1.65    1.35
   7  12   4    1.27    0.90
   7  12   4    2.18    1.47
   7  12   4    1.87    1.18
  -8  12   4    3.77    1.52
   8  12  -4    0.35    1.63
   8  12  -4    3.43    1.24
   8  12   4    2.87    1.95
   8  12   4    1.06    1.08
  -8  12  -4    0.62    1.57
  -8  12  -4    1.42    1.18
  -9  12   4    2.92    1.72
   9  12  -4   -1.10    1.96
   9  12  -4    0.33    1.20
   9  12   4    0.05    1.93
  -9  12  -4    0.76    1.43
   9  12   4    1.74    1.12
   9  12   4    1.14    1.17
  -9  12  -4    2.71    1.94
 -10  12   4   -1.37    1.61
  10  12  -4    1.83    2.35
  10  12  -4    1.69    1.42
  10  12   4   -2.63    2.01
 -10  12  -4   -1.50    2.14
 -10  12  -4    1.26    1.60
  10  12   4   -1.68    1.33
 -11  12   4   -1.30    1.95
  11  12  -4    2.28    1.56
  11  12  -4    0.41    2.97
  11  12   4    2.39    2.51
 -11  12  -4   -1.30    2.00
  11  12   4    0.39    1.58
   0  13   4    0.35    0.93
   0  13  -4    2.65    1.16
   0  13   4   -0.48    0.83
   0  13  -4    2.09    1.22
   0  13   4    0.04    1.01
   0  13   4    0.25    0.90
   0  13  -4   -0.18    0.80
   1  13  -4   27.32    2.99
  -1  13   4   28.05    2.52
  -1  13   4   23.87    2.64
   1  13  -4   21.51    2.66
  -1  13   4   26.11    3.01
  -1  13  -4   27.79    3.11
   1  13   4   25.48    2.81
   1  13   4   27.20    2.26
  -1  13  -4   26.96    2.15
  -1  13  -4   32.62    2.42
   1  13   4   27.41    2.34
  -2  13   4   15.37    1.47
   2  13  -4   18.84    2.28
   2  13  -4   13.24    2.17
  -2  13   4   14.48    2.26
  -2  13   4   15.21    2.06
  -2  13   4   17.96    2.43
  -2  13  -4   16.99    1.90
   2  13   4   15.90    2.13
   2  13   4   12.84    1.70
  -2  13  -4   14.75    2.25
   2  13   4   18.99    2.28
  -2  13  -4   17.77    1.94
  -3  13   4    7.94    1.67
   3  13  -4    9.03    1.87
  -3  13   4   10.53    2.22
  -3  13   4    8.75    0.87
  -3  13   4    8.71    1.78
   3  13  -4   10.90    1.77
   3  13   4    9.00    1.81
   3  13   4   10.93    1.57
  -3  13  -4   12.72    1.58
  -3  13  -4    7.22    1.76
   3  13   4    9.13    1.75
  -3  13  -4    8.69    1.29
   4 -13   4    2.36    1.43
  -4  13   4    1.31    1.57
  -4  13   4    1.76    1.32
   4  13  -4    1.57    1.45
   4  13  -4    3.78    1.23
  -4  13   4    2.25    1.16
   4  13   4    2.84    1.15
   4  13   4    2.70    1.36
   4  13   4    3.72    1.21
  -4  13  -4    1.29    1.21
  -4  13  -4    3.69    1.12
   5  13  -4    3.55    1.37
  -5  13   4    7.94    2.09
  -5  13   4    1.79    1.48
   5 -13   4    4.66    1.33
   5  13  -4    5.05    1.77
  -5  13  -4    6.94    1.87
   5  13   4    6.53    1.81
  -5  13  -4    6.38    1.29
   5  13   4    5.26    1.41
   5  13   4    3.98    1.21
  -6  13   4    4.08    1.88
   6  13  -4    2.63    1.77
  -6  13   4    3.64    1.56
   6  13  -4    2.38    1.26
   6 -13   4    3.48    1.17
  -6  13   4    7.10    1.92
   6  13   4    4.10    1.25
  -6  13  -4    3.41    1.14
   6  13   4    3.47    1.68
   6  13   4    2.36    1.24
  -6  13  -4    2.09    1.62
  -7  13   4    2.64    1.53
   7  13  -4    1.07    1.81
   7  13  -4    1.51    1.08
  -7  13   4    0.58    1.61
  -7  13   4    0.37    1.42
  -7  13  -4   -0.63    1.19
   7  13   4    1.13    1.70
  -7  13  -4    0.17    1.65
   7  13   4   -0.26    1.29
   7  13   4    1.11    1.13
  -8  13   4    2.59    1.60
   8  13  -4    1.32    1.31
   8  13  -4   -0.83    1.86
   8  13   4    1.30    1.92
  -8  13  -4    0.97    1.81
   8  13   4    1.24    1.37
   8  13   4   -0.69    1.13
  -8  13  -4    0.06    1.37
   9  13  -4    3.93    1.61
   9  13  -4    0.75    2.20
  -9  13   4    5.35    2.03
   9  13   4    1.83    2.05
   9  13   4    3.15    1.41
  -9  13  -4    0.29    1.61
   9  13   4    3.51    1.32
  -9  13  -4    3.54    2.06
 -10  13   4    2.06    2.08
  10  13  -4   -0.13    1.60
  10  13   4    2.24    1.56
  10  13   4   -1.50    2.40
 -10  13  -4   -1.29    1.87
 -10  13  -4    1.19    2.55
 -11  13   4   -1.11    1.98
  11  13  -4    1.28    3.54
  11  13   4    1.42    2.62
 -11  13  -4   -1.85    1.83
  11  13   4    0.25    1.85
   0  14  -4   46.30    3.41
   0  14  -4   49.39    3.67
   0  14   4   55.06    3.60
   0  14   4   50.45    3.17
   0  14   4   53.35    3.37
   0  14  -4   47.75    2.97
   0  14   4   50.70    3.63
  -1  14   4    2.56    1.26
  -1  14   4    3.42    1.10
   1  14  -4    3.31    1.39
  -1  14   4    0.93    1.13
  -1  14   4    2.36    1.40
   1  14  -4    2.12    1.18
   1  14   4    2.29    1.19
   1  14   4    1.59    1.01
   1  14   4    3.66    1.36
  -1  14  -4    2.84    1.20
  -1  14  -4    1.26    1.40
  -1  14  -4    1.96    1.07
  -2  14   4   18.27    1.59
   2  14  -4   18.97    2.66
   2  14  -4   16.35    2.28
  -2  14   4   16.57    2.35
  -2  14   4   21.50    2.91
  -2  14   4   18.99    2.58
   2  14   4   17.76    2.40
   2  14   4   18.26    2.12
   2  14   4   20.09    2.58
  -2  14  -4   14.61    2.57
  -2  14  -4   18.84    2.06
  -2  14  -4   17.21    1.95
  -3  14   4    5.95    0.82
   3  14  -4    5.05    1.53
  -3  14   4    6.59    2.00
  -3  14   4    3.53    1.26
   3  14  -4    4.92    1.69
  -3  14   4    4.01    1.45
   3  14   4    5.08    1.79
   3  14   4    3.62    1.47
  -3  14  -4    5.47    1.11
  -3  14  -4    5.38    1.31
   3  14   4    5.32    1.43
  -3  14  -4    7.86    2.00
  -4  14   4   20.35    2.93
  -4  14   4   22.92    3.13
   4  14  -4   23.74    3.10
  -4  14   4   21.11    2.78
   4 -14   4   14.99    3.47
   4  14  -4   20.99    2.49
   4  14   4   18.87    2.14
  -4  14  -4   18.45    2.97
   4  14   4   17.42    2.40
  -4  14  -4   23.55    2.31
   4  14   4   17.15    2.60
   5 -14   4    3.05    1.49
  -5  14   4    1.02    1.32
   5  14  -4   -0.30    1.50
  -5  14   4    1.26    1.63
  -5  14   4   -0.10    1.39
   5  14   4    3.18    1.17
  -5  14  -4    0.63    1.05
   5  14   4    2.44    1.38
   5  14   4    0.96    1.48
  -5  14  -4    3.60    1.50
  -6  14   4   -0.48    1.77
   6  14  -4    2.86    1.84
  -6  14   4    0.99    1.34
   6 -14   4   -0.17    1.01
  -6  14   4   -0.26    1.44
   6  14  -4   -0.04    1.06
  -6 -14   4    1.36    1.12
  -6  14  -4   -0.64    1.15
  -6  14  -4   -0.59    1.51
   6  14   4    2.05    1.29
   6  14   4    1.69    1.73
   6  14   4    0.57    1.34
   7  14  -4    0.42    1.33
  -7  14   4   -0.83    1.93
   7  14  -4   -0.52    1.71
  -7  14   4    1.27    1.33
  -7  14   4   -1.00    1.71
   7  14   4    1.12    1.27
  -7  14  -4    0.41    1.34
   7  14   4    1.96    1.50
   7  14   4    2.62    1.90
  -7  14  -4   -1.22    1.54
   8  14  -4   -0.41    1.40
   8  14  -4   -3.80    1.80
  -8  14   4    0.97    1.58
   8  14   4    1.13    1.52
  -8  14  -4    0.22    1.83
   8  14   4   -0.59    1.36
   8  14   4    0.85    2.02
  -8  14  -4   -0.65    1.30
  -9  14   4    2.57    2.12
   9  14  -4    0.20    1.60
   9  14  -4    3.38    2.55
   9  14   4   -0.09    2.20
  -9  14  -4   -0.29    2.34
  -9  14  -4   -0.64    1.71
  10  14  -4    3.18    1.91
  10  14  -4    3.15    2.68
 -10  14   4    4.27    2.43
 -10  14  -4    2.80    2.32
  10  14   4    5.18    1.92
  10  14   4    1.92    2.65
 -10  14  -4    0.38    1.70
   0  15  -4    0.70    1.36
   0  15   4    0.78    1.17
   0  15   4   -0.64    1.13
   0  15   4    1.44    1.12
   0  15  -4    1.72    1.17
   0  15   4   -0.04    1.22
   0  15  -4    1.72    1.14
   1  15  -4   12.79    2.25
  -1  15   4   16.02    1.83
  -1  15   4   14.95    2.32
   1  15  -4   12.11    2.16
  -1  15   4   11.28    2.07
   1  15  -4   11.15    1.70
   1  15   4    8.26    1.97
   1  15   4   12.99    2.01
   1  15   4   14.08    2.32
   1  15   4   14.78    2.10
  -1  15  -4   13.79    2.02
  -1  15  -4   13.75    1.89
  -1  15  -4   10.20    2.28
  -2  15   4   11.72    2.24
   2  15  -4    3.48    1.63
  -2  15   4    9.02    2.01
  -2  15   4    5.43    1.23
  -2  15   4    7.89    1.68
   2  15  -4    9.13    2.01
   2  15   4    8.44    1.82
  -2  15  -4    6.58    1.45
   2  15   4    9.03    1.73
  -2  15  -4   10.88    1.70
   2  15   4   12.01    2.09
  -3  15   4    5.36    0.88
  -3  15   4    7.32    2.06
  -3  15   4    4.99    1.64
   3  15  -4    3.40    1.46
   3  15  -4    9.19    2.12
  -3  15  -4    4.56    1.66
   3  15   4    1.76    1.38
  -3  15  -4    5.78    1.24
  -3  15  -4    7.01    1.35
   3  15   4    6.64    1.81
   3  15   4    6.52    1.54
   4  15  -4    2.29    1.52
  -4  15   4    1.82    1.41
   4  15  -4    1.92    1.72
  -4  15   4    0.68    1.45
  -4  15   4    0.50    1.56
  -4  15  -4    1.36    1.07
   4  15   4    1.95    1.23
   4  15   4    2.16    1.48
  -4  15  -4    0.85    1.46
   4  15   4    2.52    1.64
   5 -15   4    4.41    1.66
  -5  15   4    3.26    1.83
   5  15  -4    0.90    1.78
  -5  15   4    2.50    1.39
   5  15  -4    3.86    1.45
  -5  15   4    0.94    1.45
   5  15   4    1.96    1.35
  -5  15  -4    6.75    1.45
   5  15   4    3.72    1.64
  -5  15  -4    3.97    2.00
   5  15   4    5.56    1.58
  -6  15   4    2.66    1.63
   6  15  -4    2.20    1.57
  -6  15   4    2.39    1.67
   6  15  -4    2.59    2.02
  -6  15   4    2.44    1.82
  -6  15  -4    3.20    1.89
  -6  15  -4    2.87    1.41
   6  15   4    1.80    1.76
   6  15   4    4.26    1.58
   6  15   4    1.50    1.39
  -7  15   4    0.82    1.51
  -7  15   4    0.55    1.97
  -7  15   4    4.32    2.00
   7  15  -4    2.24    1.55
   7  15  -4   -1.50    1.72
   7  15   4    1.09    1.39
  -7  15  -4    2.11    1.92
   7  15   4    2.53    1.69
  -7  15  -4   -0.44    1.35
   7  15   4    0.67    1.91
   8  15  -4    0.53    1.47
  -8  15   4    0.66    1.61
   8  15  -4    3.73    2.63
  -8  15  -4   -1.00    1.88
   8  15   4    2.14    1.67
   8  15   4    6.45    1.73
   8  15   4   -1.13    1.85
  -8  15  -4   -1.09    1.52
   9  15  -4   -1.85    1.65
  -9  15   4   -1.03    2.12
  -9  15  -4   -0.06    2.64
  -9  15  -4    0.93    1.95
   9  15   4    2.14    1.76
 -10  15   4    1.47    2.08
  10  15  -4   -2.09    1.74
  10  15  -4    2.76    3.29
  10  15   4    0.59    2.83
 -10  15  -4   -0.70    2.44
 -10  15  -4    2.43    2.11
  10  15   4   -0.15    1.93
   0  16  -4    0.08    1.29
   0  16   4    0.02    1.29
   0  16  -4   -0.60    1.07
   0  16  -4   -0.32    1.33
   0  16   4    0.35    1.44
   0  16   4    0.82    1.12
   0  16   4    2.51    1.72
  -1  16   4   11.63    1.72
   1  16  -4    8.71    2.01
  -1  16   4    7.64    1.77
   1  16  -4    9.13    2.36
  -1  16   4    4.74    1.74
  -1  16   4    9.00    2.35
   1  16  -4    9.23    1.58
   1  16   4   10.96    2.02
   1  16   4    8.71    1.94
  -1  16  -4    7.93    2.02
   1  16   4   10.12    1.74
  -1  16  -4    7.17    1.58
  -1  16  -4   11.93    1.95
  -2  16   4    1.19    1.27
   2  16  -4    2.90    1.55
  -2  16   4    3.41    1.61
   2  16  -4    4.94    1.61
  -2  16   4    6.87    1.97
   2  16   4    1.79    1.49
  -2  16  -4    1.72    1.52
   2  16   4    2.85    1.56
   2  16   4    1.19    1.40
  -2  16  -4    3.05    1.42
  -2  16  -4    2.09    1.37
  -3  16   4    0.32    1.34
   3  16  -4    4.87    2.11
  -3  16   4    3.45    0.88
   3  16  -4    3.28    1.59
  -3  16   4    5.83    1.76
  -3  16   4    4.62    1.82
   3  16   4    6.28    1.77
  -3  16  -4    3.32    1.21
   3  16   4    2.85    1.46
  -3  16  -4    5.07    1.98
  -3  16  -4    4.96    1.49
  -4  16   4    3.52    1.76
  -4  16   4    2.21    1.55
   4  16  -4    1.99    1.73
  -4  16   4    2.89    1.53
   4  16  -4    1.48    1.50
   4  16   4    2.24    1.81
   4  16   4   -0.29    1.42
   4  16   4    6.36    1.65
  -4  16  -4    3.43    1.73
  -4  16  -4    5.64    1.54
   5  16  -4    2.24    1.33
  -5  16   4    1.81    1.84
  -5  16   4    3.37    1.62
  -5  16   4    2.24    1.73
   5  16  -4    0.58    1.89
   5  16   4    1.11    1.59
  -5  16  -4    1.56    1.77
  -5  16  -4    1.94    1.35
   5  16   4    2.37    1.40
   5  16   4    4.74    1.79
  -6  16   4    3.05    2.03
  -6  16   4    0.07    1.74
  -6  16   4    5.40    1.99
   6  16  -4    3.73    2.02
   6  16  -4    0.47    1.54
   6  16   4    4.54    1.78
  -6  16  -4    0.03    1.82
   6  16   4    3.57    1.62
   6  16   4    5.16    2.09
  -6  16  -4    2.92    1.40
   7  16  -4    1.55    1.56
  -7  16   4    0.84    2.26
   7  16  -4    4.78    2.49
  -7  16   4    0.19    1.58
  -7  16   4    6.04    2.45
   7  16   4    2.47    1.84
  -7  16  -4    5.11    2.40
   7  16   4   -0.86    1.84
   7  16   4    2.88    1.78
  -7  16  -4    4.45    1.73
   8  16  -4    1.61    2.20
   8  16  -4    0.51    1.60
  -8  16   4    1.35    1.71
  -8  16  -4    2.28    2.32
  -8  16  -4   -1.79    1.69
   8  16   4    1.10    1.84
   8  16   4    1.32    2.37
   8  16   4    4.85    1.91
   9  16  -4    3.91    2.76
   9  16  -4    1.49    2.10
   9  16   4   -2.30    2.59
  -9  16  -4    3.40    2.52
   9  16   4    0.45    2.02
  -9  16  -4    2.89    2.13
   0  17  -4    3.14    1.44
   0  17  -4    2.21    1.55
   0  17   4    3.34    1.55
   0  17   4   -0.26    1.42
   0  17   4    3.86    1.73
   0  17  -4    2.63    1.53
   0  17   4    5.12    1.95
   1  17  -4    0.77    1.35
   1  17  -4   -0.10    1.63
   1  17  -4   -0.64    1.16
  -1  17   4    0.30    1.52
  -1  17   4   -0.07    1.60
  -1  17   4   -0.07    1.20
  -1  17   4    0.83    1.41
   1  17   4    0.32    1.28
  -1  17  -4    1.67    1.28
  -1  17  -4    0.85    1.45
   1  17   4    1.94    1.46
   1  17   4   -1.09    1.35
   1  17   4   -0.27    1.41
  -1  17  -4    1.99    1.82
  -2  17   4    8.66    1.57
  -2  17   4    9.47    2.21
  -2  17   4   12.31    2.53
   2  17  -4   12.59    2.66
  -2  17   4   12.54    2.54
   2  17  -4   10.40    2.23
   2  17   4   12.01    2.26
  -2  17  -4   10.27    1.80
   2  17   4   11.89    2.25
  -2  17  -4   10.09    1.87
   2  17   4   16.48    2.34
  -2  17  -4   10.89    2.62
  -3  17   4    8.90    2.51
  -3  17   4    8.78    2.07
  -3  17   4    7.80    1.05
   3  17  -4    7.17    2.10
  -3  17   4    6.18    2.09
   3  17  -4    7.19    2.10
  -3  17  -4    5.65    1.62
   3  17   4    4.77    1.73
  -3  17  -4    5.91    2.10
   3  17   4    5.82    1.81
  -3  17  -4    5.56    1.39
   4  17  -4   -0.70    2.07
   4  17  -4    3.65    1.57
  -4  17   4    2.07    1.69
  -4  17   4    0.50    1.65
  -4  17   4    5.17    2.24
   4  17   4   -0.68    1.72
   4  17   4   -2.59    1.77
  -4  17  -4    1.88    1.98
  -4  17  -4    0.48    1.39
   4  17   4   -0.68    1.53
   5  17  -4    0.20    1.67
  -5  17   4    2.45    1.95
  -5  17   4    3.07    1.94
  -5  17   4    2.96    1.92
   5  17  -4    0.94    1.95
  -5  17  -4    1.28    1.39
   5  17   4    1.59    1.79
   5  17   4    1.02    1.64
  -5  17  -4    0.96    1.89
   5  17   4   -0.18    1.62
  -6  17   4    1.28    2.08
  -6  17   4   -0.31    1.62
  -6  17   4   -0.62    1.74
   6  17  -4    1.10    2.11
   6  17  -4    0.08    1.73
   6  17   4    5.58    1.96
   6  17   4    0.85    1.74
   6  17   4    0.73    2.16
  -6  17  -4    1.01    2.06
  -6  17  -4   -1.35    1.39
   7  17  -4    2.22    2.52
  -7  17   4   -1.93    1.58
  -7  17   4    0.15    2.14
   7  17  -4   -0.83    1.88
   7  17   4    1.12    2.20
  -7  17  -4    1.01    2.19
  -7  17  -4    1.73    1.63
   7  17   4    0.73    1.98
   7  17   4    4.90    2.00
  -8  17   4    2.13    2.48
  -8  17   4   -0.60    1.92
   8  17  -4    1.16    2.31
   8  17  -4   -2.70    2.35
   8  17   4    0.11    2.67
  -8  17  -4    1.78    1.90
  -8  17  -4    2.22    2.38
   8  17   4    0.71    2.11
   9  17  -4    1.93    2.81
   9  17  -4    1.49    2.38
  -9  17   4   -3.44    2.12
   9  17   4    2.66    2.47
  -9  17  -4   -0.67    2.74
  -9  17  -4    2.29    2.32
   9  17   4   -0.66    2.52
   0  18   4   -1.12    1.64
   0  18   4    2.25    1.58
   0  18  -4   -0.35    1.64
   0  18   4    1.31    1.69
   0  18  -4   -3.70    1.25
   0  18   4   -1.17    1.44
   0  18  -4    1.98    1.61
   1  18  -4   -1.55    1.63
   1  18  -4    0.33    1.43
  -1  18   4    1.31    1.41
  -1  18   4   -2.35    1.60
  -1  18   4    2.33    1.88
  -1  18   4    2.72    1.89
  -1  18  -4    0.87    1.91
   1  18   4    4.42    1.74
  -1  18  -4    4.67    1.61
   1  18   4    2.45    1.59
   1  18   4    0.34    1.96
   1  18   4    2.06    1.69
  -1  18  -4    2.60    1.67
   2  18  -4    1.61    1.73
  -2  18   4    2.04    1.61
  -2  18   4    5.35    1.90
   2  18  -4    5.36    2.06
  -2  18   4    0.83    1.37
   2  18  -4    1.30    1.38
  -2  18  -4    1.81    1.44
   2  18   4   -0.61    1.73
  -2  18  -4    3.28    1.89
   2  18   4   -0.06    1.61
   2  18   4    1.85    1.92
  -2  18  -4    2.59    1.47
   2  18   4    0.30    1.44
  -3  18   4    5.70    1.99
   3  18  -4    8.08    2.49
  -3  18   4    8.69    1.12
  -3  18   4    7.24    2.30
   3  18  -4    6.00    2.10
  -3  18   4    9.53    2.33
   3  18   4    4.06    1.81
   3  18   4    2.16    1.81
  -3  18  -4    6.69    1.51
  -3  18  -4    4.38    1.52
  -3  18  -4    8.42    2.35
   3  18   4    4.26    1.94
  -4  18   4    1.77    1.58
   4  18  -4    2.65    1.80
   4  18  -4    2.07    2.08
  -4  18   4    1.13    2.05
  -4  18   4    2.10    2.11
  -4  18  -4    1.40    1.55
  -4  18  -4   -0.76    1.88
   4  18   4    0.83    1.72
   4  18   4    2.06    1.63
   4  18   4    4.12    2.04
  -5  18   4   -0.59    2.02
  -5  18   4   -1.39    1.50
  -5  18   4    0.51    1.92
   5  18  -4   -0.61    1.84
   5  18  -4   -1.17    2.08
  -5  18  -4    0.83    1.91
   5  18   4    3.29    2.13
   5  18   4   -1.63    1.73
   5  18   4   -0.02    1.78
  -6  18   4   -1.15    2.10
  -6  18   4   -1.17    2.26
  -6  18   4    1.82    2.00
   6  18  -4    2.47    2.13
   6  18  -4   -1.83    1.98
   6  18   4    1.96    2.13
  -6  18  -4    2.26    2.22
   6  18   4   -0.63    1.95
  -6  18  -4    1.10    1.69
   6  18   4    0.52    1.98
  -7  18   4   -0.64    2.10
  -7  18   4   -1.27    2.33
   7  18  -4    1.87    2.02
   7  18  -4   -1.56    2.98
   7  18   4    4.31    2.30
   7  18   4    4.37    2.18
   7  18   4    2.24    2.25
  -7  18  -4    2.30    1.94
   8  18  -4   -0.82    2.05
   8  18  -4   -1.56    2.54
  -8  18   4    0.82    2.54
  -8  18  -4    4.01    2.05
   8  18   4   -1.13    2.35
   8  18   4   -3.67    2.24
  -8  18  -4    0.53    2.50
   0  19  -4   -0.31    1.49
   0  19  -4    1.33    1.82
   0  19  -4   -2.42    1.67
   0  19   4    3.69    2.00
   0  19   4    2.67    1.62
   0  19   4    1.93    1.80
   0  19   4    2.87    1.63
   1  19  -4    2.80    1.61
  -1  19   4    3.89    2.06
   1  19  -4    1.51    1.76
  -1  19   4    2.04    2.15
  -1  19   4    0.57    1.59
   1  19  -4    3.02    1.92
  -1  19   4   -0.61    1.85
  -1  19  -4    2.21    2.25
   1  19   4    4.02    2.01
  -1  19  -4    3.40    1.79
  -1  19  -4   -1.57    1.52
   1  19   4   -0.44    1.54
   1  19   4    1.84    1.72
   1  19   4    3.29    1.97
  -2  19   4    3.21    1.75
  -2  19   4    3.01    2.23
  -2  19   4    2.20    1.50
   2  19  -4    1.88    1.54
   2  19  -4    0.70    1.90
   2  19  -4    2.38    1.98
  -2  19   4    2.41    2.06
   2  19   4    0.49    1.78
   2  19   4    1.18    2.17
  -2  19  -4    2.53    2.00
   2  19   4    4.13    1.99
  -2  19  -4    0.61    1.51
   2  19   4    6.52    2.02
  -2  19  -4    3.11    1.54
   3  19  -4    0.92    1.74
  -3  19   4    3.03    2.30
   3  19  -4    1.64    1.91
  -3  19   4    1.69    1.05
  -3  19   4    2.00    2.05
  -3  19   4    1.32    2.00
   3  19   4   -2.10    1.97
  -3  19  -4   -1.13    1.95
  -3  19  -4    2.46    1.48
   3  19   4    3.20    1.86
   3  19   4    1.26    1.95
  -3  19  -4    3.03    1.70
  -4  19   4    0.02    2.22
  -4  19   4    3.29    2.15
  -4  19   4    0.18    2.00
   4  19  -4   -2.63    1.95
   4  19  -4   -1.32    1.95
  -4  19  -4    0.54    2.22
   4  19   4    2.97    2.11
   4  19   4   -0.69    2.13
  -4  19  -4   -0.15    1.70
   4  19   4   -1.46    1.85
   5  19  -4   -1.25    1.77
  -5  19   4    1.05    1.89
  -5  19   4   -1.71    1.90
   5  19  -4   -4.10    2.33
  -5  19   4    0.74    2.25
   5  19   4   -1.49    1.92
   5  19   4   -5.63    2.19
  -5  19  -4    1.52    1.79
   5  19   4   -1.44    1.95
  -5  19  -4    2.46    2.33
  -6  19   4    2.20    2.51
  -6  19   4   -0.05    1.86
   6  19  -4    4.80    2.71
   6  19  -4    4.43    2.30
  -6  19  -4   -0.52    2.93
   6  19   4    3.00    2.54
   6  19   4    1.62    2.27
  -6  19  -4    2.27    1.94
   6  19   4   -0.66    2.58
  -7  19   4   -0.31    2.00
   7  19  -4   -2.24    2.12
   7  19  -4   -1.34    2.74
  -7  19   4    2.02    2.91
   7  19   4    2.29    2.49
  -7  19  -4    2.03    2.66
  -7  19  -4   -2.99    1.93
   7  19   4   -0.83    2.85
   7  19   4    2.71    2.61
   8  19  -4    3.15    2.90
  -8  19   4   -0.70    2.59
  -8  19   4   -1.80    2.69
   8  19   4   -0.03    2.68
  -8  19  -4    0.83    2.92
   8  19   4   -1.24    2.75
  -8  19  -4    0.45    2.31
   0  20  -4    0.52    2.03
   0  20  -4    0.72    1.69
   0  20   4   -2.34    1.77
   0  20   4    3.58    2.36
   0  20   4   -0.74    1.64
   0  20  -4    0.33    1.97
   0  20   4    2.13    2.22
  -1  20   4    1.79    2.10
  -1  20   4    0.58    1.90
  -1  20   4    2.53    1.90
   1  20  -4   -0.82    2.30
  -1  20   4   -2.20    2.05
   1  20  -4    3.21    1.88
  -1  20  -4    1.98    1.80
  -1  20  -4   -1.03    1.69
   1  20   4   -2.52    2.03
   1  20   4    0.75    1.94
   1  20   4    1.44    2.12
  -1  20  -4    2.29    2.12
   1  20   4    2.09    2.40
   2  20  -4   -1.35    1.69
  -2  20   4    4.03    2.02
  -2  20   4    0.34    1.65
   2  20  -4   -1.24    2.21
   2  20  -4    2.60    2.22
  -2  20   4   -1.12    2.10
  -2  20   4    0.43    2.34
   2  20   4    1.89    2.10
   2  20   4    1.90    1.78
  -2  20  -4   -0.75    2.07
   2  20   4   -2.71    2.01
   2  20   4   -0.65    1.63
  -2  20  -4   -0.22    1.64
  -2  20  -4   -3.26    1.53
   3  20  -4    1.30    1.68
   3  20  -4   -0.54    2.21
  -3  20   4   -0.16    1.86
  -3  20   4    4.15    2.34
   3  20  -4    2.60    2.63
  -3  20   4    3.18    2.20
  -3  20  -4    2.18    1.53
   3  20   4    0.17    2.19
   3  20   4   -1.76    2.17
  -3  20  -4    1.15    2.29
   3  20   4    1.52    2.21
  -4  20   4    0.84    2.15
  -4  20   4    3.59    2.77
   4  20  -4    2.75    2.21
   4  20  -4    2.91    2.47
  -4  20   4    2.32    2.34
   4  20   4   -1.44    2.31
   4  20   4    1.71    2.28
  -4  20  -4    4.66    1.93
  -4  20  -4    2.73    2.37
   4  20   4    7.47    2.69
  -5  20   4    6.16    2.71
  -5  20   4    0.57    2.63
   5  20  -4    0.83    2.19
  -5  20   4   -0.82    1.89
   5  20  -4    3.49    2.50
   5  20   4    4.42    2.54
  -5  20  -4    4.19    2.85
   5  20   4    5.66    2.72
  -5  20  -4    3.11    2.12
   5  20   4    0.42    2.72
   6  20  -4    1.10    2.86
  -6  20   4    3.16    2.56
   6  20  -4    0.23    2.41
  -6  20   4    0.22    2.07
   6  20   4    1.16    2.83
  -6  20  -4    4.52    2.34
  -6  20  -4   -0.90    2.45
   6  20   4    2.99    2.62
   7  20  -4    3.93    2.87
  -7  20   4   -0.25    2.81
   7  20  -4    4.17    3.17
  -7  20   4    2.11    2.45
  -7  20  -4    2.95    2.35
   7  20   4    7.36    2.88
   7  20   4    2.02    2.90
   7  20   4    0.91    3.16
  -7  20  -4   -3.61    2.61
   0  21   4    3.13    2.27
   0  21   4    1.43    2.40
   0  21   4   -3.85    2.05
   0  21   4   -0.29    1.97
   0  21  -4    3.04    2.05
   0  21  -4   -1.18    1.97
   0  21  -4   -1.78    2.06
  -1  21   4    2.53    2.09
   1  21  -4   -1.28    2.22
  -1  21   4    0.39    2.42
  -1  21   4   -0.28    2.27
   1  21  -4   -1.36    1.87
  -1  21   4    0.50    1.93
   1  21  -4    0.78    2.30
   1  21   4    6.82    2.40
   1  21   4   -1.71    2.14
   1  21   4   -2.12    1.88
  -1  21  -4    2.23    2.39
   1  21   4   -0.79    2.14
  -1  21  -4    2.09    1.95
  -2  21   4   -3.01    2.14
   2  21  -4    3.12    2.20
  -2  21   4   -1.63    1.91
   2  21  -4    3.42    2.35
  -2  21   4    0.15    1.80
  -2  21   4    0.64    2.43
   2  21  -4    2.55    2.73
  -2  21  -4    0.21    1.86
   2  21   4    3.11    2.17
  -2  21  -4   -0.56    2.08
   2  21   4    6.07    2.22
   2  21   4    6.77    2.48
  -2  21  -4    2.89    2.48
   2  21   4    1.53    2.27
  -3  21   4    6.61    3.31
   3  21  -4    1.27    2.10
  -3  21   4   -2.60    2.17
   3  21  -4    3.98    2.93
   3  21  -4    2.96    2.54
  -3  21   4    4.78    2.67
   3  21   4   -1.93    2.18
  -3  21  -4    0.57    1.72
   3  21   4    1.75    2.09
   3  21   4    0.39    2.51
   3  21   4   -1.16    2.41
  -3  21  -4   -0.28    2.02
  -3  21  -4    1.95    2.92
  -4  21   4   -0.76    2.76
   4  21  -4    1.03    2.75
   4  21  -4    3.34    2.82
  -4  21   4   -0.97    2.39
  -4  21   4    1.26    2.06
   4  21   4    2.70    2.67
   4  21   4    0.38    2.49
   4  21   4    2.95    2.67
  -4  21  -4    3.06    2.15
[truncated: 1,108,850 more chars]
