# Supplementary material for: Synthesis, Structure and Stereochemistry of Dispirocompounds Based on Imidazothiazolotriazine and Pyrrolidineoxindole
Source: Int J Mol Sci. 2022 Nov 10;23(22):13820. doi: 10.3390/ijms232213820 (PMC9699425; doi:10.3390/ijms232213820)
Supplement: Supplementary file 1 [file ijms-23-13820-s001.zip › 7c.cif]

 
data_kn73
 
_audit_creation_method            'SHELXL-2016/6'
_shelx_SHELXL_version_number      '2016/6'
_chemical_name_systematic         ?
_chemical_name_common             ?
_chemical_melting_point           ?
_chemical_formula_moiety
 'C20 H23 N7 O2 S2'
_chemical_formula_sum
 'C20 H23 N7 O2 S2' 
_chemical_formula_weight          457.57

loop_
 _atom_type_symbol
 _atom_type_description
 _atom_type_scat_dispersion_real
 _atom_type_scat_dispersion_imag
 _atom_type_scat_source
 'C'  'C'   0.0033   0.0016
 'International Tables Vol C Tables 4.2.6.8 and 6.1.1.4'
 'H'  'H'   0.0000   0.0000
 'International Tables Vol C Tables 4.2.6.8 and 6.1.1.4'
 'N'  'N'   0.0061   0.0033
 'International Tables Vol C Tables 4.2.6.8 and 6.1.1.4'
 'O'  'O'   0.0106   0.0060
 'International Tables Vol C Tables 4.2.6.8 and 6.1.1.4'
 'S'  'S'   0.1246   0.1234
 'International Tables Vol C Tables 4.2.6.8 and 6.1.1.4'
 
_space_group_crystal_system       triclinic
_space_group_IT_number            2
_space_group_name_H-M_alt         'P -1'
_space_group_name_Hall            '-P 1'
 
_shelx_space_group_comment
;
The symmetry employed for this shelxl refinement is uniquely defined
by the following loop, which should always be used as a source of
symmetry information in preference to the above space-group names.
They are only intended as comments.
;
 
loop_
 _space_group_symop_operation_xyz
 'x, y, z'
 '-x, -y, -z'
 
_cell_length_a                    8.8678(4)
_cell_length_b                    9.6639(5)
_cell_length_c                    13.3198(5)
_cell_angle_alpha                 87.1340(10)
_cell_angle_beta                  70.557(2)
_cell_angle_gamma                 80.6250(10)
_cell_volume                      1061.99(8)
_cell_formula_units_Z             2
_cell_measurement_temperature     120(2)
_cell_measurement_reflns_used     344
_cell_measurement_theta_min       3
_cell_measurement_theta_max       25
 
_exptl_crystal_description        prism
_exptl_crystal_colour             colorless
_exptl_crystal_density_meas       ?
_exptl_crystal_density_method     ?
_exptl_crystal_density_diffrn     1.431          
_exptl_crystal_F_000              480
_exptl_transmission_factor_min    ?
_exptl_transmission_factor_max    ?
_exptl_crystal_size_max           0.260
_exptl_crystal_size_mid           0.250
_exptl_crystal_size_min           0.200
_exptl_absorpt_coefficient_mu     0.284
_shelx_estimated_absorpt_T_min    0.930
_shelx_estimated_absorpt_T_max    0.945
_exptl_absorpt_correction_type    multi-scan
_exptl_absorpt_correction_T_min   0.7080  
_exptl_absorpt_correction_T_max   0.7461
_exptl_absorpt_process_details    'Bruker SADABS'
_exptl_absorpt_special_details    ?
_diffrn_ambient_temperature       120(2)
_diffrn_radiation_wavelength      0.71073
_diffrn_radiation_type            MoK\a
_diffrn_source                    ?
_diffrn_measurement_device_type   'Bruker APEX DUO diffractometer'
_diffrn_detector_type             'Bruker APEX II CCD area detector'
_diffrn_measurement_method        'omega scans'
_diffrn_detector_area_resol_mean  ?
_diffrn_reflns_number             14488
_diffrn_reflns_av_unetI/netI      0.0231
_diffrn_reflns_av_R_equivalents   0.0164
_diffrn_reflns_limit_h_min        -12
_diffrn_reflns_limit_h_max        12
_diffrn_reflns_limit_k_min        -13
_diffrn_reflns_limit_k_max        13
_diffrn_reflns_limit_l_min        -19
_diffrn_reflns_limit_l_max        19
_diffrn_reflns_theta_min          1.621
_diffrn_reflns_theta_max          30.616
_diffrn_reflns_theta_full         25.242
_diffrn_measured_fraction_theta_max   0.994
_diffrn_measured_fraction_theta_full  1.000
_diffrn_reflns_Laue_measured_fraction_max    0.994
_diffrn_reflns_Laue_measured_fraction_full   1.000
_diffrn_reflns_point_group_measured_fraction_max   0.994
_diffrn_reflns_point_group_measured_fraction_full  1.000
_reflns_number_total              6495
_reflns_number_gt                 5733
_reflns_threshold_expression      'I>2\s(I)'
_reflns_Friedel_coverage          0.000
_reflns_Friedel_fraction_max      .
_reflns_Friedel_fraction_full     .
 
_reflns_special_details
;
 Reflections were merged by SHELXL according to the crystal
 class for the calculation of statistics and refinement.
 
 _reflns_Friedel_fraction is defined as the number of unique
 Friedel pairs measured divided by the number that would be
 possible theoretically, ignoring centric projections and
 systematic absences.
;
 
_computing_data_collection        'Bruker APEX2'             
_computing_cell_refinement        'Bruker SAINT'             
_computing_data_reduction         'Bruker SAINT'             
_computing_structure_solution     'SHELXT (Sheldrick, 2015a)'
_computing_structure_refinement   'SHELXL (Sheldrick, 2015b)'
_computing_molecular_graphics     'SHELXTL (Sheldrick, 2008)'
_computing_publication_material   'SHELXTL (Sheldrick, 2008)'
_refine_special_details           ?
_refine_ls_structure_factor_coef  Fsqd
_refine_ls_matrix_type            full
_refine_ls_weighting_scheme       calc
_refine_ls_weighting_details
'w=1/[\s^2^(Fo^2^)+(0.0461P)^2^+0.4045P] where P=(Fo^2^+2Fc^2^)/3'
_atom_sites_solution_primary      ?
_atom_sites_solution_secondary    ?
_atom_sites_solution_hydrogens    mixed
_refine_ls_hydrogen_treatment     mixed
_refine_ls_extinction_method      none
_refine_ls_extinction_coef        .
_refine_ls_number_reflns          6495
_refine_ls_number_parameters      288
_refine_ls_number_restraints      0
_refine_ls_R_factor_all           0.0378
_refine_ls_R_factor_gt            0.0323
_refine_ls_wR_factor_ref          0.0878
_refine_ls_wR_factor_gt           0.0839
_refine_ls_goodness_of_fit_ref    1.019
_refine_ls_restrained_S_all       1.019
_refine_ls_shift/su_max           0.001
_refine_ls_shift/su_mean          0.000
 
loop_
 _atom_site_label
 _atom_site_type_symbol
 _atom_site_fract_x
 _atom_site_fract_y
 _atom_site_fract_z
 _atom_site_U_iso_or_equiv
 _atom_site_adp_type
 _atom_site_occupancy
 _atom_site_site_symmetry_order  
 _atom_site_calc_flag
 _atom_site_refinement_flags_posn
 _atom_site_refinement_flags_adp
 _atom_site_refinement_flags_occupancy
 _atom_site_disorder_assembly
 _atom_site_disorder_group
S1 S 1.00828(3) 0.55278(3) 0.19929(3) 0.02334(7) Uani 1 1 d . . . . .
S2 S 0.48029(3) 1.03940(3) 0.38527(2) 0.01384(6) Uani 1 1 d . . . . .
O1 O 0.60335(10) 0.99034(8) 0.08109(6) 0.01764(16) Uani 1 1 d . . . . .
O2 O 0.31944(10) 1.37398(8) 0.37884(6) 0.01732(16) Uani 1 1 d . . . . .
N1 N 0.75876(11) 0.67903(10) 0.13618(7) 0.01537(17) Uani 1 1 d . . . . .
N2 N 0.68515(11) 0.56995(10) 0.29008(7) 0.01678(18) Uani 1 1 d . . . . .
N3 N 0.39333(11) 0.66162(10) 0.35070(8) 0.01754(18) Uani 1 1 d . . . . .
H3N H 0.360(2) 0.5951(18) 0.3927(14) 0.028(4) Uiso 1 1 d . . . . .
N4 N 0.40042(11) 0.77962(9) 0.40617(7) 0.01630(17) Uani 1 1 d . . . . .
N5 N 0.53697(10) 0.85876(9) 0.23259(7) 0.01214(16) Uani 1 1 d . . . . .
N6 N 0.55411(11) 1.31792(9) 0.14843(7) 0.01471(17) Uani 1 1 d . . . . .
N7 N 0.11205(11) 1.24748(9) 0.40101(7) 0.01369(16) Uani 1 1 d . . . . .
C1 C 0.81428(13) 0.60118(11) 0.20949(8) 0.01504(19) Uani 1 1 d . . . . .
C2 C 0.58478(12) 0.72020(10) 0.17852(8) 0.01276(18) Uani 1 1 d . . . . .
H2A H 0.533836 0.717240 0.122188 0.015 Uiso 1 1 calc R U . . .
C3 C 0.53393(12) 0.60882(11) 0.26372(8) 0.01466(19) Uani 1 1 d . . . . .
H3A H 0.512424 0.526451 0.230956 0.018 Uiso 1 1 calc R U . . .
C4 C 0.46996(12) 0.87170(10) 0.34384(8) 0.01284(18) Uani 1 1 d . . . . .
C5 C 0.55369(12) 0.98230(10) 0.17780(8) 0.01187(17) Uani 1 1 d . . . . .
C6 C 0.50060(12) 1.10944(10) 0.25236(8) 0.01093(17) Uani 1 1 d . . . . .
C7 C 0.62212(13) 1.21356(11) 0.21247(9) 0.01515(19) Uani 1 1 d . . . . .
H7A H 0.635027 1.259440 0.273285 0.018 Uiso 1 1 calc R U . . .
H7B H 0.729210 1.164492 0.168549 0.018 Uiso 1 1 calc R U . . .
C8 C 0.40153(12) 1.28226(11) 0.14477(8) 0.01423(18) Uani 1 1 d . . . . .
H8A H 0.420171 1.226721 0.080094 0.017 Uiso 1 1 calc R U . . .
H8B H 0.323534 1.368185 0.144914 0.017 Uiso 1 1 calc R U . . .
C9 C 0.33808(12) 1.19586(10) 0.24531(8) 0.01126(17) Uani 1 1 d . . . . .
C10 C 0.25883(12) 1.28653(10) 0.34775(8) 0.01259(18) Uani 1 1 d . . . . .
C11 C 0.07846(12) 1.14347(11) 0.34452(8) 0.01334(18) Uani 1 1 d . . . . .
C12 C -0.05917(13) 1.07972(12) 0.37301(9) 0.0186(2) Uani 1 1 d . . . . .
H12A H -0.146988 1.104475 0.436665 0.022 Uiso 1 1 calc R U . . .
C13 C -0.06238(14) 0.97718(13) 0.30345(10) 0.0211(2) Uani 1 1 d . . . . .
H13A H -0.153462 0.929624 0.321145 0.025 Uiso 1 1 calc R U . . .
C14 C 0.06465(14) 0.94324(12) 0.20901(10) 0.0205(2) Uani 1 1 d . . . . .
H14A H 0.058923 0.873351 0.163292 0.025 Uiso 1 1 calc R U . . .
C15 C 0.20116(13) 1.01125(11) 0.18064(9) 0.01616(19) Uani 1 1 d . . . . .
H15A H 0.286853 0.989896 0.115398 0.019 Uiso 1 1 calc R U . . .
C16 C 0.20790(12) 1.11040(10) 0.25017(8) 0.01222(18) Uani 1 1 d . . . . .
C17 C 0.86326(14) 0.72993(13) 0.03711(9) 0.0201(2) Uani 1 1 d . . . . .
H17A H 0.949661 0.653814 0.001786 0.030 Uiso 1 1 calc R U . . .
H17B H 0.911016 0.807681 0.052261 0.030 Uiso 1 1 calc R U . . .
H17C H 0.799594 0.762611 -0.009537 0.030 Uiso 1 1 calc R U . . .
C18 C 0.69387(15) 0.47961(12) 0.37873(9) 0.0210(2) Uani 1 1 d . . . . .
H18A H 0.793035 0.410691 0.356182 0.032 Uiso 1 1 calc R U . . .
H18B H 0.599551 0.430736 0.402557 0.032 Uiso 1 1 calc R U . . .
H18C H 0.694935 0.536276 0.437411 0.032 Uiso 1 1 calc R U . . .
C19 C 0.66724(14) 1.34372(13) 0.04388(10) 0.0236(2) Uani 1 1 d . . . . .
H19A H 0.761662 1.375881 0.052231 0.035 Uiso 1 1 calc R U . . .
H19B H 0.613924 1.415810 0.007173 0.035 Uiso 1 1 calc R U . . .
H19C H 0.702191 1.256810 0.001933 0.035 Uiso 1 1 calc R U . . .
C20 C 0.01008(14) 1.30170(12) 0.50561(9) 0.0189(2) Uani 1 1 d . . . . .
H20A H 0.077208 1.333989 0.542320 0.028 Uiso 1 1 calc R U . . .
H20B H -0.045488 1.227349 0.547262 0.028 Uiso 1 1 calc R U . . .
H20C H -0.070206 1.380304 0.497750 0.028 Uiso 1 1 calc R U . . .
 
loop_
 _atom_site_aniso_label
 _atom_site_aniso_U_11
 _atom_site_aniso_U_22
 _atom_site_aniso_U_33
 _atom_site_aniso_U_23
 _atom_site_aniso_U_13
 _atom_site_aniso_U_12
S1 0.01407(13) 0.02560(15) 0.02782(15) 0.00199(11) -0.00584(11) 0.00120(10)
S2 0.01935(12) 0.01196(11) 0.01054(11) 0.00003(8) -0.00582(9) -0.00149(9)
O1 0.0218(4) 0.0166(4) 0.0109(3) 0.0004(3) -0.0020(3) -0.0002(3)
O2 0.0198(4) 0.0138(3) 0.0175(4) -0.0025(3) -0.0034(3) -0.0052(3)
N1 0.0116(4) 0.0156(4) 0.0146(4) 0.0006(3) -0.0001(3) 0.0010(3)
N2 0.0154(4) 0.0160(4) 0.0162(4) 0.0023(3) -0.0029(3) -0.0004(3)
N3 0.0157(4) 0.0120(4) 0.0199(4) 0.0001(3) 0.0021(3) -0.0048(3)
N4 0.0158(4) 0.0129(4) 0.0155(4) 0.0001(3) 0.0007(3) -0.0015(3)
N5 0.0137(4) 0.0102(4) 0.0105(4) -0.0010(3) -0.0016(3) -0.0010(3)
N6 0.0129(4) 0.0130(4) 0.0150(4) 0.0025(3) -0.0003(3) -0.0028(3)
N7 0.0127(4) 0.0126(4) 0.0131(4) -0.0023(3) -0.0006(3) -0.0016(3)
C1 0.0153(4) 0.0122(4) 0.0159(5) -0.0025(3) -0.0034(4) 0.0001(3)
C2 0.0115(4) 0.0110(4) 0.0140(4) -0.0026(3) -0.0019(3) -0.0007(3)
C3 0.0136(4) 0.0113(4) 0.0169(5) -0.0005(3) -0.0019(4) -0.0023(3)
C4 0.0127(4) 0.0121(4) 0.0116(4) -0.0006(3) -0.0022(3) 0.0002(3)
C5 0.0108(4) 0.0115(4) 0.0121(4) -0.0001(3) -0.0030(3) 0.0000(3)
C6 0.0120(4) 0.0104(4) 0.0101(4) 0.0004(3) -0.0032(3) -0.0020(3)
C7 0.0132(4) 0.0143(4) 0.0180(5) 0.0017(4) -0.0046(4) -0.0040(3)
C8 0.0138(4) 0.0137(4) 0.0131(4) 0.0033(3) -0.0024(3) -0.0013(3)
C9 0.0106(4) 0.0105(4) 0.0114(4) 0.0001(3) -0.0019(3) -0.0017(3)
C10 0.0132(4) 0.0103(4) 0.0123(4) 0.0002(3) -0.0023(3) -0.0006(3)
C11 0.0124(4) 0.0129(4) 0.0138(4) -0.0002(3) -0.0034(3) -0.0013(3)
C12 0.0128(5) 0.0198(5) 0.0207(5) -0.0007(4) -0.0015(4) -0.0039(4)
C13 0.0155(5) 0.0224(5) 0.0268(6) -0.0011(4) -0.0063(4) -0.0076(4)
C14 0.0195(5) 0.0218(5) 0.0232(5) -0.0043(4) -0.0086(4) -0.0066(4)
C15 0.0157(5) 0.0180(5) 0.0150(5) -0.0020(4) -0.0049(4) -0.0031(4)
C16 0.0114(4) 0.0120(4) 0.0130(4) 0.0006(3) -0.0037(3) -0.0019(3)
C17 0.0161(5) 0.0243(5) 0.0150(5) 0.0026(4) -0.0001(4) -0.0015(4)
C18 0.0267(6) 0.0193(5) 0.0167(5) 0.0037(4) -0.0070(4) -0.0043(4)
C19 0.0184(5) 0.0244(6) 0.0206(5) 0.0072(4) 0.0026(4) -0.0041(4)
C20 0.0179(5) 0.0191(5) 0.0148(5) -0.0044(4) 0.0016(4) -0.0022(4)
 
_geom_special_details
;
 All esds (except the esd in the dihedral angle between two l.s. planes)
 are estimated using the full covariance matrix.  The cell esds are taken
 into account individually in the estimation of esds in distances, angles
 and torsion angles; correlations between esds in cell parameters are only
 used when they are defined by crystal symmetry.  An approximate (isotropic)
 treatment of cell esds is used for estimating esds involving l.s. planes.
;
 
loop_
 _geom_bond_atom_site_label_1
 _geom_bond_atom_site_label_2
 _geom_bond_distance
 _geom_bond_site_symmetry_2
 _geom_bond_publ_flag
S1 C1 1.6690(11) . ?
S2 C4 1.7637(10) . ?
S2 C6 1.8254(10) . ?
O1 C5 1.2177(12) . ?
O2 C10 1.2270(13) . ?
N1 C1 1.3740(14) . ?
N1 C2 1.4491(13) . ?
N1 C17 1.4531(14) . ?
N2 C1 1.3477(14) . ?
N2 C18 1.4485(14) . ?
N2 C3 1.4828(14) . ?
N3 N4 1.4102(13) . ?
N3 C3 1.4309(13) . ?
N3 H3N 0.854(17) . ?
N4 C4 1.2749(13) . ?
N5 C5 1.3706(13) . ?
N5 C4 1.4045(13) . ?
N5 C2 1.4831(12) . ?
N6 C19 1.4576(14) . ?
N6 C8 1.4660(14) . ?
N6 C7 1.4720(14) . ?
N7 C10 1.3632(13) . ?
N7 C11 1.4097(13) . ?
N7 C20 1.4537(13) . ?
C2 C3 1.5314(14) . ?
C2 H2A 1.0000 . ?
C3 H3A 1.0000 . ?
C5 C6 1.5297(13) . ?
C6 C7 1.5410(14) . ?
C6 C9 1.5727(14) . ?
C7 H7A 0.9900 . ?
C7 H7B 0.9900 . ?
C8 C9 1.5319(14) . ?
C8 H8A 0.9900 . ?
C8 H8B 0.9900 . ?
C9 C16 1.5081(14) . ?
C9 C10 1.5505(14) . ?
C11 C12 1.3880(14) . ?
C11 C16 1.3998(14) . ?
C12 C13 1.3999(16) . ?
C12 H12A 0.9500 . ?
C13 C14 1.3916(17) . ?
C13 H13A 0.9500 . ?
C14 C15 1.4036(15) . ?
C14 H14A 0.9500 . ?
C15 C16 1.3870(14) . ?
C15 H15A 0.9500 . ?
C17 H17A 0.9800 . ?
C17 H17B 0.9800 . ?
C17 H17C 0.9800 . ?
C18 H18A 0.9800 . ?
C18 H18B 0.9800 . ?
C18 H18C 0.9800 . ?
C19 H19A 0.9800 . ?
C19 H19B 0.9800 . ?
C19 H19C 0.9800 . ?
C20 H20A 0.9800 . ?
C20 H20B 0.9800 . ?
C20 H20C 0.9800 . ?
 
loop_
 _geom_angle_atom_site_label_1
 _geom_angle_atom_site_label_2
 _geom_angle_atom_site_label_3
 _geom_angle
 _geom_angle_site_symmetry_1
 _geom_angle_site_symmetry_3
 _geom_angle_publ_flag
C4 S2 C6 90.87(5) . . ?
C1 N1 C2 110.52(9) . . ?
C1 N1 C17 124.05(9) . . ?
C2 N1 C17 124.83(9) . . ?
C1 N2 C18 124.81(10) . . ?
C1 N2 C3 111.15(9) . . ?
C18 N2 C3 122.35(9) . . ?
N4 N3 C3 117.62(8) . . ?
N4 N3 H3N 112.1(11) . . ?
C3 N3 H3N 110.4(11) . . ?
C4 N4 N3 112.35(9) . . ?
C5 N5 C4 115.59(8) . . ?
C5 N5 C2 122.52(8) . . ?
C4 N5 C2 121.89(8) . . ?
C19 N6 C8 113.51(9) . . ?
C19 N6 C7 114.46(9) . . ?
C8 N6 C7 109.71(8) . . ?
C10 N7 C11 111.32(8) . . ?
C10 N7 C20 123.27(9) . . ?
C11 N7 C20 125.31(9) . . ?
N2 C1 N1 108.13(9) . . ?
N2 C1 S1 126.20(8) . . ?
N1 C1 S1 125.66(8) . . ?
N1 C2 N5 112.77(8) . . ?
N1 C2 C3 102.32(8) . . ?
N5 C2 C3 107.63(8) . . ?
N1 C2 H2A 111.2 . . ?
N5 C2 H2A 111.2 . . ?
C3 C2 H2A 111.2 . . ?
N3 C3 N2 115.41(9) . . ?
N3 C3 C2 112.27(8) . . ?
N2 C3 C2 100.25(8) . . ?
N3 C3 H3A 109.5 . . ?
N2 C3 H3A 109.5 . . ?
C2 C3 H3A 109.5 . . ?
N4 C4 N5 125.11(9) . . ?
N4 C4 S2 124.14(8) . . ?
N5 C4 S2 110.57(7) . . ?
O1 C5 N5 124.09(9) . . ?
O1 C5 C6 123.82(9) . . ?
N5 C5 C6 112.08(8) . . ?
C5 C6 C7 109.75(8) . . ?
C5 C6 C9 110.25(8) . . ?
C7 C6 C9 103.31(8) . . ?
C5 C6 S2 105.91(6) . . ?
C7 C6 S2 115.04(7) . . ?
C9 C6 S2 112.62(6) . . ?
N6 C7 C6 106.05(8) . . ?
N6 C7 H7A 110.5 . . ?
C6 C7 H7A 110.5 . . ?
N6 C7 H7B 110.5 . . ?
C6 C7 H7B 110.5 . . ?
H7A C7 H7B 108.7 . . ?
N6 C8 C9 105.08(8) . . ?
N6 C8 H8A 110.7 . . ?
C9 C8 H8A 110.7 . . ?
N6 C8 H8B 110.7 . . ?
C9 C8 H8B 110.7 . . ?
H8A C8 H8B 108.8 . . ?
C16 C9 C8 117.70(8) . . ?
C16 C9 C10 102.02(8) . . ?
C8 C9 C10 113.30(8) . . ?
C16 C9 C6 115.37(8) . . ?
C8 C9 C6 100.95(8) . . ?
C10 C9 C6 107.55(8) . . ?
O2 C10 N7 125.33(9) . . ?
O2 C10 C9 126.46(9) . . ?
N7 C10 C9 108.13(8) . . ?
C12 C11 C16 122.52(10) . . ?
C12 C11 N7 127.79(10) . . ?
C16 C11 N7 109.69(9) . . ?
C11 C12 C13 116.80(10) . . ?
C11 C12 H12A 121.6 . . ?
C13 C12 H12A 121.6 . . ?
C14 C13 C12 121.58(10) . . ?
C14 C13 H13A 119.2 . . ?
C12 C13 H13A 119.2 . . ?
C13 C14 C15 120.65(10) . . ?
C13 C14 H14A 119.7 . . ?
C15 C14 H14A 119.7 . . ?
C16 C15 C14 118.39(10) . . ?
C16 C15 H15A 120.8 . . ?
C14 C15 H15A 120.8 . . ?
C15 C16 C11 120.03(9) . . ?
C15 C16 C9 131.22(9) . . ?
C11 C16 C9 108.74(8) . . ?
N1 C17 H17A 109.5 . . ?
N1 C17 H17B 109.5 . . ?
H17A C17 H17B 109.5 . . ?
N1 C17 H17C 109.5 . . ?
H17A C17 H17C 109.5 . . ?
H17B C17 H17C 109.5 . . ?
N2 C18 H18A 109.5 . . ?
N2 C18 H18B 109.5 . . ?
H18A C18 H18B 109.5 . . ?
N2 C18 H18C 109.5 . . ?
H18A C18 H18C 109.5 . . ?
H18B C18 H18C 109.5 . . ?
N6 C19 H19A 109.5 . . ?
N6 C19 H19B 109.5 . . ?
H19A C19 H19B 109.5 . . ?
N6 C19 H19C 109.5 . . ?
H19A C19 H19C 109.5 . . ?
H19B C19 H19C 109.5 . . ?
N7 C20 H20A 109.5 . . ?
N7 C20 H20B 109.5 . . ?
H20A C20 H20B 109.5 . . ?
N7 C20 H20C 109.5 . . ?
H20A C20 H20C 109.5 . . ?
H20B C20 H20C 109.5 . . ?
 
loop_
 _geom_torsion_atom_site_label_1
 _geom_torsion_atom_site_label_2
 _geom_torsion_atom_site_label_3
 _geom_torsion_atom_site_label_4
 _geom_torsion
 _geom_torsion_site_symmetry_1
 _geom_torsion_site_symmetry_2
 _geom_torsion_site_symmetry_3
 _geom_torsion_site_symmetry_4
 _geom_torsion_publ_flag
C3 N3 N4 C4 41.77(13) . . . . ?
C18 N2 C1 N1 174.76(10) . . . . ?
C3 N2 C1 N1 9.33(12) . . . . ?
C18 N2 C1 S1 -4.68(16) . . . . ?
C3 N2 C1 S1 -170.11(8) . . . . ?
C2 N1 C1 N2 9.72(12) . . . . ?
C17 N1 C1 N2 -178.80(10) . . . . ?
C2 N1 C1 S1 -170.84(8) . . . . ?
C17 N1 C1 S1 0.64(16) . . . . ?
C1 N1 C2 N5 91.91(10) . . . . ?
C17 N1 C2 N5 -79.49(13) . . . . ?
C1 N1 C2 C3 -23.43(11) . . . . ?
C17 N1 C2 C3 165.18(10) . . . . ?
C5 N5 C2 N1 73.17(12) . . . . ?
C4 N5 C2 N1 -107.41(10) . . . . ?
C5 N5 C2 C3 -174.73(9) . . . . ?
C4 N5 C2 C3 4.69(12) . . . . ?
N4 N3 C3 N2 56.65(13) . . . . ?
N4 N3 C3 C2 -57.40(13) . . . . ?
C1 N2 C3 N3 -143.61(9) . . . . ?
C18 N2 C3 N3 50.54(13) . . . . ?
C1 N2 C3 C2 -22.78(11) . . . . ?
C18 N2 C3 C2 171.37(9) . . . . ?
N1 C2 C3 N3 149.30(9) . . . . ?
N5 C2 C3 N3 30.28(11) . . . . ?
N1 C2 C3 N2 26.25(9) . . . . ?
N5 C2 C3 N2 -92.77(9) . . . . ?
N3 N4 C4 N5 -1.61(15) . . . . ?
N3 N4 C4 S2 172.97(7) . . . . ?
C5 N5 C4 N4 157.86(10) . . . . ?
C2 N5 C4 N4 -21.60(16) . . . . ?
C5 N5 C4 S2 -17.35(11) . . . . ?
C2 N5 C4 S2 163.19(7) . . . . ?
C6 S2 C4 N4 -154.43(10) . . . . ?
C6 S2 C4 N5 20.84(8) . . . . ?
C4 N5 C5 O1 -176.90(10) . . . . ?
C2 N5 C5 O1 2.56(16) . . . . ?
C4 N5 C5 C6 2.38(12) . . . . ?
C2 N5 C5 C6 -178.16(8) . . . . ?
O1 C5 C6 C7 -43.22(13) . . . . ?
N5 C5 C6 C7 137.50(9) . . . . ?
O1 C5 C6 C9 69.94(12) . . . . ?
N5 C5 C6 C9 -109.35(9) . . . . ?
O1 C5 C6 S2 -167.96(9) . . . . ?
N5 C5 C6 S2 12.76(10) . . . . ?
C4 S2 C6 C5 -18.55(7) . . . . ?
C4 S2 C6 C7 -139.94(8) . . . . ?
C4 S2 C6 C9 102.03(7) . . . . ?
C19 N6 C7 C6 -130.25(10) . . . . ?
C8 N6 C7 C6 -1.30(11) . . . . ?
C5 C6 C7 N6 95.62(9) . . . . ?
C9 C6 C7 N6 -21.96(10) . . . . ?
S2 C6 C7 N6 -145.10(7) . . . . ?
C19 N6 C8 C9 154.35(9) . . . . ?
C7 N6 C8 C9 24.89(11) . . . . ?
N6 C8 C9 C16 -163.60(8) . . . . ?
N6 C8 C9 C10 77.57(10) . . . . ?
N6 C8 C9 C6 -37.12(9) . . . . ?
C5 C6 C9 C16 46.52(11) . . . . ?
C7 C6 C9 C16 163.74(8) . . . . ?
S2 C6 C9 C16 -71.53(9) . . . . ?
C5 C6 C9 C8 -81.48(9) . . . . ?
C7 C6 C9 C8 35.74(9) . . . . ?
S2 C6 C9 C8 160.46(7) . . . . ?
C5 C6 C9 C10 159.59(8) . . . . ?
C7 C6 C9 C10 -83.19(9) . . . . ?
S2 C6 C9 C10 41.54(9) . . . . ?
C11 N7 C10 O2 -179.26(10) . . . . ?
C20 N7 C10 O2 -2.71(16) . . . . ?
C11 N7 C10 C9 -2.27(11) . . . . ?
C20 N7 C10 C9 174.28(9) . . . . ?
C16 C9 C10 O2 179.94(10) . . . . ?
C8 C9 C10 O2 -52.54(14) . . . . ?
C6 C9 C10 O2 58.15(13) . . . . ?
C16 C9 C10 N7 2.98(10) . . . . ?
C8 C9 C10 N7 130.51(9) . . . . ?
C6 C9 C10 N7 -118.81(9) . . . . ?
C10 N7 C11 C12 -179.20(11) . . . . ?
C20 N7 C11 C12 4.34(17) . . . . ?
C10 N7 C11 C16 0.50(12) . . . . ?
C20 N7 C11 C16 -175.97(10) . . . . ?
C16 C11 C12 C13 1.20(17) . . . . ?
N7 C11 C12 C13 -179.14(10) . . . . ?
C11 C12 C13 C14 -1.51(18) . . . . ?
C12 C13 C14 C15 0.16(19) . . . . ?
C13 C14 C15 C16 1.54(17) . . . . ?
C14 C15 C16 C11 -1.84(16) . . . . ?
C14 C15 C16 C9 177.16(10) . . . . ?
C12 C11 C16 C15 0.47(16) . . . . ?
N7 C11 C16 C15 -179.24(9) . . . . ?
C12 C11 C16 C9 -178.73(10) . . . . ?
N7 C11 C16 C9 1.55(11) . . . . ?
C8 C9 C16 C15 53.58(15) . . . . ?
C10 C9 C16 C15 178.22(11) . . . . ?
C6 C9 C16 C15 -65.53(14) . . . . ?
C8 C9 C16 C11 -127.34(9) . . . . ?
C10 C9 C16 C11 -2.69(10) . . . . ?
C6 C9 C16 C11 113.56(9) . . . . ?
 
loop_
 _geom_hbond_atom_site_label_D 
 _geom_hbond_atom_site_label_H 
 _geom_hbond_atom_site_label_A 
 _geom_hbond_distance_DH 
 _geom_hbond_distance_HA 
 _geom_hbond_distance_DA 
 _geom_hbond_angle_DHA 
 _geom_hbond_site_symmetry_A 
N3 H3N O2  0.854(17) 2.250(17) 2.9364(12) 137.4(15) 1_545
 
_refine_diff_density_max    0.467
_refine_diff_density_min   -0.274
_refine_diff_density_rms    0.054

_publ_section_references 
;
Bruker (2014). APEX2 (version 2014.11-0); SAINT (version 8.34A);
Bruker AXS Inc., Madison, WI, USA.

Bruker (2008). SADABS version 2008/1, SHELXTL version 2008/4,
Bruker AXS, Madison, Wisconsin, USA.

Sheldrick, G.M. (2015a). SHELXT version 2014/5, Acta Cryst. A71, 3-8

Sheldrick G.M. (2015b). SHELXL version 2014/6, Acta Cryst. C71, 3-8
;

_shelx_res_file
;
TITL a in P-1
    a.res
    created by SHELXL-2016/6 at 12:55:21 on 17-Apr-2018
CELL 0.71073   8.8678   9.6639  13.3198   87.134   70.557   80.625
ZERR  2    0.0004    0.0005    0.0005     0.001     0.002     0.001
LATT   1
SFAC  C H N O S
UNIT  40 46 14 4 4
TEMP  -153.000
SIZE 0.26 0.25 0.20

L.S. 10
BOND $H
CONF
HTAB
ACTA
FMAP 2
PLAN 20

EQIV $1 x, y-1, z
HTAB N3 O2_$1

WGHT    0.046100    0.404500
FVAR       0.22569
S1    5    1.008284    0.552778    0.199288    11.00000    0.01407    0.02560 =
         0.02782    0.00199   -0.00584    0.00120
S2    5    0.480287    1.039397    0.385268    11.00000    0.01935    0.01196 =
         0.01054    0.00003   -0.00582   -0.00149
O1    4    0.603352    0.990343    0.081087    11.00000    0.02184    0.01658 =
         0.01094    0.00039   -0.00204   -0.00025
O2    4    0.319436    1.373977    0.378838    11.00000    0.01984    0.01375 =
         0.01747   -0.00253   -0.00336   -0.00524
N1    3    0.758764    0.679027    0.136178    11.00000    0.01159    0.01560 =
         0.01456    0.00062   -0.00007    0.00099
N2    3    0.685152    0.569951    0.290082    11.00000    0.01544    0.01600 =
         0.01621    0.00232   -0.00294   -0.00043
N3    3    0.393328    0.661618    0.350697    11.00000    0.01566    0.01199 =
         0.01990    0.00011    0.00207   -0.00479
H3N   2    0.359826    0.595101    0.392691    11.00000    0.02817
N4    3    0.400425    0.779616    0.406167    11.00000    0.01578    0.01293 =
         0.01549    0.00007    0.00069   -0.00147
N5    3    0.536969    0.858764    0.232595    11.00000    0.01367    0.01021 =
         0.01050   -0.00096   -0.00157   -0.00098
N6    3    0.554105    1.317915    0.148426    11.00000    0.01291    0.01305 =
         0.01497    0.00249   -0.00033   -0.00284
N7    3    0.112048    1.247478    0.401010    11.00000    0.01273    0.01264 =
         0.01309   -0.00232   -0.00064   -0.00161
C1    1    0.814277    0.601176    0.209493    11.00000    0.01527    0.01216 =
         0.01586   -0.00249   -0.00340    0.00009
C2    1    0.584782    0.720202    0.178523    11.00000    0.01151    0.01099 =
         0.01397   -0.00265   -0.00195   -0.00068
AFIX  13
H2A   2    0.533836    0.717240    0.122188    11.00000   -1.20000
AFIX   0
C3    1    0.533933    0.608817    0.263718    11.00000    0.01363    0.01131 =
         0.01689   -0.00053   -0.00194   -0.00226
AFIX  13
H3A   2    0.512424    0.526451    0.230956    11.00000   -1.20000
AFIX   0
C4    1    0.469965    0.871698    0.343845    11.00000    0.01269    0.01214 =
         0.01163   -0.00062   -0.00222    0.00025
C5    1    0.553688    0.982301    0.177800    11.00000    0.01083    0.01152 =
         0.01209   -0.00009   -0.00301   -0.00002
C6    1    0.500596    1.109440    0.252364    11.00000    0.01202    0.01043 =
         0.01006    0.00045   -0.00321   -0.00198
C7    1    0.622120    1.213562    0.212466    11.00000    0.01320    0.01434 =
         0.01798    0.00169   -0.00459   -0.00398
AFIX  23
H7A   2    0.635027    1.259440    0.273285    11.00000   -1.20000
H7B   2    0.729210    1.164492    0.168549    11.00000   -1.20000
AFIX   0
C8    1    0.401531    1.282259    0.144771    11.00000    0.01380    0.01366 =
         0.01308    0.00334   -0.00244   -0.00134
AFIX  23
H8A   2    0.420171    1.226721    0.080094    11.00000   -1.20000
H8B   2    0.323534    1.368185    0.144914    11.00000   -1.20000
AFIX   0
C9    1    0.338083    1.195864    0.245309    11.00000    0.01057    0.01051 =
         0.01142    0.00014   -0.00193   -0.00171
C10   1    0.258826    1.286530    0.347753    11.00000    0.01323    0.01033 =
         0.01229    0.00020   -0.00225   -0.00060
C11   1    0.078465    1.143472    0.344522    11.00000    0.01239    0.01290 =
         0.01380   -0.00016   -0.00336   -0.00133
C12   1   -0.059175    1.079715    0.373013    11.00000    0.01284    0.01977 =
         0.02066   -0.00071   -0.00148   -0.00387
AFIX  43
H12A  2   -0.146988    1.104475    0.436665    11.00000   -1.20000
AFIX   0
C13   1   -0.062380    0.977179    0.303453    11.00000    0.01548    0.02244 =
         0.02677   -0.00108   -0.00630   -0.00765
AFIX  43
H13A  2   -0.153462    0.929624    0.321145    11.00000   -1.20000
AFIX   0
C14   1    0.064651    0.943240    0.209011    11.00000    0.01950    0.02177 =
         0.02324   -0.00428   -0.00860   -0.00662
AFIX  43
H14A  2    0.058923    0.873351    0.163292    11.00000   -1.20000
AFIX   0
C15   1    0.201158    1.011254    0.180642    11.00000    0.01570    0.01803 =
         0.01500   -0.00201   -0.00487   -0.00310
AFIX  43
H15A  2    0.286853    0.989896    0.115398    11.00000   -1.20000
AFIX   0
C16   1    0.207905    1.110402    0.250173    11.00000    0.01138    0.01200 =
         0.01303    0.00059   -0.00368   -0.00193
C17   1    0.863265    0.729926    0.037108    11.00000    0.01611    0.02434 =
         0.01505    0.00263   -0.00008   -0.00145
AFIX 137
H17A  2    0.949661    0.653814    0.001786    11.00000   -1.50000
H17B  2    0.911016    0.807681    0.052261    11.00000   -1.50000
H17C  2    0.799594    0.762611   -0.009537    11.00000   -1.50000
AFIX   0
C18   1    0.693873    0.479609    0.378725    11.00000    0.02674    0.01928 =
         0.01672    0.00372   -0.00696   -0.00426
AFIX 137
H18A  2    0.793035    0.410691    0.356182    11.00000   -1.50000
H18B  2    0.599551    0.430736    0.402557    11.00000   -1.50000
H18C  2    0.694935    0.536276    0.437411    11.00000   -1.50000
AFIX   0
C19   1    0.667238    1.343718    0.043876    11.00000    0.01845    0.02442 =
         0.02063    0.00723    0.00259   -0.00407
AFIX 137
H19A  2    0.761662    1.375881    0.052231    11.00000   -1.50000
H19B  2    0.613924    1.415810    0.007173    11.00000   -1.50000
H19C  2    0.702191    1.256810    0.001933    11.00000   -1.50000
AFIX   0
C20   1    0.010085    1.301697    0.505606    11.00000    0.01788    0.01906 =
         0.01477   -0.00441    0.00161   -0.00221
AFIX 137
H20A  2    0.077208    1.333989    0.542320    11.00000   -1.50000
H20B  2   -0.045488    1.227349    0.547262    11.00000   -1.50000
H20C  2   -0.070206    1.380304    0.497750    11.00000   -1.50000

AFIX   0
HKLF 4


REM  a in P-1
REM R1 =  0.0323 for    5733 Fo > 4sig(Fo)  and  0.0378 for all    6495 data
REM    288 parameters refined using      0 restraints

END

WGHT      0.0411      0.4227

REM Instructions for potential hydrogen bonds
HTAB N3 O2_$1
HTAB C3 N6_$1
HTAB C8 O1
EQIV $2 x-1, y+1, z
HTAB C8 S1_$2
EQIV $3 -x, -y+2, -z+1
HTAB C12 N4_$3
EQIV $4 -x+1, -y+2, -z+1
HTAB C18 O2_$4

REM Highest difference peak  0.467,  deepest hole -0.274,  1-sigma level  0.054
Q1    1   0.1428  1.1245  0.2979  11.00000  0.05    0.47
Q2    1   0.5232  1.0500  0.2142  11.00000  0.05    0.44
Q3    1   0.0029  1.1194  0.3596  11.00000  0.05    0.42
Q4    1   0.2148  1.0598  0.2150  11.00000  0.05    0.41
Q5    1   0.5624  0.6592  0.2214  11.00000  0.05    0.40
Q6    1   0.9020  0.5741  0.1997  11.00000  0.05    0.40
Q7    1   0.0066  0.9668  0.2601  11.00000  0.05    0.40
Q8    1  -0.0531  1.0252  0.3430  11.00000  0.05    0.39
Q9    1   0.2939  1.2461  0.2936  11.00000  0.05    0.39
Q10   1   0.1323  0.9806  0.1952  11.00000  0.05    0.39
Q11   1   0.5592  0.9170  0.2067  11.00000  0.05    0.39
Q12   1   0.6827  0.6987  0.1496  11.00000  0.05    0.38
Q13   1   0.5612  1.1583  0.2335  11.00000  0.05    0.38
Q14   1   0.7841  0.6417  0.1706  11.00000  0.05    0.38
Q15   1   0.3717  1.2364  0.1946  11.00000  0.05    0.38
Q16   1   0.2778  1.1488  0.2459  11.00000  0.05    0.37
Q17   1   0.1769  1.2721  0.3738  11.00000  0.05    0.37
Q18   1   0.5049  0.8652  0.2851  11.00000  0.05    0.36
Q19   1   0.4718  0.6407  0.3092  11.00000  0.05    0.35
Q20   1   0.6097  0.5960  0.2844  11.00000  0.05    0.34
;
_shelx_res_checksum   67448

_shelx_hkl_file
;
   1   0   1    0.78    0.05
  -1   0  -1    1.04    0.05
  -1   0  -1    0.89    0.04
   2   0   2  395.39    5.62
  -2   0  -2  391.57    5.59
  -2   0  -2  382.92    5.60
   3   0   3   64.43    0.95
  -3   0  -3   60.48    0.95
  -3   0  -3   63.14    0.94
   4   0   4   79.59    1.20
  -4   0  -4   77.72    1.18
  -4   0  -4   77.54    1.20
   5   0   5    0.26    0.07
  -5   0  -5    0.16    0.07
  -5   0  -5    0.32    0.07
   6   0   6    2.47    0.16
  -6   0  -6    2.78    0.15
  -6   0  -6    2.59    0.17
   7   0   7    2.30    0.18
  -7   0  -7    2.54    0.19
  -7   0  -7    2.57    0.16
   8   0   8    0.33    0.11
  -8   0  -8    0.25    0.12
  -8   0  -8    0.43    0.10
   9   0   9    2.64    0.23
  -9   0  -9    2.81    0.20
  -9   0  -9    2.09    0.22
  10   0  10    5.65    0.33
 -10   0 -10    6.02    0.35
  11   0  11    2.65    0.26
 -11   0 -11    2.93    0.29
 -11   1 -11    4.14    0.36
  11  -1  11    4.41    0.33
 -10   1 -10    8.00    0.41
  10  -1  10    8.33    0.39
  -9   1  -9    2.31    0.23
  -9   1  -9    2.72    0.25
   9  -1   9    2.53    0.23
  -8   1  -8    0.35    0.09
  -8   1  -8    0.16    0.11
   8  -1   8    0.07    0.09
  -7   1  -7   12.00    0.39
  -7   1  -7   11.82    0.32
   7  -1   7   12.05    0.36
  -6   1  -6    7.19    0.28
  -6   1  -6    7.76    0.23
   6  -1   6    7.46    0.26
  -5   1  -5    7.11    0.25
  -5   1  -5    7.56    0.21
   5  -1   5    7.19    0.23
  -4   1  -4   41.35    0.67
  -4   1  -4   41.26    0.73
   4  -1   4   42.34    0.70
  -3   1  -3   15.55    0.33
  -3   1  -3   15.38    0.28
   3  -1   3   15.22    0.31
  -2   1  -2    7.51    0.19
  -2   1  -2    7.96    0.15
   2  -1   2    7.30    0.17
  -1   1  -1   95.42    1.39
  -1   1  -1   96.62    1.34
   1  -1   1   95.45    1.38
   0   1   0   29.99    0.43
   0   1   0   29.80    0.43
   0   1   0   30.11    0.43
   1   1   1  105.00    1.52
  -1  -1  -1  103.87    1.50
   2   1   2  315.36    4.52
  -2  -1  -2  309.58    4.36
  -2  -1  -2  305.30    4.52
   3   1   3    0.33    0.05
  -3  -1  -3    0.54    0.06
  -3  -1  -3    0.47    0.06
   4   1   4   23.22    0.45
  -4  -1  -4   23.76    0.45
  -4  -1  -4   23.33    0.43
   5   1   5   26.09    0.51
  -5  -1  -5   25.70    0.49
  -5  -1  -5   25.68    0.50
   6   1   6   19.31    0.44
  -6  -1  -6   19.13    0.43
  -6  -1  -6   19.53    0.43
   7   1   7   54.88    0.99
  -7  -1  -7   54.59    0.97
  -7  -1  -7   55.91    0.97
   8   1   8   46.89    0.91
  -8  -1  -8   45.75    0.88
  -8  -1  -8   45.88    0.88
   9   1   9   -0.05    0.10
  -9  -1  -9    0.02    0.11
  -9  -1  -9    0.14    0.10
  10   1  10   22.45    0.64
 -10  -1 -10   24.63    0.64
 -10  -1 -10   24.09    0.61
  11   1  11    0.15    0.14
 -11   2 -11    1.26    0.23
  11  -2  11    1.10    0.21
 -10   2 -10    1.93    0.26
  10  -2  10    2.37    0.25
  -9   2  -9    5.76    0.35
   9  -2   9    5.68    0.31
  -8   2  -8   -0.04    0.11
  -8   2  -8    0.06    0.08
   8  -2   8    0.05    0.09
  -7   2  -7   38.13    0.81
  -7   2  -7   37.76    0.69
   7  -2   7   37.90    0.75
  -6   2  -6    2.91    0.15
  -6   2  -6    2.86    0.21
   6  -2   6    3.00    0.18
  -5   2  -5    4.95    0.23
  -5   2  -5    4.88    0.17
   5  -2   5    5.74    0.21
  -4   2  -4    3.97    0.19
  -4   2  -4    4.06    0.13
   4  -2   4    3.61    0.15
  -3   2  -3    5.81    0.15
  -3   2  -3    5.86    0.20
   3  -2   3    5.75    0.17
  -2   2  -2  392.02    5.44
  -2   2  -2  387.64    5.70
   2  -2   2  388.28    5.69
  -1   2  -1  264.85    3.83
  -1   2  -1  257.93    3.84
  -1   2  -1  265.01    3.70
   0   2   0    5.72    0.13
   0   2   0    5.72    0.13
   0   2   0    5.67    0.13
  -1  -2  -1   26.36    0.44
   2   2   2    2.84    0.11
  -2  -2  -2    2.90    0.11
   3   2   3  101.00    1.48
  -3  -2  -3  101.33    1.50
  -3  -2  -3  100.83    1.42
   4   2   4    0.03    0.05
  -4  -2  -4    0.04    0.04
  -4  -2  -4    0.03    0.05
   5   2   5    0.03    0.06
  -5  -2  -5    0.08    0.06
  -5  -2  -5    0.08    0.05
   6   2   6    0.05    0.07
  -6  -2  -6    0.09    0.06
  -6  -2  -6    0.05    0.06
   7   2   7   19.30    0.48
  -7  -2  -7   19.19    0.47
  -7  -2  -7   19.34    0.44
   8   2   8    4.34    0.25
  -8  -2  -8    3.94    0.22
  -8  -2  -8    4.23    0.23
   9   2   9   23.14    0.61
  -9  -2  -9   24.09    0.57
  -9  -2  -9   24.52    0.61
  10   2  10    0.63    0.15
 -10  -2 -10    0.70    0.16
  11   2  11   13.24    0.50
 -11  -2 -11   14.41    0.52
 -11   3 -11    0.94    0.23
  11  -3  11    0.70    0.19
 -10   3 -10    6.02    0.41
  10  -3  10    6.09    0.35
  -9   3  -9    2.51    0.27
   9  -3   9    2.44    0.23
  -8   3  -8   26.30    0.70
   8  -3   8   25.63    0.62
  -7   3  -7   63.67    1.20
  -7   3  -7   61.90    1.02
   7  -3   7   63.53    1.12
  -6   3  -6    0.54    0.08
  -6   3  -6    0.60    0.13
   6  -3   6    0.71    0.11
  -5   3  -5   57.28    0.90
  -5   3  -5   56.80    1.03
   5  -3   5   56.70    0.96
  -4   3  -4    4.93    0.15
  -4   3  -4    5.14    0.22
   4  -3   4    5.27    0.19
  -3   3  -3  175.95    2.46
  -3   3  -3  173.40    2.57
   3  -3   3  177.43    2.51
  -2   3  -2  260.18    3.71
  -2   3  -2  256.32    3.57
   2  -3   2  259.72    3.75
  -1   3  -1   81.29    1.23
  -1   3  -1   83.11    1.21
  -1   3  -1   82.57    1.19
   0   3   0  215.36    3.10
   0   3   0  212.54    3.02
   0   3   0  212.34    3.06
   1   3   1    4.63    0.10
   1   3   1    4.62    0.14
  -1  -3  -1    4.54    0.15
   2   3   2   15.63    0.31
  -2  -3  -2   15.86    0.33
   3   3   3    0.01    0.05
  -3  -3  -3   -0.01    0.05
   4   3   4    0.09    0.06
  -4  -3  -4    0.11    0.06
   5   3   5  165.76    2.44
  -5  -3  -5  166.12    2.46
  -5  -3  -5  164.72    2.33
   6   3   6    1.95    0.16
  -6  -3  -6    2.08    0.16
  -6  -3  -6    1.94    0.12
   7   3   7    1.12    0.14
  -7  -3  -7    1.08    0.14
  -7  -3  -7    1.10    0.11
   8   3   8   16.04    0.46
  -8  -3  -8   15.09    0.39
  -8  -3  -8   14.92    0.45
   9   3   9    0.04    0.10
  -9  -3  -9    0.27    0.12
  10   3  10    5.66    0.32
 -10  -3 -10    5.02    0.31
  11   3  11    0.03    0.13
 -11  -3 -11   -0.14    0.12
 -10   4 -10    0.16    0.18
  10  -4  10   -0.23    0.12
  -9   4  -9   15.25    0.58
   9  -4   9   14.96    0.49
  -8   4  -8    0.92    0.19
   8  -4   8    0.84    0.15
  -7   4  -7    1.18    0.18
   7  -4   7    1.00    0.15
  -6   4  -6   17.43    0.37
  -6   4  -6   16.89    0.50
   6  -4   6   17.19    0.44
  -5   4  -5    1.92    0.19
  -5   4  -5    1.81    0.11
   5  -4   5    1.70    0.15
  -4   4  -4   31.92    0.54
  -4   4  -4   32.84    0.68
   4  -4   4   31.39    0.60
  -3   4  -3   27.73    0.47
  -3   4  -3   26.99    0.57
   3  -4   3   27.55    0.52
  -2   4  -2    7.09    0.18
  -2   4  -2    7.24    0.23
   2  -4   2    7.12    0.20
  -1   4  -1    1.10    0.10
  -1   4  -1    1.32    0.09
  -1   4  -1    1.40    0.09
   0   4   0   17.61    0.35
   0   4   0   17.48    0.34
   0   4   0   17.77    0.35
   1   4   1    0.08    0.03
   1   4   1    0.09    0.04
  -1  -4  -1    0.04    0.05
   2   4   2    9.83    0.25
  -2  -4  -2    9.67    0.26
   3   4   3    6.55    0.21
  -3  -4  -3    6.28    0.22
   4   4   4   13.05    0.33
  -4  -4  -4   13.46    0.35
   5   4   5    6.98    0.24
  -5  -4  -5    6.89    0.26
   6   4   6   10.47    0.33
  -6  -4  -6   10.78    0.35
   7   4   7    2.34    0.19
  -7  -4  -7    2.49    0.20
   8   4   8   35.66    0.77
  -8  -4  -8   35.98    0.79
   9   4   9    2.74    0.24
  -9  -4  -9    2.66    0.24
  10   4  10    0.09    0.12
 -10  -4 -10    0.28    0.14
  11   4  11    0.42    0.16
 -11  -4 -11    0.38    0.16
 -10   5 -10    1.01    0.25
  10  -5  10    1.01    0.20
  -9   5  -9    5.50    0.40
   9  -5   9    4.90    0.31
  -8   5  -8    3.02    0.30
   8  -5   8    2.67    0.23
  -7   5  -7    7.93    0.39
   7  -5   7    7.69    0.32
  -6   5  -6    6.87    0.35
   6  -5   6    7.15    0.29
  -5   5  -5   13.04    0.30
  -5   5  -5   13.04    0.43
   5  -5   5   12.40    0.36
  -4   5  -4   62.27    0.97
  -4   5  -4   61.73    1.12
   4  -5   4   61.92    1.04
  -3   5  -3    0.98    0.12
  -3   5  -3    0.92    0.08
   3  -5   3    0.91    0.10
  -2   5  -2   60.06    0.95
  -2   5  -2   60.88    1.03
  -1   5  -1   10.08    0.25
  -1   5  -1   10.11    0.28
  -1   5  -1   10.64    0.27
   0   5   0    1.79    0.11
   0   5   0    1.54    0.11
   0   5   0    1.41    0.10
   1   5   1  103.20    1.55
   1   5   1  103.54    1.49
  -1  -5  -1  101.92    1.56
   2   5   2   19.30    0.41
  -2  -5  -2   19.27    0.43
   3   5   3    6.52    0.22
  -3  -5  -3    6.44    0.24
   4   5   4  136.80    2.05
  -4  -5  -4  135.27    2.09
   5   5   5   19.66    0.46
  -5  -5  -5   19.72    0.49
   6   5   6   12.90    0.38
  -6  -5  -6   12.11    0.39
   7   5   7   -0.14    0.07
  -7  -5  -7   -0.08    0.08
   8   5   8    3.52    0.24
  -8  -5  -8    3.16    0.24
   9   5   9    1.98    0.22
  -9  -5  -9    1.56    0.21
  10   5  10    4.36    0.31
 -10  -5 -10    3.78    0.30
  11   5  11    0.36    0.16
 -11  -5 -11    0.54    0.18
  -9   6  -9   11.81    0.55
   9  -6   9   11.07    0.45
  -8   6  -8    6.98    0.42
   8  -6   8    5.89    0.33
  -7   6  -7    9.65    0.45
   7  -6   7   10.11    0.37
  -6   6  -6    3.72    0.30
   6  -6   6    3.32    0.22
  -5   6  -5    1.94    0.13
  -5   6  -5    2.31    0.23
   5  -6   5    2.02    0.17
  -4   6  -4   19.97    0.54
  -4   6  -4   20.12    0.41
   4  -6   4   20.55    0.48
  -3   6  -3    2.07    0.18
  -3   6  -3    2.00    0.13
   3  -6   3    2.08    0.15
  -2   6  -2   58.22    1.02
  -2   6  -2   57.74    0.97
  -2   6  -2   56.84    0.93
  -1   6  -1   20.95    0.46
  -1   6  -1   20.60    0.43
  -1   6  -1   20.69    0.44
   0   6   0    0.83    0.09
   0   6   0    0.82    0.10
   1   6   1    2.02    0.13
   1   6   1    2.17    0.11
  -1  -6  -1    2.08    0.14
   2   6   2    0.11    0.06
  -2  -6  -2    0.11    0.07
   3   6   3   60.95    1.02
  -3  -6  -3   59.63    1.05
   4   6   4    0.02    0.07
  -4  -6  -4    0.04    0.07
   5   6   5   17.55    0.45
  -5  -6  -5   17.51    0.48
   6   6   6   75.07    1.28
  -6  -6  -6   71.96    1.32
   7   6   7    0.30    0.10
  -7  -6  -7    0.06    0.09
   8   6   8   13.61    0.45
  -8  -6  -8   14.52    0.49
   9   6   9    1.99    0.23
  -9  -6  -9    1.71    0.23
  10   6  10    2.67    0.27
 -10  -6 -10    3.02    0.30
  11   6  11    4.86    0.35
 -11  -6 -11    4.46    0.36
  -9   7  -9    9.30    0.54
   9  -7   9    9.12    0.42
  -8   7  -8    1.79    0.27
   8  -7   8    1.60    0.21
  -7   7  -7    9.98    0.48
   7  -7   7   10.28    0.40
  -6   7  -6    0.83    0.19
   6  -7   6    0.60    0.13
  -5   7  -5   33.40    0.81
   5  -7   5   34.01    0.72
  -4   7  -4   47.39    0.99
  -4   7  -4   48.83    0.82
   4  -7   4   48.46    0.90
  -3   7  -3    0.11    0.10
  -3   7  -3    0.11    0.07
   3  -7   3   -0.11    0.06
  -2   7  -2    7.08    0.24
  -2   7  -2    7.34    0.29
  -2   7  -2    7.33    0.26
  -1   7  -1   38.31    0.73
  -1   7  -1   37.61    0.70
  -1   7  -1   38.26    0.72
   0   7   0   30.08    0.60
   0   7   0   29.17    0.57
   0  -7   0   29.81    0.60
   1   7   1   13.46    0.31
   1   7   1   13.44    0.36
  -1  -7  -1   13.46    0.37
   2   7   2   20.85    0.47
  -2  -7  -2   19.66    0.49
   3   7   3    1.04    0.12
  -3  -7  -3    0.88    0.13
   4   7   4   10.86    0.34
  -4  -7  -4   11.11    0.37
   5   7   5    2.54    0.19
  -5  -7  -5    3.06    0.22
   6   7   6    6.85    0.30
  -6  -7  -6    7.57    0.34
   7   7   7    4.29    0.26
  -7  -7  -7    4.57    0.29
   8   7   8    0.98    0.17
  -8  -7  -8    1.08    0.20
   9   7   9    2.76    0.26
  -9  -7  -9    2.36    0.27
  10   7  10    4.43    0.32
 -10  -7 -10    4.55    0.34
  11   7  11    0.24    0.16
 -11  -7 -11    0.35    0.17
  -8   8  -8    0.41    0.21
   8  -8   8    0.44    0.16
  -7   8  -7    1.88    0.27
   7  -8   7    1.84    0.21
  -6   8  -6    5.50    0.37
   6  -8   6    5.33    0.29
  -5   8  -5    0.69    0.18
   5  -8   5    0.33    0.12
  -4   8  -4    1.01    0.18
  -3   8  -3   10.33    0.40
  -3   8  -3    9.94    0.31
   3  -8   3   10.54    0.35
  -2   8  -2    3.51    0.20
  -2   8  -2    3.09    0.22
  -1   8  -1    3.59    0.20
  -1   8  -1    3.46    0.21
   1  -8   1    3.49    0.19
   0   8   0   -0.13    0.07
   0   8   0    0.10    0.08
   0  -8   0    0.10    0.08
   1   8   1   12.03    0.31
   1   8   1   12.42    0.36
  -1  -8  -1   12.36    0.38
   2   8   2    3.17    0.20
  -2  -8  -2    3.16    0.21
   3   8   3   27.79    0.62
  -3  -8  -3   28.89    0.66
   4   8   4    4.66    0.25
  -4  -8  -4    4.80    0.27
   5   8   5    2.62    0.21
  -5  -8  -5    2.81    0.23
   6   8   6   11.77    0.41
  -6  -8  -6   11.52    0.44
   7   8   7    1.03    0.17
  -7  -8  -7    1.59    0.22
   8   8   8   -0.10    0.10
  -8  -8  -8    0.16    0.14
   9   8   9    5.25    0.34
  -9  -8  -9    4.93    0.36
  10   8  10    0.27    0.15
 -10  -8 -10    0.35    0.17
  -7   9  -7    2.84    0.34
   7  -9   7    2.92    0.27
  -6   9  -6    5.14    0.38
   6  -9   6    5.59    0.31
  -5   9  -5   15.92    0.58
   5  -9   5   15.74    0.49
  -4   9  -4    2.34    0.25
   4  -9   4    2.63    0.22
  -3   9  -3    0.16    0.12
   3  -9   3    0.16    0.10
  -2   9  -2   42.41    0.86
  -2   9  -2   43.09    0.90
   2  -9   2   44.76    0.84
  -1   9  -1    0.05    0.10
  -1   9  -1   -0.04    0.08
   1  -9   1    0.04    0.09
   0   9   0    5.40    0.24
   0   9   0    5.89    0.27
   0  -9   0    5.52    0.26
   1   9   1    0.53    0.12
   1   9   1    0.64    0.10
  -1  -9  -1    0.28    0.11
   2   9   2    0.18    0.10
  -2  -9  -2    0.25    0.11
   3   9   3    0.65    0.13
  -3  -9  -3    0.43    0.13
   4   9   4   16.22    0.48
  -4  -9  -4   16.69    0.52
   5   9   5    0.36    0.12
  -5  -9  -5    0.25    0.13
   6   9   6    3.91    0.27
  -6  -9  -6    3.68    0.28
   7   9   7    2.38    0.24
  -7  -9  -7    2.19    0.26
   8   9   8    3.60    0.29
  -8  -9  -8    4.18    0.33
   9   9   9    2.46    0.28
  -9  -9  -9    2.74    0.30
  10   9  10    4.01    0.35
 -10  -9 -10    4.18    0.37
  -6  10  -6    0.06    0.17
   6 -10   6    0.26    0.14
  -5  10  -5    1.92    0.27
   5 -10   5    2.49    0.24
  -4  10  -4    0.55    0.17
   4 -10   4    0.27    0.13
  -3  10  -3   11.54    0.46
   3 -10   3   12.70    0.43
  -2  10  -2    0.59    0.14
   2 -10   2    0.23    0.10
  -1  10  -1    5.24    0.28
  -1  10  -1    5.38    0.28
   1 -10   1    4.91    0.26
   0  10   0    0.64    0.12
   0  10   0    0.62    0.13
   0 -10   0    0.72    0.15
   1  10   1    5.30    0.28
   1  10   1    5.39    0.23
  -1 -10  -1    5.29    0.29
   2  10   2   28.14    0.67
  -2 -10  -2   28.59    0.70
   3  10   3    5.41    0.29
  -3 -10  -3    5.70    0.31
   4  10   4    0.50    0.13
  -4 -10  -4    0.26    0.13
   5  10   5    0.62    0.15
  -5 -10  -5    0.74    0.18
   6  10   6    0.38    0.14
  -6 -10  -6    0.33    0.15
   7  10   7    1.78    0.22
  -7 -10  -7    1.37    0.22
   8  10   8    4.02    0.33
  -8 -10  -8    4.96    0.37
   9  10   9    0.09    0.16
  -9 -10  -9    0.28    0.17
   5 -11   5    0.90    0.18
  -4  11  -4    1.24    0.22
   4 -11   4    1.49    0.20
  -3  11  -3    0.26    0.16
   3 -11   3    0.23    0.13
  -2  11  -2    0.38    0.15
   2 -11   2    0.16    0.13
  -1  11  -1    9.91    0.39
  -1  11  -1    9.39    0.40
   1 -11   1    9.52    0.38
   0  11   0    1.88    0.19
   0  11   0    1.85    0.21
   0 -11   0    1.83    0.21
   1  11   1    6.70    0.34
  -1 -11  -1    7.06    0.35
   2  11   2    0.74    0.16
  -2 -11  -2    0.34    0.14
   3  11   3   18.61    0.56
  -3 -11  -3   17.95    0.58
   4  11   4    2.80    0.26
  -4 -11  -4    2.70    0.27
   5  11   5    0.46    0.16
  -5 -11  -5    0.45    0.17
   6  11   6    5.85    0.35
  -6 -11  -6    5.28    0.38
   7  11   7   10.19    0.45
  -7 -11  -7    9.19    0.48
   8  11   8    0.62    0.18
  -8 -11  -8    0.09    0.17
  -4  12  -4   18.94    0.67
   4 -12   4   19.07    0.60
  -3  12  -3   17.13    0.60
  -2  12  -2   -0.02    0.14
   2 -12   2    0.28    0.15
  -1  12  -1    7.53    0.38
   0  12   0   16.86    0.55
   0 -12   0   15.60    0.52
   1  12   1    0.55    0.17
  -1 -12  -1    0.52    0.16
   2  12   2    9.97    0.42
  -2 -12  -2    9.87    0.44
   3  12   3   16.73    0.56
  -3 -12  -3   16.74    0.58
   4  12   4    2.78    0.28
  -4 -12  -4    3.13    0.31
   5  12   5    4.07    0.32
  -5 -12  -5    4.06    0.34
   6  12   6    3.14    0.30
  -6 -12  -6    3.26    0.34
   7  12   7    4.14    0.34
  -7 -12  -7    3.79    0.36
   2 -13   2    1.56    0.23
  -1  13  -1    0.24    0.15
   0  13   0    1.29    0.21
   0 -13   0    0.98    0.20
   1  13   1    8.89    0.43
  -1 -13  -1    9.79    0.44
   2  13   2   -0.02    0.14
  -2 -13  -2    0.04    0.15
   3  13   3    0.29    0.16
  -3 -13  -3    0.26    0.16
   4  13   4    0.75    0.19
  -4 -13  -4    0.18    0.16
   5  13   5    1.07    0.22
  -5 -13  -5    1.00    0.23
  -5 -13  -6   -0.12    0.15
   5  13   6    0.05    0.15
  -4 -13  -5    0.97    0.22
   4  13   5    0.74    0.20
  -3 -13  -4    0.50    0.18
   3  13   4    0.40    0.18
  -2 -13  -3    0.17    0.16
   2  13   3    0.00    0.14
  -1 -13  -2    0.76    0.19
   1  13   2    1.16    0.22
   0  13   1    0.15    0.15
  -1  13   0    8.46    0.43
   2 -13   1    2.70    0.28
  -7 -12  -8    2.84    0.34
   7  12   8    2.59    0.30
  -6 -12  -7    0.90    0.22
   6  12   7    0.70    0.19
  -5 -12  -6    0.27    0.17
   5  12   6    0.59    0.18
  -4 -12  -5    0.91    0.21
   4  12   5    0.89    0.20
  -3 -12  -4    0.98    0.19
   3  12   4    1.50    0.22
  -2 -12  -3    6.03    0.36
   2  12   3    6.03    0.35
  -1 -12  -2    3.57    0.28
   1  12   2    4.00    0.30
   0 -12  -1    3.02    0.26
   0  12   1    2.79    0.28
  -1  12   0   20.51    0.62
   2 -12   1    1.27    0.20
  -2  12  -1    0.88    0.19
   3 -12   2    3.56    0.30
  -3  12  -2    2.46    0.28
   4 -12   3    4.73    0.34
  -4  12  -3    3.55    0.34
  -8 -11  -9    0.14    0.17
   8  11   9    0.34    0.16
  -7 -11  -8    0.37    0.19
   7  11   8    0.74    0.19
  -6 -11  -7    3.98    0.34
   6  11   7    3.76    0.30
  -5 -11  -6    6.24    0.38
   5  11   6    6.74    0.36
  -4 -11  -5    0.31    0.15
   4  11   5    0.86    0.18
  -3 -11  -4    0.26    0.14
   3  11   4    0.33    0.14
  -2 -11  -3    9.96    0.41
   2  11   3    9.83    0.41
  -1 -11  -2   15.83    0.51
   1  11   2   16.55    0.52
   0 -11  -1    0.14    0.11
   0  11   1    0.20    0.13
   1 -11   0   30.89    0.71
  -1  11   0   30.69    0.72
  -1  11   0   30.13    0.74
  -2  11  -1    3.08    0.27
   3 -11   2   15.42    0.52
  -3  11  -2   14.79    0.54
   4 -11   3    0.42    0.15
  -4  11  -3    0.88    0.20
   5 -11   4    5.15    0.34
  -5  11  -4    5.85    0.41
  -9 -10 -10   14.66    0.62
   9  10  10   14.89    0.57
  -8 -10  -9    0.11    0.16
   8  10   9    0.36    0.16
  -7 -10  -8    1.11    0.21
   7  10   8    1.45    0.22
  -6 -10  -7    6.95    0.39
   6  10   7    7.58    0.37
  -5 -10  -6    1.03    0.19
   5  10   6    0.91    0.17
  -4 -10  -5    5.64    0.33
   4  10   5    5.64    0.31
  -3 -10  -4    6.10    0.33
   3  10   4    6.97    0.33
  -2 -10  -3    4.09    0.27
   2  10   3    3.51    0.25
  -1 -10  -2   10.17    0.38
   1  10   2    9.08    0.36
   0 -10  -1   11.72    0.40
   0  10   1   12.48    0.38
   0  10   1   12.67    0.43
   1 -10   0    3.60    0.23
  -1  10   0    3.35    0.25
  -1  10   0    3.76    0.24
   2 -10   1    3.46    0.22
  -2  10  -1    2.96    0.24
  -2  10  -1    3.21    0.25
   3 -10   2   18.84    0.54
  -3  10  -2   18.44    0.57
   4 -10   3    6.50    0.33
  -4  10  -3    7.50    0.40
   5 -10   4    3.65    0.28
  -5  10  -4    3.70    0.34
   6 -10   5    8.33    0.40
  -6  10  -5    8.60    0.48
  -9  -9 -10    0.91    0.21
   9   9  10    0.89    0.19
  -8  -9  -9    1.31    0.23
   8   9   9    1.24    0.21
  -7  -9  -8    0.22    0.14
   7   9   8    0.18    0.13
  -6  -9  -7    0.17    0.13
   6   9   7    0.21    0.12
  -5  -9  -6    5.32    0.31
   5   9   6    4.85    0.29
  -4  -9  -5    8.10    0.36
   4   9   5    8.92    0.35
  -3  -9  -4    0.10    0.10
   3   9   4    0.02    0.09
  -2  -9  -3   31.85    0.72
   2   9   3   31.17    0.70
  -1  -9  -2   27.29    0.63
   1   9   2   26.31    0.62
   1   9   2   27.34    0.54
   0  -9  -1    5.92    0.27
   0   9   1    6.20    0.25
   0   9   1    6.42    0.29
   1  -9   0    1.39    0.15
  -1   9   0    1.25    0.15
  -1   9   0    1.24    0.16
   2  -9   1   17.21    0.44
  -2   9  -1   17.00    0.50
  -2   9  -1   16.56    0.47
   3  -9   2    2.31    0.21
  -3   9  -2    2.03    0.22
   4  -9   3    6.95    0.32
  -4   9  -3    7.72    0.38
   5  -9   4    3.67    0.25
  -5   9  -4    3.20    0.30
   6  -9   5    0.92    0.17
  -6   9  -5    1.04    0.23
   7  -9   6    0.47    0.16
  -7   9  -6    0.08    0.19
 -10  -8 -11    6.37    0.42
  10   8  11    7.22    0.41
  -9  -8 -10    2.67    0.29
   9   8  10    3.01    0.29
  -8  -8  -9    2.26    0.27
   8   8   9    2.39    0.24
  -7  -8  -8    3.84    0.29
   7   8   8    3.70    0.27
  -6  -8  -7    7.14    0.35
   6   8   7    7.13    0.33
  -5  -8  -6    1.70    0.20
   5   8   6    2.02    0.19
  -4  -8  -5    3.28    0.23
   4   8   5    3.57    0.22
  -3  -8  -4    7.35    0.31
   3   8   4    7.70    0.30
  -2  -8  -3    4.60    0.24
   2   8   3    4.41    0.23
  -1  -8  -2    2.15    0.18
   1   8   2    2.01    0.17
   1   8   2    2.07    0.14
   0  -8  -1    0.73    0.11
   0   8   1    0.84    0.11
   0   8   1    0.55    0.11
   1  -8   0    8.70    0.29
  -1   8   0    8.50    0.30
  -1   8   0    8.57    0.31
   2  -8   1    0.17    0.08
  -2   8  -1    0.18    0.09
  -2   8  -1    0.43    0.12
   3  -8   2   77.96    1.23
   3  -8   2   74.38    1.31
  -3   8  -2   76.21    1.37
   4  -8   3   21.19    0.54
  -4   8  -3   21.35    0.60
   5  -8   4    6.92    0.31
  -5   8  -4    7.01    0.37
   6  -8   5    8.21    0.36
  -6   8  -5    8.77    0.44
   7  -8   6    1.90    0.22
  -7   8  -6    1.79    0.25
   8  -8   7   12.27    0.48
  -8   8  -7   12.24    0.58
 -10  -7 -11    3.34    0.33
  10   7  11    3.70    0.31
  -9  -7 -10    1.41    0.22
   9   7  10    1.81    0.23
  -8  -7  -9    2.23    0.26
   8   7   9    2.60    0.25
  -7  -7  -8    3.55    0.27
   7   7   8    3.70    0.25
  -6  -7  -7    3.08    0.24
   6   7   7    3.26    0.22
  -5  -7  -6    3.55    0.23
   5   7   6    3.00    0.20
  -4  -7  -5   89.05    1.52
   4   7   5   89.37    1.47
  -3  -7  -4    6.11    0.27
   3   7   4    5.67    0.24
  -2  -7  -3   84.74    1.40
   2   7   3   84.38    1.38
  -1  -7  -2   13.62    0.37
   1   7   2   13.05    0.30
   1   7   2   13.68    0.37
   0  -7  -1   30.70    0.61
   0   7   1   30.24    0.58
   0   7   1   31.05    0.62
   1  -7   0    0.28    0.08
  -1   7   0    0.30    0.08
  -1   7   0    0.62    0.10
   2  -7   1    4.45    0.18
  -2   7  -1    4.71    0.22
  -2   7  -1    4.47    0.23
   3  -7   2    6.48    0.26
  -3   7  -2    6.94    0.30
   4  -7   3    0.09    0.08
  -4   7  -3   -0.03    0.10
  -4   7  -3    0.13    0.07
   5  -7   4   33.79    0.73
  -5   7  -4   33.58    0.81
   6  -7   5    3.76    0.25
  -6   7  -5    3.55    0.30
   7  -7   6    8.84    0.37
  -7   7  -6    8.69    0.44
   8  -7   7   -0.23    0.11
  -8   7  -7    0.15    0.17
   9  -7   8    5.64    0.36
  -9   7  -8    5.71    0.44
 -11  -6 -12    5.88    0.40
  11   6  12    6.98    0.40
 -10  -6 -11    0.41    0.17
  10   6  11    0.64    0.17
  -9  -6 -10    7.97    0.40
   9   6  10    8.70    0.39
  -8  -6  -9    1.93    0.23
   8   6   9    2.33    0.23
  -7  -6  -8    1.00    0.17
   7   6   8    1.09    0.16
  -6  -6  -7    0.34    0.11
   6   6   7    0.30    0.11
  -5  -6  -6    4.11    0.23
   5   6   6    4.17    0.22
  -4  -6  -5   23.56    0.56
   4   6   5   23.64    0.53
  -3  -6  -4    6.21    0.25
   3   6   4    6.09    0.23
  -2  -6  -3    1.24    0.13
   2   6   3    1.02    0.11
  -1  -6  -2   29.06    0.58
   1   6   2   29.32    0.50
   1   6   2   29.22    0.57
   0  -6  -1    0.57    0.09
   0   6   1    0.65    0.09
   0   6   1    0.54    0.08
   1  -6   0   43.78    0.75
  -1   6   0   44.53    0.79
  -1   6   0   43.78    0.78
  -2   6  -1   11.02    0.31
  -2   6  -1   10.26    0.32
   3  -6   2   89.63    1.43
  -3   6  -2   89.94    1.35
  -3   6  -2   89.35    1.49
   4  -6   3    1.11    0.13
  -4   6  -3    1.23    0.17
  -4   6  -3    1.16    0.10
   5  -6   4   24.70    0.57
  -5   6  -4   24.90    0.64
   6  -6   5    0.06    0.09
  -6   6  -5   -0.11    0.10
   7  -6   6    3.15    0.24
  -7   6  -6    3.19    0.29
   8  -6   7    0.01    0.11
  -8   6  -7    0.14    0.16
   9  -6   8    0.35    0.15
  -9   6  -8    0.23    0.18
 -10   6  -9    0.02    0.20
 -11  -5 -12   -0.04    0.14
  11   5  12    0.17    0.14
 -10  -5 -11    0.76    0.19
  10   5  11    1.04    0.19
  -9  -5 -10   20.36    0.62
   9   5  10   21.09    0.59
  -8  -5  -9    9.29    0.39
   8   5   9    8.90    0.35
  -7  -5  -8   13.46    0.45
   7   5   8   13.27    0.41
  -6  -5  -7    0.04    0.08
   6   5   7   -0.07    0.07
  -5  -5  -6    5.44    0.25
   5   5   6    4.66    0.22
  -4  -5  -5   31.37    0.65
   4   5   5   31.17    0.62
  -3  -5  -4   33.05    0.65
   3   5   4   32.01    0.61
  -2  -5  -3    8.57    0.26
   2   5   3    8.10    0.24
  -1  -5  -2   53.44    0.90
   1   5   2   53.46    0.88
   1   5   2   54.53    0.82
   0  -5  -1    4.79    0.18
   0   5   1    5.13    0.17
   0   5   1    5.12    0.18
   1  -5   0    1.92    0.11
  -1   5   0    2.02    0.13
  -1   5   0    2.07    0.13
  -2   5  -1    4.31    0.19
  -2   5  -1    4.13    0.15
  -2   5  -1    3.97    0.17
   3  -5   2   26.27    0.53
  -3   5  -2   26.50    0.57
  -3   5  -2   26.42    0.46
   4  -5   3   29.20    0.58
  -4   5  -3   27.72    0.63
  -4   5  -3   28.45    0.48
   5  -5   4   12.69    0.36
  -5   5  -4   12.20    0.41
   6  -5   5    2.25    0.19
  -6   5  -5    1.67    0.20
   7  -5   6   42.44    0.87
  -7   5  -6   43.20    0.97
   8  -5   7    4.69    0.29
  -8   5  -7    5.33    0.36
   9  -5   8    8.07    0.38
  -9   5  -8    7.43    0.44
  10  -5   9    3.98    0.32
 -10   5  -9    4.99    0.41
 -11  -4 -12    1.02    0.21
  11   4  12    0.93    0.19
 -10  -4 -11    2.23    0.25
  10   4  11    2.18    0.24
  -9  -4 -10    0.59    0.15
   9   4  10    0.90    0.17
  -8  -4  -9    0.77    0.15
   8   4   9    0.77    0.14
  -7  -4  -8   23.23    0.59
   7   4   8   23.74    0.56
  -6  -4  -7   92.80    1.55
   6   4   7   93.03    1.51
  -5  -4  -6    6.24    0.25
   5   4   6    6.40    0.24
  -4  -4  -5    1.61    0.13
   4   4   5    1.56    0.12
  -3  -4  -4   79.69    1.28
   3   4   4   81.14    1.25
  -2  -4  -3  155.83    2.30
   2   4   3  159.14    2.28
  -1  -4  -2  179.09    2.59
   1   4   2  182.18    2.51
   1   4   2  182.08    2.58
   0  -4  -1   18.31    0.36
   0   4   1   18.97    0.37
   0   4   1   18.54    0.35
  -1   4   0    8.93    0.23
  -1   4   0    8.79    0.23
  -2   4  -1   26.77    0.53
  -2   4  -1   27.45    0.45
   3  -4   2   10.70    0.28
  -3   4  -2   10.60    0.31
  -3   4  -2   10.23    0.22
   4  -4   3    9.42    0.28
  -4   4  -3    9.88    0.21
  -4   4  -3   10.42    0.33
   5  -4   4   16.28    0.40
  -5   4  -4   16.49    0.46
  -5   4  -4   15.78    0.31
   6  -4   5    0.78    0.12
  -6   4  -5    0.89    0.15
  -6   4  -5    0.79    0.08
   7  -4   6    0.71    0.13
  -7   4  -6    1.06    0.17
   8  -4   7   11.53    0.41
  -8   4  -7   11.59    0.46
   9  -4   8    3.07    0.26
  -9   4  -8    2.68    0.29
  10  -4   9    0.22    0.15
 -10   4  -9    0.40    0.20
 -11  -3 -12   19.46    0.62
  11   3  12   19.00    0.61
 -10  -3 -11   11.60    0.46
  10   3  11   11.97    0.45
  -9  -3 -10    8.52    0.37
   9   3  10    8.68    0.36
  -8  -3  -9   37.31    0.81
  -8  -3  -9   37.55    0.71
   8   3   9   38.48    0.80
  -7  -3  -8    4.41    0.24
  -7  -3  -8    4.24    0.19
   7   3   8    4.18    0.23
  -6  -3  -7    5.61    0.24
  -6  -3  -7    5.57    0.18
   6   3   7    5.36    0.23
  -5  -3  -6   67.99    1.02
  -5  -3  -6   67.47    1.14
   5   3   6   67.60    1.11
  -4  -3  -5   72.63    1.19
   4   3   5   74.36    1.16
  -3  -3  -4   18.73    0.40
   3   3   4   18.67    0.38
  -2  -3  -3    3.45    0.14
   2   3   3    3.48    0.13
  -1  -3  -2  112.92    1.66
   1   3   2  116.46    1.65
   0  -3  -1  175.45    2.53
   0   3   1  181.31    2.55
   0   3   1  178.03    2.55
  -1   3   0   36.75    0.62
  -1   3   0   37.93    0.58
  -1   3   0   38.20    0.61
   2  -3   1    1.53    0.09
  -2   3  -1    1.70    0.11
  -2   3  -1    1.65    0.07
   3  -3   2    2.56    0.13
  -3   3  -2    2.35    0.14
  -3   3  -2    2.65    0.09
   4  -3   3    6.16    0.21
  -4   3  -3    5.97    0.24
  -4   3  -3    6.86    0.16
   5  -3   4    4.63    0.20
  -5   3  -4    4.96    0.24
  -5   3  -4    4.89    0.14
   6  -3   5    3.34    0.19
  -6   3  -5    3.08    0.22
  -6   3  -5    3.32    0.13
   7  -3   6    5.70    0.26
  -7   3  -6    6.19    0.31
  -7   3  -6    5.75    0.21
   8  -3   7    2.29    0.21
  -8   3  -7    2.40    0.24
   9  -3   8    2.54    0.24
  -9   3  -8    2.40    0.26
  10  -3   9   10.33    0.44
 -10   3  -9   11.05    0.50
  11  -3  10   -0.28    0.12
 -11   3 -10   -0.12    0.17
 -11  -2 -12   -0.05    0.13
  11   2  12    0.00    0.13
 -10  -2 -11    7.56    0.37
  10   2  11    7.39    0.36
  -9  -2 -10   14.02    0.42
  -9  -2 -10   13.21    0.44
   9   2  10   13.07    0.44
  -8  -2  -9    0.21    0.11
  -8  -2  -9   -0.05    0.10
   8   2   9   -0.06    0.09
  -7  -2  -8    4.16    0.22
  -7  -2  -8    3.27    0.19
   7   2   8    3.82    0.21
  -6  -2  -7    2.49    0.15
  -6  -2  -7    2.55    0.17
   6   2   7    2.55    0.16
  -5  -2  -6   30.89    0.61
  -5  -2  -6   30.92    0.54
   5   2   6   30.65    0.59
  -4  -2  -5   92.54    1.43
  -4  -2  -5   92.45    1.35
   4   2   5   92.84    1.40
  -3  -2  -4   56.10    0.91
  -3  -2  -4   56.58    0.83
   3   2   4   57.35    0.89
  -2  -2  -3   36.19    0.61
   2   2   3   36.74    0.59
  -1  -2  -2  934.60   17.31
   1   2   2 1000.00   13.61
   0  -2  -1  193.36    2.81
   0   2   1  198.04    2.83
   0   2   1  195.04    2.84
  -1   2   0    0.05    0.03
  -1   2   0    0.02    0.02
  -1   2   0    0.04    0.04
   2  -2   1   25.85    0.44
  -2   2  -1   25.43    0.46
   3  -2   2    1.36    0.09
  -3   2  -2    1.38    0.11
  -3   2  -2    1.54    0.06
   4  -2   3    0.57    0.08
  -4   2  -3    0.63    0.06
  -4   2  -3    0.54    0.09
   5  -2   4   16.57    0.39
  -5   2  -4   15.61    0.31
  -5   2  -4   16.71    0.42
   6  -2   5   40.16    0.76
  -6   2  -5   41.43    0.67
  -6   2  -5   39.71    0.80
   7  -2   6   14.20    0.41
  -7   2  -6   13.90    0.44
  -7   2  -6   14.64    0.33
   8  -2   7   13.43    0.42
  -8   2  -7   13.15    0.45
   9  -2   8   25.28    0.64
  -9   2  -8   24.84    0.69
  10  -2   9    1.97    0.23
 -10   2  -9    1.77    0.24
  11  -2  10    6.29    0.38
 -11   2 -10    5.72    0.41
  11   1  12    0.80    0.18
 -10  -1 -11    4.76    0.29
 -10  -1 -11    4.99    0.33
  10   1  11    4.69    0.31
  -9  -1 -10    1.57    0.19
  -9  -1 -10    1.51    0.18
   9   1  10    1.40    0.18
  -8  -1  -9    0.25    0.12
  -8  -1  -9    0.60    0.12
   8   1   9    0.43    0.12
  -7  -1  -8   11.16    0.35
  -7  -1  -8   11.56    0.35
   7   1   8   11.39    0.35
  -6  -1  -7    2.57    0.16
  -6  -1  -7    2.69    0.17
   6   1   7    2.42    0.16
  -5  -1  -6    2.17    0.14
  -5  -1  -6    2.51    0.14
   5   1   6    2.22    0.14
  -4  -1  -5    2.76    0.13
  -4  -1  -5    2.83    0.14
   4   1   5    2.81    0.14
  -3  -1  -4    2.59    0.12
  -3  -1  -4    2.57    0.11
   3   1   4    2.39    0.11
  -2  -1  -3    7.41    0.16
  -2  -1  -3    7.22    0.18
   2   1   3    7.48    0.17
  -1  -1  -2  297.92    4.40
   1   1   2  299.73    4.20
   1   1   2  303.72    4.33
   0  -1  -1   24.47    0.36
   0   1   1   23.15    0.35
   0   1   1   23.30    0.36
   1  -1   0   21.59    0.35
  -1   1   0   21.97    0.36
   2  -1   1  309.24    4.52
  -2   1  -1  308.44    4.54
   3  -1   2  193.53    2.78
  -3   1  -2  196.20    2.71
  -3   1  -2  194.80    2.76
   4  -1   3  192.82    2.73
  -4   1  -3  188.90    2.75
  -4   1  -3  192.26    2.67
   5  -1   4   19.10    0.41
  -5   1  -4   18.61    0.43
  -5   1  -4   18.92    0.36
   6  -1   5   27.90    0.58
  -6   1  -5   28.26    0.60
  -6   1  -5   28.46    0.52
   7  -1   6   69.93    1.21
  -7   1  -6   70.93    1.24
  -7   1  -6   70.28    1.12
   8  -1   7    0.19    0.11
  -8   1  -7    0.08    0.07
  -8   1  -7    0.07    0.10
   9  -1   8    3.87    0.26
  -9   1  -8    3.80    0.29
  10  -1   9    0.66    0.17
 -10   1  -9    0.45    0.17
  11  -1  10    5.18    0.35
 -11   1 -10    4.85    0.37
 -11   0 -12    1.53    0.24
  11   0  12    1.78    0.23
 -10   0 -11    1.81    0.23
 -10   0 -11    1.90    0.27
  10   0  11    1.75    0.21
  -9   0 -10    9.88    0.40
  -9   0 -10    9.01    0.35
   9   0  10    9.62    0.38
  -8   0  -9    1.08    0.14
  -8   0  -9    1.05    0.17
   8   0   9    0.99    0.15
  -7   0  -8    6.51    0.28
  -7   0  -8    5.93    0.25
   7   0   8    6.34    0.26
  -6   0  -7   48.83    0.86
  -6   0  -7   48.83    0.88
   6   0   7   48.76    0.87
  -5   0  -6    2.01    0.13
  -5   0  -6    2.05    0.14
   5   0   6    2.10    0.13
  -4   0  -5    2.40    0.12
  -4   0  -5    2.43    0.13
   4   0   5    2.53    0.13
  -3   0  -4   15.25    0.32
  -3   0  -4   15.54    0.31
   3   0   4   16.06    0.31
  -2   0  -3    0.36    0.05
  -2   0  -3    0.28    0.04
   2   0   3    0.21    0.04
  -1   0  -2  398.95    5.35
  -1   0  -2  394.35    5.31
   1   0   2  322.44    5.16
   0   0  -1   18.00    0.30
   0   0   1   20.85    0.30
   1   0   0  290.51    3.97
   1   0   0  290.26    3.86
  -1   0   0  250.69    3.92
   2   0   1  120.82    1.75
  -2   0  -1  123.00    1.72
  -2   0  -1  121.58    1.69
   3   0   2  118.97    1.71
  -3   0  -2  118.03    1.67
  -3   0  -2  118.65    1.71
   4   0   3    0.55    0.07
  -4   0  -3    0.53    0.07
  -4   0  -3    0.42    0.06
   5   0   4    0.14    0.06
  -5   0  -4    0.10    0.05
  -5   0  -4    0.13    0.06
   6   0   5    4.86    0.21
  -6   0  -5    4.56    0.18
  -6   0  -5    4.79    0.21
   7   0   6    0.37    0.10
  -7   0  -6    0.65    0.12
  -7   0  -6    0.59    0.09
   8   0   7   19.71    0.52
  -8   0  -7   19.95    0.46
  -8   0  -7   19.29    0.52
   9   0   8    0.06    0.10
  -9   0  -8    0.20    0.12
  -9   0  -8    0.15    0.09
  10   0   9   -0.09    0.11
 -10   0  -9    0.17    0.14
  11   0  10    8.44    0.42
 -11   0 -10    8.78    0.43
  12   0  11   -0.08    0.14
 -11   1 -12    1.38    0.24
  11  -1  12    1.05    0.20
 -10   1 -11    1.52    0.23
  10  -1  11    1.03    0.18
  -9   1 -10    3.49    0.23
  -9   1 -10    3.78    0.29
   9  -1  10    3.79    0.26
  -8   1  -9   20.61    0.51
  -8   1  -9   21.03    0.58
   8  -1   9   21.98    0.55
  -7   1  -8    0.52    0.13
  -7   1  -8    0.73    0.11
   7  -1   8    0.41    0.11
  -6   1  -7    0.33    0.11
  -6   1  -7    0.39    0.09
   6  -1   7    0.32    0.09
  -5   1  -6   63.86    1.08
  -5   1  -6   64.57    1.03
   5  -1   6   63.86    1.04
  -4   1  -5   13.78    0.31
  -4   1  -5   13.37    0.34
   4  -1   5   14.42    0.31
  -3   1  -4  148.35    2.10
  -3   1  -4  145.17    2.13
   3  -1   4  147.94    2.09
  -2   1  -3  587.16    8.48
  -2   1  -3  589.24    8.40
   2  -1   3  591.59    8.33
  -1   1  -2  411.03    5.83
  -1   1  -2  403.79    5.88
   1  -1   2  409.18    5.72
   0   1  -1    0.09    0.02
   0   1  -1    0.17    0.03
   0   1  -1    0.14    0.03
   0  -1   1    0.13    0.02
   1   1   0  393.97    5.59
   1   1   0  398.20    5.65
  -1  -1   0  395.93    5.51
   2   1   1   15.94    0.29
  -2  -1  -1   15.85    0.27
  -2  -1  -1   15.44    0.28
   3   1   2   19.70    0.36
  -3  -1  -2   18.84    0.33
  -3  -1  -2   18.86    0.35
   4   1   3   -0.01    0.05
  -4  -1  -3   -0.03    0.04
  -4  -1  -3    0.05    0.04
   5   1   4    4.67    0.19
  -5  -1  -4    4.65    0.17
  -5  -1  -4    4.68    0.17
   6   1   5    0.55    0.10
  -6  -1  -5    0.45    0.09
  -6  -1  -5    0.59    0.09
   7   1   6   31.02    0.65
  -7  -1  -6   31.00    0.62
  -7  -1  -6   31.86    0.64
   8   1   7    0.50    0.12
  -8  -1  -7    0.57    0.10
  -8  -1  -7    0.49    0.12
   9   1   8   27.11    0.67
  -9  -1  -8   28.23    0.65
  -9  -1  -8   27.20    0.62
  10   1   9    5.08    0.31
 -10  -1  -9    5.09    0.31
 -10  -1  -9    5.23    0.27
  11   1  10    0.12    0.14
 -11  -1 -10    0.12    0.22
  12   1  11   10.57    0.49
 -11   2 -12    1.39    0.26
  11  -2  12    1.85    0.23
 -10   2 -11    7.43    0.42
  10  -2  11    7.13    0.36
  -9   2 -10   21.25    0.65
   9  -2  10   21.89    0.59
  -8   2  -9    7.96    0.37
  -8   2  -9    7.68    0.29
   8  -2   9    7.26    0.31
  -7   2  -8    9.09    0.29
  -7   2  -8    9.04    0.36
   7  -2   8    8.97    0.32
  -6   2  -7    8.59    0.26
  -6   2  -7    8.07    0.32
   6  -2   7    8.94    0.29
  -5   2  -6   11.37    0.35
  -5   2  -6   11.89    0.29
   5  -2   6   12.12    0.31
  -4   2  -5   89.20    1.43
  -4   2  -5   91.75    1.36
   4  -2   5   90.54    1.37
  -3   2  -4   13.38    0.28
  -3   2  -4   13.18    0.32
   3  -2   4   13.51    0.28
  -2   2  -3   47.19    0.78
  -2   2  -3   47.10    0.73
   2  -2   3   47.70    0.73
  -1   2  -2  431.28    6.16
  -1   2  -2  431.58    6.30
   1  -2   2  434.40    6.13
   0   2  -1  102.20    1.45
   0   2  -1  102.46    1.45
   0   2  -1  102.96    1.43
   1   2   0   48.27    0.72
   1   2   0   48.08    0.73
  -1  -2   0   49.21    0.69
   2   2   1    1.43    0.08
  -2  -2  -1    1.65    0.09
   3   2   2    3.69    0.13
  -3  -2  -2    2.76    0.09
  -3  -2  -2    2.70    0.12
   4   2   3    0.08    0.05
  -4  -2  -3    0.23    0.05
  -4  -2  -3    0.22    0.06
   5   2   4  125.79    1.90
  -5  -2  -4  129.90    1.90
  -5  -2  -4  125.49    1.84
   6   2   5   27.31    0.57
  -6  -2  -5   27.49    0.52
  -6  -2  -5   27.00    0.55
   7   2   6    8.77    0.31
  -7  -2  -6    9.21    0.30
  -7  -2  -6    8.65    0.27
   8   2   7   11.24    0.37
  -8  -2  -7   10.77    0.35
  -8  -2  -7   10.51    0.33
   9   2   8   10.98    0.40
  -9  -2  -8   10.64    0.36
  -9  -2  -8   11.43    0.38
  10   2   9    0.01    0.13
 -10  -2  -9    0.00    0.13
 -10  -2  -9   -0.12    0.10
  11   2  10    0.33    0.15
  12   2  11    0.10    0.16
 -10   3 -11   -0.27    0.15
  10  -3  11   -0.11    0.12
  -9   3 -10    0.00    0.15
   9  -3  10    0.25    0.13
  -8   3  -9    0.65    0.16
   8  -3   9    0.27    0.11
  -7   3  -8    4.95    0.22
  -7   3  -8    5.23    0.30
   7  -3   8    4.72    0.24
  -6   3  -7   64.48    1.17
  -6   3  -7   63.32    1.03
   6  -3   7   61.27    1.07
  -5   3  -6   87.45    1.34
  -5   3  -6   86.49    1.46
   5  -3   6   87.99    1.38
  -4   3  -5    7.65    0.22
  -4   3  -5    7.90    0.28
   4  -3   5    8.20    0.23
  -3   3  -4   22.75    0.42
  -3   3  -4   24.17    0.50
   3  -3   4   23.01    0.43
  -2   3  -3    3.10    0.12
  -2   3  -3    2.91    0.15
   2  -3   3    3.14    0.12
  -1   3  -2   14.53    0.31
  -1   3  -2   13.79    0.28
  -1   3  -2   13.75    0.27
   0   3  -1   14.11    0.28
   0   3  -1   13.15    0.27
   0   3  -1   13.88    0.26
   1   3   0   78.01    1.10
   1   3   0   76.92    1.15
   1   3   0   75.39    1.12
   2   3   1    6.40    0.17
  -2  -3  -1    6.52    0.19
   3   3   2   56.80    0.90
  -3  -3  -2   56.70    0.92
   4   3   3   78.70    1.24
  -4  -3  -3   82.45    1.27
   5   3   4   30.86    0.59
  -5  -3  -4   30.27    0.50
  -5  -3  -4   30.12    0.60
   6   3   5   28.01    0.58
  -6  -3  -5   26.85    0.49
  -6  -3  -5   27.41    0.58
   7   3   6    2.65    0.19
  -7  -3  -6    2.55    0.18
  -7  -3  -6    2.86    0.15
   8   3   7    6.51    0.30
  -8  -3  -7    6.34    0.28
  -8  -3  -7    6.34    0.24
   9   3   8    0.46    0.13
  -9  -3  -8    0.57    0.13
  10   3   9    5.69    0.32
 -10  -3  -9    5.91    0.31
  11   3  10   -0.17    0.12
 -11  -3 -10    0.10    0.13
  12   3  11    1.48    0.24
 -10   4 -11    9.31    0.51
  10  -4  11    9.50    0.42
  -9   4 -10   21.42    0.70
   9  -4  10   21.99    0.60
  -8   4  -9    2.73    0.28
   8  -4   9    2.27    0.21
  -7   4  -8    0.04    0.12
  -7   4  -8    0.18    0.10
   7  -4   8    0.22    0.10
  -6   4  -7    0.44    0.13
  -6   4  -7    0.58    0.10
   6  -4   7    0.67    0.11
  -5   4  -6    0.65    0.09
  -5   4  -6    0.45    0.12
   5  -4   6    0.66    0.10
  -4   4  -5    5.30    0.25
  -4   4  -5    4.76    0.17
   4  -4   5    4.56    0.19
  -3   4  -4  176.25    2.50
  -3   4  -4  172.77    2.60
   3  -4   4  175.96    2.52
  -2   4  -3    0.84    0.10
  -2   4  -3    0.90    0.08
   2  -4   3    0.66    0.08
  -1   4  -2    1.38    0.09
  -1   4  -2    1.40    0.09
  -1   4  -2    1.35    0.11
   0   4  -1   84.79    1.27
   0   4  -1   85.23    1.28
   0   4  -1   85.06    1.26
   1   4   0    1.60    0.08
   1   4   0    1.78    0.10
   1   4   0    1.64    0.11
   2   4   1  129.15    1.87
  -2  -4  -1  128.30    1.90
   3   4   2   78.81    1.21
  -3  -4  -2   78.06    1.24
   4   4   3   45.04    0.78
  -4  -4  -3   45.67    0.81
   5   4   4   44.44    0.80
  -5  -4  -4   45.58    0.83
   6   4   5   43.99    0.83
  -6  -4  -5   45.13    0.85
   7   4   6    1.69    0.17
  -7  -4  -6    2.04    0.18
   8   4   7   15.70    0.46
  -8  -4  -7   15.50    0.47
   9   4   8    0.33    0.12
  -9  -4  -8    0.48    0.13
  10   4   9   -0.01    0.12
 -10  -4  -9    0.37    0.14
  11   4  10    0.93    0.19
 -11  -4 -10    0.71    0.18
  12   4  11    9.81    0.47
 -12  -4 -11    9.75    0.52
 -10   5 -11    0.94    0.25
  10  -5  11    0.83    0.19
  -9   5 -10    3.39    0.34
   9  -5  10    2.69    0.25
  -8   5  -9   19.34    0.65
   8  -5   9   18.25    0.53
  -7   5  -8    1.00    0.20
   7  -5   8    1.40    0.17
  -6   5  -7   10.43    0.29
  -6   5  -7    9.32    0.40
   6  -5   7   10.12    0.33
  -5   5  -6   21.72    0.45
  -5   5  -6   21.11    0.57
   5  -5   6   20.89    0.49
  -4   5  -5   22.78    0.45
  -4   5  -5   22.28    0.56
   4  -5   5   22.19    0.48
  -3   5  -4    2.66    0.14
  -3   5  -4    2.54    0.18
   3  -5   4    2.64    0.15
  -2   5  -3   39.89    0.74
  -2   5  -3   39.64    0.68
   2  -5   3   39.33    0.68
  -1   5  -2    1.93    0.11
  -1   5  -2    1.97    0.13
  -1   5  -2    2.04    0.12
   0   5  -1    3.40    0.14
   0   5  -1    3.26    0.14
   0   5  -1    3.48    0.15
   1   5   0   29.33    0.51
   1   5   0   29.46    0.54
   1   5   0   30.83    0.57
   2   5   1   14.72    0.33
  -2  -5  -1   13.73    0.35
   3   5   2   19.15    0.41
  -3  -5  -2   18.80    0.44
   4   5   3   17.37    0.41
  -4  -5  -3   17.75    0.43
   5   5   4    1.67    0.15
  -5  -5  -4    1.63    0.16
   6   5   5   61.24    1.08
  -6  -5  -5   62.32    1.12
   7   5   6    4.26    0.24
  -7  -5  -6    4.71    0.25
   8   5   7    0.27    0.11
  -8  -5  -7    0.30    0.11
   9   5   8    5.37    0.31
  -9  -5  -8    5.78    0.32
  10   5   9    2.83    0.27
 -10  -5  -9    3.08    0.28
  11   5  10    0.18    0.15
 -11  -5 -10    0.25    0.16
  -9   6 -10    0.01    0.17
   9  -6  10   -0.09    0.12
  -8   6  -9    0.37    0.19
   8  -6   9    0.29    0.13
  -7   6  -8    1.15    0.21
   7  -6   8    0.83    0.15
  -6   6  -7   -0.14    0.12
   6  -6   7    0.08    0.09
  -5   6  -6    1.45    0.13
  -5   6  -6    1.03    0.17
   5  -6   6    1.45    0.15
  -4   6  -5    0.40    0.08
  -4   6  -5    0.49    0.13
   4  -6   5    0.35    0.09
  -3   6  -4   19.96    0.42
  -3   6  -4   20.40    0.52
   3  -6   4   19.37    0.44
  -2   6  -3   11.56    0.30
  -2   6  -3   11.65    0.35
  -1   6  -2   79.54    1.29
  -1   6  -2   78.88    1.26
  -1   6  -2   80.65    1.25
   0   6  -1   39.89    0.70
   0   6  -1   40.59    0.70
   0   6  -1   38.85    0.71
   1   6   0   19.31    0.38
   1   6   0   18.92    0.41
   1   6   0   18.92    0.43
   2   6   1   27.17    0.53
  -2  -6  -1   26.46    0.56
   3   6   2    1.38    0.13
  -3  -6  -2    1.07    0.12
   4   6   3   31.80    0.64
  -4  -6  -3   33.23    0.68
   5   6   4    0.77    0.12
  -5  -6  -4    0.26    0.09
   6   6   5   88.93    1.48
  -6  -6  -5   88.44    1.52
   7   6   6    1.61    0.18
  -7  -6  -6    1.75    0.19
   8   6   7    3.22    0.24
  -8  -6  -7    3.22    0.25
   9   6   8    1.02    0.17
  -9  -6  -8    1.38    0.20
  10   6   9    0.53    0.16
 -10  -6  -9    0.76    0.17
  11   6  10   11.90    0.50
 -11  -6 -10   12.08    0.51
  -9   7 -10   10.69    0.57
   9  -7  10   10.00    0.44
  -8   7  -9    0.09    0.17
   8  -7   9    0.02    0.13
  -7   7  -8    0.35    0.18
   7  -7   8    0.24    0.13
  -6   7  -7    0.22    0.16
   6  -7   7    0.39    0.11
  -5   7  -6    1.97    0.24
   5  -7   6    1.90    0.17
  -4   7  -5    6.02    0.32
  -4   7  -5    5.81    0.23
   4  -7   5    6.37    0.26
  -3   7  -4    6.34    0.24
  -3   7  -4    6.71    0.30
   3  -7   4    6.22    0.24
  -2   7  -3    1.65    0.17
  -2   7  -3    1.74    0.14
  -1   7  -2   15.54    0.39
  -1   7  -2   15.55    0.38
  -1   7  -2   16.00    0.41
   0   7  -1    5.89    0.22
   0   7  -1    5.26    0.21
   0   7  -1    5.76    0.23
   1   7   0   11.64    0.29
   1   7   0   11.56    0.32
  -1  -7   0   11.44    0.34
   2   7   1    5.31    0.22
  -2  -7  -1    5.27    0.24
   3   7   2    0.80    0.11
  -3  -7  -2    0.92    0.13
   4   7   3   54.04    0.97
  -4  -7  -3   54.05    1.02
   5   7   4    0.66    0.12
  -5  -7  -4    0.78    0.14
   6   7   5   17.22    0.47
  -6  -7  -5   15.50    0.49
   7   7   6    5.40    0.28
  -7  -7  -6    4.59    0.28
   8   7   7    1.95    0.21
  -8  -7  -7    1.62    0.21
   9   7   8    6.02    0.34
  -9  -7  -8    6.89    0.37
  10   7   9    0.06    0.13
 -10  -7  -9    0.11    0.14
  11   7  10    1.33    0.23
 -11  -7 -10    1.48    0.25
  -8   8  -9   -0.21    0.18
   8  -8   9   -0.05    0.13
  -7   8  -8    1.19    0.25
   7  -8   8    0.70    0.15
  -6   8  -7    1.94    0.25
   6  -8   7    2.08    0.21
  -5   8  -6    0.36    0.16
   5  -8   6    0.38    0.12
  -4   8  -5   31.49    0.77
  -4   8  -5   30.89    0.62
   4  -8   5   30.06    0.66
  -3   8  -4   69.09    1.17
  -3   8  -4   69.91    1.30
   3  -8   4   70.18    1.20
  -2   8  -3   24.03    0.53
  -2   8  -3   23.50    0.59
  -1   8  -2   63.00    1.09
  -1   8  -2   63.23    1.12
  -1   8  -2   63.72    1.10
   0   8  -1    3.01    0.18
   0   8  -1    3.30    0.19
   1   8   0   82.86    1.35
   1   8   0   80.54    1.29
  -1  -8   0   81.71    1.38
   2   8   1    0.72    0.12
  -2  -8  -1    0.70    0.12
   3   8   2   36.69    0.74
  -3  -8  -2   37.45    0.79
   4   8   3   31.06    0.68
  -4  -8  -3   32.63    0.73
   5   8   4    0.45    0.12
  -5  -8  -4    0.39    0.12
   6   8   5    0.34    0.12
  -6  -8  -5    0.63    0.14
   7   8   6    1.86    0.20
  -7  -8  -6    1.70    0.21
   8   8   7   14.13    0.49
  -8  -8  -7   14.61    0.53
   9   8   8    1.40    0.21
  -9  -8  -8    1.57    0.24
  10   8   9   -0.18    0.12
 -10  -8  -9   -0.01    0.14
  -7   9  -8    3.43    0.36
   7  -9   8    4.40    0.31
  -6   9  -7    1.30    0.24
   6  -9   7    1.21    0.18
  -5   9  -6    9.61    0.47
   5  -9   6   10.95    0.39
  -4   9  -5    1.40    0.22
   4  -9   5    1.50    0.17
  -3   9  -4    0.60    0.16
  -3   9  -4    0.84    0.13
   3  -9   4    0.66    0.13
  -2   9  -3    7.60    0.30
  -2   9  -3    7.57    0.34
  -1   9  -2    6.83    0.28
  -1   9  -2    7.03    0.30
   0   9  -1    5.37    0.25
   0   9  -1    5.19    0.25
   0  -9   1    5.08    0.26
   1   9   0    0.18    0.08
   1   9   0    0.27    0.10
  -1  -9   0    0.11    0.10
   2   9   1    6.91    0.29
  -2  -9  -1    7.35    0.32
  -2  -9  -1    7.41    0.23
   3   9   2    3.78    0.24
  -3  -9  -2    3.97    0.25
   4   9   3   87.20    1.50
  -4  -9  -3   88.11    1.56
   5   9   4    5.48    0.29
  -5  -9  -4    4.90    0.30
   6   9   5   33.89    0.77
  -6  -9  -5   31.37    0.80
   7   9   6    2.26    0.24
  -7  -9  -6    2.13    0.25
   8   9   7    7.24    0.38
  -8  -9  -7    7.16    0.40
   9   9   8    3.63    0.32
  10   9   9    0.66    0.19
 -10  -9  -9    0.86    0.22
  -6  10  -7    1.17    0.24
   6 -10   7    1.34    0.19
  -5  10  -6    1.23    0.23
   5 -10   6    0.89    0.16
  -4  10  -5   16.31    0.58
   4 -10   5   14.95    0.48
  -3  10  -4    4.55    0.32
   3 -10   4    4.48    0.27
  -2  10  -3    0.14    0.12
   2 -10   3    0.13    0.10
   2 -10   3    0.09    0.10
  -1  10  -2    3.28    0.24
  -1  10  -2    3.41    0.24
   1 -10   2    3.27    0.23
   0  10  -1   -0.02    0.08
   0  10  -1    0.00    0.09
   0 -10   1    0.05    0.10
   1  10   0    2.38    0.18
   1  10   0    2.49    0.21
  -1 -10   0    2.48    0.23
   2  10   1    1.67    0.18
  -2 -10  -1    1.38    0.19
   3  10   2    2.16    0.21
  -3 -10  -2    2.19    0.23
   4  10   3    1.66    0.19
  -4 -10  -3    1.79    0.21
   5  10   4    2.30    0.22
  -5 -10  -4    2.05    0.24
   6  10   5    0.86    0.16
  -6 -10  -5    0.74    0.18
   7  10   6   11.49    0.46
  -7 -10  -6   11.20    0.49
   8  10   7    7.04    0.39
  -8 -10  -7    6.96    0.42
   9  10   8    3.06    0.30
  -9 -10  -8    2.85    0.33
  -5  11  -6    7.85    0.47
   5 -11   6    8.27    0.38
  -4  11  -5    0.52    0.19
   4 -11   5    0.63    0.16
  -3  11  -4    8.64    0.43
   3 -11   4    8.12    0.36
  -2  11  -3   18.74    0.59
   2 -11   3   19.02    0.55
   2 -11   3   18.99    0.71
  -1  11  -2    0.15    0.12
  -1  11  -2    0.10    0.11
   1 -11   2   -0.13    0.11
   0  11  -1   32.76    0.74
   0  11  -1   34.32    0.78
   0 -11   1   35.50    0.80
   1  11   0    1.16    0.18
  -1 -11   0    1.57    0.21
   2  11   1   23.79    0.63
  -2 -11  -1   23.39    0.65
   3  11   2    8.46    0.38
  -3 -11  -2    8.41    0.40
   4  11   3   21.64    0.61
  -4 -11  -3   21.34    0.65
   5  11   4    1.78    0.22
  -5 -11  -4    1.88    0.24
   6  11   5    0.75    0.18
  -6 -11  -5    0.71    0.18
   7  11   6    6.47    0.37
  -7 -11  -6    5.68    0.40
   8  11   7    1.48    0.23
  -8 -11  -7    1.37    0.25
  -4  12  -5    0.69    0.21
   4 -12   5    0.82    0.17
  -3  12  -4    3.78    0.34
   3 -12   4    4.99    0.32
  -2  12  -3   -0.07    0.13
   2 -12   3    0.08    0.12
  -1  12  -2    0.04    0.13
  -1  12  -2    0.06    0.13
   1 -12   2    0.04    0.12
   0  12  -1    7.94    0.38
   0 -12   1    7.26    0.37
   1  12   0    0.06    0.13
  -1 -12   0    0.34    0.15
   2  12   1    0.80    0.17
  -2 -12  -1    0.43    0.16
   3  12   2   -0.12    0.12
  -3 -12  -2    0.01    0.13
   4  12   3   21.97    0.65
  -4 -12  -3   22.04    0.69
   5  12   4    3.58    0.31
  -5 -12  -4    3.40    0.33
   6  12   5    0.06    0.14
  -6 -12  -5    0.04    0.15
   7  12   6    3.02    0.30
  -7 -12  -6    3.73    0.37
   2 -13   3    4.30    0.33
   0  13  -1    1.00    0.19
   0 -13   1    1.28    0.21
   1  13   0    6.96    0.38
  -1 -13   0    7.90    0.41
   2  13   1    2.71    0.28
  -2 -13  -1    2.64    0.28
   3  13   2   -0.08    0.14
  -3 -13  -2   -0.29    0.12
   4  13   3    0.91    0.19
  -4 -13  -3    0.59    0.18
   5  13   4    0.26    0.16
  -5 -13  -4    0.47    0.19
  -4 -13  -6    0.13    0.17
   4  13   6    0.00    0.16
  -3 -13  -5   -0.08    0.14
   3  13   5    0.15    0.16
  -2 -13  -4   16.76    0.59
   2  13   4   15.88    0.59
  -1 -13  -3    3.33    0.30
   1  13   3    3.80    0.33
   0  13   2    0.52    0.17
  -1  13   1    7.22    0.40
   2 -13   0    1.68    0.24
  -6 -12  -8    4.71    0.38
   6  12   8    4.68    0.36
  -5 -12  -7    3.43    0.34
   5  12   7    3.94    0.33
  -4 -12  -6    9.65    0.47
   4  12   6    9.45    0.45
  -3 -12  -5    0.72    0.19
   3  12   5    0.81    0.18
  -2 -12  -4    7.90    0.40
   2  12   4    8.03    0.41
  -1 -12  -3    2.80    0.26
   1  12   3    3.02    0.28
   0 -12  -2    5.17    0.31
   0  12   2    5.11    0.35
  -1  12   1    5.77    0.35
   2 -12   0   27.69    0.74
  -2  12   0   26.90    0.72
   3 -12   1    5.79    0.36
  -3  12  -1    7.33    0.41
   4 -12   2    1.51    0.23
  -4  12  -2    2.17    0.28
  -7 -11  -9   12.53    0.56
   7  11   9   11.94    0.51
  -6 -11  -8    5.83    0.39
   6  11   8    6.44    0.38
  -5 -11  -7   14.13    0.55
   5  11   7   14.88    0.53
  -4 -11  -6    2.94    0.29
   4  11   6    3.78    0.30
  -3 -11  -5    9.48    0.43
   3  11   5    8.76    0.40
  -2 -11  -4    4.97    0.31
   2  11   4    4.28    0.30
  -1 -11  -3   11.77    0.44
   1  11   3   12.16    0.45
   0 -11  -2    0.30    0.12
   0  11   2    0.27    0.14
   1 -11  -1    2.65    0.23
  -1  11   1    2.66    0.24
  -1  11   1    3.08    0.26
  -2  11   0    9.86    0.41
   3 -11   1   11.69    0.46
  -3  11  -1   11.55    0.47
   4 -11   2    0.92    0.19
  -4  11  -2    0.67    0.19
   5 -11   3    0.68    0.17
  -5  11  -3    0.71    0.21
  -8 -10 -10    2.21    0.29
   8  10  10    1.66    0.24
  -7 -10  -9    0.12    0.15
   7  10   9    0.01    0.13
  -6 -10  -8    8.54    0.43
   6  10   8    8.82    0.40
  -5 -10  -7    0.97    0.19
   5  10   7    1.20    0.19
  -4 -10  -6    0.21    0.13
   4  10   6    0.18    0.12
  -3 -10  -5    3.30    0.26
   3  10   5    4.03    0.27
  -2 -10  -4    8.16    0.36
   2  10   4    8.68    0.36
  -1 -10  -3   16.29    0.49
   1  10   3   15.72    0.49
   0 -10  -2    7.15    0.31
   0  10   2    7.19    0.28
   1 -10  -1    6.77    0.29
  -1  10   1    6.65    0.32
  -1  10   1    6.14    0.29
   2 -10   0    1.96    0.23
  -2  10   0    1.71    0.20
  -2  10   0    1.67    0.19
   3 -10   1   15.40    0.49
  -3  10  -1   14.80    0.51
   4 -10   2    1.13    0.18
  -4  10  -2    0.87    0.19
   5 -10   3    0.69    0.17
  -5  10  -3    0.89    0.20
   6 -10   4    8.53    0.41
  -6  10  -4    8.77    0.48
   7 -10   5    0.77    0.19
  -7  10  -5    1.12    0.25
  -9  -9 -11    0.04    0.16
   9   9  11    0.34    0.16
  -8  -9 -10   12.63    0.54
   8   9  10   12.99    0.50
  -7  -9  -9    1.60    0.23
   7   9   9    2.06    0.23
  -6  -9  -8    7.63    0.39
   6   9   8    7.72    0.36
  -5  -9  -7   27.25    0.73
   5   9   7   28.24    0.69
  -4  -9  -6    2.22    0.23
   4   9   6    2.31    0.22
  -3  -9  -5    3.38    0.25
   3   9   5    3.82    0.25
  -2  -9  -4    0.09    0.10
   2   9   4    0.05    0.09
  -1  -9  -3    4.27    0.24
   1   9   3    3.66    0.24
   1   9   3    3.83    0.18
   0  -9  -2    3.39    0.22
   0   9   2    2.82    0.22
   0   9   2    3.10    0.19
   1  -9  -1    4.73    0.23
  -1   9   1    4.63    0.24
  -1   9   1    4.46    0.26
   2  -9   0    2.95    0.19
  -2   9   0    3.29    0.23
  -2   9   0    3.27    0.23
   3  -9   1    0.73    0.14
  -3   9  -1    0.66    0.15
   4  -9   2    7.60    0.33
  -4   9  -2    6.91    0.36
   5  -9   3    0.17    0.12
  -5   9  -3    0.39    0.16
   6  -9   4   18.93    0.58
  -6   9  -4   19.78    0.66
   7  -9   5   13.82    0.51
  -7   9  -5   15.03    0.61
   8  -9   6   12.07    0.50
  -8   9  -6   12.63    0.60
 -10  -8 -12    5.46    0.40
  10   8  12    5.71    0.38
  -9  -8 -11   -0.16    0.13
   9   8  11   -0.09    0.13
  -8  -8 -10    1.00    0.20
   8   8  10    1.08    0.19
  -7  -8  -9    4.57    0.32
   7   8   9    4.71    0.29
  -6  -8  -8   10.20    0.42
   6   8   8    9.82    0.39
  -5  -8  -7    0.18    0.11
   5   8   7    0.10    0.09
  -4  -8  -6   40.72    0.86
   4   8   6   38.29    0.81
  -3  -8  -5    6.04    0.29
   3   8   5    4.88    0.25
  -2  -8  -4    0.05    0.09
   2   8   4   -0.01    0.08
  -1  -8  -3   28.95    0.64
   1   8   3   29.65    0.64
   1   8   3   29.20    0.55
   0  -8  -2   31.90    0.65
   0   8   2   31.93    0.62
   0   8   2   31.85    0.68
   1  -8  -1    0.98    0.12
  -1   8   1    0.82    0.13
  -1   8   1    1.04    0.13
   2  -8   0   36.72    0.68
  -2   8   0   36.57    0.76
  -2   8   0   34.54    0.74
   3  -8   1    2.34    0.20
   3  -8   1    3.06    0.16
  -3   8  -1    2.74    0.23
   4  -8   2    3.91    0.24
  -4   8  -2    4.09    0.28
   5  -8   3    0.11    0.10
  -5   8  -3    0.20    0.13
   6  -8   4    8.11    0.36
  -6   8  -4    7.52    0.41
   7  -8   5   20.36    0.60
  -7   8  -5   19.87    0.68
   8  -8   6    1.12    0.20
  -8   8  -6    1.51    0.27
 -10  -7 -12    0.04    0.14
  10   7  12    0.05    0.13
  -9  -7 -11    6.36    0.39
   9   7  11    6.18    0.35
  -8  -7 -10    1.59    0.23
   8   7  10    1.50    0.20
  -7  -7  -9    0.08    0.11
   7   7   9    0.04    0.10
  -6  -7  -8   11.27    0.43
   6   7   8   11.47    0.39
  -5  -7  -7    1.73    0.19
   5   7   7    1.76    0.18
  -4  -7  -6   12.51    0.41
   4   7   6   12.17    0.38
  -3  -7  -5   26.72    0.61
   3   7   5   25.83    0.58
  -2  -7  -4    1.63    0.16
   2   7   4    1.61    0.15
  -1  -7  -3   15.61    0.41
   1   7   3   16.12    0.42
   1   7   3   16.91    0.35
   0  -7  -2    2.20    0.15
   0   7   2    2.27    0.14
   0   7   2    2.66    0.17
   1  -7  -1    9.64    0.28
  -1   7   1   10.07    0.30
  -1   7   1   10.16    0.32
   2  -7   0    4.13    0.17
  -2   7   0    3.92    0.21
  -2   7   0    4.04    0.21
   3  -7   1   17.67    0.37
   3  -7   1   17.88    0.46
  -3   7  -1   17.33    0.48
   4  -7   2   99.95    1.64
  -4   7  -2  100.82    1.71
   5  -7   3   14.39    0.43
  -5   7  -3   14.66    0.50
   6  -7   4   30.86    0.72
  -6   7  -4   31.80    0.80
   7  -7   5   15.73    0.50
  -7   7  -5   15.11    0.57
   8  -7   6    1.47    0.20
  -8   7  -6    1.26    0.24
   9  -7   7    6.55    0.38
  -9   7  -7    7.32    0.47
 -10  -6 -12    1.61    0.25
  10   6  12    1.73    0.24
  -9  -6 -11    3.95    0.31
   9   6  11    3.66    0.29
  -8  -6 -10    2.08    0.24
   8   6  10    1.88    0.21
  -7  -6  -9   24.59    0.66
   7   6   9   24.37    0.61
  -6  -6  -8   35.75    0.81
   6   6   8   35.73    0.75
  -5  -6  -7   21.38    0.56
   5   6   7   22.01    0.53
  -4  -6  -6    3.34    0.21
   4   6   6    3.40    0.19
   3   6   5    0.32    0.08
  -2  -6  -4    9.73    0.30
   2   6   4    9.00    0.28
  -1  -6  -3   31.40    0.62
   1   6   3   31.47    0.61
   1   6   3   31.30    0.53
   0  -6  -2    6.32    0.22
   0   6   2    6.32    0.23
   0   6   2    6.34    0.20
   1  -6  -1    0.62    0.08
  -1   6   1    0.56    0.09
  -1   6   1    0.46    0.09
   2  -6   0    2.66    0.13
  -2   6   0    2.53    0.16
  -2   6   0    2.55    0.17
   3  -6   1   11.00    0.33
   3  -6   1   10.80    0.25
  -3   6  -1   10.61    0.35
   4  -6   2    0.65    0.11
  -4   6  -2    0.62    0.12
   5  -6   3   20.04    0.50
  -5   6  -3   19.83    0.56
   6  -6   4   15.47    0.45
  -6   6  -4   15.37    0.51
   7  -6   5   26.94    0.66
  -7   6  -5   27.12    0.74
   8  -6   6    2.28    0.24
  -8   6  -6    2.14    0.26
   9  -6   7    7.57    0.39
  -9   6  -7    6.62    0.44
  10  -6   8    2.46    0.27
 -10   6  -8    2.73    0.34
 -11  -5 -13    9.37    0.47
  11   5  13    9.17    0.45
 -10  -5 -12    5.14    0.35
  10   5  12    5.13    0.33
  -9  -5 -11    6.67    0.37
   9   5  11    6.67    0.34
  -8  -5 -10   16.86    0.55
   8   5  10   17.99    0.52
  -7  -5  -9    0.05    0.10
   7   5   9    0.34    0.11
  -6  -5  -8    0.06    0.09
   6   5   8    0.05    0.09
  -5  -5  -7   32.94    0.71
   5   5   7   32.81    0.67
  -4  -5  -6    5.18    0.24
   4   5   6    5.66    0.22
  -3  -5  -5    5.30    0.22
   3   5   5    5.33    0.21
  -2  -5  -4  110.85    1.72
   2   5   4  113.21    1.70
  -1  -5  -3  131.76    1.97
   1   5   3  130.74    1.96
   1   5   3  134.36    1.88
   0  -5  -2   49.64    0.83
   0   5   2   51.07    0.85
   0   5   2   49.96    0.81
   1  -5  -1  126.10    1.83
  -1   5   1  126.53    1.88
  -1   5   1  124.65    1.86
   2  -5   0   13.40    0.28
  -2   5   0   13.76    0.35
  -2   5   0   13.51    0.33
   3  -5   1   21.77    0.47
   3  -5   1   22.20    0.38
  -3   5  -1   21.33    0.50
   4  -5   2    2.13    0.15
  -4   5  -2    2.26    0.18
   5  -5   3    3.40    0.20
  -5   5  -3    3.48    0.23
   6  -5   4    0.16    0.09
  -6   5  -4    0.24    0.12
   7  -5   5    0.78    0.14
  -7   5  -5    0.77    0.17
   8  -5   6    2.88    0.25
  -8   5  -6    2.73    0.28
   9  -5   7    2.71    0.26
  -9   5  -7    3.31    0.32
  10  -5   8   -0.04    0.13
 -10   5  -8    0.14    0.18
 -11  -4 -13    3.17    0.32
  11   4  13    2.96    0.29
 -10  -4 -12    0.98    0.19
  10   4  12    1.06    0.19
  -9  -4 -11    0.10    0.12
   9   4  11   -0.05    0.10
  -8  -4 -10    0.69    0.15
   8   4  10    0.43    0.12
  -7  -4  -9   20.69    0.56
   7   4   9   19.65    0.51
  -6  -4  -8   10.05    0.36
   6   4   8    9.97    0.33
  -5  -4  -7    0.24    0.09
   5   4   7    0.00    0.06
  -4  -4  -6   12.21    0.35
   4   4   6   12.32    0.32
  -3  -4  -5   82.38    1.32
   3   4   5   81.53    1.28
  -2  -4  -4    7.03    0.23
   2   4   4    6.83    0.21
  -1  -4  -3  124.35    1.86
   1   4   3  126.19    1.85
   1   4   3  129.43    1.79
   0  -4  -2   93.28    1.39
   0   4   2   93.97    1.41
   0   4   2   94.21    1.37
   1  -4  -1    0.20    0.05
  -1   4   1    0.18    0.05
  -1   4   1    0.18    0.05
   2  -4   0    2.69    0.10
  -2   4   0    2.57    0.13
  -2   4   0    2.67    0.14
   3  -4   1    1.12    0.10
  -3   4  -1    1.06    0.11
   4  -4   2   13.02    0.33
  -4   4  -2   12.67    0.37
   5  -4   3   33.93    0.67
  -5   4  -3   34.53    0.73
  -6   4  -4    2.22    0.21
   7  -4   5    0.85    0.14
  -7   4  -5    0.97    0.17
   8  -4   6   14.72    0.46
  -8   4  -6   15.00    0.52
   9  -4   7   11.49    0.44
  -9   4  -7   12.13    0.51
  10  -4   8    0.01    0.13
 -10   4  -8   -0.03    0.17
  11  -4   9    0.72    0.20
 -11   4  -9    0.95    0.24
 -11  -3 -13    0.67    0.19
  11   3  13    0.66    0.18
 -10  -3 -12    0.45    0.16
  10   3  12    0.28    0.14
  -9  -3 -11    0.14    0.12
   9   3  11    0.24    0.12
  -8  -3 -10   26.14    0.66
   8   3  10   25.75    0.62
  -7  -3  -9   34.82    0.76
   7   3   9   35.40    0.73
  -6  -3  -8    4.30    0.23
   6   3   8    4.43    0.17
   6   3   8    4.86    0.22
  -5  -3  -7    0.54    0.10
   5   3   7    0.51    0.06
   5   3   7    0.52    0.09
  -4  -3  -6    1.84    0.14
   4   3   6    2.11    0.13
   4   3   6    2.17    0.09
  -3  -3  -5   14.32    0.35
   3   3   5   14.24    0.32
  -2  -3  -4   21.44    0.43
   2   3   4   21.04    0.40
  -1  -3  -3    6.49    0.19
   1   3   3    6.63    0.18
   1   3   3    6.72    0.15
   0  -3  -2  261.70    4.00
   0   3   2  266.32    3.81
   0   3   2  263.30    3.82
   1  -3  -1    4.33    0.12
  -1   3   1    4.77    0.15
  -1   3   1    4.46    0.15
   2  -3   0   43.52    0.72
   2  -3   0   44.68    0.64
  -2   3   0   43.17    0.73
   3  -3   1   14.53    0.32
  -3   3  -1   14.14    0.35
   4  -3   2    0.07    0.05
  -4   3  -2    0.19    0.07
   5  -3   3    0.23    0.07
  -5   3  -3    0.02    0.07
   6  -3   4   10.89    0.33
  -6   3  -4   11.12    0.37
   7  -3   5    0.88    0.13
  -7   3  -5    0.89    0.16
   8  -3   6    6.24    0.30
  -8   3  -6    6.31    0.34
   9  -3   7   30.22    0.73
  -9   3  -7   30.50    0.79
  10  -3   8    2.36    0.26
 -10   3  -8    2.26    0.28
  11  -3   9    7.79    0.42
 -11   3  -9    8.99    0.49
 -11  -2 -13    5.10    0.35
  11   2  13    4.99    0.34
 -10  -2 -12   21.02    0.62
  10   2  12   20.41    0.60
  -9  -2 -11    4.90    0.30
  -9  -2 -11    4.36    0.27
   9   2  11    5.27    0.29
  -8  -2 -10    2.94    0.23
  -8  -2 -10    3.23    0.22
   8   2  10    2.88    0.22
  -7  -2  -9   72.04    1.27
  -7  -2  -9   72.58    1.20
   7   2   9   72.33    1.24
  -6  -2  -8    4.80    0.20
  -6  -2  -8    4.54    0.22
   6   2   8    4.83    0.21
  -5  -2  -7    0.97    0.10
  -5  -2  -7    1.23    0.13
   5   2   7    1.16    0.12
  -4  -2  -6   13.83    0.35
   4   2   6   13.44    0.32
  -3  -2  -5    4.74    0.18
   3   2   5    4.53    0.13
   3   2   5    4.46    0.15
  -2  -2  -4   21.27    0.41
   2   2   4   20.98    0.38
   2   2   4   21.33    0.34
  -1  -2  -3  170.96    2.60
   1   2   3  171.20    2.38
   1   2   3  170.18    2.48
   0  -2  -2   57.21    0.85
   0   2   2   57.43    0.85
   0   2   2   57.77    0.84
   1  -2  -1    0.26    0.03
  -1   2   1    0.12    0.04
  -1   2   1    0.27    0.05
   2  -2   0   42.51    0.68
  -2   2   0   42.71    0.70
   3  -2   1   38.12    0.64
  -3   2  -1   37.92    0.66
   4  -2   2   29.34    0.54
  -4   2  -2   28.50    0.57
   5  -2   3   36.98    0.68
  -5   2  -3   36.36    0.71
   6  -2   4   13.72    0.37
  -6   2  -4   13.91    0.28
  -6   2  -4   13.76    0.40
   7  -2   5   20.42    0.50
  -7   2  -5   20.01    0.53
  -7   2  -5   20.21    0.39
   8  -2   6    5.81    0.28
  -8   2  -6    5.83    0.31
   9  -2   7    3.25    0.25
  -9   2  -7    4.05    0.30
  10  -2   8    4.59    0.31
 -10   2  -8    4.51    0.34
  11  -2   9    4.13    0.34
 -11   2  -9    4.21    0.36
  11   1  13    4.89    0.33
 -10  -1 -12   15.11    0.51
 -10  -1 -12   14.64    0.51
  10   1  12   15.41    0.50
  -9  -1 -11    2.05    0.22
  -9  -1 -11    2.69    0.23
   9   1  11    3.06    0.24
  -8  -1 -10    5.03    0.27
  -8  -1 -10    5.30    0.27
   8   1  10    4.73    0.25
  -7  -1  -9    1.09    0.14
  -7  -1  -9    0.89    0.13
   7   1   9    1.04    0.13
  -6  -1  -8   17.25    0.44
  -6  -1  -8   17.31    0.42
   6   1   8   17.63    0.42
  -5  -1  -7   46.82    0.83
  -5  -1  -7   45.76    0.80
   5   1   7   46.67    0.80
  -4  -1  -6    1.78    0.12
  -4  -1  -6    1.86    0.12
   4   1   6    1.39    0.11
  -3  -1  -5   98.98    1.46
  -3  -1  -5  100.69    1.50
   3   1   5   99.79    1.46
  -2  -1  -4   38.86    0.65
   2   1   4   40.53    0.61
   2   1   4   39.32    0.61
  -1  -1  -3  119.13    1.74
   1   1   3  118.55    1.66
   1   1   3  119.16    1.66
   0  -1  -2    6.83    0.15
   0   1   2    7.13    0.15
   0   1   2    6.99    0.14
   1  -1  -1   44.88    0.67
   1  -1  -1   45.09    0.64
  -1   1   1   46.23    0.69
  -1   1   1   45.34    0.66
   2  -1   0  366.06    5.37
  -2   1   0  368.83    5.32
   3  -1   1  247.80    3.63
  -3   1  -1  243.52    3.51
   4  -1   2   30.43    0.55
  -4   1  -2   30.78    0.57
  -4   1  -2   31.74    0.48
   5  -1   3   37.79    0.68
  -5   1  -3   37.80    0.70
  -5   1  -3   37.56    0.60
   6  -1   4    0.44    0.09
  -6   1  -4    0.45    0.06
  -6   1  -4    0.26    0.09
   7  -1   5   36.18    0.73
  -7   1  -5   36.55    0.63
  -7   1  -5   35.57    0.75
   8  -1   6    6.23    0.29
  -8   1  -6    6.71    0.22
  -8   1  -6    7.00    0.31
   9  -1   7   17.35    0.52
  -9   1  -7   18.22    0.54
  10  -1   8    7.55    0.38
 -10   1  -8    8.68    0.41
  11  -1   9   15.91    0.57
 -11   1  -9   16.99    0.59
  12  -1  10    1.39    0.23
 -12   1 -10    1.28    0.23
  11   0  13    7.71    0.39
 -10   0 -12    0.01    0.12
 -10   0 -12   -0.07    0.15
  10   0  12    0.01    0.12
  -9   0 -11   13.94    0.47
  -9   0 -11   12.92    0.44
   9   0  11   13.26    0.44
  -8   0 -10    2.89    0.21
  -8   0 -10    3.16    0.24
   8   0  10    2.77    0.21
  -7   0  -9    0.35    0.11
  -7   0  -9    0.40    0.10
   7   0   9    0.16    0.09
  -6   0  -8    0.30    0.09
  -6   0  -8    0.41    0.11
   6   0   8    0.21    0.08
  -5   0  -7   29.92    0.60
  -5   0  -7   30.64    0.60
   5   0   7   31.27    0.58
  -4   0  -6    0.21    0.07
  -4   0  -6    0.22    0.06
   4   0   6    0.29    0.06
  -3   0  -5   12.83    0.29
  -3   0  -5   13.41    0.30
   3   0   5   13.27    0.27
  -2   0  -4   16.40    0.32
  -2   0  -4   16.51    0.33
   2   0   4   16.71    0.29
  -1   0  -3   32.48    0.54
   1   0   3   36.10    0.50
   1   0   3   33.11    0.53
   0   0  -2  575.09    8.25
   0   0  -2  615.53    8.51
   0   0   2  605.86    8.49
   0   0   2  616.24    8.26
   1   0  -1    1.07    0.05
   1   0  -1    1.06    0.05
  -1   0   1    1.18    0.07
   2   0   0  309.75    4.69
   2   0   0  346.31    4.92
  -2   0   0  357.15    4.94
   3   0   1    1.11    0.08
  -3   0  -1    0.94    0.06
  -3   0  -1    0.97    0.09
   4   0   2  317.70    4.78
  -4   0  -2  318.74    4.53
  -4   0  -2  320.69    4.55
   5   0   3  235.87    3.47
  -5   0  -3  234.73    3.37
  -5   0  -3  238.15    3.30
   6   0   4   88.38    1.41
  -6   0  -4   89.13    1.41
  -6   0  -4   88.87    1.34
   7   0   5    1.22    0.14
  -7   0  -5    1.39    0.12
  -7   0  -5    1.05    0.14
   8   0   6    2.67    0.21
  -8   0  -6    2.50    0.21
  -8   0  -6    2.25    0.15
   9   0   7    0.28    0.13
  -9   0  -7    0.46    0.10
  -9   0  -7    0.48    0.13
  10   0   8    0.85    0.17
 -10   0  -8    0.85    0.17
  11   0   9   10.39    0.45
 -11   0  -9    9.55    0.44
  12   0  10   -0.13    0.14
 -12   0 -10    0.12    0.18
 -11   1 -13    0.49    0.21
  11  -1  13    0.72    0.18
 -10   1 -12    3.51    0.32
  10  -1  12    3.76    0.28
  -9   1 -11    6.75    0.37
  -9   1 -11    7.24    0.32
   9  -1  11    7.50    0.33
  -8   1 -10   12.54    0.45
  -8   1 -10   13.37    0.41
   8  -1  10   12.97    0.40
  -7   1  -9    0.23    0.09
  -7   1  -9    0.17    0.12
   7  -1   9    0.16    0.09
  -6   1  -8   71.47    1.19
  -6   1  -8   72.32    1.24
   6  -1   8   70.44    1.17
  -5   1  -7   58.51    0.98
  -5   1  -7   59.65    1.03
   5  -1   7   57.28    0.96
  -4   1  -6   16.89    0.40
  -4   1  -6   17.21    0.37
   4  -1   6   16.78    0.35
  -3   1  -5   43.89    0.75
  -3   1  -5   43.51    0.72
   3  -1   5   43.41    0.69
  -2   1  -4   73.52    1.13
  -2   1  -4   74.02    1.11
   2  -1   4   74.94    1.07
  -1   1  -3  181.67    2.54
  -1   1  -3  173.28    2.39
   1  -1   3  155.66    2.35
   0   1  -2   73.92    1.07
   0  -1   2   74.59    1.07
   1   1  -1   18.93    0.31
   1   1  -1   18.77    0.29
  -1  -1   1   18.74    0.31
   2   1   0   25.70    0.41
   2   1   0   24.65    0.41
  -2  -1   0   24.85    0.41
   3   1   1   36.76    0.60
  -3  -1  -1   36.48    0.58
  -3  -1  -1   36.12    0.58
   4   1   2    0.94    0.09
  -4  -1  -2    0.90    0.08
  -4  -1  -2    1.35    0.09
   5   1   3    8.51    0.25
  -5  -1  -3    8.37    0.23
  -5  -1  -3    8.13    0.22
   6   1   4    4.96    0.21
  -6  -1  -4    5.30    0.19
  -6  -1  -4    5.09    0.20
   7   1   5   12.39    0.36
  -7  -1  -5   11.76    0.34
  -7  -1  -5   11.81    0.32
   8   1   6   24.07    0.58
  -8  -1  -6   23.70    0.52
  -8  -1  -6   23.53    0.55
   9   1   7   26.49    0.66
  -9  -1  -7   27.25    0.60
  -9  -1  -7   27.04    0.63
  10   1   8    0.02    0.11
 -10  -1  -8   -0.03    0.11
 -10  -1  -8   -0.07    0.12
  11   1   9    2.02    0.25
 -11  -1  -9    1.81    0.23
  12   1  10   10.35    0.49
 -10   2 -12    4.44    0.37
  10  -2  12    5.61    0.32
  -9   2 -11    2.05    0.25
   9  -2  11    2.07    0.21
  -8   2 -10    0.47    0.16
  -8   2 -10    0.32    0.11
   8  -2  10    0.22    0.11
  -7   2  -9    0.44    0.14
  -7   2  -9    0.69    0.12
   7  -2   9    0.56    0.11
  -6   2  -8    2.78    0.17
  -6   2  -8    2.34    0.21
   6  -2   8    2.46    0.17
  -5   2  -7   15.15    0.37
  -5   2  -7   15.18    0.42
   5  -2   7   15.03    0.35
  -4   2  -6    0.48    0.09
  -4   2  -6    0.33    0.07
   4  -2   6    0.48    0.07
  -3   2  -5   38.42    0.70
  -3   2  -5   38.92    0.65
   3  -2   5   38.21    0.63
  -2   2  -4   25.59    0.45
  -2   2  -4   24.71    0.48
   2  -2   4   25.04    0.41
  -1   2  -3    6.35    0.18
  -1   2  -3    6.61    0.17
   1  -2   3    6.46    0.13
   0   2  -2  130.16    1.79
   0   2  -2  128.79    1.84
   0   2  -2  129.86    1.88
   1   2  -1   17.03    0.29
   1   2  -1   17.05    0.32
  -1  -2   1   17.39    0.30
   2   2   0   92.34    1.36
   2   2   0   93.65    1.34
  -2  -2   0   93.25    1.31
   3   2   1   53.38    0.83
  -3  -2  -1   53.64    0.79
  -3  -2  -1   52.39    0.83
   4   2   2  242.51    3.47
  -4  -2  -2  239.52    3.45
  -4  -2  -2  240.62    3.37
   5   2   3   -0.10    0.05
  -5  -2  -3    0.01    0.05
  -5  -2  -3    0.01    0.05
   6   2   4    0.16    0.07
  -6  -2  -4    0.02    0.05
  -6  -2  -4    0.11    0.06
   7   2   5    1.29    0.14
  -7  -2  -5    1.51    0.13
  -7  -2  -5    1.41    0.14
   8   2   6   20.13    0.52
  -8  -2  -6   20.55    0.49
  -8  -2  -6   20.06    0.48
   9   2   7    2.00    0.20
  -9  -2  -7    2.15    0.19
  -9  -2  -7    1.84    0.18
  10   2   8   14.21    0.49
 -10  -2  -8   13.96    0.44
 -10  -2  -8   14.85    0.45
  11   2   9    4.78    0.33
  12   2  10    1.64    0.24
 -10   3 -12    0.52    0.21
  10  -3  12    0.60    0.16
  -9   3 -11    2.27    0.27
   9  -3  11    2.44    0.23
  -8   3 -10   10.44    0.44
  -8   3 -10    9.72    0.35
   8  -3  10   10.35    0.37
  -7   3  -9    1.14    0.18
  -7   3  -9    1.01    0.13
   7  -3   9    1.50    0.16
  -6   3  -8    2.39    0.17
  -6   3  -8    2.15    0.22
   6  -3   8    2.13    0.17
  -5   3  -7   22.27    0.55
  -5   3  -7   21.97    0.47
   5  -3   7   22.23    0.47
  -4   3  -6    9.56    0.32
  -4   3  -6   10.00    0.27
   4  -3   6   10.35    0.26
  -3   3  -5  180.17    2.66
  -3   3  -5  177.76    2.58
   3  -3   5  182.51    2.56
  -2   3  -4   20.29    0.44
  -2   3  -4   20.50    0.40
   2  -3   4   21.05    0.37
  -1   3  -3    4.18    0.14
  -1   3  -3    3.99    0.16
  -1   3  -3    4.21    0.12
   0   3  -2    3.01    0.12
   0   3  -2    3.20    0.10
   0   3  -2    3.30    0.13
   1   3  -1   33.12    0.57
   1   3  -1   34.19    0.53
  -1  -3   1   34.08    0.54
   2   3   0   63.42    0.99
   2   3   0   62.36    0.95
  -2  -3   0   64.16    0.92
   3   3   1  133.36    1.96
  -3  -3  -1  136.90    1.89
  -3  -3  -1  136.61    1.99
   4   3   2    1.73    0.12
  -4  -3  -2    1.87    0.12
  -4  -3  -2    1.76    0.08
   5   3   3    2.60    0.15
  -5  -3  -3    2.28    0.11
  -5  -3  -3    2.26    0.14
   6   3   4    7.31    0.26
  -6  -3  -4    7.75    0.21
  -6  -3  -4    7.50    0.26
   7   3   5   29.30    0.63
  -7  -3  -5   28.68    0.54
  -7  -3  -5   28.08    0.61
   8   3   6   23.61    0.58
  -8  -3  -6   24.08    0.57
  -8  -3  -6   24.01    0.50
   9   3   7    2.30    0.21
  -9  -3  -7    2.56    0.19
  -9  -3  -7    2.36    0.20
  10   3   8    1.00    0.18
 -10  -3  -8    0.93    0.16
  11   3   9    2.62    0.27
 -11  -3  -9    3.35    0.27
  12   3  10    0.97    0.22
 -10   4 -12    0.17    0.20
  10  -4  12    0.21    0.15
  -9   4 -11    3.31    0.33
   9  -4  11    3.61    0.27
  -8   4 -10    6.41    0.38
   8  -4  10    6.26    0.30
  -7   4  -9    7.12    0.27
  -7   4  -9    7.74    0.38
   7  -4   9    8.01    0.31
  -6   4  -8    2.22    0.23
  -6   4  -8    2.52    0.17
   6  -4   8    2.67    0.18
  -5   4  -7   25.09    0.52
  -5   4  -7   25.35    0.62
   5  -4   7   25.26    0.53
  -4   4  -6  220.20    3.30
  -4   4  -6  224.53    3.19
   4  -4   6  223.04    3.18
  -3   4  -5   20.84    0.49
  -3   4  -5   20.93    0.43
   3  -4   5   21.22    0.41
  -2   4  -4    0.93    0.11
  -2   4  -4    1.16    0.10
   2  -4   4    1.03    0.09
  -1   4  -3   11.90    0.30
  -1   4  -3   11.53    0.25
  -1   4  -3   11.55    0.28
   0   4  -2    4.02    0.13
   0   4  -2    4.28    0.16
   0   4  -2    4.04    0.15
   1   4  -1   12.20    0.29
   1   4  -1   12.81    0.26
   2   4   0   10.13    0.27
   2   4   0   10.44    0.24
  -2  -4   0   10.65    0.21
   3   4   1   32.64    0.58
  -3  -4  -1   33.40    0.62
   4   4   2    0.65    0.09
  -4  -4  -2    0.67    0.10
   5   4   3    4.03    0.19
  -5  -4  -3    4.08    0.19
   6   4   4    0.86    0.11
  -6  -4  -4    0.96    0.13
   7   4   5   16.29    0.44
  -7  -4  -5   16.07    0.34
  -7  -4  -5   16.55    0.45
   8   4   6   12.99    0.42
  -8  -4  -6   13.55    0.42
   9   4   7    2.34    0.23
  -9  -4  -7    3.00    0.23
  10   4   8    2.32    0.24
 -10  -4  -8    2.09    0.23
  11   4   9   10.36    0.45
 -11  -4  -9   10.70    0.44
  12   4  10    1.91    0.26
  -9   5 -11    0.27    0.20
   9  -5  11    0.37    0.14
  -8   5 -10    8.39    0.45
   8  -5  10    7.75    0.33
  -7   5  -9    0.33    0.15
   7  -5   9    0.47    0.12
  -6   5  -8    0.80    0.17
  -6   5  -8    0.92    0.13
   6  -5   8    1.14    0.14
  -5   5  -7    1.74    0.20
  -5   5  -7    1.83    0.16
   5  -5   7    1.84    0.15
  -4   5  -6   11.77    0.32
  -4   5  -6   11.95    0.40
   4  -5   6   12.23    0.32
  -3   5  -5    6.94    0.23
  -3   5  -5    7.75    0.29
   3  -5   5    6.68    0.22
  -2   5  -4    2.15    0.13
  -2   5  -4    2.13    0.16
   2  -5   4    2.20    0.12
  -1   5  -3    1.28    0.12
  -1   5  -3    1.38    0.11
  -1   5  -3    1.24    0.09
   0   5  -2  112.51    1.68
   0   5  -2  112.53    1.64
   0   5  -2  110.87    1.68
   1   5  -1   58.10    0.91
   1   5  -1   58.67    0.96
   1   5  -1   57.79    0.92
   2   5   0    2.30    0.13
   2   5   0    2.32    0.14
  -2  -5   0    2.67    0.11
   3   5   1  116.82    1.75
  -3  -5  -1  116.57    1.80
   4   5   2   30.08    0.58
  -4  -5  -2   29.40    0.61
   5   5   3    0.47    0.09
  -5  -5  -3    0.51    0.10
   6   5   4   27.70    0.60
  -6  -5  -4   27.67    0.63
   7   5   5    0.66    0.13
  -7  -5  -5    0.57    0.12
   8   5   6    2.12    0.20
  -8  -5  -6    1.88    0.20
   9   5   7   12.54    0.44
  -9  -5  -7   12.40    0.44
  10   5   8    0.38    0.14
 -10  -5  -8    0.18    0.12
  11   5   9    5.60    0.35
 -11  -5  -9    5.48    0.35
  12   5  10   -0.10    0.14
 -12  -5 -10   -0.02    0.14
  -9   6 -11    0.27    0.21
  -8   6 -10    0.04    0.17
   8  -6  10    0.27    0.13
  -7   6  -9    6.19    0.39
   7  -6   9    6.43    0.30
  -6   6  -8    7.48    0.39
   6  -6   8    7.35    0.29
  -5   6  -7   62.43    1.06
  -5   6  -7   62.51    1.23
   5  -6   7   62.12    1.08
  -4   6  -6   16.61    0.41
  -4   6  -6   16.81    0.51
   4  -6   6   16.98    0.41
  -3   6  -5    2.49    0.21
  -3   6  -5    2.54    0.16
   3  -6   5    2.71    0.16
  -2   6  -4    1.03    0.11
  -2   6  -4    1.18    0.14
   2  -6   4    0.97    0.10
  -1   6  -3   13.91    0.37
  -1   6  -3   13.17    0.32
  -1   6  -3   13.60    0.35
   0   6  -2    1.92    0.14
   0   6  -2    1.82    0.12
   0   6  -2    1.75    0.13
   1   6  -1    3.53    0.16
   1   6  -1    3.82    0.16
   1   6  -1    3.83    0.19
   2   6   0    0.19    0.07
   2   6   0    0.01    0.05
  -2  -6   0    0.08    0.05
   3   6   1    6.22    0.22
  -3  -6  -1    5.76    0.24
   4   6   2    8.54    0.27
  -4  -6  -2    8.42    0.30
   5   6   3   10.08    0.32
  -5  -6  -3   11.27    0.36
   6   6   4    0.09    0.08
  -6  -6  -4    0.08    0.09
   7   6   5   57.14    1.07
  -7  -6  -5   57.01    1.10
   8   6   6   12.37    0.42
  -8  -6  -6   11.78    0.43
   9   6   7    0.54    0.14
  -9  -6  -7    0.33    0.14
  10   6   8    1.67    0.22
 -10  -6  -8    1.49    0.21
  11   6   9    0.96    0.20
 -11  -6  -9    0.94    0.21
  -8   7 -10    6.44    0.45
   8  -7  10    6.67    0.35
  -7   7  -9    2.69    0.31
   7  -7   9    3.11    0.24
  -6   7  -8    1.13    0.21
   6  -7   8    1.04    0.15
  -5   7  -7    2.07    0.18
  -5   7  -7    1.98    0.24
   5  -7   7    2.13    0.18
  -4   7  -6    1.58    0.15
  -4   7  -6    1.07    0.18
   4  -7   6    1.35    0.14
  -3   7  -5    4.14    0.26
  -3   7  -5    3.78    0.20
   3  -7   5    3.65    0.19
  -2   7  -4    2.24    0.19
  -2   7  -4    2.13    0.16
   2  -7   4    1.69    0.14
  -1   7  -3    3.69    0.21
  -1   7  -3    3.59    0.18
  -1   7  -3    3.72    0.19
   0   7  -2   40.38    0.77
   0   7  -2   41.52    0.76
   0   7  -2   42.19    0.75
   1   7  -1  107.20    1.66
   1   7  -1  108.90    1.71
   1   7  -1  107.42    1.64
   2   7   0   18.90    0.44
  -2  -7   0   18.76    0.38
   3   7   1   76.97    1.26
  -3  -7  -1   76.81    1.32
   4   7   2   23.27    0.52
  -4  -7  -2   22.43    0.56
   5   7   3   53.24    0.98
  -5  -7  -3   54.48    1.04
   6   7   4   13.46    0.41
  -6  -7  -4   13.70    0.45
   7   7   5    0.10    0.10
  -7  -7  -5   -0.04    0.09
   8   7   6    0.99    0.16
  -8  -7  -6    0.97    0.17
   9   7   7    2.70    0.25
  -9  -7  -7    2.81    0.28
  10   7   8    0.55    0.16
 -10  -7  -8    0.68    0.18
  11   7   9    2.02    0.26
 -11  -7  -9    2.23    0.28
  -8   8 -10    7.31    0.50
  -7   8  -9    9.68    0.52
   7  -8   9    9.45    0.39
  -6   8  -8    0.22    0.18
   6  -8   8    0.52    0.13
  -5   8  -7    1.95    0.25
   5  -8   7    1.83    0.18
  -4   8  -6    7.37    0.38
  -4   8  -6    7.33    0.28
   4  -8   6    7.50    0.29
  -3   8  -5   12.00    0.44
  -3   8  -5   12.04    0.36
   3  -8   5   11.61    0.35
  -2   8  -4    2.55    0.22
  -2   8  -4    3.01    0.20
   2  -8   4    3.37    0.19
  -1   8  -3    3.65    0.21
  -1   8  -3    3.67    0.23
  -1   8  -3    3.76    0.20
   0   8  -2   14.10    0.38
   0   8  -2   13.55    0.38
   0   8  -2   13.30    0.40
   1   8  -1    3.30    0.21
   1   8  -1    2.68    0.17
   1   8  -1    2.94    0.18
   2   8   0    2.93    0.19
  -2  -8   0    3.31    0.16
  -2  -8   0    3.42    0.22
   3   8   1    0.91    0.13
  -3  -8  -1    0.60    0.13
   4   8   2    0.63    0.12
  -4  -8  -2    0.92    0.15
   5   8   3    0.86    0.14
  -5  -8  -3    0.61    0.13
   6   8   4    2.68    0.21
  -6  -8  -4    2.33    0.22
   7   8   5    1.59    0.19
  -7  -8  -5    1.59    0.20
   8   8   6   18.01    0.55
  -8  -8  -6   18.30    0.59
   9   8   7    1.16    0.20
  -9  -8  -7    1.21    0.21
  10   8   8    1.46    0.22
 -10  -8  -8    2.13    0.27
  11   8   9    4.19    0.36
 -11  -8  -9    4.06    0.35
  -7   9  -9    0.61    0.24
  -6   9  -8    9.54    0.50
   6  -9   8    9.22    0.38
  -5   9  -7    1.51    0.24
   5  -9   7    1.94    0.19
  -4   9  -6   17.72    0.59
   4  -9   6   16.48    0.47
  -3   9  -5   21.49    0.53
  -3   9  -5   21.47    0.62
   3  -9   5   20.81    0.52
  -2   9  -4    0.22    0.11
  -2   9  -4    0.30    0.12
   2  -9   4    0.34    0.11
  -1   9  -3    4.71    0.24
  -1   9  -3    4.59    0.25
  -1   9  -3    4.36    0.26
   0   9  -2   39.27    0.78
   0   9  -2   38.68    0.81
   0   9  -2   39.50    0.78
   1   9  -1    0.27    0.10
  -1  -9   1    0.21    0.10
   2   9   0    0.37    0.11
  -2  -9   0    0.53    0.13
  -2  -9   0    0.63    0.10
   3   9   1    5.80    0.27
  -3  -9  -1    5.48    0.29
   4   9   2   14.82    0.45
  -4  -9  -2   15.81    0.50
   5   9   3   23.24    0.59
  -5  -9  -3   22.00    0.62
   6   9   4   12.07    0.43
  -6  -9  -4   12.00    0.47
   7   9   5    2.09    0.22
  -7  -9  -5    2.17    0.25
   8   9   6    2.85    0.26
  -8  -9  -6    3.24    0.31
   9   9   7    1.97    0.24
  -9  -9  -7    1.74    0.25
  10   9   8    0.25    0.16
 -10  -9  -8    0.38    0.18
  -6  10  -8    0.45    0.21
  -5  10  -7   -0.04    0.16
   5 -10   7    0.05    0.11
  -4  10  -6    3.10    0.31
   4 -10   6    3.62    0.25
  -3  10  -5    2.13    0.21
  -3  10  -5    2.17    0.25
   3 -10   5    2.37    0.21
  -2  10  -4    0.08    0.11
  -2  10  -4    0.14    0.11
   2 -10   4    0.22    0.11
  -1  10  -3   12.88    0.41
  -1  10  -3   13.90    0.45
  -1  10  -3   13.46    0.43
   0  10  -2    1.29    0.17
   0  10  -2    1.04    0.15
   0 -10   2    1.61    0.19
   1  10  -1   14.67    0.44
  -1 -10   1   14.58    0.47
   2  10   0   54.56    1.04
  -2 -10   0   54.92    1.10
   3  10   1   29.89    0.69
  -3 -10  -1   30.42    0.75
   4  10   2   15.27    0.47
  -4 -10  -2   14.25    0.50
   5  10   3    4.60    0.29
  -5 -10  -3    4.50    0.31
   6  10   4    3.52    0.27
  -6 -10  -4    3.39    0.29
   7  10   5   12.53    0.48
  -7 -10  -5   14.76    0.55
   8  10   6    0.66    0.17
  -8 -10  -6    1.05    0.22
   9  10   7    3.16    0.30
  -9 -10  -7    3.23    0.33
  -5  11  -7    0.25    0.19
  -4  11  -6    0.61    0.20
   4 -11   6    0.67    0.15
  -3  11  -5    0.17    0.14
   3 -11   5    0.07    0.11
  -2  11  -4    5.34    0.34
   2 -11   4    6.12    0.31
  -1  11  -3    0.74    0.15
  -1  11  -3    0.71    0.16
   1 -11   3    1.08    0.17
   0  11  -2    0.85    0.16
   0  11  -2    1.02    0.16
   0 -11   2    1.52    0.20
   1  11  -1    3.50    0.26
  -1 -11   1    3.62    0.28
   2  11   0    1.41    0.19
  -2 -11   0    1.78    0.22
   3  11   1    1.68    0.20
  -3 -11  -1    1.82    0.23
   4  11   2   -0.04    0.11
  -4 -11  -2    0.04    0.13
   5  11   3    0.78    0.17
  -5 -11  -3    0.62    0.17
   6  11   4    6.13    0.35
  -6 -11  -4    6.15    0.38
   7  11   5    0.83    0.18
  -7 -11  -5    0.97    0.22
   8  11   6    9.74    0.46
  -8 -11  -6    9.72    0.51
   9  11   7    5.32    0.38
  -9 -11  -7    5.61    0.42
  -3  12  -5    0.58    0.20
   3 -12   5    0.68    0.16
  -2  12  -4   10.26    0.47
   2 -12   4   10.49    0.42
  -1  12  -3   14.50    0.52
   1 -12   3   13.88    0.49
   0  12  -2    2.67    0.24
   0 -12   2    2.41    0.25
   1  12  -1   30.26    0.74
  -1 -12   1   28.42    0.76
   2  12   0    2.04    0.23
  -2 -12   0    1.26    0.21
   3  12   1    0.01    0.12
  -3 -12  -1   -0.17    0.13
   4  12   2    3.20    0.29
  -4 -12  -2    4.18    0.34
   5  12   3   12.56    0.49
  -5 -12  -3   11.79    0.52
   6  12   4    1.74    0.23
   7  12   5    0.51    0.17
  -7 -12  -5    0.19    0.17
   1 -13   3    1.49    0.21
   0  13  -2    0.19    0.15
   0 -13   2    0.16    0.14
   1  13  -1    8.79    0.41
  -1 -13   1    7.88    0.42
   2  13   0    3.95    0.32
  -2 -13   0    3.90    0.34
   3  13   1   -0.02    0.14
  -3 -13  -1    0.20    0.16
   4  13   2    0.52    0.17
  -4 -13  -2    0.22    0.16
   5  13   3    2.93    0.29
  -5 -13  -3    3.11    0.33
   6  13   4   -0.02    0.13
  -6 -13  -4   -0.15    0.15
  -4 -13  -7    0.18    0.18
   4  13   7    0.22    0.18
  -3 -13  -6    0.65    0.20
   3  13   6    0.50    0.19
  -2 -13  -5    4.03    0.34
   2  13   5    4.21    0.35
  -1 -13  -4    0.76    0.18
   1  13   4    1.96    0.26
   0  13   3    2.43    0.28
  -1  13   2    4.77    0.36
   2 -13  -1    0.19    0.16
  -6 -12  -9    0.31    0.19
   6  12   9    0.05    0.15
  -5 -12  -8    2.24    0.28
   5  12   8    2.01    0.27
  -4 -12  -7   19.42    0.66
   4  12   7   18.99    0.63
  -3 -12  -6    0.33    0.16
   3  12   6    0.15    0.17
  -2 -12  -5    8.30    0.41
   2  12   5    8.19    0.42
  -1 -12  -4    1.33    0.20
   1  12   4    1.41    0.22
   0 -12  -3    2.02    0.22
   0  12   3    1.47    0.22
  -1  12   2    4.87    0.35
   2 -12  -1    7.83    0.40
  -2  12   1    8.83    0.50
   3 -12   0    3.01    0.30
  -3  12   0    2.82    0.29
   4 -12   1    5.69    0.37
  -4  12  -1    4.65    0.37
  -7 -11 -10    1.36    0.25
   7  11  10    1.38    0.24
  -6 -11  -9    5.42    0.38
   6  11   9    5.17    0.35
  -5 -11  -8   -0.02    0.14
   5  11   8    0.08    0.14
  -4 -11  -7    5.53    0.36
   4  11   7    4.89    0.34
  -3 -11  -6    0.05    0.13
   3  11   6    0.38    0.14
  -2 -11  -5    2.83    0.26
   2  11   5    2.75    0.26
  -1 -11  -4   -0.05    0.11
   1  11   4    0.00    0.12
   0 -11  -3   -0.06    0.10
   0  11   3   -0.02    0.12
   1 -11  -2   19.32    0.66
  -1  11   2   19.50    0.58
  -1  11   2   19.26    0.54
  -2  11   1   10.87    0.44
  -2  11   1   10.64    0.42
   3 -11   0   25.71    0.71
  -3  11   0   26.43    0.72
   4 -11   1    1.81    0.22
  -4  11  -1    2.34    0.27
   5 -11   2   14.24    0.53
  -5  11  -2   14.00    0.57
  -8 -10 -11   23.62    0.78
   8  10  11   23.75    0.71
  -7 -10 -10    9.33    0.48
   7  10  10    8.66    0.43
  -6 -10  -9    0.62    0.19
   6  10   9    0.67    0.16
  -5 -10  -8    4.17    0.32
   5  10   8    4.05    0.30
  -4 -10  -7   14.39    0.52
   4  10   7   14.86    0.50
  -3 -10  -6    9.53    0.41
   3  10   6    9.04    0.39
  -2 -10  -5   15.64    0.50
   2  10   5   15.05    0.49
  -1 -10  -4   15.94    0.49
   1  10   4   15.64    0.50
   0 -10  -3    1.86    0.19
   0  10   3    1.90    0.17
   0  10   3    1.82    0.21
   1 -10  -2    5.27    0.26
  -1  10   2    4.62    0.29
  -1  10   2    5.03    0.26
  -2  10   1    2.62    0.24
  -2  10   1    3.48    0.25
   3 -10   0    3.54    0.27
  -3  10   0    3.64    0.28
   4 -10   1    1.83    0.22
  -4  10  -1    2.27    0.26
   5 -10   2    1.50    0.21
  -5  10  -2    1.97    0.26
   6 -10   3    1.32    0.21
  -6  10  -3    1.52    0.26
   7 -10   4    8.85    0.44
  -7  10  -4    9.45    0.52
  -9  -9 -12   -0.05    0.16
   9   9  12   -0.09    0.13
  -8  -9 -11    7.20    0.43
   8   9  11    7.51    0.40
  -7  -9 -10    3.60    0.32
   7   9  10    3.25    0.28
  -6  -9  -9    0.22    0.14
   6   9   9    0.48    0.14
  -5  -9  -8    1.30    0.20
   5   9   8    2.08    0.22
  -4  -9  -7   16.62    0.54
   4   9   7   16.95    0.51
  -3  -9  -6    2.36    0.23
   3   9   6    2.45    0.22
  -2  -9  -5    0.13    0.10
   2   9   5    0.20    0.10
  -1  -9  -4    5.35    0.27
   1   9   4    5.00    0.27
   1   9   4    5.86    0.21
   0  -9  -3   38.51    0.78
   0   9   3   37.19    0.81
   0   9   3   39.21    0.74
   1  -9  -2   16.24    0.43
  -1   9   2   15.47    0.43
  -1   9   2   14.79    0.46
   2  -9  -1    9.43    0.30
  -2   9   1    9.08    0.36
  -2   9   1    9.09    0.35
   3  -9   0   58.70    1.13
  -3   9   0   59.06    1.15
   4  -9   1   17.29    0.51
  -4   9  -1   15.69    0.53
   5  -9   2    0.08    0.11
  -5   9  -2    0.10    0.14
   6  -9   3    1.00    0.19
  -6   9  -3    1.21    0.22
   7  -9   4    4.29    0.32
  -7   9  -4    3.80    0.36
   8  -9   5    0.11    0.15
  -8   9  -5    0.25    0.20
  -9  -8 -12    0.10    0.16
   9   8  12    0.05    0.13
  -8  -8 -11    8.38    0.45
   8   8  11    8.68    0.41
  -7  -8 -10    6.07    0.36
   7   8  10    6.17    0.33
  -6  -8  -9    0.08    0.12
   6   8   9    0.04    0.11
  -5  -8  -8   13.06    0.47
   5   8   8   12.53    0.42
  -4  -8  -7    5.62    0.30
   4   8   7    5.89    0.28
  -3  -8  -6    1.14    0.16
   3   8   6    1.06    0.15
  -2  -8  -5   12.39    0.40
   2   8   5   13.03    0.40
  -1  -8  -4    0.70    0.12
   1   8   4    0.43    0.08
   1   8   4    0.51    0.11
   0  -8  -3    1.85    0.17
   0   8   3    1.95    0.15
   0   8   3    1.81    0.18
   1  -8  -2   24.73    0.53
  -1   8   2   24.23    0.55
  -1   8   2   23.87    0.57
   2  -8  -1    0.85    0.11
  -2   8   1    1.02    0.14
  -2   8   1    0.94    0.14
   3  -8   0    2.21    0.20
  -3   8   0    1.96    0.20
   4  -8   1    0.54    0.13
  -4   8  -1    0.61    0.15
   5  -8   2    1.59    0.19
  -5   8  -2    1.70    0.22
   6  -8   3    0.08    0.11
  -6   8  -3    0.23    0.15
   7  -8   4   11.86    0.46
  -7   8  -4   12.97    0.54
   8  -8   5   29.19    0.77
  -8   8  -5   29.12    0.87
 -10  -7 -13    8.73    0.48
  10   7  13    8.82    0.44
  -9  -7 -12    1.21    0.22
   9   7  12    1.31    0.20
  -8  -7 -11    2.92    0.30
   8   7  11    3.18    0.27
  -7  -7 -10    0.17    0.12
   7   7  10    0.12    0.12
  -6  -7  -9    0.47    0.14
   6   7   9    0.29    0.11
  -5  -7  -8    1.31    0.18
   5   7   8    1.16    0.15
  -4  -7  -7    5.03    0.27
   4   7   7    4.89    0.24
  -3  -7  -6   65.08    1.19
   3   7   6   66.46    1.16
  -2  -7  -5   54.24    0.99
   2   7   5   52.83    0.97
  -1  -7  -4    3.15    0.19
   1   7   4    3.18    0.19
   1   7   4    3.36    0.14
   0  -7  -3   38.84    0.73
   0   7   3   38.73    0.69
   0   7   3   37.04    0.74
   1  -7  -2    2.79    0.16
  -1   7   2    2.85    0.17
  -1   7   2    2.54    0.17
   2  -7  -1   17.71    0.39
  -2   7   1   17.75    0.46
  -2   7   1   18.39    0.46
   3  -7   0    3.01    0.20
   3  -7   0    3.25    0.14
  -3   7   0    3.20    0.21
   4  -7   1    2.67    0.20
  -4   7  -1    2.51    0.22
   5  -7   2   22.77    0.57
  -5   7  -2   22.73    0.63
   6  -7   3    5.82    0.30
  -6   7  -3    5.60    0.34
   7  -7   4    1.18    0.19
  -7   7  -4    0.99    0.21
   8  -7   5    2.17    0.24
  -8   7  -5    2.15    0.28
   9  -7   6    2.20    0.25
  -9   7  -6    3.01    0.34
 -10  -6 -13    1.37    0.24
  10   6  13    1.62    0.23
  -9  -6 -12   -0.02    0.14
   9   6  12   -0.15    0.11
  -8  -6 -11    8.74    0.41
   8   6  11    8.43    0.37
  -7  -6 -10    2.14    0.24
   7   6  10    2.39    0.22
  -6  -6  -9   19.67    0.57
   6   6   9   19.75    0.52
  -5  -6  -8   24.74    0.62
   5   6   8   24.30    0.57
  -4  -6  -7   24.75    0.60
   4   6   7   24.26    0.55
  -3  -6  -6    3.77    0.21
   3   6   6    4.20    0.20
  -2  -6  -5    1.33    0.14
   2   6   5    1.26    0.13
  -1  -6  -4   31.44    0.63
   1   6   4   32.60    0.55
   1   6   4   31.66    0.63
   0  -6  -3    4.65    0.19
   0   6   3    4.96    0.21
   0   6   3    4.97    0.18
   1  -6  -2   53.40    0.87
  -1   6   2   52.17    0.90
  -1   6   2   52.62    0.92
   2  -6  -1    7.80    0.21
  -2   6   1    7.46    0.26
  -2   6   1    7.30    0.26
   3  -6   0    0.40    0.09
   3  -6   0    0.45    0.06
  -3   6   0    0.30    0.10
   4  -6   1    4.47    0.22
  -4   6  -1    4.44    0.25
   5  -6   2   68.62    1.20
  -5   6  -2   67.49    1.26
   6  -6   3    0.70    0.12
  -6   6  -3    0.43    0.15
   7  -6   4   21.38    0.58
  -7   6  -4   20.99    0.64
   8  -6   5   13.14    0.47
  -8   6  -5   12.29    0.51
   9  -6   6    1.68    0.22
  -9   6  -6    1.94    0.28
  10  -6   7    0.90    0.20
 -10   6  -7    0.88    0.24
 -10  -5 -13    3.41    0.33
  10   5  13    3.49    0.30
  -9  -5 -12   19.42    0.63
   9   5  12   19.38    0.58
  -8  -5 -11    0.18    0.13
   8   5  11   -0.03    0.09
  -7  -5 -10    8.15    0.37
   7   5  10    8.00    0.32
  -6  -5  -9    1.34    0.17
   6   5   9    1.35    0.16
  -5  -5  -8   14.25    0.44
   5   5   8   14.82    0.40
  -4  -5  -7   18.13    0.47
   4   5   7   18.07    0.44
  -3  -5  -6    0.28    0.08
   3   5   6    0.17    0.07
  -2  -5  -5   12.57    0.34
   2   5   5   12.12    0.32
  -1  -5  -4    2.59    0.15
   1   5   4    2.92    0.15
   1   5   4    2.69    0.11
   0  -5  -3   23.20    0.46
   0   5   3   23.26    0.44
   0   5   3   22.18    0.47
   1  -5  -2   29.07    0.52
  -1   5   2   29.11    0.55
  -1   5   2   29.33    0.57
   2  -5  -1    2.47    0.11
  -2   5   1    2.52    0.15
  -2   5   1    2.38    0.15
   3  -5   0   17.95    0.42
  -3   5   0   18.17    0.45
   4  -5   1   -0.05    0.06
  -4   5  -1    0.18    0.09
   5  -5   2    0.34    0.09
  -5   5  -2    0.21    0.10
   6  -5   3    1.90    0.18
  -6   5  -3    2.12    0.21
   7  -5   4    4.49    0.26
  -7   5  -4    4.40    0.30
   8  -5   5   17.50    0.53
  -8   5  -5   17.11    0.58
   9  -5   6    2.60    0.26
  -9   5  -6    3.00    0.30
  10  -5   7    0.54    0.18
 -10   5  -7    0.38    0.20
 -11  -4 -14    0.79    0.21
  11   4  14    0.76    0.18
 -10  -4 -13   15.03    0.56
  10   4  13   14.50    0.51
  -9  -4 -12   10.11    0.44
   9   4  12   11.93    0.43
  -8  -4 -11    0.46    0.14
   8   4  11    0.19    0.11
  -7  -4 -10   50.77    1.03
   7   4  10   50.44    0.96
  -6  -4  -9   11.98    0.40
   6   4   9   10.47    0.34
   6   4   9   11.63    0.26
  -5  -4  -8    1.92    0.17
   5   4   8    2.24    0.16
  -4  -4  -7   19.61    0.48
   4   4   7   19.97    0.44
  -3  -4  -6    0.20    0.07
   3   4   6    0.25    0.07
  -2  -4  -5  235.79    3.40
   2   4   5  240.25    3.27
   2   4   5  234.70    3.36
  -1  -4  -4  341.01    5.01
   1   4   4  335.50    4.85
   1   4   4  343.06    4.80
   0  -4  -3   38.99    0.66
   0   4   3   37.81    0.63
   0   4   3   39.51    0.67
   1  -4  -2   23.07    0.41
  -1   4   2   23.19    0.45
  -1   4   2   22.80    0.44
   2  -4  -1    2.26    0.09
  -2   4   1    2.03    0.13
  -2   4   1    2.17    0.13
   3  -4   0    0.94    0.10
  -3   4   0    1.07    0.11
   4  -4   1   62.39    1.06
  -4   4  -1   64.35    1.10
   5  -4   2    8.06    0.28
  -5   4  -2    7.91    0.31
   6  -4   3   32.25    0.68
  -6   4  -3   31.33    0.72
   7  -4   4    7.99    0.32
  -7   4  -4    7.37    0.34
   8  -4   5   10.81    0.40
  -8   4  -5   11.17    0.45
   9  -4   6    4.26    0.30
  -9   4  -6    4.71    0.35
  10  -4   7    8.00    0.40
 -10   4  -7    7.85    0.45
  11  -4   8    3.72    0.33
 -11   4  -8    3.91    0.38
 -11  -3 -14    4.69    0.36
  11   3  14    4.46    0.32
 -10  -3 -13    1.20    0.21
  10   3  13    1.16    0.19
  -9  -3 -12    6.35    0.35
   9   3  12    7.20    0.34
  -8  -3 -11   17.23    0.53
   8   3  11   16.83    0.48
  -7  -3 -10   14.04    0.46
   7   3  10   14.60    0.36
   7   3  10   14.52    0.42
  -6  -3  -9   80.11    1.41
   6   3   9   82.67    1.35
   6   3   9   83.03    1.27
  -5  -3  -8   14.96    0.41
   5   3   8   14.73    0.37
   5   3   8   14.42    0.31
  -4  -3  -7   44.96    0.84
   4   3   7   44.84    0.78
   4   3   7   45.77    0.71
  -3  -3  -6    2.25    0.14
   3   3   6    2.36    0.10
   3   3   6    2.49    0.13
  -2  -3  -5    0.22    0.07
   2   3   5    0.19    0.06
   2   3   5    0.31    0.05
  -1  -3  -4    4.99    0.17
   1   3   4    5.13    0.16
   1   3   4    4.91    0.14
   0  -3  -3  220.62    3.27
   0   3   3  223.48    3.15
   0   3   3  229.54    3.20
   1  -3  -2  227.81    3.18
  -1   3   2  226.40    3.21
  -1   3   2  230.42    3.21
  -2   3   1    0.40    0.07
   3  -3   0   28.58    0.54
  -3   3   0   29.44    0.57
   4  -3   1   15.87    0.37
  -4   3  -1   15.19    0.39
   5  -3   2    0.89    0.11
  -5   3  -2    0.70    0.11
   6  -3   3   84.80    1.42
  -6   3  -3   88.58    1.47
   7  -3   4    2.15    0.20
  -7   3  -4    1.97    0.20
   8  -3   5    0.97    0.15
  -8   3  -5    0.99    0.17
   9  -3   6    8.51    0.37
  -9   3  -6    7.68    0.40
  10  -3   7    8.25    0.40
 -10   3  -7    7.86    0.43
  11  -3   8    2.01    0.26
 -11   3  -8    2.24    0.30
 -11  -2 -14   -0.12    0.15
  11   2  14   -0.07    0.12
 -10  -2 -13    2.97    0.28
  10   2  13    2.85    0.26
  -9  -2 -12   21.87    0.63
   9   2  12   21.73    0.58
   9   2  12   20.27    0.77
  -8  -2 -11    3.64    0.26
   8   2  11    3.98    0.24
  -7  -2 -10    0.46    0.12
   7   2  10    0.41    0.11
  -6  -2  -9   11.02    0.36
   6   2   9   11.46    0.33
  -5  -2  -8    2.47    0.17
   5   2   8    2.51    0.15
   5   2   8    2.58    0.14
  -4  -2  -7    0.27    0.08
   4   2   7    0.18    0.06
   4   2   7    0.24    0.06
  -3  -2  -6   21.98    0.47
   3   2   6   22.66    0.43
   3   2   6   24.24    0.41
  -2  -2  -5   56.96    0.92
   2   2   5   56.58    0.87
   2   2   5   56.59    0.85
  -1  -2  -4   46.53    0.75
   1   2   4   46.16    0.71
   1   2   4   45.92    0.70
   0  -2  -3  120.51    1.73
   0   2   3  120.85    1.72
   0   2   3  122.03    1.72
   1  -2  -2   10.97    0.21
  -1   2   2   10.92    0.23
  -1   2   2   10.70    0.24
   2  -2  -1    0.06    0.04
  -2   2   1    0.21    0.06
   3  -2   0    7.96    0.22
  -3   2   0    7.87    0.23
   4  -2   1   52.41    0.86
  -4   2  -1   51.55    0.89
   5  -2   2    0.01    0.06
  -5   2  -2   -0.11    0.06
   6  -2   3    5.41    0.23
  -6   2  -3    5.06    0.25
   7  -2   4    4.48    0.23
  -7   2  -4    4.36    0.25
   8  -2   5    6.52    0.30
  -8   2  -5    7.01    0.33
   9  -2   6    4.24    0.28
  -9   2  -6    4.31    0.31
  10  -2   7   22.93    0.65
 -10   2  -7   22.04    0.67
  11  -2   8    0.88    0.20
 -11   2  -8    0.94    0.22
  11   1  14    0.52    0.17
 -10  -1 -13    0.13    0.14
  10   1  13    0.05    0.13
  -9  -1 -12   35.05    0.82
   9   1  12   36.03    0.79
  -8  -1 -11    0.50    0.13
  -8  -1 -11    0.16    0.12
   8   1  11    0.31    0.11
  -7  -1 -10    9.54    0.34
  -7  -1 -10    9.72    0.35
   7   1  10    9.65    0.32
  -6  -1  -9    6.63    0.27
  -6  -1  -9    6.42    0.26
   6   1   9    6.36    0.24
  -5  -1  -8    1.44    0.14
  -5  -1  -8    1.51    0.13
   5   1   8    1.44    0.12
  -4  -1  -7    6.08    0.22
   4   1   7    5.74    0.19
  -3  -1  -6   22.37    0.46
   3   1   6   22.22    0.42
   3   1   6   22.25    0.41
  -2  -1  -5    6.49    0.20
   2   1   5    6.36    0.16
   2   1   5    6.58    0.17
  -1  -1  -4    1.03    0.08
   1   1   4    1.03    0.06
   1   1   4    1.05    0.07
   0  -1  -3   -0.06    0.04
   0   1   3    0.21    0.05
   0   1   3    0.08    0.03
   1  -1  -2   76.51    1.08
  -1   1   2   75.93    1.12
   2  -1  -1    3.94    0.12
  -2   1   1    3.96    0.14
   3  -1   0  357.37    5.25
  -3   1   0  351.47    5.24
   4  -1   1  115.85    1.72
  -4   1  -1  115.65    1.74
   5  -1   2   90.67    1.42
  -5   1  -2   91.70    1.44
  -5   1  -2   91.91    1.30
  -6   1  -3   12.62    0.36
  -6   1  -3   13.18    0.26
   7  -1   4    4.30    0.22
  -7   1  -4    3.87    0.14
  -7   1  -4    3.63    0.23
   8  -1   5   10.41    0.36
  -8   1  -5   10.68    0.38
  -8   1  -5   10.25    0.33
   9  -1   6   -0.17    0.09
  -9   1  -6   -0.02    0.12
  10  -1   7    0.06    0.12
 -10   1  -7    0.88    0.21
  11  -1   8   -0.13    0.13
 -11   1  -8   -0.07    0.16
  12  -1   9    5.18    0.38
 -12   1  -9    5.84    0.40
  11   0  14    2.29    0.25
 -10   0 -13    0.07    0.13
 -10   0 -13    0.08    0.16
  10   0  13    0.05    0.12
  -9   0 -12   -0.03    0.12
  -9   0 -12   -0.15    0.14
   9   0  12    0.07    0.11
  -8   0 -11    0.55    0.14
  -8   0 -11    0.59    0.13
   8   0  11    0.52    0.13
  -7   0 -10   19.96    0.52
  -7   0 -10   19.90    0.52
   7   0  10   19.54    0.48
  -6   0  -9   20.36    0.50
  -6   0  -9   20.77    0.51
   6   0   9   20.87    0.47
  -5   0  -8   17.90    0.44
  -5   0  -8   17.92    0.44
   5   0   8   18.41    0.40
  -4   0  -7   13.00    0.33
  -4   0  -7   12.31    0.32
   4   0   7   12.39    0.29
  -3   0  -6    7.59    0.22
  -3   0  -6    7.02    0.22
   3   0   6    7.32    0.19
  -2   0  -5    7.66    0.21
   2   0   5    7.36    0.17
   2   0   5    7.75    0.21
  -1   0  -4  230.74    3.33
   1   0   4  223.26    3.26
   1   0   4  224.66    3.15
   0   0  -3    0.84    0.07
   0   0   3    0.71    0.04
   0   0   3    0.68    0.07
   1   0  -2   43.04    0.63
   1   0  -2   42.07    0.62
  -1   0   2   42.30    0.66
   2   0  -1    0.43    0.04
   2   0  -1    0.49    0.05
  -2   0   1    0.56    0.06
   3   0   0   11.86    0.26
  -3   0   0   11.82    0.27
   4   0   1   45.04    0.75
  -4   0  -1   45.67    0.76
  -4   0  -1   45.68    0.69
   5   0   2    2.44    0.14
  -5   0  -2    2.37    0.10
  -5   0  -2    2.51    0.15
   6   0   3   41.65    0.77
  -6   0  -3   43.19    0.70
  -6   0  -3   42.90    0.78
   7   0   4    1.98    0.17
  -7   0  -4    2.09    0.17
  -7   0  -4    2.24    0.12
   8   0   5    1.07    0.15
  -8   0  -5    1.12    0.11
  -8   0  -5    0.90    0.14
   9   0   6    2.03    0.20
  -9   0  -6    1.96    0.20
  10   0   7    0.49    0.15
 -10   0  -7    0.52    0.15
  11   0   8   28.64    0.77
 -11   0  -8   29.01    0.76
  12   0   9    2.34    0.28
 -12   0  -9    2.36    0.27
 -10   1 -13    0.43    0.20
  10  -1  13    0.59    0.16
  -9   1 -12   14.23    0.47
  -9   1 -12   14.96    0.53
   9  -1  12   14.27    0.46
  -8   1 -11    0.19    0.14
  -8   1 -11    0.44    0.13
   8  -1  11    0.29    0.11
  -7   1 -10    7.76    0.34
  -7   1 -10    7.09    0.30
   7  -1  10    7.59    0.28
  -6   1  -9    0.39    0.10
  -6   1  -9    0.36    0.12
   6  -1   9    0.45    0.09
  -5   1  -8    0.50    0.11
  -5   1  -8    0.40    0.09
   5  -1   8    0.46    0.08
  -4   1  -7    2.13    0.14
  -4   1  -7    2.13    0.16
   4  -1   7    1.90    0.11
  -3   1  -6   -0.03    0.06
  -3   1  -6    0.08    0.05
   3  -1   6    0.01    0.04
  -2   1  -5    6.48    0.19
  -2   1  -5    6.20    0.20
   2  -1   5    6.31    0.14
  -1   1  -4   14.67    0.30
   1  -1   4   14.88    0.31
   1  -1   4   14.93    0.23
   0   1  -3   65.24    0.97
   0  -1   3   64.39    0.97
   1   1  -2   24.70    0.37
   1   1  -2   24.84    0.41
  -1  -1   2   24.62    0.41
   2   1  -1   97.87    1.39
   2   1  -1   96.10    1.38
  -2  -1   1   96.87    1.40
   3   1   0  191.48    2.64
   3   1   0  186.29    2.74
  -3  -1   0  188.60    2.69
   4   1   1   51.51    0.83
  -4  -1  -1   50.19    0.81
  -4  -1  -1   51.07    0.80
   5   1   2    1.49    0.12
  -5  -1  -2    1.34    0.11
  -5  -1  -2    1.18    0.09
   6   1   3   59.70    1.02
  -6  -1  -3   59.92    1.00
  -6  -1  -3   60.14    0.96
   7   1   4   34.69    0.70
  -7  -1  -4   34.07    0.63
  -7  -1  -4   32.96    0.66
   8   1   5    2.59    0.21
  -8  -1  -5    2.36    0.16
  -8  -1  -5    2.49    0.19
   9   1   6    4.40    0.27
  -9  -1  -6    4.99    0.27
  -9  -1  -6    4.66    0.22
  10   1   7    5.84    0.33
 -10  -1  -7    6.04    0.32
  11   1   8   13.50    0.52
 -11  -1  -8   14.13    0.49
  12   1   9   13.76    0.55
 -10   2 -13    1.73    0.27
  10  -2  13    2.09    0.22
  -9   2 -12   -0.05    0.13
  -9   2 -12    0.07    0.16
   9  -2  12   -0.07    0.10
  -8   2 -11   23.88    0.60
  -8   2 -11   25.69    0.69
   8  -2  11   24.80    0.59
  -7   2 -10    2.63    0.24
  -7   2 -10    2.84    0.21
   7  -2  10    2.95    0.20
  -6   2  -9    2.48    0.22
  -6   2  -9    2.58    0.19
   6  -2   9    2.50    0.17
  -5   2  -8  121.82    1.94
  -5   2  -8  123.83    1.89
   5  -2   8  122.69    1.83
  -4   2  -7   38.06    0.70
  -4   2  -7   37.22    0.74
   4  -2   7   39.09    0.65
  -3   2  -6    6.87    0.24
  -3   2  -6    6.89    0.22
   3  -2   6    6.37    0.17
  -2   2  -5   -0.04    0.06
  -2   2  -5    0.00    0.05
  -1   2  -4   67.63    1.05
  -1   2  -4   68.69    1.04
   1  -2   4   66.40    0.95
   0   2  -3   61.07    0.86
   0   2  -3   61.96    0.94
   0  -2   3   61.97    0.94
   1   2  -2    0.18    0.05
   1   2  -2    0.31    0.07
  -1  -2   2    0.15    0.06
   2   2  -1   73.71    1.07
   2   2  -1   73.28    1.10
  -2  -2   1   73.85    1.08
   3   2   0   26.51    0.47
   3   2   0   26.55    0.46
  -3  -2   0   26.10    0.44
   4   2   1   11.89    0.28
  -4  -2  -1   11.44    0.26
  -4  -2  -1   11.60    0.27
   5   2   2    8.20    0.25
  -5  -2  -2    8.03    0.23
  -5  -2  -2    8.39    0.22
   6   2   3   13.73    0.36
  -6  -2  -3   14.17    0.34
  -6  -2  -3   14.10    0.33
   7   2   4   11.60    0.35
  -7  -2  -4   12.04    0.32
  -7  -2  -4   11.66    0.33
   8   2   5    1.75    0.17
  -8  -2  -5    1.65    0.15
  -8  -2  -5    1.39    0.15
   9   2   6   11.21    0.40
  -9  -2  -6   11.10    0.35
  -9  -2  -6   10.36    0.35
  10   2   7   34.34    0.81
 -10  -2  -7   33.85    0.75
 -10  -2  -7   35.06    0.74
  11   2   8    1.05    0.20
  12   2   9    5.80    0.39
 -10   3 -13   10.38    0.53
  -9   3 -12    1.20    0.23
   9  -3  12    0.93    0.16
  -8   3 -11    2.23    0.20
  -8   3 -11    1.59    0.23
   8  -3  11    2.05    0.19
  -7   3 -10   -0.02    0.12
  -7   3 -10    0.01    0.09
   7  -3  10   -0.02    0.08
  -6   3  -9    6.87    0.27
  -6   3  -9    6.57    0.33
   6  -3   9    6.36    0.25
  -5   3  -8   23.20    0.58
  -5   3  -8   22.31    0.50
   5  -3   8   22.48    0.47
  -4   3  -7    1.02    0.11
  -4   3  -7    1.06    0.14
   4  -3   7    0.91    0.09
  -3   3  -6    9.67    0.27
  -3   3  -6   10.11    0.31
   3  -3   6   10.14    0.23
  -2   3  -5  117.27    1.80
  -2   3  -5  119.62    1.76
   2  -3   5  118.23    1.69
  -1   3  -4  688.82   10.18
  -1   3  -4  701.89   10.14
   1  -3   4  715.60    9.78
   0   3  -3  137.25    1.91
   0   3  -3  136.37    1.98
   1   3  -2    0.01    0.04
   1   3  -2    0.04    0.03
  -1  -3   2    0.00    0.04
   2   3  -1  203.64    3.07
   2   3  -1  203.41    2.84
  -2  -3   1  202.80    2.83
   3   3   0    0.06    0.05
   3   3   0    0.12    0.06
  -3  -3   0    0.06    0.04
   4   3   1   45.11    0.76
  -4  -3  -1   45.28    0.70
  -4  -3  -1   44.83    0.77
   5   3   2    3.44    0.17
  -5  -3  -2    3.96    0.17
  -5  -3  -2    3.92    0.14
   6   3   3    0.39    0.09
  -6  -3  -3    0.41    0.08
  -6  -3  -3    0.42    0.07
   7   3   4    7.49    0.29
  -7  -3  -4    7.17    0.23
  -7  -3  -4    7.52    0.27
   8   3   5    5.06    0.26
  -8  -3  -5    4.92    0.21
  -8  -3  -5    4.45    0.23
   9   3   6    8.97    0.37
  -9  -3  -6    9.54    0.32
  -9  -3  -6    9.18    0.34
  10   3   7    1.48    0.20
 -10  -3  -7    1.57    0.19
  11   3   8   12.43    0.49
 -11  -3  -8   12.07    0.44
  12   3   9    0.90    0.21
 -10   4 -13    1.25    0.27
  -9   4 -12    0.02    0.18
   9  -4  12    0.27    0.13
  -8   4 -11    0.07    0.16
   8  -4  11    0.28    0.12
  -7   4 -10   11.75    0.37
  -7   4 -10   11.77    0.48
   7  -4  10   13.05    0.38
  -6   4  -9    2.65    0.24
  -6   4  -9    2.62    0.19
   6  -4   9    2.66    0.18
  -5   4  -8   13.14    0.44
  -5   4  -8   13.45    0.37
   5  -4   8   13.36    0.35
  -4   4  -7   20.64    0.54
  -4   4  -7   21.24    0.47
   4  -4   7   21.02    0.43
  -3   4  -6   26.93    0.54
  -3   4  -6   27.07    0.60
   3  -4   6   26.85    0.49
  -2   4  -5    4.34    0.18
  -2   4  -5    4.12    0.20
   2  -4   5    4.32    0.14
  -1   4  -4    4.46    0.13
  -1   4  -4    4.17    0.19
  -1   4  -4    4.63    0.17
   0   4  -3   14.13    0.28
   0   4  -3   14.64    0.33
   0   4  -3   14.93    0.33
   1   4  -2    4.38    0.17
   1   4  -2    4.46    0.14
  -1  -4   2    4.35    0.15
   2   4  -1   68.55    1.05
   2   4  -1   68.69    1.10
  -2  -4   1   70.23    1.04
   3   4   0    8.95    0.27
   3   4   0    9.15    0.24
  -3  -4   0    8.96    0.20
   4   4   1   74.66    1.18
  -4  -4  -1   75.32    1.22
   5   4   2   22.32    0.48
  -5  -4  -2   22.77    0.40
  -5  -4  -2   22.34    0.50
   6   4   3   16.03    0.41
  -6  -4  -3   16.28    0.42
  -6  -4  -3   16.53    0.33
   7   4   4   14.33    0.41
  -7  -4  -4   15.54    0.43
  -7  -4  -4   15.03    0.33
   8   4   5   22.23    0.56
  -8  -4  -5   21.26    0.55
  -8  -4  -5   22.29    0.45
   9   4   6    3.46    0.25
  -9  -4  -6    3.63    0.24
  10   4   7    1.07    0.18
 -10  -4  -7    1.12    0.17
  11   4   8    3.30    0.30
 -11  -4  -8    2.97    0.27
  -9   5 -12    0.93    0.25
  -8   5 -11    0.03    0.18
   8  -5  11   -0.08    0.10
  -7   5 -10    5.80    0.37
   7  -5  10    5.19    0.26
  -6   5  -9   10.83    0.44
  -6   5  -9    9.36    0.33
   6  -5   9    9.44    0.32
  -5   5  -8    5.62    0.24
  -5   5  -8    4.98    0.31
   5  -5   8    5.37    0.23
  -4   5  -7   29.40    0.60
  -4   5  -7   28.86    0.69
   4  -5   7   29.89    0.57
  -3   5  -6   89.36    1.51
  -3   5  -6   90.48    1.43
   3  -5   6   90.97    1.38
  -2   5  -5   11.46    0.31
  -2   5  -5   11.49    0.35
   2  -5   5   11.59    0.27
  -1   5  -4   21.02    0.45
  -1   5  -4   20.74    0.39
  -1   5  -4   20.70    0.47
   0   5  -3   39.02    0.65
   0   5  -3   39.38    0.71
   0   5  -3   39.40    0.70
   1   5  -2    4.38    0.18
   1   5  -2    4.56    0.16
  -1  -5   2    4.79    0.17
   2   5  -1    0.05    0.06
   2   5  -1    0.11    0.05
  -2  -5   1    0.09    0.05
   3   5   0    0.48    0.08
   3   5   0    0.34    0.09
  -3  -5   0    0.49    0.06
   4   5   1    5.34    0.20
  -4  -5  -1    4.83    0.22
   5   5   2   15.29    0.39
  -5  -5  -2   16.01    0.42
   6   5   3    1.06    0.13
  -6  -5  -3    1.21    0.14
   7   5   4    5.61    0.26
  -7  -5  -4    5.75    0.27
   8   5   5   36.33    0.78
  -8  -5  -5   35.44    0.79
   9   5   6   21.19    0.59
  -9  -5  -6   21.83    0.59
  10   5   7    6.81    0.36
 -10  -5  -7    6.95    0.35
  11   5   8   14.68    0.54
 -11  -5  -8   14.32    0.52
  12   5   9    0.75    0.19
 -12  -5  -9    0.86    0.19
  -9   6 -12    1.46    0.28
  -8   6 -11   11.33    0.54
  -7   6 -10    1.03    0.22
   7  -6  10    0.63    0.13
  -6   6  -9    0.00    0.09
  -6   6  -9   -0.07    0.13
   6  -6   9    0.04    0.08
  -5   6  -8   17.47    0.45
  -5   6  -8   17.23    0.56
   5  -6   8   17.22    0.43
  -4   6  -7   23.83    0.53
  -4   6  -7   22.73    0.62
   4  -6   7   22.56    0.49
  -3   6  -6   14.56    0.39
  -3   6  -6   16.00    0.47
   3  -6   6   14.83    0.36
  -2   6  -5   12.67    0.39
  -2   6  -5   12.91    0.35
   2  -6   5   13.63    0.32
  -1   6  -4    1.59    0.14
  -1   6  -4    1.77    0.15
  -1   6  -4    1.72    0.11
   0   6  -3    0.22    0.08
   0   6  -3    0.11    0.07
   0   6  -3    0.21    0.06
   1   6  -2   24.15    0.47
   1   6  -2   24.49    0.53
  -1  -6   2   24.85    0.49
   2   6  -1    1.45    0.14
   2   6  -1    1.35    0.11
  -2  -6   1    1.24    0.10
   3   6   0    0.54    0.09
   3   6   0    0.74    0.11
  -3  -6   0    0.80    0.07
   4   6   1   19.85    0.45
  -4  -6  -1   20.21    0.50
   5   6   2    1.31    0.14
  -5  -6  -2    1.15    0.14
   6   6   3    2.14    0.18
  -6  -6  -3    1.96    0.19
   7   6   4   26.76    0.62
  -7  -6  -4   25.99    0.65
   8   6   5    0.09    0.10
  -8  -6  -5    0.08    0.10
   9   6   6    0.23    0.13
  -9  -6  -6    0.03    0.11
  10   6   7   12.48    0.48
 -10  -6  -7   12.36    0.48
  11   6   8    1.63    0.23
 -11  -6  -8    1.88    0.25
  12   6   9   -0.18    0.14
  -8   7 -11    0.54    0.23
  -7   7 -10   17.30    0.65
  -6   7  -9    0.68    0.19
   6  -7   9    0.91    0.14
  -5   7  -8    2.39    0.26
   5  -7   8    2.63    0.19
  -4   7  -7   17.18    0.45
  -4   7  -7   17.33    0.55
   4  -7   7   17.15    0.43
  -3   7  -6    8.83    0.31
  -3   7  -6    8.94    0.37
   3  -7   6    9.16    0.28
  -2   7  -5    6.19    0.26
  -2   7  -5    6.26    0.29
   2  -7   5    6.06    0.22
  -1   7  -4   14.00    0.40
  -1   7  -4   13.52    0.34
  -1   7  -4   13.68    0.38
   0   7  -3    1.09    0.13
   0   7  -3    1.19    0.11
   0   7  -3    1.09    0.13
   1   7  -2   12.99    0.33
   1   7  -2   12.78    0.38
  -1  -7   2   13.05    0.34
   2   7  -1   24.74    0.58
   2   7  -1   25.89    0.53
  -2  -7   1   25.43    0.49
   3   7   0    3.57    0.19
  -3  -7   0    3.70    0.14
   4   7   1   17.53    0.44
  -4  -7  -1   17.52    0.48
   5   7   2    0.15    0.08
  -5  -7  -2    0.11    0.09
   6   7   3    6.55    0.28
  -6  -7  -3    7.20    0.32
   7   7   4   -0.07    0.09
  -7  -7  -4    0.35    0.12
   8   7   5    8.79    0.37
  -8  -7  -5    9.40    0.40
   9   7   6    9.67    0.41
  -9  -7  -6    9.90    0.43
  10   7   7    1.85    0.24
 -10  -7  -7    2.09    0.25
  11   7   8    0.17    0.16
 -11  -7  -8    0.43    0.18
  -7   8 -10   16.93    0.67
  -6   8  -9    3.56    0.35
   6  -8   9    3.62    0.26
  -5   8  -8    5.57    0.37
   5  -8   8    5.63    0.27
  -4   8  -7    7.70    0.39
  -4   8  -7    7.74    0.31
   4  -8   7    7.49    0.29
  -3   8  -6    2.03    0.18
  -3   8  -6    2.00    0.22
   3  -8   6    2.21    0.17
  -2   8  -5   51.43    0.96
  -2   8  -5   51.51    1.02
   2  -8   5   51.07    0.91
  -1   8  -4   21.12    0.48
  -1   8  -4   21.79    0.55
  -1   8  -4   21.89    0.53
   0   8  -3   74.60    1.27
   0   8  -3   74.84    1.29
   0   8  -3   74.88    1.23
   1   8  -2   60.94    1.10
   1   8  -2   59.40    1.03
  -1  -8   2   61.98    1.04
   2   8  -1    6.21    0.28
   2   8  -1    6.08    0.25
  -2  -8   1    5.84    0.22
   3   8   0  134.05    2.09
  -3  -8   0  137.85    1.98
  -3  -8   0  136.70    2.18
   4   8   1    1.52    0.16
  -4  -8  -1    1.42    0.18
   5   8   2    0.67    0.12
  -5  -8  -2    0.74    0.15
   6   8   3    5.69    0.28
  -6  -8  -3    5.94    0.31
   7   8   4   22.20    0.59
  -7  -8  -4   22.57    0.64
   8   8   5    0.26    0.13
  -8  -8  -5    0.47    0.16
   9   8   6    8.30    0.39
  -9  -8  -6    7.77    0.40
  10   8   7    0.33    0.15
 -10  -8  -7    0.60    0.18
  11   8   8    1.00    0.21
 -11  -8  -8    1.45    0.25
  -7   9 -10    2.44    0.35
  -6   9  -9    5.98    0.44
  -5   9  -8   -0.35    0.13
   5  -9   8   -0.11    0.09
  -4   9  -7    0.16    0.13
  -4   9  -7    0.26    0.15
  -3   9  -6    6.98    0.30
  -3   9  -6    6.85    0.37
   3  -9   6    6.36    0.28
  -2   9  -5    0.07    0.10
  -2   9  -5    0.30    0.13
   2  -9   5    0.05    0.08
  -1   9  -4    1.76    0.16
  -1   9  -4    1.96    0.19
  -1   9  -4    1.92    0.20
   0   9  -3    2.01    0.20
   0   9  -3    2.04    0.19
   0   9  -3    2.02    0.17
   1   9  -2    0.08    0.09
   1   9  -2    0.03    0.10
  -1  -9   2    0.08    0.09
   2   9  -1    0.76    0.13
  -2  -9   1    0.76    0.11
   3   9   0    3.20    0.21
  -3  -9   0    2.75    0.24
   4   9   1   45.13    0.88
  -4  -9  -1   44.42    0.96
   5   9   2    3.84    0.25
  -5  -9  -2    3.80    0.27
   6   9   3   34.25    0.78
  -6  -9  -3   36.20    0.85
   7   9   4   -0.02    0.11
  -7  -9  -4    0.02    0.12
   8   9   5   38.33    0.89
  -8  -9  -5   39.35    0.96
   9   9   6   23.75    0.68
  -9  -9  -6   23.60    0.73
  10   9   7    4.82    0.35
 -10  -9  -7    4.89    0.38
  -6  10  -9    2.92    0.34
  -5  10  -8    6.13    0.43
  -4  10  -7    0.29    0.18
   4 -10   7    0.32    0.12
  -3  10  -6    2.45    0.27
  -3  10  -6    2.73    0.23
   3 -10   6    2.45    0.21
  -2  10  -5   15.05    0.47
  -2  10  -5   15.71    0.53
   2 -10   5   14.52    0.44
  -1  10  -4    0.72    0.13
  -1  10  -4    0.89    0.16
  -1  10  -4    0.86    0.17
   0  10  -3   15.48    0.48
   0  10  -3   14.86    0.43
   1  10  -2   18.29    0.49
  -1 -10   2   18.66    0.48
   2  10  -1    8.26    0.33
  -2 -10   1    8.21    0.38
   3  10   0    1.08    0.16
  -3 -10   0    1.03    0.18
   4  10   1    0.76    0.15
  -4 -10  -1    1.00    0.18
   5  10   2    1.62    0.19
  -5 -10  -2    1.26    0.19
   6  10   3   12.38    0.45
  -6 -10  -3   13.00    0.50
   7  10   4   20.35    0.60
  -7 -10  -4   19.65    0.65
   8  10   5    0.27    0.14
  -8 -10  -5    0.41    0.18
   9  10   6    6.04    0.37
  -9 -10  -6    6.69    0.43
  10  10   7    0.06    0.15
 -10 -10  -7    0.13    0.17
  -4  11  -7    2.94    0.32
  -3  11  -6    7.01    0.41
   3 -11   6    6.70    0.32
  -2  11  -5   -0.02    0.14
  -2  11  -5   -0.12    0.13
   2 -11   5    0.13    0.11
  -1  11  -4    0.56    0.15
  -1  11  -4    0.65    0.14
  -1  11  -4    0.34    0.14
   0  11  -3   11.20    0.40
   0 -11   3   11.61    0.42
   1  11  -2   20.62    0.55
  -1 -11   2   19.56    0.60
   2  11  -1    2.18    0.21
  -2 -11   1    2.41    0.26
   3  11   0    9.50    0.38
  -3 -11   0    8.63    0.41
   4  11   1    0.79    0.16
  -4 -11  -1    0.57    0.16
   5  11   2   12.85    0.46
  -5 -11  -2   13.85    0.53
   6  11   3    2.02    0.24
  -6 -11  -3    1.92    0.24
   7  11   4    6.95    0.37
  -7 -11  -4    6.73    0.41
   8  11   5    8.99    0.43
  -8 -11  -5    7.76    0.46
   9  11   6    2.15    0.27
  -9 -11  -6    1.39    0.27
  -3  12  -6    1.25    0.25
   2 -12   5    0.42    0.14
   1 -12   4    5.08    0.33
   0  12  -3    2.48    0.23
   0 -12   3    2.34    0.26
   1  12  -2    8.57    0.38
  -1 -12   2    9.60    0.43
   2  12  -1   -0.09    0.12
  -2 -12   1   -0.01    0.14
   3  12   0    0.73    0.17
  -3 -12   0    0.87    0.20
   4  12   1    7.10    0.37
  -4 -12  -1    6.40    0.40
   5  12   2    0.14    0.14
  -5 -12  -2   -0.10    0.14
   6  12   3    0.18    0.15
  -6 -12  -3    0.21    0.17
   7  12   4    1.83    0.24
  -7 -12  -4    1.24    0.25
   8  12   5    4.17    0.34
   1 -13   4    7.25    0.37
   0  13  -3    9.53    0.42
   0 -13   3    9.87    0.46
   1  13  -2    0.85    0.18
  -1 -13   2    0.66    0.19
   2  13  -1   17.09    0.56
  -2 -13   1   17.37    0.61
   3  13   0    0.57    0.18
  -3 -13   0    0.82    0.20
   4  13   1    6.95    0.39
  -4 -13  -1    7.23    0.43
   5  13   2    0.06    0.14
  -5 -13  -2   -0.07    0.15
   6  13   3    0.31    0.16
  -6 -13  -3    0.29    0.18
  -3 -13  -7    6.08    0.40
   3  13   7    5.89    0.40
  -2 -13  -6    4.28    0.34
   2  13   6    4.18    0.36
  -1 -13  -5    0.91    0.24
   1  13   5    1.41    0.24
   0  13   4    3.70    0.33
  -1  13   3    0.15    0.16
  -5 -12  -9    0.04    0.16
   5  12   9   -0.16    0.14
  -4 -12  -8    6.24    0.40
   4  12   8    6.16    0.39
  -3 -12  -7    6.05    0.38
   3  12   7    5.89    0.38
  -2 -12  -6    0.61    0.18
   2  12   6    0.66    0.18
  -1 -12  -5   12.35    0.47
   1  12   5   10.96    0.48
   0  12   4    1.08    0.21
  -1  12   3    0.08    0.15
   3 -12  -1   10.77    0.48
  -3  12   1   11.16    0.47
   4 -12   0   11.80    0.50
  -4  12   0   11.01    0.50
  -7 -11 -11    0.72    0.22
   7  11  11    0.86    0.21
  -6 -11 -10    2.81    0.32
   6  11  10    2.77    0.29
  -5 -11  -9    0.29    0.17
   5  11   9    0.21    0.15
  -4 -11  -8   19.41    0.64
   4  11   8   19.97    0.63
  -3 -11  -7    7.02    0.38
   3  11   7    8.05    0.39
  -2 -11  -6    0.51    0.15
   2  11   6    0.59    0.17
  -1 -11  -5    8.78    0.39
   1  11   5    8.35    0.40
   0 -11  -4    7.80    0.35
   0  11   4    8.22    0.39
  -1  11   3    0.25    0.14
  -1  11   3    0.19    0.15
  -2  11   2    8.23    0.40
  -2  11   2    7.29    0.36
   3 -11  -1   14.99    0.53
  -3  11   1   14.54    0.53
   4 -11   0    8.34    0.41
  -4  11   0    7.49    0.41
   5 -11   1    0.22    0.15
  -5  11  -1    0.15    0.17
  -8 -10 -12    5.63    0.42
   8  10  12    4.75    0.36
  -7 -10 -11    2.30    0.29
   7  10  11    1.90    0.25
  -6 -10 -10    3.26    0.32
   6  10  10    4.35    0.31
  -5 -10  -9   -0.16    0.13
   5  10   9    0.06    0.12
  -4 -10  -8    0.96    0.20
   4  10   8    0.54    0.15
  -3 -10  -7    0.57    0.16
   3  10   7    0.42    0.14
  -2 -10  -6    0.90    0.17
   2  10   6    0.59    0.15
  -1 -10  -5    0.63    0.14
   1  10   5    0.35    0.14
   0 -10  -4   18.90    0.52
   0  10   4   18.88    0.56
   0  10   4   19.03    0.53
   1 -10  -3    0.13    0.10
  -1  10   3    0.30    0.13
  -1  10   3    0.13    0.10
  -2  10   2    9.51    0.38
  -2  10   2    9.54    0.40
   3 -10  -1   15.19    0.51
  -3  10   1   15.60    0.52
   4 -10   0    0.17    0.13
  -4  10   0    0.00    0.13
   5 -10   1    0.72    0.17
  -5  10  -1    0.76    0.19
   6 -10   2    1.21    0.20
  -6  10  -2    0.81    0.21
   7 -10   3    4.71    0.36
  -7  10  -3    5.21    0.41
  -8  -9 -12    0.12    0.16
   8   9  12   -0.04    0.14
  -7  -9 -11    1.27    0.23
   7   9  11    1.07    0.19
  -6  -9 -10   14.35    0.55
   6   9  10   15.87    0.52
  -5  -9  -9    1.17    0.20
   5   9   9    1.52    0.20
  -4  -9  -8    4.95    0.31
   4   9   8    5.51    0.30
  -3  -9  -7   16.39    0.52
   3   9   7   16.70    0.50
  -2  -9  -6    0.39    0.13
   2   9   6    0.76    0.14
  -1  -9  -5    0.40    0.12
   1   9   5    0.29    0.11
   0  -9  -4    7.63    0.31
   0   9   4    7.83    0.34
   0   9   4    7.71    0.28
   1  -9  -3    0.60    0.12
  -1   9   3    0.69    0.12
  -1   9   3    0.42    0.12
   2  -9  -2   10.65    0.33
  -2   9   2   10.60    0.39
  -2   9   2   10.44    0.38
   3  -9  -1    0.34    0.12
  -3   9   1    0.64    0.15
   4  -9   0    1.07    0.16
  -4   9   0    1.08    0.18
   5  -9   1    5.32    0.31
  -5   9  -1    5.57    0.35
   6  -9   2    7.82    0.39
  -6   9  -2    7.73    0.43
   7  -9   3    0.34    0.16
  -7   9  -3    0.39    0.19
   8  -9   4    6.16    0.39
  -8   9  -4    6.18    0.45
  -9  -8 -13    2.88    0.34
   9   8  13    2.69    0.28
  -8  -8 -12    0.91    0.20
   8   8  12    0.71    0.17
  -7  -8 -11    1.12    0.22
   7   8  11    1.60    0.21
  -6  -8 -10    0.02    0.11
   6   8  10   -0.07    0.10
  -5  -8  -9    4.68    0.30
   5   8   9    3.98    0.26
  -4  -8  -8   -0.02    0.10
   4   8   8   -0.04    0.09
  -3  -8  -7    1.39    0.18
   3   8   7    1.12    0.16
  -2  -8  -6   38.03    0.80
   2   8   6   36.67    0.78
  -1  -8  -5    8.05    0.31
   1   8   5    8.35    0.25
   1   8   5    8.44    0.32
   0  -8  -4    0.69    0.12
   0   8   4    0.65    0.10
   0   8   4    0.50    0.12
   1  -8  -3   85.96    1.38
  -1   8   3   83.55    1.44
  -1   8   3   85.77    1.40
   2  -8  -2    4.26    0.19
  -2   8   2    4.16    0.23
  -2   8   2    4.15    0.25
   3  -8  -1   11.82    0.40
  -3   8   1   12.47    0.41
   4  -8   0   29.31    0.69
  -4   8   0   30.15    0.73
   5  -8   1    0.19    0.11
  -5   8  -1   -0.04    0.11
   6  -8   2    0.61    0.15
  -6   8  -2    1.34    0.21
   7  -8   3    4.67    0.31
  -7   8  -3    4.09    0.35
   8  -8   4    0.34    0.16
  -8   8  -4    0.06    0.17
   9  -8   5   11.84    0.51
  -9   8  -5   12.98    0.61
  -9  -7 -13    4.75    0.37
   9   7  13    3.97    0.31
  -8  -7 -12    0.41    0.16
   8   7  12    0.45    0.15
  -7  -7 -11    7.51    0.40
   7   7  11    7.13    0.35
  -6  -7 -10   19.55    0.59
   6   7  10   18.07    0.53
  -5  -7  -9    1.99    0.21
   5   7   9    2.07    0.19
  -4  -7  -8    0.08    0.10
   4   7   8    0.38    0.10
  -3  -7  -7   14.59    0.44
   3   7   7   14.17    0.41
  -2  -7  -6    1.36    0.15
   2   7   6    1.44    0.15
  -1  -7  -5   24.83    0.56
   1   7   5   24.66    0.47
   1   7   5   23.30    0.55
   0  -7  -4    1.45    0.14
   0   7   4    1.44    0.14
   0   7   4    1.44    0.13
   1  -7  -3    1.76    0.14
  -1   7   3    1.59    0.14
  -1   7   3    1.23    0.14
   2  -7  -2    0.16    0.07
  -2   7   2    0.21    0.09
  -2   7   2    0.27    0.09
   3  -7  -1   -0.01    0.05
   3  -7  -1   -0.06    0.07
  -3   7   1   -0.02    0.08
   4  -7   0    8.04    0.31
  -4   7   0    9.20    0.36
   5  -7   1    6.25    0.29
  -5   7  -1    6.71    0.34
   6  -7   2    7.40    0.34
  -6   7  -2    7.85    0.38
   7  -7   3    8.05    0.37
  -7   7  -3    8.78    0.44
   8  -7   4   24.11    0.68
  -8   7  -4   23.76    0.75
   9  -7   5   20.43    0.65
  -9   7  -5   20.42    0.72
 -10  -6 -14    3.97    0.38
  10   6  14    3.00    0.29
  -9  -6 -13    0.05    0.15
   9   6  13    0.01    0.12
  -8  -6 -12    0.09    0.13
   8   6  12    0.20    0.12
  -7  -6 -11    1.75    0.23
   7   6  11    1.89    0.20
  -6  -6 -10    2.36    0.24
   6   6  10    2.27    0.20
  -5  -6  -9   16.58    0.51
   5   6   9   16.90    0.46
  -4  -6  -8    0.79    0.14
   4   6   8    0.63    0.11
  -3  -6  -7   16.87    0.46
   3   6   7   17.26    0.44
  -2  -6  -6   82.53    1.37
   2   6   6   80.34    1.33
  -1  -6  -5   45.53    0.84
   1   6   5   45.09    0.83
   1   6   5   46.17    0.75
   0  -6  -4   -0.05    0.06
   0   6   4    0.04    0.05
   0   6   4    0.00    0.06
   1  -6  -3    1.02    0.10
  -1   6   3    0.95    0.11
  -1   6   3    0.81    0.11
   2  -6  -2   29.12    0.52
  -2   6   2   28.40    0.59
  -2   6   2   27.56    0.59
   3  -6  -1   16.06    0.31
   3  -6  -1   15.74    0.42
  -3   6   1   16.66    0.44
   4  -6   0    0.07    0.08
  -4   6   0    0.09    0.09
   5  -6   1    5.97    0.27
  -5   6  -1    5.64    0.30
   6  -6   2    0.45    0.12
  -6   6  -2    0.17    0.12
   7  -6   3   18.05    0.53
  -7   6  -3   16.64    0.56
   8  -6   4    0.04    0.12
  -8   6  -4    0.07    0.14
   9  -6   5    1.84    0.23
  -9   6  -5    1.70    0.26
  10  -6   6    8.50    0.44
 -10   6  -6    7.85    0.49
 -10  -5 -14    0.50    0.19
  10   5  14    0.46    0.16
  -9  -5 -13    6.23    0.38
   9   5  13    5.08    0.32
  -8  -5 -12    5.95    0.36
   8   5  12    6.16    0.31
  -7  -5 -11   21.60    0.62
   7   5  11   21.54    0.56
  -6  -5 -10    9.67    0.38
   6   5  10    9.79    0.34
  -5  -5  -9    6.23    0.30
   5   5   9    6.33    0.26
  -4  -5  -8    0.18    0.08
   4   5   8    0.12    0.08
  -3  -5  -7    2.50    0.18
   3   5   7    2.37    0.16
  -2  -5  -6    2.01    0.15
   2   5   6    2.11    0.14
   2   5   6    2.27    0.10
  -1  -5  -5    1.41    0.12
   1   5   5    1.30    0.09
   1   5   5    1.25    0.12
   0  -5  -4    1.17    0.11
   0   5   4    1.09    0.10
   0   5   4    1.19    0.12
   1  -5  -3    1.00    0.09
  -1   5   3    1.37    0.11
  -1   5   3    1.23    0.11
   2  -5  -2  169.17    2.38
  -2   5   2  168.15    2.48
  -2   5   2  165.95    2.48
   3  -5  -1   68.32    1.14
  -3   5   1   68.81    1.17
   4  -5   0   64.19    1.11
  -4   5   0   64.46    1.14
   5  -5   1    6.71    0.27
  -5   5  -1    6.88    0.30
   6  -5   2   20.93    0.53
  -6   5  -2   19.90    0.56
   7  -5   3    0.23    0.11
  -7   5  -3    0.26    0.13
   8  -5   4    4.11    0.28
  -8   5  -4    3.64    0.31
   9  -5   5    4.29    0.31
  -9   5  -5    5.40    0.38
  10  -5   6    0.83    0.19
 -10   5  -6    0.61    0.21
 -10  -4 -14    2.57    0.29
  10   4  14    2.43    0.25
  -9  -4 -13    0.29    0.15
   9   4  13    0.11    0.12
  -8  -4 -12   25.32    0.70
   8   4  12   26.49    0.64
  -7  -4 -11    4.19    0.28
   7   4  11    3.90    0.24
  -6  -4 -10    2.68    0.22
   6   4  10    2.76    0.19
   6   4  10    2.55    0.14
  -5  -4  -9    2.40    0.19
   5   4   9    2.63    0.18
   5   4   9    2.79    0.13
  -4  -4  -8   23.02    0.55
   4   4   8   23.55    0.42
   4   4   8   23.65    0.50
  -3  -4  -7    1.58    0.15
   3   4   7    1.49    0.12
   3   4   7    1.58    0.09
  -2  -4  -6  102.74    1.61
   2   4   6  103.02    1.56
   2   4   6  103.52    1.49
  -1  -4  -5   14.81    0.35
   1   4   5   14.56    0.34
   1   4   5   14.98    0.30
   0  -4  -4    5.96    0.19
   0   4   4    5.58    0.18
   0   4   4    5.67    0.19
   1  -4  -3   17.01    0.34
  -1   4   3   17.10    0.37
  -1   4   3   17.05    0.37
   2  -4  -2    0.02    0.03
  -2   4   2    0.05    0.06
  -2   4   2    0.08    0.05
   3  -4  -1    0.52    0.08
  -3   4   1    0.63    0.10
   4  -4   0   49.93    0.89
  -4   4   0   51.21    0.93
   5  -4   1    1.06    0.13
  -5   4  -1    1.00    0.14
   6  -4   2    0.75    0.12
  -6   4  -2    0.94    0.15
   7  -4   3   -0.03    0.08
  -7   4  -3    0.15    0.10
   8  -4   4    0.36    0.12
  -8   4  -4    0.70    0.16
   9  -4   5   11.08    0.43
  -9   4  -5   10.52    0.47
  10  -4   6    9.41    0.44
 -10   4  -6    9.89    0.49
  11  -4   7    0.30    0.17
 -11   4  -7    0.18    0.19
 -10  -3 -14    2.99    0.31
  10   3  14    2.41    0.24
  -9  -3 -13    8.74    0.42
   9   3  13    9.11    0.37
  -8  -3 -12    0.06    0.11
   8   3  12   -0.01    0.09
  -7  -3 -11    8.61    0.37
   7   3  11    8.84    0.28
   7   3  11    9.34    0.33
  -6  -3 -10    4.49    0.26
   6   3  10    4.92    0.20
   6   3  10    4.70    0.23
  -5  -3  -9   14.56    0.42
   5   3   9   14.45    0.37
   5   3   9   14.16    0.33
  -4  -3  -8    9.40    0.31
   4   3   8    8.96    0.27
   4   3   8    9.42    0.23
  -3  -3  -7    7.58    0.26
   3   3   7    7.10    0.19
   3   3   7    6.90    0.22
  -2  -3  -6    7.92    0.25
   2   3   6    8.37    0.23
   2   3   6    8.41    0.20
  -1  -3  -5    0.74    0.09
   1   3   5    0.74    0.07
   1   3   5    0.83    0.08
   0  -3  -4  196.72    2.81
   0   3   4  199.20    2.79
   0   3   4  198.53    2.80
   1  -3  -3    3.46    0.12
  -1   3   3    3.45    0.14
  -1   3   3    3.37    0.14
   2  -3  -2  277.07    3.88
   2  -3  -2  277.20    3.97
  -2   3   2  283.71    4.01
   3  -3  -1    0.08    0.05
  -3   3   1    0.03    0.05
   4  -3   0   17.91    0.40
  -4   3   0   17.11    0.42
   5  -3   1    3.07    0.17
  -5   3  -1    3.23    0.19
   6  -3   2    0.42    0.10
  -6   3  -2    0.48    0.12
   7  -3   3    4.19    0.23
  -7   3  -3    4.53    0.27
   8  -3   4    3.38    0.24
  -8   3  -4    3.28    0.26
   9  -3   5    0.17    0.12
  -9   3  -5    0.11    0.14
  10  -3   6    1.46    0.21
 -10   3  -6    1.53    0.24
  11  -3   7    1.87    0.25
 -11   3  -7    2.57    0.30
 -10  -2 -14    2.66    0.28
  10   2  14    2.48    0.24
  -9  -2 -13   15.41    0.54
   9   2  13   14.84    0.47
  -8  -2 -12    0.17    0.11
   8   2  12    0.12    0.10
   8   2  12    0.16    0.09
  -7  -2 -11    1.20    0.17
   7   2  11    0.97    0.14
   7   2  11    1.25    0.14
  -6  -2 -10   17.54    0.49
   6   2  10   17.20    0.41
   6   2  10   17.01    0.43
  -5  -2  -9   22.03    0.53
   5   2   9   22.27    0.46
   5   2   9   22.59    0.48
  -4  -2  -8    8.24    0.29
   4   2   8    8.53    0.24
   4   2   8    8.74    0.24
  -3  -2  -7   34.54    0.67
   3   2   7   35.48    0.60
   3   2   7   35.54    0.61
  -2  -2  -6   76.14    1.22
   2   2   6   77.54    1.16
   2   2   6   78.75    1.16
  -1  -2  -5   65.05    1.04
   1   2   5   66.70    1.00
   1   2   5   67.50    1.01
   0  -2  -4    3.29    0.13
   0   2   4    3.25    0.13
   0   2   4    3.28    0.12
   1  -2  -3  151.24    2.16
  -1   2   3  151.32    2.17
  -1   2   3  151.72    2.15
   2  -2  -2   20.24    0.39
   2  -2  -2   20.51    0.33
  -2   2   2   20.92    0.41
   3  -2  -1    4.83    0.17
  -3   2   1    5.05    0.19
  -4   2   0   44.69    0.80
   5  -2   1   28.34    0.57
  -5   2  -1   28.40    0.60
   6  -2   2   15.63    0.41
  -6   2  -2   15.54    0.43
   7  -2   3  111.98    1.80
  -7   2  -3  112.96    1.84
   8  -2   4    3.83    0.24
  -8   2  -4    3.35    0.25
   9  -2   5   38.28    0.85
  -9   2  -5   38.91    0.89
  10  -2   6    3.77    0.29
 -10   2  -6    4.37    0.33
  11  -2   7   -0.10    0.14
 -11   2  -7   -0.05    0.15
  12  -2   8    3.23    0.32
 -12   2  -8    2.90    0.32
 -10  -1 -14    6.99    0.39
  10   1  14    6.46    0.34
  -9  -1 -13    8.29    0.39
   9   1  13    8.50    0.35
   9   1  13    8.04    0.36
  -8  -1 -12    0.02    0.11
   8   1  12    0.14    0.10
   8   1  12    0.02    0.09
  -7  -1 -11    1.96    0.20
   7   1  11    2.37    0.18
   7   1  11    2.12    0.19
  -6  -1 -10    9.52    0.34
   6   1  10    9.16    0.31
   6   1  10    9.30    0.29
  -5  -1  -9   47.88    0.91
   5   1   9   49.28    0.84
   5   1   9   50.92    0.88
  -4  -1  -8   31.58    0.64
   4   1   8   31.75    0.59
   4   1   8   32.25    0.57
  -3  -1  -7   13.03    0.33
   3   1   7   12.77    0.28
   3   1   7   12.69    0.30
  -2  -1  -6    2.30    0.13
   2   1   6    2.27    0.12
   2   1   6    2.31    0.10
  -1  -1  -5   41.93    0.71
   1   1   5   42.40    0.68
   1   1   5   42.49    0.64
   0  -1  -4   26.71    0.47
   0   1   4   26.46    0.43
   0   1   4   26.99    0.46
   1  -1  -3    0.89    0.07
  -1   1   3    0.99    0.09
   2  -1  -2   84.74    1.19
   2  -1  -2   83.12    1.23
  -2   1   2   83.13    1.26
   3  -1  -1    0.58    0.07
  -3   1   1    0.47    0.08
   4  -1   0    0.01    0.05
  -4   1   0    0.11    0.06
   5  -1   1    3.58    0.17
  -5   1  -1    3.72    0.18
   6  -1   2    1.63    0.14
  -6   1  -2    1.75    0.15
   7  -1   3    0.81    0.13
   8  -1   4    4.76    0.25
  -8   1  -4    4.28    0.26
   9  -1   5    0.05    0.11
  -9   1  -5    0.13    0.12
  10  -1   6    0.52    0.15
 -10   1  -6    0.41    0.16
  11  -1   7   32.72    0.84
 -11   1  -7   30.58    0.82
  12  -1   8    2.30    0.28
 -12   1  -8    2.36    0.29
 -10   0 -14    0.29    0.16
  10   0  14    0.30    0.15
  10   0  14    0.21    0.13
  -9   0 -13    1.41    0.21
   9   0  13    1.35    0.17
  -8   0 -12    0.30    0.12
   8   0  12    0.11    0.09
  -7   0 -11    3.12    0.24
  -7   0 -11    3.43    0.24
   7   0  11    2.98    0.20
  -6   0 -10    6.03    0.28
  -6   0 -10    5.73    0.27
   6   0  10    5.28    0.22
  -5   0  -9   33.91    0.70
  -5   0  -9   35.51    0.70
   5   0   9   35.04    0.64
  -4   0  -8   83.72    1.37
   4   0   8   85.51    1.28
  -3   0  -7    0.32    0.07
   3   0   7    0.22    0.06
   3   0   7    0.39    0.06
  -2   0  -6    1.19    0.10
   2   0   6    0.62    0.08
   2   0   6    0.70    0.06
  -1   0  -5   15.19    0.32
   1   0   5   14.96    0.31
   1   0   5   14.76    0.25
   0   0  -4   98.16    1.41
   0   0   4   93.45    1.33
   0   0   4   96.59    1.41
   1   0  -3   18.67    0.34
   1   0  -3   18.92    0.30
  -1   0   3   18.86    0.36
   2   0  -2   19.38    0.34
   2   0  -2   19.20    0.33
  -2   0   2   19.70    0.37
   3   0  -1    4.19    0.12
   3   0  -1    4.06    0.14
  -3   0   1    4.07    0.16
   4   0   0   27.65    0.51
  -4   0   0   27.36    0.52
  -4   0   0   27.61    0.45
   5   0   1   87.33    1.36
  -5   0  -1   86.59    1.27
  -5   0  -1   87.81    1.37
   6   0   2   63.81    1.08
  -6   0  -2   63.54    1.09
  -6   0  -2   64.66    0.98
   7   0   3   38.21    0.75
  -7   0  -3   38.51    0.65
  -7   0  -3   37.22    0.75
   8   0   4    0.51    0.12
  -8   0  -4    0.84    0.14
  -8   0  -4    0.92    0.10
   9   0   5   12.21    0.43
  -9   0  -5   12.63    0.43
  10   0   6    0.52    0.15
 -10   0  -6    0.49    0.16
  11   0   7    6.46    0.39
 -11   0  -7    7.31    0.40
  12   0   8    0.15    0.16
 -12   0  -8    0.05    0.16
  -9   1 -13    0.16    0.13
  -9   1 -13    0.03    0.15
   9  -1  13    0.10    0.10
  -8   1 -12    0.66    0.15
  -8   1 -12    0.43    0.16
   8  -1  12    0.56    0.13
  -7   1 -11    2.36    0.23
  -7   1 -11    2.79    0.22
   7  -1  11    2.20    0.18
  -6   1 -10   91.17    1.54
  -6   1 -10   92.99    1.57
   6  -1  10   93.81    1.46
  -5   1  -9    3.28    0.19
  -5   1  -9    2.71    0.21
   5  -1   9    2.78    0.15
  -4   1  -8   94.67    1.49
  -4   1  -8   93.29    1.51
   4  -1   8   93.66    1.40
  -3   1  -7   35.90    0.66
  -3   1  -7   34.52    0.66
   3  -1   7   35.24    0.57
  -2   1  -6  134.94    2.00
   2  -1   6  136.01    1.90
   2  -1   6  136.72    2.01
  -1   1  -5  155.86    2.26
   1  -1   5  157.65    2.26
   0   1  -4    4.76    0.15
   0  -1   4    4.69    0.16
   1   1  -3   17.81    0.34
   1   1  -3   18.18    0.28
  -1  -1   3   18.34    0.35
   2   1  -2   35.60    0.57
   2   1  -2   35.17    0.55
  -2  -1   2   35.32    0.59
   3   1  -1    0.09    0.04
   3   1  -1    0.11    0.04
  -3  -1   1    0.01    0.05
   4   1   0   -0.06    0.04
  -4  -1   0   -0.08    0.04
   5   1   1   33.37    0.62
  -5  -1  -1   32.80    0.61
  -5  -1  -1   34.40    0.58
   6   1   2    4.88    0.21
  -6  -1  -2    5.00    0.20
  -6  -1  -2    4.94    0.17
   7   1   3   17.28    0.45
  -7  -1  -3   18.10    0.39
  -7  -1  -3   18.20    0.44
   8   1   4    0.22    0.10
  -8  -1  -4    0.18    0.09
  -8  -1  -4    0.18    0.07
   9   1   5    0.56    0.14
  -9  -1  -5    0.25    0.12
  -9  -1  -5    0.37    0.09
  10   1   6    4.02    0.29
 -10  -1  -6    3.70    0.27
  11   1   7    0.04    0.13
 -11  -1  -7    0.26    0.15
  12   1   8   10.12    0.48
  -9   2 -13    1.69    0.25
  -9   2 -13    2.24    0.23
   9  -2  13    2.24    0.21
  -8   2 -12   12.95    0.50
  -8   2 -12   11.78    0.43
   8  -2  12   12.98    0.40
  -7   2 -11    0.42    0.12
  -7   2 -11    0.33    0.14
   7  -2  11    0.39    0.10
  -6   2 -10   -0.17    0.10
  -6   2 -10   -0.04    0.08
   6  -2  10   -0.05    0.07
  -5   2  -9    2.09    0.17
  -5   2  -9    2.01    0.19
   5  -2   9    2.07    0.14
  -4   2  -8    9.63    0.30
  -4   2  -8    9.56    0.33
   4  -2   8    9.43    0.24
  -3   2  -7   14.00    0.35
  -3   2  -7   13.43    0.37
   3  -2   7   13.52    0.27
  -2   2  -6   40.31    0.73
  -2   2  -6   40.80    0.71
   2  -2   6   40.78    0.61
  -1   2  -5    9.50    0.25
   1  -2   5    9.17    0.25
   0   2  -4   14.96    0.32
   0  -2   4   14.93    0.32
   1   2  -3  131.35    1.90
   1   2  -3  132.24    1.81
  -1  -2   3  129.50    1.89
   2   2  -2   31.52    0.50
   2   2  -2   31.90    0.54
  -2  -2   2   31.19    0.53
   3   2  -1    5.93    0.18
   3   2  -1    5.86    0.17
  -3  -2   1    5.76    0.17
   4   2   0  220.04    3.12
   4   2   0  221.48    3.12
  -4  -2   0  218.42    3.10
   5   2   1    0.42    0.08
  -5  -2  -1    0.32    0.06
  -5  -2  -1    0.40    0.07
   6   2   2   35.79    0.69
  -6  -2  -2   35.43    0.65
  -6  -2  -2   36.46    0.66
   7   2   3    8.48    0.30
  -7  -2  -3    8.14    0.27
  -7  -2  -3    8.08    0.26
   8   2   4   15.97    0.46
  -8  -2  -4   16.67    0.43
  -8  -2  -4   16.75    0.41
   9   2   5    5.23    0.29
  -9  -2  -5    4.85    0.23
  -9  -2  -5    5.23    0.26
  10   2   6    0.72    0.16
 -10  -2  -6    0.79    0.15
 -10  -2  -6    0.84    0.13
  11   2   7    0.16    0.14
  12   2   8    0.77    0.20
 -10   3 -14    4.79    0.42
  -9   3 -13   -0.11    0.16
  -8   3 -12    1.04    0.21
  -8   3 -12    0.97    0.16
   8  -3  12    0.75    0.14
  -7   3 -11   11.06    0.45
  -7   3 -11   10.53    0.38
   7  -3  11    9.82    0.33
  -6   3 -10    1.71    0.20
  -6   3 -10    1.59    0.17
   6  -3  10    1.75    0.15
  -5   3  -9    3.55    0.25
  -5   3  -9    3.24    0.20
   5  -3   9    3.28    0.17
  -4   3  -8    9.18    0.29
  -4   3  -8    8.99    0.34
   4  -3   8    9.22    0.24
  -3   3  -7    4.14    0.22
  -3   3  -7    4.43    0.19
   3  -3   7    3.91    0.14
  -2   3  -6    9.00    0.29
  -2   3  -6    9.78    0.27
   2  -3   6    9.63    0.20
  -1   3  -5    0.97    0.10
   1  -3   5    1.18    0.06
   0   3  -4   79.88    1.11
   0   3  -4   77.59    1.21
   0  -3   4   77.54    1.21
   1   3  -3    1.45    0.11
   1   3  -3    1.52    0.07
  -1  -3   3    1.63    0.11
   2   3  -2   47.52    0.79
   2   3  -2   47.59    0.73
  -2  -3   2   47.88    0.76
   3   3  -1   64.47    1.03
   3   3  -1   64.59    0.99
  -3  -3   1   63.88    0.98
   4   3   0   22.25    0.46
   4   3   0   21.90    0.44
  -4  -3   0   22.04    0.41
   5   3   1   46.33    0.81
  -5  -3  -1   47.14    0.82
  -5  -3  -1   46.10    0.76
   6   3   2    8.59    0.28
  -6  -3  -2    8.52    0.27
  -6  -3  -2    8.24    0.24
   7   3   3   31.24    0.66
  -7  -3  -3   31.37    0.64
  -7  -3  -3   31.80    0.60
   8   3   4   35.86    0.77
  -8  -3  -4   37.63    0.70
  -8  -3  -4   37.22    0.74
   9   3   5    2.62    0.23
  -9  -3  -5    2.74    0.20
  -9  -3  -5    2.88    0.20
  10   3   6    2.51    0.25
 -10  -3  -6    2.39    0.20
  11   3   7    6.43    0.37
  12   3   8    1.10    0.22
  -9   4 -13   20.22    0.72
  -8   4 -12   -0.31    0.14
  -7   4 -11    3.13    0.29
  -7   4 -11    3.47    0.24
   7  -4  11    3.46    0.22
  -6   4 -10    0.74    0.17
  -6   4 -10    0.66    0.13
   6  -4  10    0.44    0.10
  -5   4  -9   34.56    0.71
  -5   4  -9   34.24    0.79
   5  -4   9   36.07    0.66
  -4   4  -8   10.34    0.32
  -4   4  -8   10.31    0.37
   4  -4   8   10.06    0.27
  -3   4  -7  175.52    2.60
  -3   4  -7  175.63    2.67
   3  -4   7  176.91    2.50
  -2   4  -6    0.00    0.05
  -2   4  -6    0.00    0.07
   2  -4   6    0.04    0.04
  -1   4  -5    0.07    0.07
  -1   4  -5    0.09    0.06
   1  -4   5    0.01    0.03
   0   4  -4   97.31    1.40
   0   4  -4   97.53    1.50
   0  -4   4   98.80    1.50
   1   4  -3    0.18    0.04
   1   4  -3    0.18    0.06
  -1  -4   3    0.22    0.06
   2   4  -2   12.72    0.27
   2   4  -2   12.60    0.32
  -2  -4   2   12.59    0.28
   3   4  -1    8.21    0.26
   3   4  -1    9.20    0.23
  -3  -4   1    8.26    0.21
   4   4   0    1.37    0.11
   4   4   0    1.22    0.12
  -4  -4   0    1.19    0.09
   5   4   1    6.16    0.22
  -5  -4  -1    6.34    0.24
  -5  -4  -1    5.90    0.18
   6   4   2    0.13    0.08
  -6  -4  -2    0.11    0.07
  -6  -4  -2    0.09    0.06
   7   4   3   17.71    0.46
  -7  -4  -3   18.23    0.47
  -7  -4  -3   17.35    0.38
   8   4   4    2.22    0.20
  -8  -4  -4    2.70    0.17
  -8  -4  -4    2.48    0.20
   9   4   5    0.27    0.12
  -9  -4  -5    0.28    0.10
  10   4   6    1.77    0.21
 -10  -4  -6    1.80    0.20
  11   4   7    0.61    0.17
 -11  -4  -7    0.48    0.14
  12   4   8   18.61    0.65
  -9   5 -13    5.25    0.44
  -8   5 -12    4.85    0.39
  -7   5 -11    5.94    0.30
  -7   5 -11    6.31    0.40
   7  -5  11    6.71    0.30
  -6   5 -10   10.84    0.46
  -6   5 -10   10.54    0.37
   6  -5  10   10.94    0.33
  -5   5  -9   13.40    0.40
  -5   5  -9   14.56    0.49
   5  -5   9   14.01    0.36
  -4   5  -8    0.93    0.16
  -4   5  -8    1.10    0.14
   4  -5   8    1.02    0.11
  -3   5  -7   32.76    0.72
  -3   5  -7   32.43    0.65
   3  -5   7   32.63    0.58
  -2   5  -6   12.89    0.38
  -2   5  -6   11.80    0.33
   2  -5   6   12.27    0.28
  -1   5  -5    0.72    0.10
  -1   5  -5    0.71    0.11
   0   5  -4    4.83    0.15
   0   5  -4    4.94    0.20
   0  -5   4    4.89    0.20
   1   5  -3   11.71    0.32
   1   5  -3   12.02    0.26
  -1  -5   3   11.93    0.30
   2   5  -2   36.89    0.70
   2   5  -2   37.81    0.64
  -2  -5   2   37.75    0.64
   3   5  -1   63.93    1.09
   3   5  -1   64.33    1.02
  -3  -5   1   65.02    0.99
   4   5   0    1.24    0.13
   4   5   0    1.15    0.11
  -4  -5   0    1.19    0.09
   5   5   1   57.41    1.00
  -5  -5  -1   58.92    1.05
  -5  -5  -1   60.02    0.90
   6   5   2    0.08    0.08
  -6  -5  -2    0.02    0.07
   7   5   3    3.93    0.23
  -7  -5  -3    4.02    0.15
  -7  -5  -3    4.31    0.24
   8   5   4   22.11    0.57
  -8  -5  -4   22.07    0.57
   9   5   5   14.01    0.47
  -9  -5  -5   13.54    0.45
  10   5   6    0.13    0.13
 -10  -5  -6    0.05    0.11
  11   5   7   -0.12    0.12
 -11  -5  -7    0.00    0.12
  12   5   8    0.32    0.17
 -12  -5  -8    0.24    0.16
  -8   6 -12    1.52    0.27
  -7   6 -11    0.19    0.18
  -6   6 -10    0.12    0.15
  -6   6 -10   -0.11    0.10
   6  -6  10   -0.06    0.08
  -5   6  -9   40.55    0.81
  -5   6  -9   39.39    0.93
   5  -6   9   40.30    0.76
  -4   6  -8    2.60    0.25
  -4   6  -8    2.21    0.19
   4  -6   8    2.55    0.16
  -3   6  -7    3.88    0.21
  -3   6  -7    3.51    0.25
   3  -6   7    3.93    0.17
  -2   6  -6   40.53    0.77
  -2   6  -6   39.47    0.81
   2  -6   6   38.96    0.68
  -1   6  -5    1.17    0.14
  -1   6  -5    0.95    0.09
  -1   6  -5    1.30    0.14
   0   6  -4   61.78    1.07
   0   6  -4   62.75    0.98
   1   6  -3   19.45    0.46
   1   6  -3   19.00    0.39
  -1  -6   3   19.27    0.43
   2   6  -2    3.83    0.16
   2   6  -2    4.05    0.20
  -2  -6   2    4.18    0.17
   3   6  -1    3.76    0.17
   3   6  -1    3.86    0.20
  -3  -6   1    3.82    0.15
   4   6   0    0.49    0.09
  -4  -6   0    0.31    0.06
   5   6   1    8.25    0.28
  -5  -6  -1    8.08    0.31
   6   6   2   36.86    0.74
  -6  -6  -2   36.48    0.78
   7   6   3    1.41    0.16
  -7  -6  -3    1.40    0.17
   8   6   4   -0.13    0.09
  -8  -6  -4   -0.09    0.09
   9   6   5    7.79    0.36
  -9  -6  -5    7.95    0.37
  10   6   6   -0.13    0.12
 -10  -6  -6   -0.14    0.11
  11   6   7    1.22    0.22
 -11  -6  -7    1.66    0.22
  12   6   8    8.16    0.44
 -12  -6  -8    7.38    0.41
  -8   7 -12    2.15    0.31
  -7   7 -11    2.88    0.33
  -6   7 -10    3.61    0.34
  -5   7  -9   40.87    0.98
  -5   7  -9   41.20    0.84
   5  -7   9   41.53    0.79
  -4   7  -8    4.94    0.26
  -4   7  -8    4.69    0.32
   4  -7   8    4.74    0.22
  -3   7  -7    0.93    0.17
   3  -7   7    0.98    0.11
  -2   7  -6    3.30    0.21
  -2   7  -6    3.26    0.24
   2  -7   6    3.51    0.17
  -1   7  -5   12.80    0.40
  -1   7  -5   13.18    0.32
  -1   7  -5   12.56    0.38
   0   7  -4    5.25    0.25
   0   7  -4    5.18    0.19
   1   7  -3    0.83    0.13
   1   7  -3    0.90    0.10
  -1  -7   3    1.03    0.12
   2   7  -2   52.24    0.97
   2   7  -2   53.19    0.90
  -2  -7   2   52.05    0.88
   3   7  -1   24.42    0.52
   3   7  -1   24.88    0.59
  -3  -7   1   25.21    0.48
   4   7   0   19.93    0.47
  -4  -7   0   19.91    0.38
  -4  -7   0   20.08    0.52
   5   7   1   37.17    0.74
  -5  -7  -1   37.57    0.81
   6   7   2    2.17    0.19
  -6  -7  -2    2.36    0.22
   7   7   3   35.37    0.77
  -7  -7  -3   35.08    0.80
   8   7   4    9.63    0.38
  -8  -7  -4    9.44    0.40
   9   7   5    0.11    0.13
  -9  -7  -5    0.32    0.14
  10   7   6    0.29    0.14
 -10  -7  -6   -0.03    0.12
  11   7   7    2.12    0.26
 -11  -7  -7    1.64    0.24
  -7   8 -11   -0.13    0.20
  -6   8 -10   14.14    0.59
  -5   8  -9   16.91    0.69
  -5   8  -9   16.98    0.62
  -4   8  -8   -0.02    0.10
  -4   8  -8   -0.03    0.14
   4  -8   8   -0.09    0.08
  -3   8  -7   12.83    0.47
  -3   8  -7   12.43    0.40
   3  -8   7   11.67    0.34
  -2   8  -6    6.98    0.34
  -2   8  -6    6.74    0.30
   2  -8   6    6.45    0.24
  -1   8  -5   30.16    0.60
  -1   8  -5   30.56    0.68
  -1   8  -5   30.33    0.70
   0   8  -4    2.69    0.21
   0   8  -4    2.48    0.17
   1   8  -3    8.93    0.28
   1   8  -3    8.82    0.34
  -1  -8   3    9.17    0.30
   2   8  -2   19.01    0.51
   2   8  -2   19.68    0.45
  -2  -8   2   19.06    0.44
   3   8  -1    6.77    0.26
   3   8  -1    6.07    0.29
  -3  -8   1    6.10    0.22
   4   8   0    0.64    0.12
  -4  -8   0    0.41    0.12
   5   8   1   16.02    0.44
  -5  -8  -1   16.15    0.50
   6   8   2    0.16    0.10
  -6  -8  -2   -0.12    0.09
   7   8   3   10.31    0.39
  -7  -8  -3   10.70    0.43
   8   8   4    3.13    0.26
  -8  -8  -4    3.26    0.28
   9   8   5    0.95    0.19
  -9  -8  -5    0.68    0.17
  10   8   6   11.09    0.48
 -10  -8  -6   10.78    0.48
  11   8   7    0.17    0.16
 -11  -8  -7    0.20    0.16
  -6   9 -10    2.06    0.31
  -5   9  -9   -0.18    0.15
  -4   9  -8    1.86    0.20
  -4   9  -8    2.54    0.28
  -3   9  -7    0.99    0.16
  -3   9  -7    0.98    0.20
   3  -9   7    0.89    0.13
  -2   9  -6    3.60    0.25
  -2   9  -6    3.25    0.27
   2  -9   6    3.97    0.21
  -1   9  -5    9.38    0.36
  -1   9  -5   10.34    0.32
  -1   9  -5   10.20    0.39
   0   9  -4    1.93    0.17
   0   9  -4    1.44    0.18
   0  -9   4    1.77    0.18
   1   9  -3   25.68    0.55
   1   9  -3   23.84    0.61
  -1  -9   3   24.11    0.56
   2   9  -2    0.67    0.14
   2   9  -2    0.52    0.11
  -2  -9   2    0.78    0.12
   3   9  -1    0.11    0.08
  -3  -9   1    0.16    0.08
   4   9   0    2.57    0.20
  -4  -9   0    3.09    0.25
   5   9   1    1.85    0.19
  -5  -9  -1    2.07    0.23
   6   9   2    0.52    0.14
  -6  -9  -2    0.19    0.13
   7   9   3    9.52    0.39
  -7  -9  -3    9.63    0.43
   8   9   4    0.64    0.16
  -8  -9  -4    0.75    0.19
   9   9   5    0.62    0.17
  -9  -9  -5    0.87    0.20
  10   9   6   26.92    0.76
 -10  -9  -6   27.06    0.80
  -5  10  -9    4.78    0.41
  -4  10  -8    1.19    0.23
  -3  10  -7   -0.05    0.13
  -3  10  -7   -0.01    0.12
   3 -10   7    0.10    0.10
  -2  10  -6    2.09    0.25
  -2  10  -6    2.12    0.22
   2 -10   6    2.08    0.18
  -1  10  -5    9.98    0.39
   0  10  -4    0.92    0.14
   0  10  -4    1.19    0.18
   0 -10   4    1.09    0.17
   1  10  -3    6.86    0.29
   1  10  -3    6.95    0.34
  -1 -10   3    6.74    0.30
   2  10  -2   12.17    0.39
  -2 -10   2   11.68    0.36
   3  10  -1   72.49    1.29
  -3 -10   1   74.55    1.40
   4  10   0    8.20    0.34
  -4 -10   0    7.34    0.37
   5  10   1    0.56    0.14
  -5 -10  -1    0.95    0.18
   6  10   2    2.14    0.22
  -6 -10  -2    2.59    0.27
   7  10   3    0.88    0.17
  -7 -10  -3    0.69    0.18
   8  10   4    0.25    0.15
  -8 -10  -4    0.25    0.16
   9  10   5    2.31    0.27
  -9 -10  -5    2.77    0.31
  10  10   6    6.40    0.40
 -10 -10  -6    6.84    0.44
  -4  11  -8    5.52    0.42
  -2  11  -6    2.61    0.25
   2 -11   6    3.27    0.24
  -1  11  -5   29.53    0.75
   1 -11   5   28.78    0.75
   0  11  -4    1.16    0.19
   0  11  -4    0.94    0.15
   0 -11   4    1.10    0.17
   1  11  -3    1.12    0.16
  -1 -11   3    0.93    0.15
   2  11  -2    3.51    0.25
  -2 -11   2    3.64    0.30
   3  11  -1    5.16    0.29
  -3 -11   1    4.89    0.33
   4  11   0    0.14    0.12
  -4 -11   0    0.38    0.16
   5  11   1    2.44    0.23
  -5 -11  -1    2.22    0.26
   6  11   2    1.41    0.20
  -6 -11  -2    1.28    0.22
   7  11   3    1.99    0.24
  -7 -11  -3    1.89    0.26
   8  11   4    6.73    0.38
  -8 -11  -4    6.23    0.42
   9  11   5    3.55    0.33
  -9 -11  -5    4.17    0.39
   2 -12   6    0.80    0.22
   1 -12   5    1.01    0.21
   1 -12   5    1.00    0.17
   0  12  -4    0.28    0.14
   0 -12   4    0.22    0.15
   0 -12   4    0.01    0.14
   1  12  -3    3.12    0.26
  -1 -12   3    3.18    0.30
   2  12  -2    7.63    0.36
  -2 -12   2    8.28    0.42
   3  12  -1   29.81    0.73
  -3 -12   1   28.38    0.80
   4  12   0    8.83    0.40
  -4 -12   0    8.80    0.45
   5  12   1    0.44    0.16
  -5 -12  -1    0.63    0.18
   6  12   2    8.48    0.41
  -6 -12  -2    9.07    0.47
   7  12   3   -0.05    0.13
  -7 -12  -3   -0.12    0.16
   8  12   4    1.83    0.25
  -8 -12  -4    1.62    0.29
   0  13  -4    3.23    0.28
   0 -13   4    3.91    0.33
   1  13  -3   11.61    0.46
  -1 -13   3   11.85    0.51
  -2 -13   2    1.53    0.24
   3  13  -1    3.32    0.29
  -3 -13   1    3.15    0.32
   4  13   0    0.88    0.18
  -4 -13   0    1.09    0.23
   5  13   1    0.82    0.19
  -5 -13  -1    0.95    0.22
   6  13   2    2.12    0.26
  -6 -13  -2    2.10    0.29
  -2 -13  -7    0.07    0.15
   2  13   7    0.05    0.17
   1  13   6   -0.06    0.16
   0  13   5    2.90    0.30
  -5 -12 -10    6.00    0.41
   5  12  10    6.57    0.42
  -4 -12  -9    2.40    0.29
   4  12   9    2.17    0.28
  -3 -12  -8    6.17    0.39
   3  12   8    5.72    0.38
  -2 -12  -7   17.65    0.60
   2  12   7   19.47    0.64
  -1 -12  -6    0.15    0.14
   1  12   6    0.24    0.17
   0  12   5   27.99    0.79
  -1  12   4    7.07    0.41
   3 -12  -2    0.09    0.15
  -3  12   2   -0.11    0.13
   4 -12  -1    0.23    0.16
  -4  12   1    0.41    0.18
  -6 -11 -11    7.57    0.45
   6  11  11    7.02    0.41
  -5 -11 -10   15.50    0.60
   5  11  10   15.07    0.56
  -4 -11  -9    5.14    0.37
   4  11   9    5.97    0.37
  -3 -11  -8    7.70    0.41
   3  11   8    7.67    0.40
  -2 -11  -7    1.29    0.20
   2  11   7    1.07    0.20
  -1 -11  -6    0.43    0.14
   1  11   6    0.39    0.15
   0 -11  -5    0.05    0.11
   0  11   5    0.12    0.14
  -1  11   4    1.41    0.21
  -2  11   3    6.80    0.35
  -2  11   3    7.28    0.38
   3 -11  -2    0.31    0.15
  -3  11   2   -0.16    0.12
   4 -11  -1    2.21    0.25
  -4  11   1    2.28    0.26
   5 -11   0   17.84    0.61
  -5  11   0   18.37    0.65
  -7 -10 -12    0.03    0.17
   7  10  12    0.18    0.15
  -6 -10 -11    0.35    0.17
   6  10  11    0.55    0.18
  -5 -10 -10    0.13    0.13
   5  10  10   -0.19    0.11
  -4 -10  -9    0.96    0.20
   4  10   9    0.87    0.18
  -3 -10  -8   26.02    0.71
   3  10   8   25.99    0.70
  -2 -10  -7   28.08    0.73
   2  10   7   30.42    0.74
  -1 -10  -6    3.78    0.26
   1  10   6    3.41    0.28
   0 -10  -5   38.19    0.82
   0  10   5   37.97    0.87
   1 -10  -4    1.31    0.16
  -1  10   4    1.19    0.16
  -1  10   4    1.09    0.18
  -2  10   3    1.45    0.18
  -2  10   3    1.64    0.21
  -3  10   2    5.96    0.33
   4 -10  -1    1.03    0.19
  -4  10   1    0.79    0.18
   5 -10   0   17.64    0.58
  -5  10   0   18.06    0.62
   6 -10   1    0.24    0.16
  -6  10  -1    0.37    0.18
   7 -10   2    2.19    0.26
  -7  10  -2    2.27    0.30
  -8  -9 -13   -0.25    0.15
   8   9  13   -0.05    0.13
  -7  -9 -12    1.80    0.27
   7   9  12    2.02    0.25
  -6  -9 -11   14.61    0.56
   6   9  11   14.36    0.51
  -5  -9 -10    0.64    0.17
   5   9  10    0.38    0.14
  -4  -9  -9    4.22    0.30
   4   9   9    3.47    0.27
  -3  -9  -8    7.99    0.37
   3   9   8    7.90    0.36
  -2  -9  -7    1.28    0.18
   2   9   7    1.28    0.17
  -1  -9  -6    0.79    0.14
   1   9   6    0.45    0.13
   0  -9  -5    0.35    0.11
   0   9   5    0.40    0.10
   0   9   5    0.14    0.11
   1  -9  -4    7.92    0.30
  -1   9   4    8.08    0.35
  -1   9   4    8.49    0.32
  -2   9   3    0.26    0.11
  -2   9   3    0.25    0.12
   3  -9  -2   19.17    0.55
  -3   9   2   19.46    0.56
   4  -9  -1    0.35    0.13
  -4   9   1    0.39    0.15
   5  -9   0   39.78    0.90
  -5   9   0   39.81    0.95
   6  -9   1    0.74    0.17
  -6   9  -1    0.78    0.20
   7  -9   2   11.99    0.50
  -7   9  -2   12.07    0.55
   8  -9   3    4.28    0.35
  -8   9  -3    4.14    0.39
  -8  -8 -13    8.32    0.46
   8   8  13    8.24    0.41
  -7  -8 -12   -0.14    0.12
   7   8  12   -0.21    0.11
  -6  -8 -11    6.84    0.39
   6   8  11    6.95    0.34
  -5  -8 -10    9.46    0.42
   5   8  10    9.14    0.38
  -4  -8  -9    5.49    0.31
   4   8   9    5.72    0.29
  -3  -8  -8    5.90    0.31
   3   8   8    6.28    0.30
  -2  -8  -7   51.10    1.00
   2   8   7   50.04    0.98
  -1  -8  -6    0.05    0.09
   1   8   6    0.10    0.07
   1   8   6    0.07    0.09
   0  -8  -5   25.32    0.58
   0   8   5   25.41    0.61
   0   8   5   25.75    0.54
   1  -8  -4   17.50    0.44
  -1   8   4   16.91    0.44
  -1   8   4   17.53    0.49
   2  -8  -3    3.19    0.18
  -2   8   3    2.87    0.22
  -2   8   3    3.15    0.21
   3  -8  -2    6.07    0.29
  -3   8   2    5.31    0.28
   4  -8  -1    5.15    0.28
  -4   8   1    4.52    0.29
   5  -8   0    0.69    0.14
  -5   8   0    0.65    0.15
   6  -8   1    0.41    0.14
  -6   8  -1    0.23    0.14
   7  -8   2    6.14    0.35
  -7   8  -2    6.29    0.40
   8  -8   3    2.69    0.28
  -8   8  -3    2.93    0.33
  -9   8  -4    2.16    0.31
  -9  -7 -14    1.67    0.27
   9   7  14    1.50    0.22
  -8  -7 -13    2.59    0.30
   8   7  13    2.74    0.27
  -7  -7 -12   13.43    0.53
   7   7  12   12.66    0.46
  -6  -7 -11    6.45    0.36
   6   7  11    6.61    0.33
  -5  -7 -10    1.41    0.20
   5   7  10    1.14    0.16
  -4  -7  -9    0.05    0.09
   4   7   9   -0.03    0.08
  -3  -7  -8    5.56    0.28
   3   7   8    5.48    0.26
  -2  -7  -7   10.99    0.37
   2   7   7   10.86    0.36
  -1  -7  -6    6.99    0.28
   1   7   6    6.71    0.22
   1   7   6    6.71    0.27
   0  -7  -5    4.99    0.22
   0   7   5    4.63    0.23
   0   7   5    5.06    0.21
   1  -7  -4    7.74    0.26
  -1   7   4    8.18    0.28
  -1   7   4    8.49    0.31
   2  -7  -3   27.41    0.53
  -2   7   3   26.63    0.61
  -2   7   3   26.91    0.60
   3  -7  -2    2.04    0.19
   3  -7  -2    1.97    0.13
  -3   7   2    2.10    0.19
   4  -7  -1    0.29    0.10
  -4   7   1    0.03    0.10
   5  -7   0   24.94    0.62
  -5   7   0   24.36    0.65
   6  -7   1    0.27    0.12
  -6   7  -1    0.11    0.13
   7  -7   2    0.04    0.11
  -7   7  -2   -0.01    0.14
   8  -7   3    5.68    0.34
  -8   7  -3    4.87    0.38
   9  -7   4    0.46    0.17
  -9   7  -4    0.89    0.24
  -9  -6 -14    3.69    0.35
   9   6  14    3.60    0.30
  -8  -6 -13    9.61    0.46
   8   6  13    9.51    0.40
  -7  -6 -12    0.64    0.16
   7   6  12    0.55    0.14
  -6  -6 -11    7.98    0.38
   6   6  11    7.80    0.33
  -5  -6 -10    1.26    0.18
   5   6  10    1.27    0.16
  -4  -6  -9    1.20    0.17
   4   6   9    0.94    0.13
  -3  -6  -8   14.24    0.43
   3   6   8   14.71    0.41
  -2  -6  -7    6.98    0.28
   2   6   7    6.79    0.26
   2   6   7    6.95    0.20
  -1  -6  -6   17.58    0.44
   1   6   6   17.53    0.38
   1   6   6   18.12    0.44
   0  -6  -5    8.57    0.28
   0   6   5    9.06    0.26
   0   6   5    8.57    0.29
   1  -6  -4   14.67    0.35
  -1   6   4   14.32    0.39
  -1   6   4   14.86    0.37
   2  -6  -3    0.84    0.09
  -2   6   3    0.94    0.12
  -2   6   3    0.86    0.12
   3  -6  -2   26.03    0.45
   3  -6  -2   25.85    0.58
  -3   6   2   26.23    0.60
   4  -6  -1    6.28    0.27
  -4   6   1    6.04    0.28
   5  -6   0    1.91    0.18
  -5   6   0    1.44    0.18
   6  -6   1   31.11    0.71
  -6   6  -1   30.77    0.76
   7  -6   2    0.02    0.10
  -7   6  -2    0.14    0.13
   8  -6   3    1.74    0.21
   9  -6   4    7.54    0.41
  -9   6  -4    8.03    0.45
  10  -6   5    5.47    0.38
 -10   6  -5    5.93    0.44
 -10  -5 -15    0.64    0.21
  10   5  15    0.55    0.17
  -9  -5 -14    0.40    0.17
   9   5  14    0.45    0.15
  -8  -5 -13    3.60    0.31
   8   5  13    2.84    0.24
  -7  -5 -12   12.12    0.47
   7   5  12   11.07    0.39
  -6  -5 -11    3.02    0.25
   6   5  11    3.29    0.22
  -5  -5 -10    5.03    0.28
   5   5  10    5.31    0.25
  -4  -5  -9   77.69    1.37
   4   5   9   77.19    1.29
  -3  -5  -8    2.90    0.20
   3   5   8    2.90    0.17
   3   5   8    3.05    0.13
  -2  -5  -7    8.99    0.31
   2   5   7   10.21    0.24
   2   5   7    9.50    0.29
  -1  -5  -6   61.98    1.08
   1   5   6   65.22    1.07
   1   5   6   64.14    1.00
   0  -5  -5   54.85    0.92
   0   5   5   54.14    0.93
   0   5   5   53.89    0.89
   1  -5  -4   17.84    0.38
  -1   5   4   17.63    0.41
  -1   5   4   17.90    0.41
   2  -5  -3    0.06    0.04
  -2   5   3    0.03    0.06
  -2   5   3    0.31    0.09
   3  -5  -2   36.72    0.71
  -3   5   2   37.08    0.73
   4  -5  -1   12.31    0.36
  -4   5   1   12.25    0.38
   5  -5   0    0.30    0.09
  -5   5   0    0.11    0.10
   6  -5   1    0.99    0.14
  -6   5  -1    0.93    0.16
   7  -5   2   -0.10    0.08
  -7   5  -2   -0.06    0.10
   8  -5   3    7.28    0.35
  -8   5  -3    6.83    0.38
   9  -5   4    3.44    0.29
  -9   5  -4    4.13    0.34
  10  -5   5    0.68    0.19
 -10   5  -5    1.20    0.23
 -10  -4 -15    0.97    0.23
  -9  -4 -14    3.87    0.33
   9   4  14    3.23    0.26
  -8  -4 -13    2.90    0.29
   8   4  13    2.73    0.24
  -7  -4 -12    1.19    0.19
   7   4  12    1.45    0.17
  -6  -4 -11   10.12    0.40
   6   4  11   10.38    0.35
  -5  -4 -10   13.97    0.44
   5   4  10   13.88    0.38
   5   4  10   13.67    0.32
  -4  -4  -9    0.49    0.11
   4   4   9    0.57    0.10
   4   4   9    0.56    0.08
  -3  -4  -8    2.43    0.17
   3   4   8    2.26    0.12
   3   4   8    2.29    0.15
  -2  -4  -7   13.86    0.37
   2   4   7   13.18    0.33
   2   4   7   13.37    0.29
  -1  -4  -6   18.21    0.42
   1   4   6   18.04    0.39
   1   4   6   18.14    0.37
   0  -4  -5   21.99    0.45
   0   4   5   22.01    0.43
   0   4   5   21.92    0.45
   1  -4  -4    2.12    0.11
  -1   4   4    1.98    0.13
  -1   4   4    2.12    0.13
   2  -4  -3    0.03    0.04
  -2   4   3    0.15    0.07
  -2   4   3    0.02    0.05
   3  -4  -2  123.82    1.86
  -3   4   2  121.21    1.89
   4  -4  -1  126.75    1.92
  -4   4   1  124.02    1.96
   5  -4   0   40.77    0.78
  -5   4   0   40.35    0.82
   6  -4   1   56.98    1.04
  -6   4  -1   55.90    1.08
   7  -4   2    1.53    0.17
  -7   4  -2    1.96    0.21
   8  -4   3    1.59    0.20
  -8   4  -3    1.30    0.20
   9  -4   4    3.38    0.27
  -9   4  -4    3.09    0.30
  10  -4   5    9.55    0.44
 -10   4  -5    9.99    0.49
  11  -4   6    0.11    0.17
 -11   4  -6   -0.06    0.17
 -10  -3 -15   -0.08    0.16
  10   3  15   -0.13    0.11
  -9  -3 -14    0.99    0.20
   9   3  14    0.62    0.15
  -8  -3 -13    2.50    0.27
   8   3  13    2.43    0.21
  -7  -3 -12   61.50    1.20
   7   3  12   61.22    1.05
   7   3  12   60.04    1.10
  -6  -3 -11   13.60    0.45
   6   3  11   14.20    0.36
   6   3  11   13.92    0.39
  -5  -3 -10   16.86    0.48
   5   3  10   16.59    0.41
   5   3  10   17.06    0.39
  -4  -3  -9   23.43    0.56
   4   3   9   24.34    0.47
   4   3   9   24.35    0.50
  -3  -3  -8    3.85    0.20
   3   3   8    3.61    0.16
   3   3   8    3.80    0.15
  -2  -3  -7   17.06    0.41
   2   3   7   17.83    0.36
   2   3   7   17.22    0.37
  -1  -3  -6   11.64    0.31
   1   3   6   12.26    0.28
   1   3   6   12.29    0.28
   0  -3  -5    1.09    0.10
   0   3   5    1.00    0.09
   0   3   5    1.01    0.09
   1  -3  -4   12.68    0.28
  -1   3   4   12.43    0.29
  -1   3   4   13.08    0.31
   2  -3  -3   26.59    0.45
   2  -3  -3   27.43    0.51
  -2   3   3   26.90    0.53
   3  -3  -2   45.26    0.78
  -3   3   2   45.66    0.81
   4  -3  -1    3.50    0.17
  -4   3   1    3.25    0.18
   5  -3   0    0.49    0.09
  -5   3   0    0.61    0.11
   6  -3   1    8.97    0.31
  -6   3  -1   10.22    0.36
   7  -3   2    1.22    0.15
  -7   3  -2    1.67    0.19
   8  -3   3   19.86    0.55
  -8   3  -3   20.64    0.59
   9  -3   4    0.14    0.12
  -9   3  -4    0.15    0.14
  10  -3   5    4.72    0.33
 -10   3  -5    4.73    0.36
  11  -3   6   39.14    0.96
 -11   3  -6   38.01    0.99
 -10  -2 -15    3.11    0.32
  10   2  15    3.30    0.27
  -9  -2 -14    2.00    0.25
   9   2  14    1.96    0.20
  -8  -2 -13    7.20    0.37
   8   2  13    7.21    0.30
   8   2  13    7.41    0.31
  -7  -2 -12    0.45    0.13
   7   2  12    0.23    0.10
   7   2  12    0.09    0.09
  -6  -2 -11   14.55    0.46
   6   2  11   14.50    0.39
   6   2  11   15.23    0.39
  -5  -2 -10    8.80    0.33
   5   2  10    8.36    0.26
   5   2  10    8.11    0.27
  -4  -2  -9   12.47    0.37
   4   2   9   12.13    0.30
   4   2   9   11.53    0.31
  -3  -2  -8    1.79    0.14
   3   2   8    1.73    0.12
   3   2   8    1.65    0.11
  -2  -2  -7   25.45    0.53
   2   2   7   25.56    0.48
   2   2   7   26.26    0.46
  -1  -2  -6    5.52    0.20
   1   2   6    5.68    0.16
   1   2   6    5.55    0.18
   0  -2  -5   -0.01    0.05
   0   2   5   -0.08    0.05
   0   2   5    0.24    0.06
   1  -2  -4   37.28    0.62
  -1   2   4   37.93    0.62
  -1   2   4   37.67    0.65
   2  -2  -3    4.49    0.15
   2  -2  -3    4.67    0.13
  -2   2   3    4.41    0.18
   3  -2  -2   12.65    0.30
  -3   2   2   13.85    0.34
   4  -2  -1   44.20    0.76
  -4   2   1   42.31    0.79
   5  -2   0    2.35    0.15
  -5   2   0    2.44    0.17
   6  -2   1    0.57    0.10
  -6   2  -1    0.44    0.10
   7  -2   2    5.43    0.26
  -7   2  -2    5.19    0.27
   8  -2   3    9.75    0.36
  -8   2  -3    9.28    0.38
   9  -2   4    0.21    0.12
  -9   2  -4    0.22    0.14
  10  -2   5    4.58    0.32
 -10   2  -5    3.86    0.32
  11  -2   6    0.12    0.15
 -11   2  -6    0.00    0.16
  12  -2   7    0.56    0.20
 -12   2  -7    0.18    0.18
 -10  -1 -15    0.22    0.17
  -9  -1 -14    3.26    0.30
   9   1  14    3.13    0.24
   9   1  14    3.39    0.26
  -8  -1 -13   16.27    0.54
   8   1  13   16.71    0.46
   8   1  13   16.53    0.49
  -7  -1 -12   19.91    0.57
   7   1  12   19.91    0.49
   7   1  12   19.37    0.51
  -6  -1 -11    0.99    0.15
   6   1  11    1.19    0.14
   6   1  11    1.28    0.13
  -5  -1 -10    9.22    0.33
   5   1  10    8.69    0.26
   5   1  10    8.88    0.29
  -4  -1  -9    8.54    0.30
   4   1   9    8.21    0.23
   4   1   9    8.21    0.26
  -3  -1  -8    0.13    0.07
   3   1   8    0.09    0.05
   3   1   8    0.04    0.05
  -2  -1  -7    0.25    0.07
   2   1   7    0.15    0.05
   2   1   7    0.16    0.06
  -1  -1  -6   10.61    0.28
   1   1   6   10.54    0.26
   1   1   6   10.72    0.22
   0  -1  -5    8.51    0.23
   0   1   5    8.43    0.23
   0   1   5    8.45    0.18
   1  -1  -4   43.82    0.70
  -1   1   4   43.60    0.72
   2  -1  -3  182.72    2.67
   2  -1  -3  183.45    2.58
  -2   1   3  182.85    2.62
   3  -1  -2    0.33    0.06
   3  -1  -2    0.16    0.04
  -3   1   2    0.20    0.06
   4  -1  -1   92.58    1.42
  -4   1   1   93.55    1.46
   5  -1   0    9.75    0.28
  -5   1   0    9.54    0.30
   6  -1   1    6.23    0.24
  -6   1  -1    6.81    0.26
   7  -1   2   26.20    0.59
  -7   1  -2   25.85    0.61
   8  -1   3    2.67    0.21
  -8   1  -3    2.96    0.23
   9  -1   4    0.30    0.13
  -9   1  -4    0.59    0.15
  10  -1   5    5.97    0.34
 -10   1  -5    6.27    0.36
  11  -1   6    2.00    0.25
 -11   1  -6    1.55    0.24
  12  -1   7    1.34    0.24
 -12   1  -7    1.40    0.24
 -10   0 -15    2.44    0.27
  10   0  15    2.08    0.25
  -9   0 -14    5.53    0.34
   9   0  14    6.28    0.34
   9   0  14    5.38    0.29
  -8   0 -13    0.25    0.13
   8   0  13    0.29    0.13
   8   0  13    0.23    0.10
  -7   0 -12   -0.11    0.10
   7   0  12   -0.06    0.07
   7   0  12   -0.13    0.08
  -6   0 -11   15.34    0.46
   6   0  11   15.20    0.38
   6   0  11   15.83    0.45
  -5   0 -10    2.77    0.19
   5   0  10    2.94    0.15
   5   0  10    2.53    0.18
  -4   0  -9    0.14    0.08
   4   0   9    0.13    0.07
   4   0   9    0.07    0.05
  -3   0  -8   31.53    0.63
   3   0   8   31.72    0.61
   3   0   8   31.48    0.53
  -2   0  -7   77.44    1.25
   2   0   7   80.20    1.14
   2   0   7   77.78    1.23
  -1   0  -6   19.81    0.42
   1   0   6   19.99    0.41
   1   0   6   20.22    0.32
   0   0  -5  349.59    5.15
   0   0   5  356.68    4.80
   0   0   5  345.76    5.11
   1   0  -4   32.58    0.50
   1   0  -4   32.75    0.55
  -1   0   4   32.79    0.57
   2   0  -3  105.03    1.51
   2   0  -3  103.80    1.49
  -2   0   3  104.58    1.56
   3   0  -2   39.91    0.62
   3   0  -2   39.24    0.65
  -3   0   2   39.98    0.69
   4   0  -1    1.36    0.08
   4   0  -1    1.27    0.11
  -4   0   1    1.42    0.12
   5   0   0    1.21    0.12
  -5   0   0    1.00    0.07
  -5   0   0    0.92    0.11
   6   0   1   22.21    0.50
  -6   0  -1   22.51    0.51
  -6   0  -1   22.19    0.40
   7   0   2   -0.03    0.07
  -7   0  -2   -0.02    0.04
  -7   0  -2    0.14    0.09
   8   0   3    1.48    0.17
  -8   0  -3    2.01    0.19
  -8   0  -3    1.74    0.11
   9   0   4    7.51    0.34
  -9   0  -4    7.32    0.33
  10   0   5    0.34    0.14
 -10   0  -5    0.07    0.12
  11   0   6    0.02    0.14
 -11   0  -6    0.08    0.16
  12   0   7    3.20    0.32
 -12   0  -7    3.16    0.31
  10  -1  15    3.02    0.31
  -9   1 -14    6.74    0.37
   9  -1  14    6.14    0.36
  -8   1 -13    8.20    0.37
   8  -1  13    8.35    0.32
   8  -1  13    8.90    0.39
  -7   1 -12    2.84    0.24
   7  -1  12    2.89    0.19
  -6   1 -11    2.27    0.21
   6  -1  11    2.24    0.16
  -5   1 -10    0.05    0.08
   5  -1  10    0.12    0.06
  -4   1  -9    1.96    0.16
   4  -1   9    1.96    0.16
   4  -1   9    2.26    0.12
  -3   1  -8   37.48    0.72
   3  -1   8   37.66    0.72
   3  -1   8   38.24    0.60
  -2   1  -7   32.43    0.62
   2  -1   7   31.65    0.61
   2  -1   7   33.52    0.50
  -1   1  -6   12.89    0.31
   1  -1   6   12.44    0.31
   0   1  -5    5.54    0.18
   0  -1   5    5.75    0.19
   1   1  -4    1.22    0.05
   1   1  -4    1.28    0.09
  -1  -1   4    1.16    0.10
   2   1  -3   81.84    1.21
   2   1  -3   80.58    1.17
  -2  -1   3   80.51    1.23
   3   1  -2   -0.02    0.05
   3   1  -2   -0.06    0.05
  -3  -1   2   -0.14    0.05
   4   1  -1   22.27    0.44
   4   1  -1   22.77    0.42
  -4  -1   1   22.71    0.45
   5   1   0   27.44    0.54
  -5  -1   0   28.25    0.50
  -5  -1   0   27.84    0.55
   6   1   1    6.24    0.23
  -6  -1  -1    5.53    0.18
  -6  -1  -1    5.50    0.22
   7   1   2   65.18    1.14
  -7  -1  -2   65.74    1.05
  -7  -1  -2   65.62    1.13
   8   1   3   58.12    1.09
  -8  -1  -3   59.51    1.07
  -8  -1  -3   59.39    0.98
   9   1   4    3.23    0.25
  -9  -1  -4    3.54    0.24
  -9  -1  -4    3.28    0.18
  10   1   5   24.22    0.67
 -10  -1  -5   24.59    0.63
  11   1   6    6.28    0.37
 -11  -1  -6    6.85    0.36
  12   1   7    7.83    0.43
 -12  -1  -7    7.19    0.50
  -9   2 -14    4.22    0.32
   9  -2  14    4.09    0.34
  -8   2 -13    5.15    0.32
   8  -2  13    5.77    0.44
  -7   2 -12    6.14    0.31
  -7   2 -12    5.87    0.34
   7  -2  12    6.27    0.26
  -6   2 -11   22.83    0.58
  -6   2 -11   22.94    0.62
   6  -2  11   23.64    0.50
  -5   2 -10   15.26    0.47
  -5   2 -10   15.66    0.44
   5  -2  10   16.39    0.36
  -4   2  -9    0.09    0.08
  -4   2  -9   -0.05    0.09
   4  -2   9    0.15    0.05
  -3   2  -8   35.10    0.68
   3  -2   8   35.08    0.56
   3  -2   8   34.52    0.70
  -2   2  -7   12.78    0.33
   2  -2   7   12.88    0.23
   2  -2   7   11.95    0.33
  -1   2  -6   43.78    0.77
   1  -2   6   44.70    0.78
   0   2  -5   38.78    0.67
   0  -2   5   38.05    0.67
   1   2  -4   67.48    1.07
   1   2  -4   69.24    0.96
  -1  -2   4   67.87    1.07
   2   2  -3   61.07    0.91
   2   2  -3   62.44    0.97
  -2  -2   3   61.60    0.97
   3   2  -2    6.89    0.19
   3   2  -2    7.32    0.21
  -3  -2   2    7.18    0.21
   4   2  -1   33.86    0.59
   4   2  -1   33.12    0.59
  -4  -2   1   33.87    0.60
   5   2   0    6.67    0.22
  -5  -2   0    7.01    0.22
  -5  -2   0    7.01    0.21
   6   2   1   27.06    0.57
  -6  -2  -1   27.50    0.53
  -6  -2  -1   28.05    0.55
   7   2   2    6.07    0.26
  -7  -2  -2    5.23    0.22
  -7  -2  -2    5.78    0.22
   8   2   3    3.40    0.23
  -8  -2  -3    3.76    0.21
  -8  -2  -3    3.43    0.18
   9   2   4    3.63    0.25
  -9  -2  -4    3.64    0.20
  -9  -2  -4    3.48    0.23
  10   2   5   -0.02    0.11
 -10  -2  -5    0.02    0.11
  11   2   6    3.69    0.31
 -11  -2  -6    3.74    0.28
  12   2   7   11.41    0.51
  -8   3 -13    1.68    0.24
  -8   3 -13    1.34    0.19
  -7   3 -12   20.00    0.56
  -7   3 -12   21.22    0.64
   7  -3  12   21.22    0.50
  -6   3 -11    0.59    0.13
  -6   3 -11    0.60    0.16
   6  -3  11    0.72    0.11
  -5   3 -10   17.74    0.48
  -5   3 -10   17.86    0.53
   5  -3  10   18.84    0.40
  -4   3  -9    0.36    0.12
  -4   3  -9    0.41    0.10
   4  -3   9    0.57    0.07
  -3   3  -8    1.51    0.16
  -3   3  -8    1.69    0.14
   3  -3   8    1.63    0.09
  -2   3  -7    3.84    0.18
   2  -3   7    3.85    0.20
   2  -3   7    3.83    0.11
  -1   3  -6  226.03    3.25
   1  -3   6  226.44    3.27
   0   3  -5   14.04    0.34
   0  -3   5   14.14    0.34
   1   3  -4  175.84    2.56
   1   3  -4  180.33    2.44
  -1  -3   4  174.61    2.55
   2   3  -3   81.66    1.26
   2   3  -3   81.39    1.18
  -2  -3   3   79.58    1.24
   3   3  -2    1.10    0.11
   3   3  -2    1.07    0.09
  -3  -3   2    1.28    0.11
   4   3  -1   17.65    0.37
   4   3  -1   17.14    0.39
  -4  -3   1   17.15    0.36
   5   3   0    6.33    0.22
  -5  -3   0    6.30    0.20
   6   3   1    1.35    0.13
  -6  -3  -1    1.29    0.13
  -6  -3  -1    1.47    0.12
   7   3   2    4.50    0.23
  -7  -3  -2    4.67    0.21
  -7  -3  -2    4.44    0.20
   8   3   3   19.61    0.52
  -8  -3  -3   20.69    0.48
  -8  -3  -3   20.43    0.49
   9   3   4    1.91    0.20
  -9  -3  -4    1.56    0.16
  -9  -3  -4    1.86    0.18
  10   3   5    3.55    0.28
 -10  -3  -5    3.82    0.24
 -10  -3  -5    3.10    0.22
  11   3   6   19.09    0.61
  12   3   7    0.22    0.17
  -8   4 -13   -0.20    0.15
  -8   4 -13   -0.06    0.13
  -7   4 -12    2.06    0.26
  -7   4 -12    2.02    0.21
  -6   4 -11    5.60    0.28
  -6   4 -11    6.45    0.36
   6  -4  11    5.88    0.24
  -5   4 -10    8.59    0.39
  -5   4 -10    9.76    0.34
   5  -4  10    9.24    0.27
  -4   4  -9    1.66    0.20
  -4   4  -9    1.84    0.17
   4  -4   9    1.81    0.12
  -3   4  -8   39.12    0.75
  -3   4  -8   38.95    0.81
   3  -4   8   38.75    0.64
  -2   4  -7    2.43    0.16
   2  -4   7    2.52    0.10
  -1   4  -6   33.81    0.65
   1  -4   6   33.46    0.52
   1  -4   6   33.48    0.66
   0   4  -5   14.70    0.37
   0   4  -5   15.17    0.27
   0  -4   5   14.93    0.37
   1   4  -4   24.83    0.41
   1   4  -4   25.11    0.51
  -1  -4   4   23.99    0.49
   2   4  -3    0.23    0.05
   2   4  -3    0.15    0.06
  -2  -4   3    0.17    0.06
   3   4  -2   76.18    1.17
   3   4  -2   77.35    1.24
  -3  -4   2   78.11    1.19
   4   4  -1    1.92    0.12
   4   4  -1    2.14    0.14
  -4  -4   1    1.83    0.11
   5   4   0    0.19    0.07
  -5  -4   0    0.24    0.07
   6   4   1   56.51    0.99
  -6  -4  -1   56.49    0.92
  -6  -4  -1   56.02    1.00
   7   4   2   68.77    1.19
  -7  -4  -2   69.13    1.10
  -7  -4  -2   66.73    1.18
   8   4   3   24.02    0.59
  -8  -4  -3   24.37    0.51
  -8  -4  -3   23.55    0.57
   9   4   4    5.33    0.29
  -9  -4  -4    5.39    0.27
  -9  -4  -4    5.50    0.30
  10   4   5    0.13    0.12
 -10  -4  -5    0.05    0.10
  11   4   6    0.15    0.14
 -11  -4  -6    0.17    0.11
  12   4   7    0.40    0.18
  -8   5 -13    0.00    0.18
  -7   5 -12    0.73    0.16
  -7   5 -12    0.37    0.19
  -6   5 -11    1.47    0.22
  -6   5 -11    0.98    0.17
  -5   5 -10   12.85    0.48
  -5   5 -10   12.20    0.40
   5  -5  10   11.85    0.32
  -4   5  -9   -0.12    0.11
  -4   5  -9    0.03    0.09
   4  -5   9    0.05    0.06
  -3   5  -8    0.38    0.13
  -3   5  -8    0.45    0.11
   3  -5   8    0.50    0.07
  -2   5  -7   30.12    0.66
  -2   5  -7   28.93    0.61
   2  -5   7   29.20    0.51
  -1   5  -6    5.79    0.23
   1  -5   6    5.33    0.16
   1  -5   6    5.62    0.24
   0   5  -5    2.15    0.15
   0   5  -5    2.15    0.10
   0  -5   5    2.27    0.16
   1   5  -4    5.62    0.23
   1   5  -4    6.19    0.17
  -1  -5   4    5.97    0.22
   2   5  -3   60.33    1.05
   2   5  -3   62.07    0.95
  -2  -5   3   61.21    0.99
   3   5  -2   24.27    0.47
   3   5  -2   24.60    0.54
  -3  -5   2   24.99    0.47
   4   5  -1    1.38    0.12
   4   5  -1    1.37    0.14
  -4  -5   1    1.34    0.11
   5   5   0    2.49    0.16
  -5  -5   0    2.37    0.13
   6   5   1    3.20    0.20
  -6  -5  -1    3.77    0.15
  -6  -5  -1    3.62    0.21
   7   5   2   -0.06    0.07
  -7  -5  -2    0.04    0.06
  -7  -5  -2    0.00    0.08
   8   5   3    0.06    0.09
  -8  -5  -3    0.12    0.10
   9   5   4    3.06    0.24
  -9  -5  -4    2.04    0.21
  10   5   5   10.95    0.44
 -10  -5  -5   10.21    0.40
  11   5   6   -0.11    0.13
 -11  -5  -6   -0.01    0.12
  12   5   7    0.51    0.19
  -8   6 -13    2.46    0.32
  -7   6 -12    5.78    0.42
  -6   6 -11    2.93    0.25
  -6   6 -11    2.49    0.29
  -5   6 -10   12.09    0.41
  -5   6 -10   12.29    0.49
  -4   6  -9   23.63    0.66
  -4   6  -9   21.85    0.56
   4  -6   9   22.56    0.47
  -3   6  -8    3.28    0.26
  -3   6  -8    3.34    0.22
   3  -6   8    3.73    0.16
  -2   6  -7    0.13    0.09
  -2   6  -7    0.21    0.11
   2  -6   7    0.11    0.06
  -1   6  -6   16.13    0.43
   1  -6   6   16.89    0.34
   0   6  -5   16.15    0.33
   0   6  -5   16.67    0.43
   0  -6   5   15.60    0.42
   1   6  -4    4.45    0.22
   1   6  -4    4.34    0.16
  -1  -6   4    4.51    0.20
   2   6  -3   76.78    1.30
   2   6  -3   77.78    1.20
  -2  -6   3   79.03    1.24
   3   6  -2   20.63    0.43
   3   6  -2   20.27    0.50
  -3  -6   2   20.63    0.43
   4   6  -1    5.90    0.22
   4   6  -1    6.40    0.27
  -4  -6   1    6.04    0.20
   5   6   0    0.23    0.08
  -5  -6   0    0.19    0.09
  -5  -6   0    0.19    0.06
   6   6   1  133.56    2.09
  -6  -6  -1  136.42    2.15
   7   6   2    0.10    0.09
  -7  -6  -2    0.15    0.10
   8   6   3    6.15    0.30
  -8  -6  -3    5.16    0.29
   9   6   4    0.88    0.17
  -9  -6  -4    0.86    0.16
  10   6   5    0.85    0.18
 -10  -6  -5    0.54    0.15
  11   6   6   -0.11    0.14
 -11  -6  -6    0.13    0.13
  12   6   7    0.21    0.17
 -12  -6  -7    0.35    0.16
  -7   7 -12    5.41    0.44
  -6   7 -11    2.83    0.32
  -5   7 -10   23.89    0.73
  -5   7 -10   23.27    0.60
  -4   7  -9   13.80    0.52
  -4   7  -9   13.91    0.44
   4  -7   9   13.60    0.52
  -3   7  -8    0.41    0.14
  -3   7  -8    0.70    0.14
   3  -7   8    0.48    0.09
  -2   7  -7   17.43    0.51
  -2   7  -7   16.61    0.47
   2  -7   7   16.91    0.38
  -1   7  -6    9.28    0.34
   0   7  -5   11.61    0.37
   0   7  -5   12.08    0.30
   0  -7   5   12.03    0.37
   1   7  -4   14.47    0.42
   1   7  -4   14.21    0.33
  -1  -7   4   13.74    0.38
   2   7  -3    5.99    0.21
   2   7  -3    5.92    0.27
  -2  -7   3    5.50    0.22
   3   7  -2    0.53    0.12
   3   7  -2    0.35    0.09
  -3  -7   2    0.37    0.08
   4   7  -1    6.64    0.25
   4   7  -1    6.79    0.30
  -4  -7   1    6.54    0.21
   5   7   0    0.09    0.09
  -5  -7   0    0.15    0.09
   6   7   1   26.60    0.61
  -6  -7  -1   27.04    0.67
   7   7   2    8.22    0.33
  -7  -7  -2    8.14    0.36
   8   7   3    1.80    0.20
  -8  -7  -3    1.96    0.22
   9   7   4    0.44    0.15
  -9  -7  -4    0.55    0.16
  10   7   5    7.23    0.39
 -10  -7  -5    6.78    0.37
  11   7   6    1.18    0.22
 -11  -7  -6    1.16    0.21
  -7   8 -12   14.87    0.66
  -6   8 -11    3.74    0.38
  -5   8 -10    0.17    0.12
  -5   8 -10   -0.16    0.16
  -4   8  -9    1.68    0.24
  -4   8  -9    1.75    0.20
  -3   8  -8    0.47    0.13
  -3   8  -8    0.44    0.16
   3  -8   8    0.47    0.10
  -2   8  -7    7.15    0.35
  -2   8  -7    6.44    0.30
   2  -8   7    6.99    0.25
  -1   8  -6    3.11    0.23
   1  -8   6    2.94    0.24
   0   8  -5   45.68    0.91
   0   8  -5   45.10    0.80
   0  -8   5   45.55    0.90
   1   8  -4    5.00    0.26
   1   8  -4    5.20    0.21
  -1  -8   4    5.41    0.25
   2   8  -3   25.89    0.54
   2   8  -3   25.64    0.63
  -2  -8   3   25.78    0.55
   3   8  -2   47.39    0.95
   3   8  -2   45.43    0.84
  -3  -8   2   45.46    0.81
   4   8  -1    7.48    0.33
   4   8  -1    8.23    0.29
  -4  -8   1    8.28    0.24
   5   8   0   29.52    0.64
  -5  -8   0   29.29    0.72
   6   8   1    0.11    0.10
  -6  -8  -1    0.42    0.13
   7   8   2    3.72    0.25
  -7  -8  -2    3.28    0.27
   8   8   3    9.24    0.39
  -8  -8  -3    8.49    0.40
   9   8   4    6.63    0.36
  -9  -8  -4    6.54    0.37
  10   8   5    2.83    0.28
 -10  -8  -5    2.97    0.30
  11   8   6    0.45    0.19
 -11  -8  -6    0.89    0.20
  -6   9 -11   13.01    0.62
  -5   9 -10   18.94    0.69
  -4   9  -9   10.50    0.41
  -4   9  -9   10.42    0.49
  -3   9  -8    1.76    0.24
  -3   9  -8    2.15    0.22
  -2   9  -7   14.68    0.48
   2  -9   7   15.19    0.40
  -1   9  -6    4.56    0.27
   1  -9   6    4.12    0.21
   1  -9   6    4.20    0.29
   0   9  -5    3.94    0.26
   0   9  -5    3.90    0.20
   0  -9   5    4.14    0.26
   1   9  -4    2.22    0.17
   1   9  -4    2.71    0.24
  -1  -9   4    1.95    0.19
   2   9  -3    1.34    0.15
   2   9  -3    1.54    0.19
  -2  -9   3    1.37    0.15
   3   9  -2    1.47    0.19
   3   9  -2    1.48    0.15
  -3  -9   2    1.54    0.14
   4   9  -1    4.96    0.25
  -4  -9   1    5.00    0.30
   5   9   0    3.77    0.24
  -5  -9   0    4.08    0.29
   6   9   1    1.47    0.18
  -6  -9  -1    1.18    0.19
   7   9   2    2.98    0.24
  -7  -9  -2    2.67    0.27
   8   9   3   20.71    0.60
  -8  -9  -3   21.13    0.66
   9   9   4   10.75    0.46
  -9  -9  -4   11.52    0.50
  10   9   5    3.49    0.32
 -10  -9  -5    3.38    0.33
  -3  10  -8    0.17    0.13
  -2  10  -7    0.53    0.15
   2 -10   7    0.49    0.17
  -1  10  -6    0.01    0.12
   1 -10   6    0.03    0.08
   1 -10   6    0.20    0.13
   0  10  -5    1.23    0.14
   0  10  -5    1.41    0.19
   0 -10   5    1.16    0.18
   1  10  -4    0.17    0.09
   1  10  -4    0.06    0.12
  -1 -10   4   -0.12    0.10
   2  10  -3    7.02    0.36
   2  10  -3    6.52    0.29
  -2 -10   3    6.81    0.29
   3  10  -2   38.20    0.79
   4  10  -1    0.05    0.11
  -4 -10   1    0.15    0.13
   5  10   0    0.23    0.13
  -5 -10   0    0.09    0.13
   6  10   1    9.31    0.38
  -6 -10  -1    9.12    0.43
   7  10   2    4.26    0.29
  -7 -10  -2    3.64    0.33
   8  10   3    4.91    0.33
  -8 -10  -3    5.41    0.38
   9  10   4    0.31    0.16
  -9 -10  -4    0.57    0.18
  10  10   5    0.32    0.17
 -10 -10  -5    0.28    0.18
   3 -11   8   -0.28    0.16
  -2  11  -7    0.38    0.15
   2 -11   7    0.13    0.17
  -1  11  -6    0.20    0.14
   1 -11   6    0.08    0.14
   0  11  -5    0.91    0.18
   0  11  -5    0.79    0.14
   0 -11   5    0.86    0.17
   1  11  -4   13.08    0.42
   1  11  -4   13.14    0.50
  -1 -11   4   12.78    0.43
   2  11  -3    2.59    0.22
   3  11  -2    0.24    0.12
  -3 -11   2    0.28    0.15
   4  11  -1    1.39    0.18
  -4 -11   1    1.78    0.24
   5  11   0    0.47    0.14
  -5 -11   0    0.21    0.14
   6  11   1    2.63    0.25
  -6 -11  -1    2.74    0.30
   7  11   2    0.38    0.15
  -7 -11  -2    0.28    0.17
   8  11   3    1.12    0.20
  -8 -11  -3    0.82    0.21
   9  11   4    0.17    0.17
  -9 -11  -4    0.41    0.20
  -2  12  -7    0.22    0.18
   2 -12   7    0.42    0.20
  -1  12  -6    7.49    0.41
   1 -12   6    7.49    0.41
   0  12  -5    0.10    0.15
   0 -12   5    0.07    0.14
   1  12  -4   16.25    0.49
   2  12  -3    2.39    0.23
  -2 -12   3    2.59    0.29
   3  12  -2    0.20    0.13
  -3 -12   2    0.29    0.17
   4  12  -1   13.59    0.48
  -4 -12   1   13.71    0.56
  -5 -12   0    0.77    0.21
   6  12   1    0.22    0.15
  -6 -12  -1   -0.01    0.15
   7  12   2    0.28    0.15
  -7 -12  -2    0.59    0.19
   8  12   3    2.22    0.26
  -8 -12  -3    1.94    0.30
   0 -13   5    0.63    0.20
  -1 -13   4   14.59    0.58
   2  13  -3    0.98    0.18
  -2 -13   3    1.08    0.23
   3  13  -2    4.20    0.31
  -3 -13   2    4.07    0.37
   4  13  -1   16.43    0.56
  -4 -13   1   18.45    0.66
   5  13   0    2.21    0.25
  -5 -13   0    2.18    0.29
   6  13   1    5.17    0.35
  -6 -13  -1    4.93    0.40
  -4 -12 -10    3.52    0.35
   4  12  10    3.96    0.35
  -3 -12  -9    1.37    0.23
   3  12   9    1.10    0.22
  -2 -12  -8    7.45    0.41
   2  12   8    8.16    0.45
  -1 -12  -7    8.54    0.40
   1  12   7    7.51    0.43
   0  12   6   -0.11    0.15
  -1  12   5   23.56    0.72
   2 -12  -4    0.88    0.19
   3 -12  -3    5.48    0.38
  -5 -11 -11    9.82    0.50
   5  11  11    9.92    0.48
  -4 -11 -10    9.45    0.47
   4  11  10   10.12    0.47
  -3 -11  -9    1.22    0.22
   3  11   9    1.10    0.20
  -2 -11  -8    2.84    0.27
   2  11   8    2.93    0.29
  -1 -11  -7    1.79    0.22
   1  11   7    1.45    0.22
   0 -11  -6    0.62    0.15
   0  11   6    0.14    0.14
  -1  11   5    4.90    0.34
  -2  11   4   15.20    0.54
  -2  11   4   15.20    0.50
   3 -11  -3    1.23    0.21
  -3  11   3    1.87    0.23
   4 -11  -2    1.31    0.21
  -4  11   2    1.37    0.22
   5 -11  -1    1.30    0.22
  -5  11   1    1.20    0.24
  -7 -10 -13   -0.09    0.17
   7  10  13   -0.04    0.13
  -6 -10 -12    7.60    0.44
   6  10  12    7.50    0.41
  -5 -10 -11   -0.14    0.13
   5  10  11    0.21    0.15
  -4 -10 -10    0.44    0.16
   4  10  10    0.05    0.14
  -3 -10  -9    1.31    0.21
   3  10   9    1.03    0.19
  -2 -10  -8    5.13    0.32
   2  10   8    4.45    0.31
  -1 -10  -7    7.55    0.35
   1  10   7    6.79    0.36
   0 -10  -6    2.05    0.21
   0  10   6    1.79    0.21
   1 -10  -5    0.77    0.17
  -1  10   5    0.62    0.13
  -1  10   5    0.66    0.15
  -2  10   4    0.68    0.16
  -2  10   4    0.84    0.15
   3 -10  -3   17.62    0.57
  -3  10   3   18.88    0.57
   4 -10  -2    4.33    0.30
  -4  10   2    4.29    0.32
   5 -10  -1    7.19    0.38
  -5  10   1    6.91    0.41
   6 -10   0    2.21    0.27
  -6  10   0    2.31    0.29
  -7  -9 -13    0.29    0.18
   7   9  13    0.33    0.16
  -6  -9 -12    1.83    0.26
   6   9  12    1.78    0.23
  -5  -9 -11   11.22    0.49
   5   9  11   11.45    0.45
  -4  -9 -10    0.99    0.19
   4   9  10    0.58    0.16
  -3  -9  -9    1.44    0.20
   3   9   9    1.71    0.21
  -2  -9  -8   10.43    0.41
   2   9   8   10.68    0.41
  -1  -9  -7    1.03    0.16
   1   9   7    0.67    0.14
   0  -9  -6    5.01    0.26
   0   9   6    5.24    0.24
   0   9   6    5.05    0.29
   1  -9  -5   21.29    0.53
  -1   9   5   21.52    0.54
  -1   9   5   23.48    0.61
  -2   9   4   -0.07    0.10
  -2   9   4    0.05    0.10
   3  -9  -3    4.62    0.28
  -3   9   3    4.83    0.29
   4  -9  -2    1.11    0.18
  -4   9   2    0.87    0.17
   5  -9  -1    0.17    0.12
  -5   9   1   -0.06    0.12
   6  -9   0    0.53    0.16
  -6   9   0    0.26    0.17
   7  -9   1    5.76    0.36
  -7   9  -1    6.67    0.43
   8  -9   2    1.18    0.22
  -8   9  -2    1.11    0.26
  -8  -8 -14    7.30    0.45
   8   8  14    7.51    0.40
  -7  -8 -13    2.29    0.29
   7   8  13    1.98    0.23
  -6  -8 -12    0.65    0.18
   6   8  12    0.53    0.16
  -5  -8 -11   10.72    0.46
   5   8  11   11.29    0.43
  -4  -8 -10    0.25    0.13
   4   8  10    0.33    0.13
  -3  -8  -9    0.37    0.13
   3   8   9    0.28    0.12
  -2  -8  -8    0.28    0.12
   2   8   8    0.01    0.09
  -1  -8  -7   12.96    0.41
   1   8   7   13.10    0.34
   1   8   7   12.14    0.41
   0  -8  -6   11.90    0.37
   0   8   6   10.71    0.33
   0   8   6   11.46    0.39
   1  -8  -5    7.09    0.27
  -1   8   5    7.12    0.28
  -1   8   5    6.54    0.31
   2  -8  -4   15.54    0.39
  -2   8   4   15.68    0.47
  -2   8   4   15.55    0.45
   3  -8  -3   43.11    0.90
  -3   8   3   43.86    0.91
   4  -8  -2    7.03    0.33
  -4   8   2    6.89    0.34
   5  -8  -1    6.35    0.32
  -5   8   1    6.00    0.34
   6  -8   0    3.79    0.28
  -6   8   0    4.91    0.33
   7  -8   1    1.40    0.20
  -7   8  -1    1.06    0.22
   8  -8   2    0.17    0.16
  -8   8  -2    0.12    0.17
  -8  -7 -14   15.93    0.62
   8   7  14   15.05    0.53
  -7  -7 -13    6.85    0.41
   7   7  13    7.09    0.36
  -6  -7 -12   -0.03    0.11
   6   7  12    0.13    0.11
  -5  -7 -11   18.41    0.58
   5   7  11   17.91    0.52
  -4  -7 -10   36.90    0.85
   4   7  10   36.95    0.79
  -3  -7  -9    8.88    0.36
   3   7   9    8.24    0.33
  -2  -7  -8   14.43    0.45
   2   7   8   15.04    0.34
   2   7   8   14.19    0.43
  -1  -7  -7   54.16    1.01
   1   7   7   54.22    0.92
   1   7   7   54.83    1.01
   0  -7  -6    7.50    0.28
   0   7   6    7.42    0.30
   0   7   6    7.47    0.26
   1  -7  -5   12.87    0.35
  -1   7   5   12.44    0.36
  -1   7   5   11.95    0.38
   2  -7  -4    2.02    0.14
  -2   7   4    2.58    0.20
  -2   7   4    2.66    0.19
   3  -7  -3    1.28    0.16
  -3   7   3    1.02    0.15
   4  -7  -2    0.32    0.11
  -4   7   2    0.49    0.13
   5  -7  -1   11.17    0.40
  -5   7   1   11.60    0.43
   6  -7   0    0.35    0.12
  -6   7   0    0.46    0.15
   7  -7   1    0.74    0.16
  -7   7  -1    1.08    0.20
   8  -7   2    2.10    0.25
  -8   7  -2    2.10    0.28
   9  -7   3    1.52    0.23
  -9   7  -3    0.87    0.23
  -9  -6 -15    7.39    0.46
   9   6  15    8.07    0.40
  -8  -6 -14    1.00    0.21
   8   6  14    1.05    0.19
  -7  -6 -13    0.20    0.15
   7   6  13    0.13    0.12
  -6  -6 -12    1.31    0.21
   6   6  12    1.20    0.17
  -5  -6 -11    0.71    0.16
   5   6  11    0.88    0.14
  -4  -6 -10   10.52    0.40
   4   6  10   10.58    0.36
  -3  -6  -9    5.11    0.27
   3   6   9    4.88    0.17
   3   6   9    4.81    0.24
  -2  -6  -8   41.03    0.84
   2   6   8   40.91    0.79
   2   6   8   41.93    0.71
  -1  -6  -7    0.24    0.09
   1   6   7    0.21    0.08
   1   6   7    0.22    0.07
   0  -6  -6   16.14    0.41
   0   6   6   16.30    0.42
   0   6   6   15.67    0.38
   1  -6  -5   17.95    0.41
  -1   6   5   18.33    0.45
  -1   6   5   17.83    0.44
   2  -6  -4   24.80    0.48
  -2   6   4   25.07    0.56
  -2   6   4   24.35    0.55
   3  -6  -3  104.58    1.53
   3  -6  -3  105.95    1.70
  -3   6   3  104.51    1.71
   4  -6  -2    5.47    0.26
  -4   6   2    5.25    0.27
   5  -6  -1    4.79    0.25
  -5   6   1    4.56    0.28
   6  -6   0   24.37    0.62
  -6   6   0   24.75    0.66
   7  -6   1    3.03    0.25
  -7   6  -1    2.94    0.28
   8  -6   2    1.32    0.20
  -8   6  -2    1.12    0.21
   9  -6   3    8.41    0.42
  -9   6  -3    8.78    0.47
  10  -6   4    2.58    0.30
 -10   6  -4    3.23    0.35
  -9  -5 -15    5.23    0.39
   9   5  15    4.17    0.30
  -8  -5 -14    0.14    0.15
   8   5  14    0.19    0.13
  -7  -5 -13    0.87    0.19
   7   5  13    1.02    0.16
  -6  -5 -12   25.88    0.70
   6   5  12   25.26    0.61
  -5  -5 -11    0.45    0.13
   5   5  11    0.09    0.09
  -4  -5 -10    8.60    0.35
   4   5  10    8.21    0.23
   4   5  10    8.18    0.30
  -3  -5  -9    3.10    0.21
   3   5   9    3.27    0.19
   3   5   9    3.06    0.14
  -2  -5  -8    7.79    0.30
   2   5   8    7.91    0.27
   2   5   8    7.79    0.23
  -1  -5  -7   10.00    0.31
   1   5   7    9.87    0.27
   1   5   7    9.49    0.29
   0  -5  -6   38.63    0.72
   0   5   6   38.94    0.70
   0   5   6   39.00    0.72
   1  -5  -5   27.11    0.53
  -1   5   5   26.66    0.56
  -1   5   5   27.11    0.55
   2  -5  -4    4.41    0.16
  -2   5   4    4.87    0.22
  -2   5   4    4.46    0.21
   3  -5  -3    5.71    0.15
   3  -5  -3    5.67    0.24
  -3   5   3    5.36    0.24
   4  -5  -2   10.78    0.34
  -4   5   2   10.93    0.36
   5  -5  -1    1.97    0.18
  -5   5   1    1.67    0.18
   6  -5   0    2.97    0.21
  -6   5   0    2.32    0.22
   7  -5   1   13.64    0.45
  -7   5  -1   14.32    0.50
   8  -5   2    1.94    0.21
  -8   5  -2    1.52    0.22
   9  -5   3   17.62    0.58
  -9   5  -3   17.76    0.62
  10  -5   4    0.77    0.20
 -10   5  -4    1.00    0.23
  -9  -4 -15    0.70    0.20
   9   4  15    0.37    0.14
  -8  -4 -14    5.22    0.36
   8   4  14    4.98    0.29
  -7  -4 -13   -0.05    0.11
   7   4  13    0.26    0.11
  -6  -4 -12   34.11    0.81
   6   4  12   33.85    0.71
  -5  -4 -11    0.06    0.10
   5   4  11    0.05    0.08
   5   4  11    0.04    0.06
  -4  -4 -10   14.71    0.45
   4   4  10   14.69    0.38
   4   4  10   14.23    0.34
  -3  -4  -9   90.60    1.53
   3   4   9   91.78    1.44
   3   4   9   90.83    1.39
  -2  -4  -8    0.78    0.11
   2   4   8    1.00    0.11
   2   4   8    0.73    0.09
  -1  -4  -7   26.98    0.57
   1   4   7   27.80    0.54
   1   4   7   28.45    0.53
   0  -4  -6   14.07    0.34
   0   4   6   13.14    0.33
   0   4   6   13.59    0.33
   1  -4  -5    0.15    0.06
  -1   4   5    0.14    0.06
  -1   4   5    0.15    0.06
   2  -4  -4   10.88    0.25
  -2   4   4   10.40    0.31
  -2   4   4   10.48    0.29
   3  -4  -3    4.92    0.21
  -3   4   3    5.35    0.23
   4  -4  -2   45.33    0.84
  -4   4   2   46.74    0.88
   5  -4  -1    3.19    0.19
  -5   4   1    3.74    0.22
   6  -4   0    1.86    0.17
  -6   4   0    2.32    0.22
   7  -4   1    0.30    0.11
  -7   4  -1    0.30    0.12
   8  -4   2    0.62    0.14
  -8   4  -2    0.79    0.17
   9  -4   3    7.30    0.37
  -9   4  -3    6.44    0.38
  10  -4   4   16.60    0.57
 -10   4  -4   16.57    0.62
  11  -4   5    8.51    0.46
 -11   4  -5    9.21    0.50
  -9  -3 -15    1.83    0.27
   9   3  15    2.10    0.21
  -8  -3 -14    0.02    0.14
   8   3  14    0.08    0.10
  -7  -3 -13   10.27    0.43
   7   3  13   10.93    0.50
   7   3  13   10.70    0.36
  -6  -3 -12   10.04    0.40
   6   3  12   10.16    0.33
   6   3  12   10.23    0.32
  -5  -3 -11   25.15    0.63
   5   3  11   24.94    0.52
   5   3  11   25.21    0.54
  -4  -3 -10   34.78    0.76
   4   3  10   35.93    0.67
   4   3  10   35.34    0.65
  -3  -3  -9   10.73    0.35
   3   3   9   10.59    0.28
   3   3   9   10.16    0.28
  -2  -3  -8    0.17    0.07
   2   3   8    0.24    0.07
   2   3   8    0.21    0.06
  -1  -3  -7    1.67    0.13
   1   3   7    1.60    0.12
   1   3   7    1.59    0.11
   0  -3  -6   15.25    0.35
   0   3   6   15.34    0.33
   0   3   6   15.17    0.35
   1  -3  -5   91.81    1.39
  -1   3   5   93.19    1.40
  -1   3   5   91.37    1.42
   2  -3  -4   12.58    0.30
   2  -3  -4   12.10    0.26
  -2   3   4   11.90    0.32
   3  -3  -3   -0.02    0.05
  -3   3   3    0.06    0.06
   4  -3  -2   62.69    1.05
  -4   3   2   63.30    1.10
   5  -3  -1    2.82    0.17
  -5   3   1    2.76    0.19
   6  -3   0   18.05    0.47
  -6   3   0   18.22    0.50
   7  -3   1   10.58    0.37
  -7   3  -1   11.28    0.40
   8  -3   2   19.67    0.55
  -8   3  -2   20.21    0.59
   9  -3   3    5.61    0.32
  -9   3  -3    5.87    0.35
  10  -3   4    2.36    0.26
 -10   3  -4    2.70    0.29
  11  -3   5    1.18    0.21
 -11   3  -5    1.15    0.24
 -10  -2 -16    6.95    0.43
  -9  -2 -15    1.64    0.25
   9   2  15    1.61    0.19
  -8  -2 -14    0.75    0.18
   8   2  14    0.61    0.13
   8   2  14    0.65    0.17
  -7  -2 -13   10.71    0.43
   7   2  13   10.21    0.34
   7   2  13    9.85    0.35
  -6  -2 -12   38.88    0.87
   6   2  12   40.58    0.78
   6   2  12   39.34    0.76
  -5  -2 -11    0.52    0.12
   5   2  11    0.50    0.09
   5   2  11    0.45    0.10
  -4  -2 -10   19.44    0.51
   4   2  10   20.42    0.45
   4   2  10   20.65    0.43
  -3  -2  -9    4.75    0.23
   3   2   9    4.78    0.19
   3   2   9    4.72    0.17
  -2  -2  -8    1.48    0.14
   2   2   8    1.16    0.09
   2   2   8    1.35    0.11
  -1  -2  -7   34.26    0.65
   1   2   7   34.53    0.62
   1   2   7   35.20    0.58
   0  -2  -6   11.26    0.29
   0   2   6   11.57    0.29
   0   2   6   11.26    0.25
   1  -2  -5   31.58    0.55
  -1   2   5   30.77    0.58
  -1   2   5   31.56    0.54
   2  -2  -4    2.39    0.11
   2  -2  -4    2.71    0.12
  -2   2   4    2.73    0.15
   3  -2  -3   -0.03    0.03
   3  -2  -3    0.02    0.04
  -3   2   3   -0.12    0.05
   4  -2  -2    1.91    0.13
  -4   2   2    1.96    0.15
   5  -2  -1   13.58    0.36
  -5   2   1   13.33    0.38
   6  -2   0   40.73    0.79
  -6   2   0   41.88    0.83
   7  -2   1    0.16    0.09
  -7   2  -1    0.12    0.10
   8  -2   2    0.19    0.11
  -8   2  -2    0.31    0.13
   9  -2   3   59.92    1.17
  -9   2  -3   59.74    1.20
  10  -2   4    0.72    0.16
 -10   2  -4    0.50    0.18
  11  -2   5   20.31    0.66
 -11   2  -5   20.51    0.67
  12  -2   6    1.74    0.26
 -10  -1 -16    2.42    0.29
  -9  -1 -15    0.65    0.19
   9   1  15    0.76    0.26
  -8  -1 -14    6.33    0.36
   8   1  14    5.18    0.29
   8   1  14    4.97    0.26
  -7  -1 -13    0.19    0.12
   7   1  13   -0.03    0.08
   7   1  13   -0.14    0.09
  -6  -1 -12    0.29    0.12
   6   1  12    0.08    0.08
   6   1  12    0.06    0.09
  -5  -1 -11    7.99    0.33
   5   1  11    8.56    0.26
   5   1  11    8.55    0.30
  -4  -1 -10    2.12    0.17
   4   1  10    2.37    0.17
   4   1  10    2.21    0.13
  -3  -1  -9    3.81    0.20
   3   1   9    3.74    0.14
   3   1   9    3.45    0.17
  -2  -1  -8   65.48    1.11
   2   1   8   66.10    1.07
   2   1   8   67.09    1.00
  -1  -1  -7   63.24    1.05
   1   1   7   63.54    0.94
   1   1   7   63.39    1.02
   0  -1  -6   55.33    0.91
   0   1   6   55.95    0.84
   0   1   6   55.52    0.91
   1  -1  -5    8.03    0.22
   1  -1  -5    7.79    0.18
  -1   1   5    7.98    0.24
   2  -1  -4  157.80    2.23
   2  -1  -4  155.28    2.23
  -2   1   4  156.83    2.30
   3  -1  -3    0.19    0.04
   3  -1  -3    0.39    0.06
  -3   1   3    0.18    0.07
   4  -1  -2   77.38    1.12
   4  -1  -2   77.13    1.22
  -4   1   2   78.82    1.26
   5  -1  -1   30.96    0.60
  -5   1   1   30.91    0.63
   6  -1   0   60.88    1.04
  -6   1   0   58.67    1.07
   7  -1   1   30.53    0.66
  -7   1  -1   31.02    0.69
   8  -1   2    8.12    0.33
  -8   1  -2    7.76    0.33
   9  -1   3    1.25    0.18
  -9   1  -3    1.34    0.19
  10  -1   4    4.45    0.31
 -10   1  -4    4.89    0.33
  11  -1   5    0.94    0.20
 -11   1  -5    0.82    0.20
  12  -1   6   -0.06    0.14
 -12   1  -6   -0.13    0.15
  -9   0 -15    1.34    0.22
   9   0  15    1.32    0.20
  -8   0 -14    3.75    0.29
   8   0  14    3.96    0.28
   8   0  14    3.68    0.27
  -7   0 -13    8.63    0.38
   7   0  13    8.76    0.30
   7   0  13    9.07    0.36
  -6   0 -12   40.62    0.88
   6   0  12   40.77    0.84
   6   0  12   41.38    0.75
  -5   0 -11    3.95    0.24
   5   0  11    4.14    0.18
   5   0  11    3.88    0.22
  -4   0 -10    0.88    0.13
   4   0  10    1.02    0.13
   4   0  10    0.89    0.09
  -3   0  -9    0.10    0.07
   3   0   9    0.13    0.07
   3   0   9    0.06    0.04
  -2   0  -8    1.52    0.13
   2   0   8    1.56    0.08
   2   0   8    1.43    0.13
  -1   0  -7    5.18    0.20
   1   0   7    5.51    0.12
   1   0   7    5.52    0.20
   0   0  -6    1.06    0.11
   0   0   6    0.89    0.05
   0   0   6    0.89    0.10
   1   0  -5   35.76    0.62
   1   0  -5   35.92    0.55
  -1   0   5   35.93    0.64
   2   0  -4    8.57    0.19
   2   0  -4    8.82    0.22
  -2   0   4    8.55    0.25
   3   0  -3   20.44    0.39
   3   0  -3   21.46    0.39
  -3   0   3   20.95    0.44
   4   0  -2    2.80    0.11
   4   0  -2    2.87    0.14
  -4   0   2    2.79    0.16
   5   0  -1   28.38    0.55
  -5   0   1   27.50    0.58
   6   0   0    8.32    0.28
  -6   0   0    8.11    0.29
  -6   0   0    8.43    0.20
   7   0   1   11.31    0.36
  -7   0  -1   11.30    0.36
  -7   0  -1   11.54    0.26
   8   0   2    2.87    0.21
  -8   0  -2    3.12    0.23
   9   0   3   26.83    0.66
  -9   0  -3   25.41    0.65
  10   0   4    2.58    0.26
 -10   0  -4    3.01    0.27
  11   0   5   18.46    0.61
 -11   0  -5   18.57    0.60
  12   0   6    4.47    0.38
 -12   0  -6    4.71    0.36
  -9   1 -15    0.78    0.19
   9  -1  15    0.56    0.17
  -8   1 -14   -0.12    0.13
   8  -1  14    0.03    0.13
  -7   1 -13    0.28    0.13
   7  -1  13   -0.04    0.11
   7  -1  13    0.08    0.09
  -6   1 -12    4.54    0.27
   6  -1  12    4.61    0.27
   6  -1  12    4.49    0.20
  -5   1 -11    0.13    0.09
   5  -1  11   -0.04    0.06
   5  -1  11    0.16    0.09
  -4   1 -10   37.38    0.77
   4  -1  10   37.68    0.63
   4  -1  10   37.55    0.76
  -3   1  -9   13.96    0.38
   3  -1   9   14.23    0.38
   3  -1   9   13.27    0.27
  -2   1  -8  183.14    2.69
   2  -1   8  181.35    2.68
  -1   1  -7   29.61    0.58
   1  -1   7   30.50    0.59
   0   1  -6   10.12    0.27
   0  -1   6   10.12    0.28
   1   1  -5   47.95    0.80
   1   1  -5   48.25    0.69
  -1  -1   5   47.83    0.81
   2   1  -4   94.05    1.34
   2   1  -4   93.44    1.40
  -2  -1   4   92.93    1.43
   3   1  -3    2.41    0.11
   3   1  -3    2.12    0.11
  -3  -1   3    2.46    0.14
   4   1  -2    0.89    0.09
   4   1  -2    0.99    0.09
  -4  -1   2    0.83    0.10
   5   1  -1    2.04    0.12
   5   1  -1    2.19    0.14
  -5  -1   1    2.12    0.15
   6   1   0    0.35    0.09
  -6  -1   0    0.35    0.07
  -6  -1   0    0.32    0.08
   7   1   1   19.02    0.48
  -7  -1  -1   20.03    0.41
  -7  -1  -1   19.34    0.48
   8   1   2   -0.03    0.08
  -8  -1  -2    0.05    0.06
  -8  -1  -2    0.03    0.09
   9   1   3   40.72    0.87
  -9  -1  -3   41.09    0.86
  10   1   4    9.67    0.41
 -10  -1  -4    9.52    0.39
  11   1   5    1.29    0.21
 -11  -1  -5    1.39    0.21
  12   1   6    0.09    0.16
 -12  -1  -6    0.31    0.17
  -9   2 -15    0.58    0.18
   9  -2  15    0.72    0.20
  -8   2 -14    4.66    0.32
   8  -2  14    5.08    0.35
  -7   2 -13    5.42    0.32
   7  -2  13    4.80    0.32
  -6   2 -12   12.66    0.44
   6  -2  12   12.99    0.34
   6  -2  12   12.33    0.45
  -5   2 -11    0.56    0.12
   5  -2  11    0.72    0.14
   5  -2  11    0.78    0.10
  -4   2 -10    1.96    0.18
   4  -2  10    1.92    0.19
   4  -2  10    1.74    0.11
  -3   2  -9    1.76    0.16
   3  -2   9    1.70    0.16
   3  -2   9    1.77    0.09
  -2   2  -8    0.02    0.06
   2  -2   8    0.08    0.07
  -1   2  -7    1.20    0.12
   1  -2   7    1.28    0.13
   0   2  -6    6.79    0.22
   0  -2   6    6.51    0.23
   1   2  -5    0.79    0.09
  -1  -2   5    0.75    0.09
   2   2  -4    5.21    0.18
   2   2  -4    5.07    0.13
  -2  -2   4    4.94    0.19
   3   2  -3   91.36    1.34
   3   2  -3   91.80    1.39
  -3  -2   3   91.03    1.41
   4   2  -2    4.47    0.17
   4   2  -2    4.65    0.17
  -4  -2   2    4.39    0.18
   5   2  -1  123.06    1.82
   5   2  -1  119.85    1.80
  -5  -2   1  119.92    1.83
   6   2   0   38.48    0.73
  -6  -2   0   38.57    0.70
  -6  -2   0   39.17    0.73
   7   2   1    0.49    0.11
  -7  -2  -1    0.53    0.09
  -7  -2  -1    0.68    0.12
   8   2   2    8.40    0.33
  -8  -2  -2    7.74    0.27
  -8  -2  -2    7.69    0.30
   9   2   3    1.66    0.19
  -9  -2  -3    1.58    0.15
  -9  -2  -3    1.69    0.18
  10   2   4    3.04    0.26
 -10  -2  -4    2.84    0.24
  11   2   5    0.38    0.16
 -11  -2  -5    0.37    0.15
  12   2   6    0.16    0.16
   9  -3  15    0.75    0.21
  -8   3 -14   16.70    0.55
   8  -3  14   16.82    0.61
  -7   3 -13    0.07    0.13
   7  -3  13    0.37    0.16
  -6   3 -12   17.92    0.52
   6  -3  12   18.75    0.57
  -5   3 -11   18.03    0.50
   5  -3  11   17.22    0.52
   5  -3  11   17.13    0.38
  -4   3 -10    0.32    0.10
   4  -3  10    0.16    0.10
   4  -3  10    0.24    0.06
  -3   3  -9    2.98    0.19
   3  -3   9    3.17    0.11
   3  -3   9    3.11    0.21
  -2   3  -8    4.67    0.22
   2  -3   8    5.28    0.24
  -1   3  -7   16.18    0.40
   1  -3   7   16.77    0.42
   0   3  -6   73.71    1.18
   0  -3   6   70.62    1.17
   1   3  -5   38.49    0.70
  -1  -3   5   38.06    0.69
   2   3  -4    0.13    0.04
   2   3  -4   -0.01    0.05
  -2  -3   4    0.12    0.06
   3   3  -3   10.18    0.24
   3   3  -3   10.97    0.29
  -3  -3   3   10.07    0.28
   4   3  -2    1.20    0.12
   4   3  -2    1.07    0.10
  -4  -3   2    0.92    0.10
   5   3  -1   15.78    0.38
   5   3  -1   15.99    0.37
  -5  -3   1   15.98    0.37
   6   3   0    3.23    0.18
  -6  -3   0    3.20    0.17
  -6  -3   0    3.30    0.18
   7   3   1   24.57    0.56
  -7  -3  -1   24.41    0.54
  -7  -3  -1   24.98    0.53
   8   3   2    0.17    0.10
  -8  -3  -2    0.17    0.09
  -8  -3  -2    0.16    0.08
   9   3   3    1.49    0.18
  -9  -3  -3    1.29    0.15
  -9  -3  -3    1.27    0.15
  10   3   4    6.82    0.35
 -10  -3  -4    6.71    0.31
 -10  -3  -4    6.45    0.28
  11   3   5   -0.14    0.12
  12   3   6    1.06    0.22
  -8   4 -14    5.92    0.35
   8  -4  14    6.05    0.42
  -7   4 -13   12.27    0.45
  -6   4 -12    1.98    0.21
  -5   4 -11    0.02    0.10
  -4   4 -10    1.14    0.15
   4  -4  10    1.04    0.09
  -3   4  -9   13.00    0.39
   3  -4   9   11.97    0.41
   3  -4   9   13.00    0.26
  -2   4  -8   11.37    0.35
   2  -4   8   11.83    0.22
   2  -4   8   11.18    0.37
  -1   4  -7   17.64    0.43
   1  -4   7   17.53    0.45
   0   4  -6   19.67    0.45
   0  -4   6   18.99    0.45
   1   4  -5    6.44    0.15
   1   4  -5    6.64    0.24
  -1  -4   5    6.21    0.23
   2   4  -4  253.56    3.64
   2   4  -4  254.10    3.52
  -2  -4   4  252.69    3.61
   3   4  -3    4.47    0.20
   3   4  -3    4.44    0.15
  -3  -4   3    4.58    0.18
   4   4  -2    3.03    0.17
   4   4  -2    2.88    0.14
  -4  -4   2    2.91    0.15
   5   4  -1   28.82    0.56
   5   4  -1   28.66    0.60
  -5  -4   1   27.99    0.54
   6   4   0   18.01    0.44
  -6  -4   0   18.13    0.45
  -6  -4   0   17.44    0.40
   7   4   1    0.19    0.10
  -7  -4  -1    0.03    0.07
  -7  -4  -1   -0.07    0.07
   8   4   2   12.12    0.40
  -8  -4  -2   12.96    0.36
  -8  -4  -2   13.27    0.40
   9   4   3    0.17    0.12
  -9  -4  -3    0.07    0.09
  -9  -4  -3    0.17    0.10
  10   4   4    3.57    0.29
 -10  -4  -4    3.85    0.25
  11   4   5    2.57    0.27
 -11  -4  -5    2.98    0.26
  12   4   6   16.16    0.59
   8  -5  14   15.91    0.64
  -7   5 -13    1.20    0.20
  -6   5 -12   17.97    0.54
  -5   5 -11    8.98    0.36
  -4   5 -10    0.14    0.11
  -3   5  -9    0.50    0.12
   3  -5   9    0.46    0.13
   3  -5   9    0.39    0.07
  -2   5  -8   23.00    0.55
   2  -5   8   23.54    0.41
   2  -5   8   23.13    0.58
  -1   5  -7   18.57    0.47
   1  -5   7   18.72    0.33
   1  -5   7   19.01    0.48
   0   5  -6   23.65    0.39
   0   5  -6   22.78    0.52
   0  -5   6   23.44    0.53
   1   5  -5    0.23    0.08
   1   5  -5    0.21    0.04
  -1  -5   5    0.27    0.08
   2   5  -4    7.82    0.20
   2   5  -4    7.30    0.27
  -2  -5   4    7.60    0.25
   3   5  -3    0.07    0.07
   3   5  -3    0.24    0.06
  -3  -5   3    0.55    0.09
   4   5  -2   18.20    0.46
   4   5  -2   17.85    0.39
  -4  -5   2   18.52    0.40
   5   5  -1    0.68    0.12
   5   5  -1    0.48    0.09
  -5  -5   1    0.44    0.08
   6   5   0   47.31    0.86
  -6  -5   0   46.06    0.90
  -6  -5   0   46.27    0.79
   7   5   1    5.73    0.26
  -7  -5  -1    5.77    0.27
  -7  -5  -1    5.31    0.21
   8   5   2   36.16    0.79
  -8  -5  -2   37.28    0.69
  -8  -5  -2   36.87    0.79
   9   5   3    6.91    0.34
  -9  -5  -3    6.33    0.31
  10   5   4   31.50    0.79
 -10  -5  -4   32.14    0.76
  11   5   5    0.11    0.14
 -11  -5  -5    0.21    0.13
  12   5   6   11.90    0.52
   8  -6  14    5.26    0.44
  -6   6 -12    0.05    0.13
  -5   6 -11    2.12    0.22
  -4   6 -10    0.16    0.11
  -3   6  -9   37.54    0.79
  -2   6  -8   40.80    0.82
   2  -6   8   40.26    0.67
   2  -6   8   39.67    0.86
  -1   6  -7   14.68    0.42
   1  -6   7   14.98    0.44
   1  -6   7   14.93    0.31
   0   6  -6  103.22    1.49
   0   6  -6  101.10    1.65
   0  -6   6  100.26    1.64
   1   6  -5   14.92    0.42
   1   6  -5   15.07    0.31
  -1  -6   5   14.68    0.39
   2   6  -4    8.08    0.22
   2   6  -4    8.25    0.30
  -2  -6   4    7.90    0.27
   3   6  -3   33.93    0.71
   3   6  -3   34.14    0.62
  -3  -6   3   33.93    0.64
   4   6  -2    2.44    0.19
   4   6  -2    2.57    0.16
  -4  -6   2    2.57    0.15
   5   6  -1   15.03    0.44
   5   6  -1   14.35    0.38
  -5  -6   1   15.37    0.35
   6   6   0    4.65    0.23
  -6  -6   0    4.54    0.26
  -6  -6   0    4.68    0.19
   7   6   1    0.58    0.12
  -7  -6  -1    0.28    0.11
   8   6   2    0.29    0.12
  -8  -6  -2    0.34    0.13
   9   6   3    3.51    0.27
  -9  -6  -3    3.93    0.27
  10   6   4    0.58    0.17
 -10  -6  -4    0.97    0.18
  11   6   5    6.52    0.39
 -11  -6  -5    6.27    0.36
  12   6   6    0.66    0.20
 -12  -6  -6    0.80    0.19
  -6   7 -12    4.90    0.32
  -5   7 -11   -0.04    0.12
  -4   7 -10   11.84    0.42
  -3   7  -9    2.00    0.20
  -2   7  -8   10.36    0.38
   2  -7   8   10.62    0.41
   2  -7   8   10.42    0.28
  -1   7  -7    0.32    0.11
   1  -7   7    0.36    0.07
   1  -7   7    0.41    0.12
   0   7  -6   39.60    0.83
   0   7  -6   40.48    0.69
   0  -7   6   41.45    0.83
   1   7  -5   15.79    0.35
   1   7  -5   15.37    0.45
  -1  -7   5   15.45    0.42
   2   7  -4   15.60    0.45
   2   7  -4   16.16    0.37
  -2  -7   4   16.36    0.41
   3   7  -3   41.50    0.86
   3   7  -3   42.24    0.75
  -3  -7   3   42.11    0.77
   4   7  -2   37.80    0.81
   4   7  -2   38.18    0.72
  -4  -7   2   39.14    0.70
   5   7  -1    2.62    0.18
   5   7  -1    2.52    0.21
  -5  -7   1    2.25    0.15
   6   7   0    0.17    0.09
  -6  -7   0    0.20    0.11
   7   7   1   36.78    0.78
  -7  -7  -1   36.34    0.83
   8   7   2    9.37    0.37
  -8  -7  -2    8.92    0.39
   9   7   3    0.93    0.17
  -9  -7  -3    0.71    0.17
  10   7   4    0.19    0.14
 -10  -7  -4    0.39    0.15
  11   7   5    0.86    0.20
 -11  -7  -5    1.13    0.21
  -5   8 -11   11.58    0.45
  -4   8 -10   12.84    0.46
  -3   8  -9   13.95    0.47
   3  -8   9   14.14    0.53
  -2   8  -8    1.23    0.18
   2  -8   8    1.10    0.18
  -1   8  -7   23.32    0.60
   1  -8   7   23.65    0.48
   1  -8   7   22.31    0.61
   0   8  -6    2.87    0.15
   0   8  -6    2.81    0.22
   0  -8   6    2.48    0.22
   1   8  -5    5.53    0.29
   1   8  -5    5.62    0.21
  -1  -8   5    5.56    0.26
   2   8  -4    3.63    0.24
   2   8  -4    3.81    0.19
  -2  -8   4    3.63    0.21
   3   8  -3    0.55    0.10
   3   8  -3    0.57    0.13
  -3  -8   3    0.34    0.10
   4   8  -2   25.37    0.57
   4   8  -2   26.66    0.67
  -4  -8   2   26.75    0.54
   5   8  -1   14.91    0.42
   6   8   0    0.36    0.11
  -6  -8   0    0.19    0.12
   7   8   1    0.16    0.11
  -7  -8  -1   -0.09    0.11
   8   8   2    9.33    0.39
  -8  -8  -2    9.12    0.41
   9   8   3    3.40    0.29
  -9  -8  -3    3.03    0.29
  10   8   4    2.19    0.26
 -10  -8  -4    2.44    0.28
  11   8   5   14.63    0.57
 -11  -8  -5   13.70    0.55
   5  -9  11    0.09    0.19
  -4   9 -10    3.04    0.27
   4  -9  10    2.71    0.31
  -3   9  -9    0.75    0.16
   3  -9   9    0.66    0.19
  -2   9  -8    7.96    0.37
   2  -9   8    7.67    0.40
  -1   9  -7    2.63    0.24
   1  -9   7    1.81    0.21
   0   9  -6    1.23    0.18
   0   9  -6    1.53    0.14
   0  -9   6    1.22    0.17
   1   9  -5    8.29    0.28
   1   9  -5    8.22    0.36
  -1  -9   5    7.81    0.32
   2   9  -4    0.49    0.10
   2   9  -4    0.62    0.15
  -2  -9   4    0.47    0.12
   3   9  -3    0.33    0.10
   3   9  -3    0.27    0.13
  -3  -9   3    0.29    0.10
   4   9  -2    1.53    0.16
   4   9  -2    2.10    0.22
   5   9  -1    9.71    0.35
  -5  -9   1    9.59    0.41
   6   9   0    5.60    0.29
  -6  -9   0    5.99    0.34
   7   9   1    0.31    0.13
  -7  -9  -1    0.53    0.17
   8   9   2    0.68    0.15
  -8  -9  -2    0.64    0.17
   9   9   3    5.26    0.34
  -9  -9  -3    5.79    0.38
  10   9   4   17.17    0.59
 -10  -9  -4   16.44    0.62
   4 -10  10   13.25    0.60
  -3  10  -9    5.26    0.33
   3 -10   9    4.58    0.38
  -2  10  -8    5.94    0.34
   2 -10   8    5.14    0.37
  -1  10  -7    2.08    0.23
   1 -10   7    2.35    0.24
   0  10  -6    0.31    0.10
   0  10  -6    0.58    0.15
   0 -10   6    0.12    0.12
   1  10  -5    3.46    0.28
   1  10  -5    3.20    0.21
  -1 -10   5    3.53    0.26
   2  10  -4   16.69    0.44
   2  10  -4   15.78    0.53
  -2 -10   4   15.25    0.45
   3  10  -3    4.38    0.31
   3  10  -3    5.10    0.26
   4  10  -2    0.13    0.10
   5  10  -1    6.04    0.30
  -5 -10   1    5.99    0.35
   6  10   0    2.18    0.22
  -6 -10   0    2.15    0.25
   7  10   1    2.53    0.25
  -7 -10  -1    2.82    0.30
   8  10   2   25.09    0.68
  -8 -10  -2   23.08    0.73
   9  10   3    0.16    0.15
  -9 -10  -3    0.35    0.17
  10  10   4   -0.12    0.14
 -10 -10  -4   -0.06    0.16
  -3  11  -9   11.35    0.53
   3 -11   9   11.58    0.56
  -2  11  -8   13.48    0.51
   2 -11   8   13.37    0.55
  -1  11  -7    0.65    0.17
   1 -11   7    0.28    0.17
   0  11  -6    6.83    0.38
   0 -11   6    6.69    0.36
   1  11  -5    9.54    0.34
   1  11  -5    9.10    0.43
  -1 -11   5    8.88    0.38
   2  11  -4    2.85    0.23
   2  11  -4    2.65    0.27
   3  11  -3    8.33    0.34
   4  11  -2   25.79    0.63
  -4 -11   2   24.11    0.73
   5  11  -1    0.78    0.16
  -5 -11   1    0.68    0.19
   6  11   0    2.66    0.25
  -6 -11   0    2.87    0.31
   7  11   1    0.20    0.14
  -7 -11  -1    0.45    0.19
   8  11   2    0.35    0.16
  -8 -11  -2    0.13    0.16
   9  11   3    1.22    0.22
  -9 -11  -3    1.01    0.24
  -2  12  -8    2.26    0.27
   2 -12   8    2.24    0.29
   1 -12   7    1.12    0.21
   0  12  -6   -0.21    0.14
   0 -12   6    0.04    0.15
   1  12  -5    0.90    0.20
   2  12  -4   -0.06    0.11
   3  12  -3   36.59    0.81
  -3 -12   3   35.11    0.93
   4  12  -2    0.42    0.15
  -4 -12   2    0.32    0.17
   5  12  -1    9.14    0.40
  -5 -12   1   10.53    0.50
   6  12   0    7.45    0.38
  -6 -12   0    7.42    0.45
   7  12   1   22.46    0.66
  -7 -12  -1   20.65    0.73
  -1 -13   5    1.42    0.25
  -2 -13   4    4.73    0.38
   3  13  -3    1.89    0.23
  -3 -13   3    2.02    0.28
   4  13  -2   -0.10    0.13
  -4 -13   2    0.24    0.18
   5  13  -1    4.88    0.34
  -5 -13   1    5.24    0.40
  -3 -12 -10   13.05    0.55
   3  12  10   13.58    0.55
  -2 -12  -9    0.14    0.15
   2  12   9   -0.21    0.15
  -1 -12  -8    8.01    0.50
   1  12   8    8.73    0.46
   0  12   7   28.93    0.81
  -1  12   6    2.05    0.27
   2 -12  -5   15.64    0.58
   3 -12  -4    7.36    0.43
  -5 -11 -12    0.10    0.15
   5  11  12    0.00    0.15
  -4 -11 -11    0.65    0.20
   4  11  11    0.96    0.21
  -3 -11 -10    1.63    0.24
   3  11  10    1.39    0.23
  -2 -11  -9   11.77    0.48
   2  11   9   10.89    0.47
  -1 -11  -8    2.99    0.28
   1  11   8    2.55    0.27
   0  11   7    3.07    0.30
  -1  11   6    0.26    0.16
   3 -11  -4    2.47    0.28
  -3  11   4    2.61    0.27
   4 -11  -3    0.21    0.16
  -4  11   3    0.30    0.16
   5 -11  -2    0.45    0.17
  -5  11   2    0.39    0.18
  -6 -10 -13    6.24    0.43
   6  10  13    6.12    0.39
  -5 -10 -12    1.21    0.24
   5  10  12    1.15    0.21
  -4 -10 -11    0.07    0.14
   4  10  11   -0.01    0.13
  -3 -10 -10   26.10    0.74
   3  10  10   25.57    0.71
  -2 -10  -9    9.36    0.42
   2  10   9   10.31    0.43
  -1 -10  -8   10.56    0.42
   1  10   8    9.89    0.43
   0 -10  -7    2.90    0.23
   0  10   7    2.40    0.24
  -1  10   6    1.18    0.19
  -1  10   6    1.20    0.16
  -2  10   5    8.01    0.36
  -2  10   5    8.00    0.39
   3 -10  -4    3.50    0.29
  -3  10   4    3.61    0.28
   4 -10  -3    2.74    0.26
  -4  10   3    2.74    0.27
   5 -10  -2    1.78    0.24
  -5  10   2    1.55    0.24
   6 -10  -1    0.37    0.16
  -6  10   1    0.35    0.19
  -7  -9 -14    9.30    0.50
   7   9  14    7.40    0.41
  -6  -9 -13    0.90    0.22
   6   9  13    0.50    0.16
  -5  -9 -12    6.85    0.40
   5   9  12    6.62    0.37
  -4  -9 -11    4.23    0.32
   4   9  11    4.00    0.30
  -3  -9 -10    1.61    0.21
   3   9  10    1.82    0.22
  -2  -9  -9    3.72    0.27
   2   9   9    3.49    0.27
  -1  -9  -8   10.55    0.40
   1   9   8   10.21    0.41
   0  -9  -7    7.01    0.31
   0   9   7    6.53    0.27
   0   9   7    7.06    0.34
   1  -9  -6    5.60    0.26
  -1   9   6    6.40    0.33
  -1   9   6    5.71    0.28
  -2   9   5    0.83    0.16
  -2   9   5    1.15    0.17
   3  -9  -4    4.51    0.30
  -3   9   4    4.67    0.29
   4  -9  -3    0.72    0.16
  -4   9   3    0.88    0.17
   5  -9  -2   19.89    0.60
  -5   9   2   19.17    0.62
   6  -9  -1    3.93    0.30
  -6   9   1    3.53    0.33
   7  -9   0    0.66    0.18
  -7   9   0    0.73    0.22
  -7  -8 -14    1.58    0.26
   7   8  14    1.41    0.21
  -6  -8 -13   -0.05    0.13
   6   8  13   -0.01    0.12
  -5  -8 -12    1.77    0.24
   5   8  12    1.33    0.20
  -4  -8 -11   16.83    0.57
   4   8  11   17.36    0.52
  -3  -8 -10   11.62    0.44
   3   8  10   12.21    0.43
  -2  -8  -9    0.81    0.15
   2   8   9    0.33    0.12
  -1  -8  -8    6.78    0.31
   1   8   8    5.99    0.24
   1   8   8    6.57    0.30
   0  -8  -7    0.86    0.14
   0   8   7    0.89    0.15
   0   8   7    0.95    0.13
   1  -8  -6    1.71    0.16
  -1   8   6    1.33    0.17
  -1   8   6    1.50    0.16
   2  -8  -5   23.75    0.52
  -2   8   5   23.52    0.59
  -2   8   5   23.86    0.61
   3  -8  -4   28.69    0.69
  -3   8   4   27.52    0.68
   4  -8  -3   15.63    0.49
  -4   8   3   15.52    0.51
   5  -8  -2    0.60    0.15
  -5   8   2    0.65    0.16
   6  -8  -1    0.76    0.17
  -6   8   1    0.55    0.17
   7  -8   0    0.00    0.12
  -7   8   0    0.06    0.15
   8  -8   1   20.59    0.66
  -8   8  -1   20.99    0.72
  -8  -7 -15    5.43    0.41
   8   7  15    5.92    0.35
  -7  -7 -14   11.28    0.52
   7   7  14   11.42    0.44
  -6  -7 -13    0.53    0.17
   6   7  13    0.46    0.15
  -5  -7 -12    0.10    0.12
   5   7  12    0.11    0.11
  -4  -7 -11    0.03    0.11
   4   7  11    0.06    0.10
  -3  -7 -10    2.47    0.23
   3   7  10    2.85    0.22
  -2  -7  -9    5.20    0.28
   2   7   9    4.88    0.26
   2   7   9    4.94    0.20
  -1  -7  -8   12.77    0.40
   1   7   8   13.09    0.34
   1   7   8   12.38    0.40
   0  -7  -7    1.47    0.16
   0   7   7    1.45    0.14
   0   7   7    1.43    0.16
   1  -7  -6   23.50    0.52
  -1   7   6   22.83    0.54
  -1   7   6   23.73    0.57
   2  -7  -5   -0.02    0.06
  -2   7   5    0.17    0.09
  -2   7   5    0.13    0.09
   3  -7  -4    0.02    0.09
  -3   7   4    0.00    0.09
   4  -7  -3   12.74    0.42
  -4   7   3   12.25    0.43
   5  -7  -2    2.13    0.21
  -5   7   2    2.14    0.23
   6  -7  -1    0.24    0.12
  -6   7   1    0.25    0.14
   7  -7   0    9.42    0.41
  -7   7   0   10.26    0.46
   8  -7   1    1.97    0.24
  -8   7  -1    1.93    0.28
   9  -7   2    0.49    0.18
  -9   7  -2    0.49    0.21
  -8  -6 -15    0.39    0.18
   8   6  15   -0.06    0.12
  -7  -6 -14   15.26    0.58
   7   6  14   15.24    0.49
  -6  -6 -13    5.00    0.33
   6   6  13    4.66    0.28
  -5  -6 -12    2.15    0.24
   5   6  12    1.75    0.19
  -4  -6 -11   12.62    0.45
   4   6  11   12.00    0.39
  -3  -6 -10    2.89    0.22
   3   6  10    2.43    0.15
   3   6  10    2.21    0.19
  -2  -6  -9    0.24    0.10
   2   6   9    0.17    0.10
   2   6   9    0.03    0.06
  -1  -6  -8    0.53    0.11
   1   6   8    0.76    0.12
   1   6   8    0.69    0.10
   0  -6  -7    0.48    0.10
   0   6   7    0.35    0.09
   0   6   7    0.21    0.09
   1  -6  -6   10.17    0.30
  -1   6   6   10.06    0.33
  -1   6   6    9.99    0.32
   2  -6  -5    0.02    0.06
  -2   6   5    0.06    0.08
  -2   6   5   -0.04    0.07
   3  -6  -4   19.81    0.50
   3  -6  -4   19.58    0.38
  -3   6   4   18.36    0.50
   4  -6  -3   19.85    0.52
  -4   6   3   21.45    0.56
   5  -6  -2   23.91    0.59
  -5   6   2   22.34    0.61
   6  -6  -1    8.66    0.36
  -6   6   1    8.26    0.38
   7  -6   0   28.47    0.71
  -7   6   0   28.50    0.76
   8  -6   1   16.07    0.54
  -8   6  -1   16.43    0.59
   9  -6   2   -0.01    0.14
  -9   6  -2    0.07    0.16
  10  -6   3    0.43    0.18
 -10   6  -3    0.92    0.23
  -9  -5 -16    1.94    0.29
   9   5  16    1.46    0.21
  -8  -5 -15    3.13    0.33
   8   5  15    3.25    0.27
  -7  -5 -14    2.85    0.30
   7   5  14    3.17    0.25
  -6  -5 -13    8.87    0.42
   6   5  13    9.53    0.36
  -5  -5 -12    0.08    0.11
   5   5  12    0.39    0.11
  -4  -5 -11   22.69    0.61
   4   5  11   22.54    0.53
   4   5  11   22.08    0.46
  -3  -5 -10   20.51    0.56
   3   5  10   20.66    0.49
   3   5  10   20.74    0.44
  -2  -5  -9    8.14    0.32
   2   5   9    7.26    0.27
   2   5   9    7.71    0.24
  -1  -5  -8   46.58    0.88
   1   5   8   46.43    0.84
   1   5   8   47.04    0.82
   0  -5  -7   39.59    0.76
   0   5   7   40.10    0.75
   0   5   7   40.05    0.74
   1  -5  -6  131.64    1.97
  -1   5   6  129.76    2.00
  -1   5   6  132.01    2.00
   2  -5  -5    0.42    0.07
  -2   5   5    0.39    0.09
  -2   5   5    0.34    0.09
   3  -5  -4   40.79    0.66
   3  -5  -4   41.97    0.79
  -3   5   4   39.47    0.80
   4  -5  -3   13.05    0.38
  -4   5   3   12.65    0.40
   5  -5  -2    1.24    0.15
  -5   5   2    1.34    0.17
   6  -5  -1    1.98    0.19
  -6   5   1    1.91    0.21
   7  -5   0    2.07    0.21
  -7   5   0    2.12    0.23
   8  -5   1   10.31    0.42
  -8   5  -1    9.73    0.44
   9  -5   2    1.49    0.21
  -9   5  -2    1.65    0.25
  10  -5   3    5.38    0.37
 -10   5  -3    5.51    0.41
  -9  -4 -16    0.28    0.18
   9   4  16    0.23    0.13
  -8  -4 -15    2.45    0.29
   8   4  15    2.18    0.22
  -7  -4 -14    8.32    0.42
   7   4  14    7.72    0.33
  -6  -4 -13    9.75    0.42
   6   4  13    9.42    0.34
  -5  -4 -12    7.00    0.34
   5   4  12    7.09    0.25
   5   4  12    6.85    0.28
  -4  -4 -11    7.72    0.34
   4   4  11    7.86    0.26
   4   4  11    7.39    0.27
  -3  -4 -10   62.50    1.16
   3   4  10   62.72    1.07
   3   4  10   64.52    1.04
  -2  -4  -9    6.39    0.27
   2   4   9    5.89    0.22
   2   4   9    6.04    0.23
  -1  -4  -8   13.95    0.39
   1   4   8   14.03    0.35
   1   4   8   13.98    0.35
   0  -4  -7   15.48    0.39
   0   4   7   15.86    0.37
   0   4   7   15.84    0.38
   1  -4  -6    7.25    0.23
  -1   4   6    7.16    0.25
  -1   4   6    7.16    0.24
   2  -4  -5    6.42    0.20
  -2   4   5    6.64    0.23
  -2   4   5    6.42    0.25
   3  -4  -4   13.97    0.28
   3  -4  -4   13.63    0.36
  -3   4   4   13.67    0.39
   4  -4  -3    1.71    0.15
  -4   4   3    1.70    0.17
   5  -4  -2   38.76    0.77
  -5   4   2   39.12    0.82
  -6   4   1   24.76    0.63
   7  -4   0    1.60    0.18
  -7   4   0    2.17    0.23
   8  -4   1    9.64    0.39
  -8   4  -1   10.21    0.43
   9  -4   2   10.22    0.43
  -9   4  -2    8.73    0.44
  10  -4   3   24.86    0.72
 -10   4  -3   25.46    0.77
  11  -4   4    0.13    0.16
 -11   4  -4   -0.06    0.17
  -9  -3 -16    0.98    0.23
  -8  -3 -15    3.57    0.33
   8   3  15    2.70    0.23
  -7  -3 -14    2.03    0.25
   7   3  14    1.79    0.18
  -6  -3 -13    1.99    0.23
   6   3  13    1.89    0.17
   6   3  13    1.68    0.17
  -5  -3 -12   16.00    0.50
   5   3  12   15.74    0.41
   5   3  12   16.29    0.41
  -4  -3 -11    7.28    0.32
   4   3  11    9.02    0.28
   4   3  11    8.07    0.27
  -3  -3 -10   42.46    0.86
   3   3  10   43.19    0.76
   3   3  10   42.81    0.77
  -2  -3  -9   53.46    0.97
   2   3   9   53.13    0.90
   2   3   9   51.59    0.87
  -1  -3  -8   14.01    0.38
   1   3   8   13.65    0.34
   1   3   8   13.87    0.32
   0  -3  -7   34.75    0.66
   0   3   7   34.69    0.62
   0   3   7   34.25    0.65
   1  -3  -6   24.02    0.48
  -1   3   6   23.98    0.50
  -1   3   6   23.51    0.47
   2  -3  -5    0.28    0.07
   2  -3  -5    0.26    0.06
  -2   3   5    0.25    0.08
   3  -3  -4    0.88    0.10
   3  -3  -4    0.69    0.07
  -3   3   4    0.61    0.11
   4  -3  -3    2.50    0.15
  -4   3   3    2.37    0.18
   5  -3  -2    2.92    0.18
  -5   3   2    2.73    0.20
   6  -3  -1    4.86    0.24
  -6   3   1    4.70    0.26
   7  -3   0    6.53    0.29
  -7   3   0    6.10    0.31
   8  -3   1   10.85    0.41
  -8   3  -1   11.11    0.43
   9  -3   2   27.19    0.70
  -9   3  -2   27.31    0.74
  10  -3   3    1.73    0.24
 -10   3  -3    2.32    0.28
  11  -3   4   12.15    0.51
 -11   3  -4   12.05    0.55
  -9  -2 -16   15.49    0.60
  -8  -2 -15    1.85    0.26
   8   2  15    1.70    0.23
  -7  -2 -14   23.10    0.67
   7   2  14   23.18    0.55
   7   2  14   22.70    0.57
  -6  -2 -13    5.28    0.32
   6   2  13    5.84    0.25
   6   2  13    5.63    0.27
  -5  -2 -12   17.12    0.52
   5   2  12   18.23    0.46
   5   2  12   18.98    0.43
  -4  -2 -11    1.23    0.16
   4   2  11    1.35    0.14
   4   2  11    1.52    0.13
  -3  -2 -10    0.51    0.11
   3   2  10    0.34    0.07
   3   2  10    0.42    0.09
  -2  -2  -9    0.37    0.09
   2   2   9    0.14    0.07
   2   2   9    0.27    0.06
  -1  -2  -8   10.05    0.30
   1   2   8    9.86    0.24
   1   2   8    9.87    0.28
   0  -2  -7   10.20    0.29
   0   2   7   10.20    0.29
   0   2   7   10.16    0.24
   1  -2  -6    0.03    0.05
  -1   2   6   -0.07    0.05
  -1   2   6    0.13    0.05
   2  -2  -5   32.25    0.57
   2  -2  -5   32.05    0.56
  -2   2   5   32.67    0.63
   3  -2  -4   11.76    0.29
   3  -2  -4   11.62    0.25
  -3   2   4   12.40    0.34
   4  -2  -3    0.23    0.07
  -4   2   3    0.15    0.08
   5  -2  -2    9.83    0.30
  -5   2   2    9.86    0.33
   6  -2  -1   20.02    0.49
  -6   2   1   20.12    0.53
   7  -2   0    1.58    0.17
  -7   2   0    1.96    0.20
   8  -2   1   20.66    0.55
  -8   2  -1   20.60    0.59
   9  -2   2    0.41    0.14
  -9   2  -2    0.14    0.13
  10  -2   3    7.96    0.39
 -10   2  -3    8.69    0.43
  11  -2   4    1.16    0.22
 -11   2  -4    0.94    0.22
  12  -2   5    0.50    0.19
 -12   2  -5    0.15    0.18
  -9  -1 -16    3.98    0.36
  -8  -1 -15    0.95    0.20
   8   1  15    1.01    0.17
  -7  -1 -14    0.19    0.13
   7   1  14    0.16    0.09
   7   1  14    0.40    0.13
  -6  -1 -13    1.37    0.20
   6   1  13    1.10    0.15
   6   1  13    1.26    0.14
  -5  -1 -12   13.64    0.45
   5   1  12   13.46    0.41
   5   1  12   13.95    0.35
  -4  -1 -11    8.08    0.33
   4   1  11    9.17    0.25
   4   1  11    9.09    0.31
  -3  -1 -10   53.21    1.00
   3   1  10   53.45    0.95
   3   1  10   54.13    0.85
  -2  -1  -9   12.72    0.36
   2   1   9   12.26    0.26
   2   1   9   12.35    0.34
  -1  -1  -8   17.77    0.43
   1   1   8   17.69    0.41
   1   1   8   18.28    0.33
   0  -1  -7    8.20    0.25
   0   1   7    8.37    0.26
   0   1   7    8.03    0.19
   1  -1  -6    6.97    0.18
   1  -1  -6    6.89    0.22
  -1   1   6    7.45    0.24
   2  -1  -5   54.89    0.87
   2  -1  -5   53.76    0.85
  -2   1   5   53.70    0.93
   3  -1  -4    3.09    0.12
   3  -1  -4    3.15    0.14
  -3   1   4    3.34    0.18
   4  -1  -3   36.86    0.58
   4  -1  -3   36.31    0.65
  -4   1   3   35.22    0.70
   5  -1  -2   14.95    0.37
   5  -1  -2   15.03    0.28
  -5   1   2   14.48    0.40
   6  -1  -1    4.38    0.22
  -6   1   1    4.71    0.24
   7  -1   0   55.38    1.01
  -7   1   0   53.06    1.03
   8  -1   1   22.23    0.58
  -8   1  -1   23.98    0.62
   9  -1   2   16.25    0.51
  -9   1  -2   16.46    0.53
  10  -1   3    1.15    0.19
 -10   1  -3    1.35    0.20
  11  -1   4    0.31    0.16
 -11   1  -4    0.25    0.17
  12  -1   5    1.14    0.23
 -12   1  -5    1.13    0.23
  -9   0 -16    0.05    0.15
   9   0  16   -0.06    0.13
  -8   0 -15   -0.04    0.14
   8   0  15    0.00    0.12
  -7   0 -14    0.36    0.15
   7   0  14    0.73    0.16
  -6   0 -13    0.73    0.16
   6   0  13    0.86    0.11
   6   0  13    0.79    0.15
  -5   0 -12    0.92    0.16
   5   0  12    1.04    0.11
   5   0  12    0.89    0.14
  -4   0 -11   16.90    0.48
   4   0  11   17.16    0.45
   4   0  11   16.97    0.35
  -3   0 -10    1.38    0.15
   3   0  10    1.11    0.14
   3   0  10    1.01    0.08
  -2   0  -9    7.89    0.28
   2   0   9    8.06    0.27
   2   0   9    8.26    0.18
  -1   0  -8   37.11    0.71
   1   0   8   36.70    0.70
   1   0   8   38.16    0.56
   0   0  -7   98.34    1.54
   0   0   7  100.53    1.54
   1   0  -6   98.03    1.40
   1   0  -6   98.88    1.50
  -1   0   6   97.95    1.52
   2   0  -5   93.01    1.34
   2   0  -5   91.07    1.39
  -2   0   5   91.74    1.44
   3   0  -4    0.12    0.05
   3   0  -4    0.20    0.06
  -3   0   4    0.22    0.07
   4   0  -3   55.44    0.87
   4   0  -3   55.13    0.90
  -4   0   3   55.87    0.97
   5   0  -2   23.54    0.42
   5   0  -2   22.73    0.48
  -5   0   2   22.81    0.52
   6   0  -1    1.59    0.14
  -6   0   1    1.64    0.10
  -6   0   1    1.70    0.16
   7   0   0    0.32    0.10
  -7   0   0    0.62    0.07
  -7   0   0    0.31    0.11
   8   0   1    0.19    0.10
  -8   0  -1    0.23    0.11
   9   0   2    1.98    0.21
  -9   0  -2    2.07    0.21
  10   0   3    5.63    0.33
 -10   0  -3    4.96    0.32
  11   0   4   13.10    0.52
 -11   0  -4   12.64    0.50
  12   0   5    3.41    0.32
 -12   0  -5    2.94    0.30
  -9   1 -16    5.58    0.39
   9  -1  16    6.65    0.39
  -8   1 -15    2.31    0.26
   8  -1  15    2.49    0.26
  -7   1 -14    0.02    0.13
   7  -1  14    0.20    0.13
  -6   1 -13    4.31    0.28
   6  -1  13    4.50    0.28
  -5   1 -12   13.87    0.45
   5  -1  12   14.81    0.45
   5  -1  12   14.70    0.33
  -4   1 -11   -0.13    0.07
   4  -1  11    0.04    0.05
   4  -1  11   -0.02    0.08
  -3   1 -10    3.00    0.19
   3  -1  10    2.99    0.11
   3  -1  10    2.96    0.20
  -2   1  -9    0.81    0.11
   2  -1   9    0.96    0.13
  -1   1  -8    0.19    0.07
   1  -1   8    0.11    0.07
   0   1  -7   73.13    1.19
   0  -1   7   73.85    1.20
   1   1  -6   13.91    0.34
  -1  -1   6   13.99    0.35
   2   1  -5   26.84    0.52
   2   1  -5   26.98    0.44
  -2  -1   5   26.56    0.54
   3   1  -4    0.97    0.08
   3   1  -4    1.23    0.10
  -3  -1   4    1.07    0.11
   4   1  -3   10.61    0.26
   4   1  -3   10.15    0.26
  -4  -1   3    9.64    0.29
   5   1  -2   44.78    0.78
   5   1  -2   44.68    0.74
  -5  -1   2   42.97    0.81
   6   1  -1   37.61    0.71
  -6  -1   1   36.41    0.73
   7   1   0   73.87    1.26
  -7  -1   0   74.80    1.16
  -7  -1   0   72.77    1.27
   8   1   1    0.15    0.10
  -8  -1  -1    0.25    0.10
  -8  -1  -1    0.10    0.06
   9   1   2   11.49    0.41
  -9  -1  -2   10.55    0.39
  10   1   3    6.96    0.36
 -10  -1  -3    6.88    0.34
  11   1   4    7.51    0.40
 -11  -1  -4    7.72    0.39
  12   1   5   12.93    0.54
 -12  -1  -5   12.99    0.51
  -9   2 -16    2.10    0.27
   9  -2  16    1.75    0.26
  -8   2 -15    1.85    0.24
   8  -2  15    3.04    0.29
  -7   2 -14    0.70    0.17
   7  -2  14    0.67    0.17
  -6   2 -13    8.21    0.37
   6  -2  13    8.39    0.38
  -5   2 -12   20.18    0.56
   5  -2  12   20.09    0.56
  -4   2 -11    9.59    0.35
   4  -2  11    9.73    0.23
   4  -2  11    9.75    0.36
  -3   2 -10    4.49    0.23
   3  -2  10    4.07    0.23
  -2   2  -9    1.88    0.15
   2  -2   9    1.42    0.15
  -1   2  -8   73.24    1.21
   1  -2   8   71.98    1.22
   0   2  -7   63.45    1.05
   0  -2   7   59.89    1.04
   1   2  -6   97.33    1.50
  -1  -2   6   95.03    1.50
   2   2  -5   77.59    1.23
   2   2  -5   78.20    1.12
  -2  -2   5   76.53    1.24
   3   2  -4    4.48    0.18
   3   2  -4    4.49    0.15
  -3  -2   4    4.81    0.20
   4   2  -3    0.32    0.07
   4   2  -3    0.11    0.05
  -4  -2   3    0.04    0.06
   5   2  -2   12.80    0.33
   5   2  -2   12.93    0.32
  -5  -2   2   12.96    0.35
   6   2  -1    5.93    0.24
  -6  -2   1    5.90    0.24
   7   2   0    8.22    0.30
  -7  -2   0    8.47    0.30
  -7  -2   0    8.16    0.26
   8   2   1    0.04    0.09
  -8  -2  -1    0.03    0.06
  -8  -2  -1   -0.03    0.08
   9   2   2    3.11    0.25
  -9  -2  -2    3.59    0.19
  -9  -2  -2    3.51    0.24
  10   2   3   18.53    0.57
 -10  -2  -3   18.23    0.53
  11   2   4   10.86    0.46
 -11  -2  -4   10.83    0.43
  12   2   5    2.73    0.29
  -8   3 -15    2.06    0.25
   8  -3  15    2.39    0.28
  -7   3 -14    5.37    0.34
   7  -3  14    6.12    0.38
  -6   3 -13    0.08    0.12
   6  -3  13    0.14    0.13
  -5   3 -12   45.14    0.93
   5  -3  12   43.53    0.95
  -4   3 -11    0.03    0.09
   4  -3  11   -0.03    0.09
  -3   3 -10   38.78    0.79
   3  -3  10   39.43    0.82
  -2   3  -9    3.25    0.20
   2  -3   9    2.91    0.20
  -1   3  -8    0.17    0.07
   1  -3   8    0.29    0.09
   0   3  -7   12.94    0.35
   0  -3   7   12.72    0.36
   1   3  -6    7.97    0.26
  -1  -3   6    8.48    0.27
   2   3  -5   25.99    0.53
   2   3  -5   25.84    0.42
  -2  -3   5   25.82    0.53
   3   3  -4    8.07    0.20
   3   3  -4    7.83    0.26
  -3  -3   4    8.87    0.27
   4   3  -3    1.46    0.13
   4   3  -3    1.46    0.11
  -4  -3   3    1.56    0.13
   5   3  -2   32.69    0.64
   5   3  -2   32.05    0.61
  -5  -3   2   33.14    0.63
   6   3  -1   40.40    0.75
   6   3  -1   39.80    0.75
  -6  -3   1   40.05    0.75
   7   3   0   21.69    0.52
  -7  -3   0   21.73    0.50
  -7  -3   0   21.93    0.50
   8   3   1    1.35    0.16
  -8  -3  -1    1.72    0.16
  -8  -3  -1    1.50    0.16
   9   3   2    3.79    0.26
  -9  -3  -2    4.37    0.23
  -9  -3  -2    4.52    0.25
  10   3   3   -0.11    0.12
 -10  -3  -3    0.15    0.09
 -10  -3  -3    0.02    0.10
  11   3   4    1.46    0.22
  12   3   5    0.14    0.17
  -8   4 -15    4.79    0.34
   8  -4  15    5.12    0.40
  -7   4 -14   29.37    0.77
   7  -4  14   32.73    0.86
  -6   4 -13    3.56    0.28
   6  -4  13    3.56    0.31
  -5   4 -12   17.58    0.52
   5  -4  12   17.38    0.56
  -4   4 -11   32.93    0.74
   4  -4  11   33.52    0.79
  -3   4 -10   10.82    0.37
   3  -4  10   10.68    0.39
  -2   4  -9    1.37    0.15
   2  -4   9    1.26    0.16
  -1   4  -8   33.19    0.69
   1  -4   8   33.37    0.70
   0   4  -7    1.18    0.13
   0  -4   7    1.28    0.14
   1   4  -6    0.03    0.06
  -1  -4   6    0.13    0.08
   2   4  -5    2.79    0.17
   2   4  -5    2.97    0.11
  -2  -4   5    2.75    0.17
   3   4  -4    0.23    0.08
   3   4  -4    0.29    0.06
  -3  -4   4    0.37    0.08
   4   4  -3    0.17    0.06
   4   4  -3    0.16    0.07
  -4  -4   3    0.04    0.06
   5   4  -2    4.17    0.19
   5   4  -2    4.26    0.21
  -5  -4   2    4.35    0.20
   6   4  -1    0.64    0.11
   6   4  -1    0.63    0.11
  -6  -4   1    0.36    0.09
   7   4   0   30.70    0.66
  -7  -4   0   30.45    0.62
  -7  -4   0   29.81    0.65
   8   4   1   10.69    0.38
  -8  -4  -1   10.22    0.35
  -8  -4  -1   10.30    0.33
   9   4   2    0.10    0.11
  -9  -4  -2    0.15    0.10
  -9  -4  -2    0.03    0.08
  10   4   3   10.31    0.43
 -10  -4  -3    9.65    0.37
  11   4   4   13.94    0.52
  12   4   5   -0.26    0.13
   8  -5  15    0.18    0.19
  -7   5 -14    9.11    0.43
   7  -5  14    8.88    0.49
  -6   5 -13    2.11    0.24
   6  -5  13    2.00    0.26
  -5   5 -12   15.94    0.51
   5  -5  12   15.78    0.55
  -4   5 -11   -0.03    0.10
   4  -5  11    0.11    0.13
  -3   5 -10    1.46    0.18
   3  -5  10    1.15    0.17
  -2   5  -9   13.48    0.41
   2  -5   9   13.82    0.44
  -1   5  -8   12.41    0.38
   1  -5   8   11.91    0.39
   0   5  -7   69.65    1.21
   0  -5   7   69.72    1.21
   1   5  -6   10.48    0.34
   1   5  -6   10.21    0.21
  -1  -5   6   10.19    0.33
   2   5  -5    0.97    0.13
   2   5  -5    0.90    0.08
  -2  -5   5    1.19    0.12
   3   5  -4   62.28    0.98
   3   5  -4   62.16    1.10
  -3  -5   4   62.93    1.05
   4   5  -3   19.38    0.41
   4   5  -3   19.07    0.48
  -4  -5   3   19.64    0.44
   5   5  -2    9.55    0.33
   5   5  -2    9.50    0.29
  -5  -5   2    9.45    0.29
   6   5  -1   15.03    0.40
   6   5  -1   15.22    0.43
  -6  -5   1   15.66    0.38
   7   5   0    1.65    0.17
  -7  -5   0    1.82    0.18
  -7  -5   0    2.00    0.16
   8   5   1    8.39    0.34
  -8  -5  -1    8.12    0.33
  -8  -5  -1    8.51    0.28
   9   5   2   19.06    0.55
  -9  -5  -2   19.65    0.54
  10   5   3    0.02    0.12
 -10  -5  -3   -0.05    0.11
  11   5   4    8.43    0.42
 -11  -5  -4    8.62    0.38
  12   5   5    0.29    0.17
   7  -6  14    4.73    0.41
  -6   6 -13    2.75    0.26
   6  -6  13    2.53    0.30
  -5   6 -12    6.06    0.34
   5  -6  12    6.05    0.38
  -4   6 -11    3.71    0.27
   4  -6  11    4.57    0.32
  -3   6 -10    5.68    0.30
   3  -6  10    6.27    0.34
  -2   6  -9    0.05    0.10
   2  -6   9    0.35    0.13
  -1   6  -8   13.00    0.41
   1  -6   8   12.73    0.42
   1  -6   8   11.56    0.32
   0   6  -7    2.26    0.20
   0  -6   7    1.96    0.18
   1   6  -6    0.88    0.14
   1   6  -6    1.01    0.08
  -1  -6   6    1.16    0.15
   2   6  -5   21.33    0.41
   2   6  -5   20.58    0.53
  -2  -6   5   21.33    0.50
   3   6  -4    2.02    0.19
   3   6  -4    2.13    0.13
  -3  -6   4    2.14    0.16
   4   6  -3    4.97    0.20
   4   6  -3    5.05    0.25
  -4  -6   3    5.05    0.22
   5   6  -2    4.84    0.26
   5   6  -2    4.55    0.21
  -5  -6   2    4.63    0.20
   6   6  -1    7.75    0.29
  -6  -6   1    7.89    0.26
   7   6   0   62.38    1.13
  -7  -6   0   63.30    1.19
  -7  -6   0   63.43    1.04
   8   6   1   32.89    0.73
  -8  -6  -1   31.63    0.75
   9   6   2    2.21    0.22
  -9  -6  -2    2.12    0.22
  10   6   3   22.62    0.65
 -10  -6  -3   22.35    0.64
  11   6   4   14.70    0.55
 -11  -6  -4   13.91    0.51
  12   6   5    8.80    0.47
 -12  -6  -5    8.20    0.55
  -6   7 -13    0.93    0.20
   6  -7  13    0.76    0.22
  -5   7 -12   17.24    0.55
   5  -7  12   17.51    0.64
  -4   7 -11    0.07    0.12
   4  -7  11    0.15    0.15
  -3   7 -10   27.98    0.69
   3  -7  10   28.61    0.75
  -2   7  -9   25.49    0.64
   2  -7   9   24.93    0.66
  -1   7  -8    2.77    0.22
   1  -7   8    2.69    0.24
   0   7  -7    3.71    0.24
   0  -7   7    4.32    0.26
   1   7  -6    6.79    0.30
   1   7  -6    6.76    0.20
  -1  -7   6    6.84    0.30
   2   7  -5    0.58    0.08
   2   7  -5    0.69    0.13
  -2  -7   5    0.65    0.12
   3   7  -4    6.85    0.31
   3   7  -4    6.60    0.23
  -3  -7   4    6.59    0.26
   4   7  -3   44.97    0.79
   4   7  -3   43.09    0.90
  -4  -7   3   42.83    0.80
   5   7  -2   14.40    0.39
   5   7  -2   15.47    0.48
  -5  -7   2   15.38    0.38
   6   7  -1    3.34    0.21
  -6  -7   1    3.39    0.18
   7   7   0   10.46    0.37
  -7  -7   0   10.10    0.41
   8   7   1    0.04    0.11
  -8  -7  -1    0.21    0.13
   9   7   2    3.64    0.28
  -9  -7  -2    3.29    0.27
  10   7   3    1.47    0.21
 -10  -7  -3    1.47    0.21
  11   7   4    3.57    0.32
 -11  -7  -4    3.57    0.31
   6  -8  13    1.51    0.27
  -5   8 -12    5.29    0.35
   5  -8  12    5.69    0.43
  -4   8 -11    6.39    0.35
   4  -8  11    5.91    0.41
  -3   8 -10    1.06    0.18
   3  -8  10    0.84    0.19
  -2   8  -9    6.26    0.33
   2  -8   9    6.45    0.36
  -1   8  -8   15.43    0.50
   1  -8   8   16.32    0.52
   0   8  -7    1.93    0.21
   0   8  -7    1.90    0.17
   0  -8   7    1.75    0.19
   1   8  -6   13.56    0.33
   1   8  -6   13.08    0.45
  -1  -8   6   13.34    0.43
   2   8  -5    6.22    0.23
   2   8  -5    6.15    0.31
  -2  -8   5    6.52    0.28
   3   8  -4   18.93    0.55
   3   8  -4   19.13    0.44
  -3  -8   4   18.59    0.47
   4   8  -3    3.62    0.26
   4   8  -3    4.17    0.21
  -4  -8   3    3.78    0.21
   5   8  -2   17.59    0.54
   5   8  -2   17.52    0.46
  -5  -8   2   17.57    0.42
   6   8  -1    0.30    0.11
  -6  -8   1    0.22    0.12
   7   8   0    8.51    0.34
  -7  -8   0    7.45    0.37
   8   8   1    5.61    0.32
  -8  -8  -1    6.80    0.37
   9   8   2    2.68    0.25
  -9  -8  -2    2.59    0.27
  10   8   3    0.14    0.15
 -10  -8  -3    0.25    0.15
  11   8   4    0.26    0.18
 -11  -8  -4    0.19    0.16
   5  -9  12    1.74    0.30
  -4   9 -11    1.19    0.21
   4  -9  11    1.16    0.25
  -3   9 -10   13.62    0.50
   3  -9  10   13.42    0.55
  -2   9  -9    5.23    0.32
   2  -9   9    4.68    0.34
  -1   9  -8    6.19    0.34
   1  -9   8    6.25    0.35
   0   9  -7    5.09    0.31
   0  -9   7    4.83    0.30
   1   9  -6   -0.07    0.11
   1   9  -6    0.20    0.08
  -1  -9   6    0.12    0.12
   2   9  -5   11.56    0.33
   2   9  -5   11.84    0.44
  -2  -9   5   11.39    0.39
   3   9  -4   26.28    0.70
   3   9  -4   27.43    0.58
  -3  -9   4   27.87    0.61
   4   9  -3    5.76    0.33
   4   9  -3    5.61    0.25
  -4  -9   3    5.52    0.25
   5   9  -2   14.56    0.51
   5   9  -2   13.71    0.42
   6   9  -1   17.33    0.49
  -6  -9   1   17.08    0.57
   7   9   0    0.17    0.12
  -7  -9   0    0.29    0.15
   8   9   1    5.06    0.31
  -8  -9  -1    5.15    0.35
   9   9   2    0.24    0.15
  -9  -9  -2    0.14    0.15
  10   9   3    1.32    0.22
 -10  -9  -3    0.90    0.21
  -4  10 -11    0.91    0.31
   4 -10  11    0.80    0.24
  -3  10 -10    5.12    0.36
   3 -10  10    6.03    0.42
  -2  10  -9    0.83    0.19
   2 -10   9    0.98    0.22
  -1  10  -8    0.60    0.17
   1 -10   8    0.38    0.17
   0  10  -7    3.18    0.29
   0 -10   7    3.54    0.28
   1  10  -6   -0.02    0.12
  -1 -10   6    0.08    0.12
   2  10  -5   66.18    1.30
   2  10  -5   64.00    1.11
  -2 -10   5   63.50    1.18
   3  10  -4    8.37    0.40
   3  10  -4    7.27    0.30
  -3 -10   4    8.13    0.32
   4  10  -3    6.13    0.28
   4  10  -3    5.70    0.35
   5  10  -2    1.98    0.20
  -5 -10   2    1.64    0.22
   6  10  -1    0.82    0.16
  -6 -10   1    0.58    0.18
   7  10   0    6.29    0.34
  -7 -10   0    6.80    0.40
   8  10   1    0.45    0.15
  -8 -10  -1    0.29    0.18
   9  10   2    0.19    0.15
  -9 -10  -2    0.32    0.17
  10  10   3    0.54    0.18
 -10 -10  -3    0.34    0.19
  -3  11 -10    0.03    0.15
   3 -11  10    0.06    0.19
  -2  11  -9   14.60    0.55
   2 -11   9   13.60    0.57
  -1  11  -8    1.87    0.24
   1 -11   8    2.94    0.30
   0  11  -7    5.39    0.36
   0 -11   7    5.33    0.35
   1  11  -6    3.65    0.31
  -1 -11   6    4.21    0.30
   2  11  -5    0.05    0.14
  -2 -11   5    0.10    0.13
   3  11  -4    8.14    0.33
   3  11  -4    7.78    0.42
   4  11  -3    1.02    0.16
   5  11  -2    9.40    0.38
  -5 -11   2    8.96    0.46
   6  11  -1   15.74    0.51
  -6 -11   1   17.37    0.62
   7  11   0    0.17    0.14
  -7 -11   0    0.02    0.15
   8  11   1    0.21    0.15
  -8 -11  -1   -0.13    0.15
   9  11   2    9.01    0.44
  -9 -11  -2    8.31    0.48
  -1  12  -8    9.63    0.47
   1 -12   8    9.80    0.49
   0  12  -7    2.08    0.27
   0 -12   7    1.50    0.23
   1  12  -6    4.90    0.38
   2  12  -5    0.64    0.20
   4  12  -3    6.78    0.34
  -4 -12   3    6.17    0.41
   5  12  -2    0.04    0.13
  -5 -12   2   -0.18    0.15
   6  12  -1   11.53    0.45
  -6 -12   1   11.94    0.55
   7  12   0    0.34    0.16
  -7 -12   0    0.74    0.22
  -3 -13   4    9.03    0.49
  -4 -13   3    3.51    0.36
   1  12   9    3.85    0.35
   0  12   8    4.20    0.35
  -1  12   7    0.03    0.16
   2 -12  -6   -0.10    0.15
  -4 -11 -12    2.75    0.32
   4  11  12    3.59    0.32
  -3 -11 -11    1.63    0.24
   3  11  11    1.41    0.22
   2  11  10    0.86    0.20
  -1 -11  -9    0.19    0.13
   1  11   9    0.09    0.15
   0  11   8    3.01    0.30
  -1  11   7   24.14    0.72
   3 -11  -5   13.96    0.55
  -3  11   5   14.46    0.52
   4 -11  -4    7.23    0.40
  -4  11   4    7.63    0.41
  -5 -10 -13    0.47    0.20
   5  10  13    0.46    0.17
  -4 -10 -12   17.19    0.62
   4  10  12   16.98    0.58
  -3 -10 -11    0.98    0.20
   3  10  11    1.49    0.22
  -2 -10 -10    4.90    0.33
   2  10  10    5.77    0.36
  -1 -10  -9    5.01    0.31
   1  10   9    5.11    0.33
   0 -10  -8    0.10    0.11
   0  10   8    0.17    0.14
  -1  10   7    0.28    0.15
  -2  10   6    0.25    0.14
  -2  10   6    0.46    0.14
   3 -10  -5    0.43    0.16
  -3  10   5    0.18    0.13
   4 -10  -4    0.43    0.15
  -4  10   4    0.37    0.16
   5 -10  -3    3.61    0.32
  -5  10   3    3.35    0.32
   6 -10  -2    0.98    0.21
  -6  10   2    0.85    0.21
  -6  -9 -14    9.43    0.50
   6   9  14    9.22    0.44
  -5  -9 -13    9.18    0.48
   5   9  13    9.95    0.44
  -4  -9 -12   10.77    0.48
   4   9  12   10.20    0.44
  -3  -9 -11    5.98    0.36
   3   9  11    6.12    0.34
  -2  -9 -10    5.80    0.33
   2   9  10    6.01    0.33
  -1  -9  -9    1.24    0.18
   1   9   9    1.15    0.19
   0  -9  -8   29.07    0.69
   0   9   8   29.01    0.73
   1  -9  -7    2.29    0.19
  -1   9   7    2.15    0.20
  -1   9   7    2.26    0.23
  -2   9   6    2.63    0.23
  -2   9   6    2.55    0.25
   3  -9  -5    5.92    0.33
  -3   9   5    6.02    0.32
   4  -9  -4    0.21    0.13
  -4   9   4    0.18    0.13
   5  -9  -3    1.84    0.23
  -5   9   3    2.38    0.27
   6  -9  -2    5.24    0.35
  -6   9   2    5.02    0.37
   7  -9  -1    0.58    0.18
  -7   9   1    0.91    0.21
  -7  -8 -15    5.11    0.40
   7   8  15    5.51    0.36
  -6  -8 -14   21.23    0.71
   6   8  14   21.69    0.63
  -5  -8 -13    0.44    0.17
   5   8  13    0.46    0.16
  -4  -8 -12   10.39    0.46
   4   8  12   10.46    0.42
  -3  -8 -11   16.73    0.55
   3   8  11   16.05    0.51
  -2  -8 -10    2.87    0.24
   2   8  10    3.64    0.25
  -1  -8  -9    0.09    0.10
   1   8   9    0.03    0.10
   1   8   9   -0.05    0.12
   0  -8  -8    0.01    0.09
   0   8   8   -0.10    0.09
   0   8   8   -0.04    0.08
   1  -8  -7    2.44    0.19
  -1   8   7    2.34    0.20
  -1   8   7    2.38    0.22
  -2   8   6   10.43    0.39
  -2   8   6    9.83    0.37
   3  -8  -5    5.48    0.30
  -3   8   5    5.36    0.30
   4  -8  -4   23.34    0.63
  -4   8   4   23.80    0.65
   5  -8  -3    8.08    0.37
  -5   8   3    7.71    0.39
   6  -8  -2   -0.03    0.11
  -6   8   2    0.19    0.14
   7  -8  -1    4.28    0.32
  -7   8   1    4.94    0.37
   8  -8   0    1.42    0.24
  -8   8   0    1.48    0.26
  -7  -7 -15    0.26    0.16
   7   7  15    0.07    0.13
  -6  -7 -14    2.32    0.28
   6   7  14    2.50    0.24
  -5  -7 -13    0.22    0.15
   5   7  13    0.20    0.12
  -4  -7 -12    0.07    0.12
   4   7  12    0.29    0.12
  -3  -7 -11   11.02    0.44
   3   7  11   11.56    0.40
  -2  -7 -10   33.08    0.77
   2   7  10   31.26    0.80
   2   7  10   34.89    0.74
  -1  -7  -9    6.31    0.30
   1   7   9    6.46    0.30
   1   7   9    6.36    0.25
   0  -7  -8   34.68    0.74
   0   7   8   36.27    0.76
   0   7   8   33.83    0.70
   1  -7  -7    1.14    0.14
  -1   7   7    0.68    0.13
  -1   7   7    0.93    0.14
   2  -7  -6   25.31    0.53
  -2   7   6   25.64    0.61
  -2   7   6   24.43    0.61
   3  -7  -5   28.53    0.68
  -3   7   5   29.80    0.69
   4  -7  -4    7.14    0.32
  -4   7   4    7.41    0.34
   5  -7  -3   -0.01    0.10
  -5   7   3    0.18    0.12
   6  -7  -2   13.51    0.48
  -6   7   2   13.71    0.51
   7  -7  -1    2.18    0.24
  -7   7   1    2.28    0.27
   8  -7   0    1.15    0.21
  -8   7   0    0.80    0.21
   9  -7   1   13.04    0.53
  -9   7  -1   12.58    0.58
  -8  -6 -16    0.47    0.20
   8   6  16    0.56    0.16
  -7  -6 -15   10.39    0.50
   7   6  15   10.49    0.41
  -6  -6 -14    6.55    0.39
   6   6  14    6.65    0.33
  -5  -6 -13    0.67    0.17
   5   6  13    0.73    0.15
  -4  -6 -12    3.28    0.27
   4   6  12    3.54    0.24
  -3  -6 -11    0.74    0.16
   3   6  11    0.82    0.13
   3   6  11    0.91    0.14
  -2  -6 -10    0.06    0.10
   2   6  10    0.02    0.08
   2   6  10    0.02    0.07
  -1  -6  -9    8.91    0.34
   1   6   9    9.19    0.32
   1   6   9    9.13    0.30
   0  -6  -8    0.21    0.09
   0   6   8    0.49    0.09
   0   6   8    0.31    0.10
   1  -6  -7    2.69    0.17
  -1   6   7    2.60    0.20
  -1   6   7    2.60    0.19
   2  -6  -6    8.74    0.27
  -2   6   6    8.71    0.32
  -2   6   6    8.88    0.33
   3  -6  -5   61.72    1.12
   3  -6  -5   63.24    1.00
  -3   6   5   61.38    1.15
   4  -6  -4    8.90    0.33
  -4   6   4    8.49    0.35
   5  -6  -3   55.27    1.07
  -5   6   3   55.82    1.12
   6  -6  -2   11.84    0.42
  -6   6   2   12.56    0.47
   7  -6  -1    7.27    0.36
  -7   6   1    6.96    0.39
   8  -6   0   16.12    0.55
  -8   6   0   16.30    0.60
   9  -6   1   11.89    0.50
  -9   6  -1   12.34    0.55
  10  -6   2    0.25    0.17
 -10   6  -2    0.08    0.17
  -8  -5 -16    0.01    0.16
   8   5  16    0.47    0.14
  -7  -5 -15    0.77    0.20
   7   5  15    0.85    0.15
  -6  -5 -14    0.22    0.15
   6   5  14    0.31    0.12
  -5  -5 -13    0.58    0.16
   5   5  13    0.45    0.12
  -4  -5 -12    3.59    0.26
   4   5  12    3.83    0.19
   4   5  12    3.50    0.22
  -3  -5 -11   13.46    0.45
   3   5  11   13.66    0.36
   3   5  11   12.54    0.38
  -2  -5 -10    0.68    0.13
   2   5  10    0.75    0.12
   2   5  10    0.70    0.11
  -1  -5  -9    8.16    0.31
   1   5   9    8.22    0.29
   1   5   9    8.30    0.28
   0  -5  -8   17.81    0.45
   0   5   8   17.97    0.44
   0   5   8   17.84    0.44
   1  -5  -7    4.44    0.20
  -1   5   7    4.54    0.23
  -1   5   7    4.62    0.22
   2  -5  -6   50.65    0.85
  -2   5   6   48.96    0.93
  -2   5   6   49.28    0.91
   3  -5  -5    1.90    0.11
   3  -5  -5    1.74    0.16
  -3   5   5    1.44    0.17
   4  -5  -4    1.22    0.15
  -4   5   4    0.92    0.15
   5  -5  -3    8.78    0.33
  -5   5   3    9.49    0.37
   6  -5  -2    0.38    0.12
  -6   5   2    0.35    0.13
   7  -5  -1    9.87    0.39
  -7   5   1    9.67    0.42
   8  -5   0    7.79    0.38
  -8   5   0    8.40    0.42
   9  -5   1   24.47    0.70
  -9   5  -1   24.15    0.74
  10  -5   2    0.19    0.16
 -10   5  -2    0.09    0.17
  -8  -4 -16    2.92    0.33
  -7  -4 -15    5.23    0.36
   7   4  15    5.02    0.28
  -6  -4 -14   -0.10    0.12
   6   4  14    0.09    0.10
  -5  -4 -13    0.10    0.12
   5   4  13    0.42    0.10
   5   4  13    0.28    0.09
  -4  -4 -12   51.68    1.06
   4   4  12   52.27    0.93
   4   4  12   50.87    0.91
  -3  -4 -11   10.91    0.39
   3   4  11   10.77    0.32
   3   4  11   10.58    0.32
  -2  -4 -10  146.76    2.35
   2   4  10  153.69    2.25
   2   4  10  151.35    2.26
  -1  -4  -9   56.41    1.04
   1   4   9   58.81    1.00
   1   4   9   57.51    0.97
   0  -4  -8   61.59    1.07
   0   4   8   62.49    1.06
   0   4   8   61.53    1.03
   1  -4  -7    4.70    0.20
  -1   4   7    5.27    0.23
  -1   4   7    5.01    0.21
   2  -4  -6    1.23    0.11
  -2   4   6    1.08    0.14
   3  -4  -5    1.54    0.14
   3  -4  -5    1.33    0.09
  -3   4   5    1.55    0.16
   4  -4  -4    4.76    0.22
  -4   4   4    4.61    0.25
   5  -4  -3    1.28    0.15
  -5   4   3    1.39    0.17
   6  -4  -2    0.27    0.10
  -6   4   2    0.27    0.12
   7  -4  -1    5.58    0.29
  -7   4   1    5.55    0.32
   8  -4   0   21.68    0.60
  -8   4   0   22.09    0.65
   9  -4   1    2.31    0.24
  -9   4  -1    2.24    0.27
  10  -4   2    2.15    0.26
 -10   4  -2    2.47    0.29
  11  -4   3    3.50    0.33
 -11   4  -3    3.61    0.37
  -9  -3 -17    7.44    0.46
  -8  -3 -16    5.90    0.41
  -7  -3 -15   -0.09    0.13
   7   3  15    0.06    0.10
  -6  -3 -14    1.62    0.23
   6   3  14    1.38    0.16
   6   3  14    1.25    0.15
  -5  -3 -13   40.94    0.92
   5   3  13   39.65    0.76
   5   3  13   40.06    0.79
  -4  -3 -12    4.57    0.28
   4   3  12    4.65    0.21
   4   3  12    4.97    0.23
  -3  -3 -11    0.62    0.13
   3   3  11    0.84    0.11
   3   3  11    0.68    0.12
  -2  -3 -10   77.48    1.34
   2   3  10   78.34    1.21
   2   3  10   73.98    1.25
  -1  -3  -9    1.56    0.16
   1   3   9    1.72    0.15
   1   3   9    1.43    0.12
   0  -3  -8   14.91    0.39
   0   3   8   14.59    0.34
   0   3   8   14.58    0.38
   1  -3  -7    1.23    0.12
  -1   3   7    1.02    0.10
  -1   3   7    0.94    0.12
   2  -3  -6    2.47    0.13
   2  -3  -6    2.66    0.14
  -2   3   6    2.23    0.17
   3  -3  -5   17.04    0.40
   3  -3  -5   16.80    0.34
  -3   3   5   17.36    0.45
   4  -3  -4   22.51    0.50
  -4   3   4   22.02    0.54
   5  -3  -3    0.45    0.10
  -5   3   3    0.35    0.11
   6  -3  -2   98.17    1.63
  -6   3   2  100.36    1.69
   7  -3  -1    5.76    0.28
  -7   3   1    5.98    0.31
  -8   3   0   17.24    0.55
   9  -3   1    4.14    0.29
  -9   3  -1    4.62    0.33
  10  -3   2    1.48    0.22
 -10   3  -2    1.77    0.25
  11  -3   3    0.14    0.16
 -11   3  -3    0.06    0.17
  -9  -2 -17    1.95    0.29
  -8  -2 -16    2.90    0.32
  -7  -2 -15    0.00    0.14
   7   2  15    0.24    0.12
  -6  -2 -14    8.85    0.41
   6   2  14    8.17    0.33
   6   2  14    8.27    0.30
  -5  -2 -13   14.81    0.49
   5   2  13   14.48    0.37
   5   2  13   14.48    0.42
  -4  -2 -12   22.84    0.61
   4   2  12   22.76    0.47
   4   2  12   22.80    0.54
  -3  -2 -11    0.09    0.08
   3   2  11    0.12    0.06
   3   2  11   -0.03    0.07
  -2  -2 -10   45.94    0.90
   2   2  10   46.03    0.84
   2   2  10   46.66    0.76
  -1  -2  -9   16.24    0.43
   1   2   9   16.93    0.34
   1   2   9   16.32    0.41
   0  -2  -8    5.87    0.23
   0   2   8    6.02    0.18
   0   2   8    6.16    0.24
   1  -2  -7    1.06    0.11
  -1   2   7    0.93    0.09
  -1   2   7    1.04    0.12
   2  -2  -6   34.78    0.62
   2  -2  -6   34.66    0.63
  -2   2   6   36.90    0.70
   3  -2  -5    0.53    0.08
   3  -2  -5    0.40    0.06
  -3   2   5    0.69    0.11
   4  -2  -4    7.31    0.24
   4  -2  -4    6.90    0.18
  -4   2   4    6.75    0.27
   5  -2  -3    0.92    0.12
  -5   2   3    1.19    0.15
   6  -2  -2   16.90    0.44
  -6   2   2   16.44    0.48
   7  -2  -1   53.68    1.01
  -7   2   1   52.18    1.05
   8  -2   0   13.42    0.44
  -8   2   0   13.10    0.47
   9  -2   1    1.94    0.21
  -9   2  -1    1.71    0.22
  10  -2   2   15.89    0.55
 -10   2  -2   16.87    0.58
  11  -2   3    0.98    0.21
 -11   2  -3    1.12    0.23
  12  -2   4    0.50    0.21
 -12   2  -4    0.54    0.21
  -9  -1 -17   14.40    0.59
  -8  -1 -16    6.75    0.41
   8   1  16    6.96    0.36
  -7  -1 -15    3.69    0.31
   7   1  15    3.28    0.26
  -6  -1 -14   14.18    0.51
   6   1  14   14.72    0.46
  -5  -1 -13   10.20    0.41
   5   1  13   10.23    0.36
   5   1  13   10.71    0.30
  -4  -1 -12   18.27    0.52
   4   1  12   17.86    0.47
   4   1  12   17.26    0.38
  -3  -1 -11    2.89    0.20
   3   1  11    3.05    0.20
   3   1  11    3.11    0.14
  -2  -1 -10    1.10    0.15
   2   1  10    0.85    0.08
   2   1  10    0.80    0.12
  -1  -1  -9    5.27    0.23
   1   1   9    4.98    0.15
   1   1   9    5.07    0.22
   0  -1  -8    0.01    0.05
   0   1   8    0.01    0.04
   0   1   8    0.06    0.06
   1  -1  -7   83.78    1.24
   1  -1  -7   82.86    1.32
  -1   1   7   84.61    1.35
   2  -1  -6   22.90    0.43
   2  -1  -6   23.32    0.46
  -2   1   6   23.26    0.51
   3  -1  -5   88.04    1.36
   3  -1  -5   90.25    1.36
  -3   1   5   91.80    1.46
   4  -1  -4   50.06    0.79
   4  -1  -4   50.05    0.85
  -4   1   4   49.32    0.92
   5  -1  -3   55.39    0.84
   5  -1  -3   53.98    0.94
  -5   1   3   54.24    1.00
   6  -1  -2   41.50    0.79
  -6   1   2   40.66    0.83
   7  -1  -1   19.07    0.50
  -7   1   1   19.59    0.54
   8  -1   0   12.79    0.42
  -8   1   0   12.58    0.44
   9  -1   1    0.34    0.13
  -9   1  -1    0.26    0.14
  10  -1   2    1.40    0.22
 -10   1  -2    1.61    0.22
  11  -1   3    1.46    0.24
 -11   1  -3    1.22    0.23
  12  -1   4    0.51    0.20
 -12   1  -4    0.37    0.19
  -9   0 -17    1.18    0.23
   9   0  17    1.88    0.25
  -8   0 -16    0.33    0.17
   8   0  16    0.15    0.14
  -7   0 -15   10.24    0.45
   7   0  15    9.64    0.41
  -6   0 -14    3.27    0.28
   6   0  14    4.26    0.28
  -5   0 -13    5.21    0.30
   5   0  13    4.99    0.28
  -4   0 -12    9.29    0.36
   4   0  12    9.06    0.24
   4   0  12    9.56    0.35
  -3   0 -11    1.70    0.18
   3   0  11    2.02    0.10
   3   0  11    2.04    0.18
  -2   0 -10   37.31    0.77
   2   0  10   38.91    0.76
   2   0  10   38.52    0.60
  -1   0  -9    7.84    0.28
   1   0   9    7.43    0.27
   0   0  -8   33.22    0.66
   0   0  -8   35.00    0.52
   0   0   8   33.30    0.66
   1   0  -7   46.47    0.82
   1   0  -7   47.68    0.71
  -1   0   7   46.51    0.85
   2   0  -6    0.05    0.05
   2   0  -6    0.17    0.04
  -2   0   6    0.19    0.08
   3   0  -5   35.18    0.60
   3   0  -5   35.85    0.63
  -3   0   5   34.50    0.69
   4   0  -4   16.78    0.35
   4   0  -4   15.80    0.36
  -4   0   4   16.28    0.42
   5   0  -3   87.34    1.36
   5   0  -3   84.86    1.30
  -5   0   3   85.75    1.42
   6   0  -2    9.33    0.30
   6   0  -2    9.14    0.24
  -6   0   2    9.07    0.33
   7   0  -1    2.43    0.19
  -7   0   1    2.56    0.12
  -7   0   1    2.44    0.20
   8   0   0    0.88    0.14
  -8   0   0    1.13    0.17
   9   0   1    0.74    0.15
  -9   0  -1    1.26    0.19
  10   0   2    7.85    0.38
 -10   0  -2    8.56    0.40
  11   0   3   29.50    0.80
 -11   0  -3   29.52    0.79
  12   0   4    2.34    0.28
 -12   0  -4    2.12    0.27
  -8   1 -16    1.98    0.26
   8  -1  16    1.73    0.23
  -7   1 -15    0.19    0.16
   7  -1  15    0.28    0.14
  -6   1 -14    0.66    0.16
   6  -1  14    0.38    0.14
  -5   1 -13    2.53    0.25
   5  -1  13    2.34    0.22
  -4   1 -12    5.69    0.29
   4  -1  12    5.67    0.28
  -3   1 -11    8.95    0.33
   3  -1  11    8.69    0.33
  -2   1 -10    0.69    0.12
   2  -1  10    0.52    0.11
  -1   1  -9    5.82    0.24
   1  -1   9    5.58    0.24
   0   1  -8   13.55    0.37
   0  -1   8   14.15    0.38
   1   1  -7   11.00    0.31
  -1  -1   7   11.21    0.33
   2   1  -6   17.24    0.40
   2   1  -6   17.10    0.31
  -2  -1   6   17.21    0.42
   3   1  -5   40.65    0.67
   3   1  -5   41.71    0.73
  -3  -1   5   41.88    0.77
   4   1  -4   35.51    0.63
   4   1  -4   35.84    0.64
  -4  -1   4   36.06    0.70
   5   1  -3    1.56    0.12
   5   1  -3    1.79    0.13
  -5  -1   3    1.78    0.16
   6   1  -2   29.45    0.55
   6   1  -2   29.32    0.60
  -6  -1   2   29.87    0.64
   7   1  -1   15.47    0.43
  -7  -1   1   15.54    0.45
  -7  -1   1   15.86    0.36
   8   1   0    0.35    0.11
  -8  -1   0    0.22    0.07
  -8  -1   0    0.42    0.12
   9   1   1    4.80    0.29
  -9  -1  -1    4.42    0.28
  10   1   2   -0.02    0.12
 -10  -1  -2   -0.02    0.11
  11   1   3    0.33    0.16
 -11  -1  -3    0.31    0.16
  12   1   4   16.83    0.62
 -12  -1  -4   17.05    0.59
  -8   2 -16   12.72    0.52
   8  -2  16   12.40    0.53
  -7   2 -15    2.43    0.26
   7  -2  15    1.48    0.23
  -6   2 -14    0.54    0.15
   6  -2  14    0.93    0.18
  -5   2 -13    4.35    0.28
   5  -2  13    4.07    0.28
  -4   2 -12   19.96    0.56
   4  -2  12   21.28    0.57
  -3   2 -11   12.20    0.40
   3  -2  11   12.56    0.41
  -2   2 -10    0.13    0.08
   2  -2  10    0.10    0.09
  -1   2  -9   24.97    0.57
   1  -2   9   25.22    0.57
   0   2  -8   22.55    0.52
   0  -2   8   23.11    0.52
   1   2  -7   80.89    1.30
  -1  -2   7   78.75    1.31
   2   2  -6   21.22    0.36
   2   2  -6   21.67    0.47
  -2  -2   6   21.52    0.49
   3   2  -5    2.85    0.16
   3   2  -5    3.09    0.12
  -3  -2   5    3.06    0.18
   4   2  -4   51.50    0.83
   4   2  -4   51.10    0.88
  -4  -2   4   50.49    0.91
   5   2  -3    3.46    0.17
   5   2  -3    4.02    0.18
  -5  -2   3    3.47    0.19
   6   2  -2    1.27    0.13
   6   2  -2    1.13    0.12
  -6  -2   2    1.47    0.15
   7   2  -1    0.30    0.10
  -7  -2   1    0.54    0.09
  -7  -2   1    0.43    0.11
   8   2   0    0.09    0.10
  -8  -2   0    0.18    0.10
  -8  -2   0    0.13    0.07
   9   2   1    1.08    0.17
  -9  -2  -1    1.56    0.15
  -9  -2  -1    1.47    0.18
  10   2   2    6.96    0.36
 -10  -2  -2    6.92    0.34
  11   2   3    0.40    0.16
 -11  -2  -3    0.20    0.14
  12   2   4    1.23    0.23
  -8   3 -16    1.66    0.25
   8  -3  16    1.31    0.24
  -7   3 -15    4.70    0.34
   7  -3  15    5.01    0.37
  -6   3 -14    4.62    0.31
   6  -3  14    4.43    0.32
  -5   3 -13    7.67    0.36
   5  -3  13    7.54    0.37
  -4   3 -12   27.78    0.68
   4  -3  12   28.34    0.71
  -3   3 -11   35.49    0.77
   3  -3  11   35.55    0.79
  -2   3 -10    2.94    0.20
   2  -3  10    3.23    0.22
  -1   3  -9   88.59    1.46
   1  -3   9   86.94    1.47
   0   3  -8   31.12    0.65
   0  -3   8   31.04    0.66
   1   3  -7    3.43    0.18
  -1  -3   7    3.47    0.19
   2   3  -6   44.33    0.82
   2   3  -6   44.93    0.67
  -2  -3   6   44.74    0.83
   3   3  -5   23.68    0.51
   3   3  -5   23.07    0.42
  -3  -3   5   22.55    0.51
   4   3  -4    7.06    0.25
   4   3  -4    7.09    0.21
  -4  -3   4    7.34    0.26
   5   3  -3    8.06    0.27
   5   3  -3    8.30    0.25
  -5  -3   3    8.03    0.28
   6   3  -2   16.26    0.41
   6   3  -2   15.98    0.41
  -6  -3   2   15.91    0.42
   7   3  -1    3.73    0.22
  -7  -3   1    3.56    0.20
  -7  -3   1    3.02    0.20
   8   3   0    7.08    0.31
  -8  -3   0    7.06    0.27
  -8  -3   0    7.14    0.29
   9   3   1    9.88    0.39
  -9  -3  -1    9.64    0.33
  -9  -3  -1    9.69    0.36
  10   3   2   11.82    0.46
 -10  -3  -2   13.05    0.43
  11   3   3    5.62    0.37
 -11  -3  -3    6.86    0.43
  12   3   4    8.69    0.46
  -8   4 -16    0.74    0.20
   8  -4  16    0.79    0.21
  -7   4 -15    9.73    0.45
   7  -4  15   10.34    0.50
  -6   4 -14    1.74    0.23
   6  -4  14    1.96    0.25
  -5   4 -13    0.77    0.17
   5  -4  13    0.91    0.19
  -4   4 -12    6.95    0.33
   4  -4  12    6.72    0.35
  -3   4 -11    1.78    0.19
   3  -4  11    1.98    0.21
  -2   4 -10   13.96    0.43
   2  -4  10   13.66    0.44
  -1   4  -9    1.23    0.15
   1  -4   9    1.02    0.14
   0   4  -8    1.13    0.14
   0  -4   8    1.39    0.16
   1   4  -7   23.62    0.55
  -1  -4   7   24.08    0.55
   2   4  -6   29.54    0.63
   2   4  -6   30.58    0.48
  -2  -4   6   30.46    0.63
   3   4  -5    1.84    0.11
   3   4  -5    2.06    0.16
  -3  -4   5    1.72    0.15
   4   4  -4   14.45    0.40
   4   4  -4   14.72    0.33
  -4  -4   4   14.62    0.39
   5   4  -3   24.37    0.50
   5   4  -3   23.54    0.54
  -5  -4   3   23.81    0.53
   6   4  -2   28.74    0.60
   6   4  -2   29.95    0.64
  -6  -4   2   28.26    0.60
   7   4  -1   47.72    0.90
  -7  -4   1   47.63    0.88
  -7  -4   1   47.30    0.91
   8   4   0    0.64    0.14
  -8  -4   0    0.75    0.13
  -8  -4   0    0.62    0.12
   9   4   1   10.47    0.40
  -9  -4  -1    9.74    0.35
  -9  -4  -1    9.59    0.35
  10   4   2   -0.16    0.12
 -10  -4  -2    0.15    0.16
 -10  -4  -2   -0.03    0.10
  11   4   3    1.68    0.24
  12   4   4    2.26    0.28
  -7   5 -15    4.81    0.36
   7  -5  15    5.27    0.41
  -6   5 -14   29.94    0.78
   6  -5  14   29.30    0.83
  -5   5 -13    4.00    0.29
   5  -5  13    3.58    0.32
  -4   5 -12   17.52    0.54
   4  -5  12   16.75    0.56
  -3   5 -11   36.82    0.82
   3  -5  11   36.31    0.84
  -2   5 -10    1.90    0.19
   2  -5  10    1.78    0.20
  -1   5  -9    0.27    0.10
   1  -5   9    0.35    0.11
   0   5  -8   16.19    0.45
   0  -5   8   15.89    0.46
   1   5  -7    0.18    0.08
  -1  -5   7    0.19    0.10
   2   5  -6    3.13    0.20
   2   5  -6    3.24    0.12
  -2  -5   6    3.56    0.21
   3   5  -5   -0.06    0.05
   3   5  -5    0.03    0.08
  -3  -5   5   -0.01    0.07
   4   5  -4    8.05    0.24
   4   5  -4    8.21    0.31
  -4  -5   4    7.84    0.28
   5   5  -3    0.05    0.07
   5   5  -3    0.11    0.09
  -5  -5   3    0.17    0.08
   6   5  -2   39.39    0.75
   6   5  -2   40.11    0.81
  -6  -5   2   38.11    0.74
   7   5  -1    1.99    0.18
  -7  -5   1    2.03    0.17
  -7  -5   1    2.31    0.20
   8   5   0   -0.08    0.09
  -8  -5   0    0.09    0.10
  -8  -5   0    0.08    0.08
   9   5   1   20.59    0.58
  -9  -5  -1   21.18    0.57
  10   5   2    1.83    0.22
 -10  -5  -2    1.81    0.21
  11   5   3   17.29    0.59
 -11  -5  -3   15.69    0.52
  12   5   4    4.20    0.36
  -7   6 -15    0.66    0.20
   7  -6  15    0.75    0.23
  -6   6 -14    2.78    0.28
   6  -6  14    2.59    0.31
  -5   6 -13    0.66    0.18
   5  -6  13    0.66    0.19
  -4   6 -12    1.96    0.22
   4  -6  12    2.30    0.26
  -3   6 -11    0.02    0.11
   3  -6  11    0.06    0.12
  -2   6 -10    0.54    0.13
   2  -6  10    0.41    0.13
  -1   6  -9    6.22    0.30
   1  -6   9    5.30    0.29
   0   6  -8    0.04    0.08
   0  -6   8    0.10    0.10
   1   6  -7   79.08    1.15
  -1  -6   7   78.01    1.35
   2   6  -6   62.60    1.16
   2   6  -6   65.43    0.97
  -2  -6   6   61.58    1.11
   3   6  -5    7.51    0.31
   3   6  -5    7.61    0.22
  -3  -6   5    7.17    0.28
   4   6  -4   21.52    0.56
   4   6  -4   22.28    0.46
  -4  -6   4   22.45    0.52
   5   6  -3    6.98    0.25
   5   6  -3    6.23    0.30
  -5  -6   3    6.08    0.25
   6   6  -2    1.84    0.16
   6   6  -2    2.11    0.21
  -6  -6   2    2.20    0.17
   7   6  -1   10.10    0.35
  -7  -6   1    9.66    0.38
  -7  -6   1   10.13    0.31
   8   6   0    4.59    0.27
  -8  -6   0    4.37    0.28
   9   6   1    0.32    0.14
  -9  -6  -1    0.15    0.12
  10   6   2    5.02    0.34
 -10  -6  -2    4.77    0.30
  11   6   3    0.28    0.16
 -11  -6  -3    0.22    0.15
  12   6   4    0.05    0.16
  -6   7 -14    3.39    0.31
   6  -7  14    3.49    0.35
  -5   7 -13    5.54    0.35
   5  -7  13    5.23    0.40
  -4   7 -12    0.15    0.14
   4  -7  12    0.33    0.17
  -3   7 -11    8.12    0.37
   3  -7  11    7.68    0.40
  -2   7 -10    0.10    0.12
   2  -7  10    0.02    0.12
  -1   7  -9    0.01    0.10
   1  -7   9    0.28    0.13
   0   7  -8    0.95    0.16
   0  -7   8    0.86    0.15
   1   7  -7    0.02    0.07
   1   7  -7    0.17    0.10
  -1  -7   7    0.08    0.10
   2   7  -6    8.71    0.35
   2   7  -6    8.15    0.23
  -2  -7   6    8.42    0.32
   3   7  -5    0.01    0.09
   3   7  -5    0.15    0.07
  -3  -7   5    0.04    0.09
   4   7  -4    2.21    0.16
   4   7  -4    2.29    0.22
  -4  -7   4    2.39    0.19
   5   7  -3   35.72    0.70
   5   7  -3   35.69    0.81
  -5  -7   3   36.39    0.71
   6   7  -2    3.61    0.26
   6   7  -2    3.66    0.22
  -6  -7   2    3.82    0.20
   7   7  -1    4.81    0.26
  -7  -7   1    4.88    0.30
   8   7   0    6.66    0.32
  -8  -7   0    6.76    0.35
   9   7   1    0.07    0.12
  -9  -7  -1    0.01    0.12
  10   7   2    0.87    0.18
 -10  -7  -2    0.82    0.18
  11   7   3    7.79    0.42
 -11  -7  -3    7.56    0.40
  -5   8 -13    6.92    0.39
   5  -8  13    6.62    0.46
  -4   8 -12    0.99    0.19
   4  -8  12    0.79    0.22
  -3   8 -11    6.98    0.37
   3  -8  11    7.17    0.42
  -2   8 -10    8.72    0.40
   2  -8  10    9.12    0.43
  -1   8  -9   14.72    0.50
   1  -8   9   14.23    0.50
   0   8  -8   -0.11    0.10
   0  -8   8   -0.14    0.10
   1   8  -7   66.34    1.26
  -1  -8   7   65.66    1.23
   2   8  -6    5.22    0.30
   2   8  -6    5.59    0.20
  -2  -8   6    4.77    0.27
   3   8  -5    5.73    0.22
   3   8  -5    5.42    0.30
  -3  -8   5    5.88    0.28
   4   8  -4    4.18    0.21
   4   8  -4    4.19    0.28
  -4  -8   4    4.21    0.23
   5   8  -3    0.13    0.09
   5   8  -3    0.30    0.13
  -5  -8   3    0.16    0.10
   6   8  -2    0.72    0.16
   6   8  -2    0.79    0.13
   7   8  -1   -0.13    0.10
  -7  -8   1   -0.03    0.12
   8   8   0    6.12    0.32
  -8  -8   0    6.83    0.37
   9   8   1    2.73    0.26
  -9  -8  -1    2.00    0.25
  10   8   2    0.23    0.16
 -10  -8  -2    0.36    0.16
  11   8   3    8.55    0.45
 -11  -8  -3    9.03    0.46
  -4   9 -12   -0.03    0.15
   4  -9  12    0.25    0.20
  -3   9 -11    2.77    0.29
   3  -9  11    2.60    0.30
  -2   9 -10    0.81    0.18
   2  -9  10    0.78    0.20
  -1   9  -9    2.15    0.25
   1  -9   9    1.70    0.23
   0   9  -8    0.06    0.12
   0  -9   8   -0.07    0.12
   1   9  -7    5.40    0.33
  -1  -9   7    5.61    0.32
   2   9  -6    7.27    0.37
  -2  -9   6    7.57    0.33
   3   9  -5    0.38    0.14
   3   9  -5    0.34    0.10
  -3  -9   5    0.30    0.12
   4   9  -4    5.94    0.34
   4   9  -4    5.33    0.25
  -4  -9   4    5.40    0.26
   5   9  -3   14.92    0.54
   5   9  -3   16.97    0.45
   6   9  -2   27.06    0.64
  -6  -9   2   27.49    0.75
   7   9  -1   -0.08    0.10
  -7  -9   1    0.17    0.15
   8   9   0   14.24    0.48
  -8  -9   0   14.16    0.54
   9   9   1    3.43    0.30
  -9  -9  -1    3.82    0.34
  10   9   2    1.36    0.22
 -10  -9  -2    0.94    0.22
  -3  10 -11    3.63    0.33
   3 -10  11    3.67    0.35
  -2  10 -10    4.80    0.35
   2 -10  10    4.68    0.38
  -1  10  -9   10.25    0.46
   1 -10   9   10.40    0.47
   0  10  -8    4.70    0.33
   0 -10   8    4.48    0.32
   1  10  -7    0.05    0.13
  -1 -10   7    0.04    0.13
   2  10  -6    1.33    0.22
  -2 -10   6    1.29    0.18
   3  10  -5    2.64    0.20
   3  10  -5    3.30    0.29
  -3 -10   5    2.53    0.22
   4  10  -4    4.21    0.24
   4  10  -4    4.18    0.32
   5  10  -3    5.18    0.27
   5  10  -3    6.02    0.36
   6  10  -2    6.06    0.31
  -6 -10   2    6.27    0.38
   7  10  -1    3.13    0.27
  -7 -10   1    3.08    0.31
   8  10   0    0.57    0.16
  -8 -10   0    0.79    0.20
   9  10   1   -0.06    0.14
  -9 -10  -1   -0.01    0.15
  -2  11 -10   24.20    0.74
   2 -11  10   25.16    0.79
  -1  11  -9   15.22    0.57
   1 -11   9   13.77    0.56
   0  11  -8   15.65    0.58
   0 -11   8   16.02    0.57
   1  11  -7    5.58    0.37
  -1 -11   7    5.46    0.34
   2  11  -6    5.66    0.37
  -2 -11   6    5.02    0.31
   3  11  -5   15.14    0.57
   4  11  -4    0.56    0.14
   4  11  -4    0.77    0.19
   5  11  -3    2.02    0.20
  -5 -11   3    2.57    0.30
   6  11  -2    1.81    0.21
  -6 -11   2    1.93    0.28
   7  11  -1    0.24    0.14
  -7 -11   1    0.06    0.16
   8  11   0    0.05    0.14
  -8 -11   0    0.10    0.17
   0  12  -8    3.27    0.33
   0 -12   8    4.37    0.36
   1  12  -7    4.02    0.36
  -1 -12   7    3.88    0.38
   2  12  -6    0.43    0.19
   3  12  -5    1.88    0.27
   5  12  -3    6.06    0.37
  -5 -12   3    7.13    0.44
   6  12  -2    0.31    0.15
  -6 -12   2    0.27    0.20
   7  12  -1   19.39    0.60
  -7 -12   1   19.66    0.72
  -3 -11 -12    0.58    0.19
   3  11  12    0.53    0.19
  -2 -11 -11    0.50    0.17
   2  11  11    0.34    0.17
  -1 -11 -10    4.66    0.32
   1  11  10    4.66    0.35
   0  11   9    5.87    0.37
  -1  11   8    2.18    0.27
   2 -11  -7    2.28    0.27
   3 -11  -6    5.22    0.37
  -3  11   6    4.48    0.34
   4 -11  -5    0.01    0.14
  -4  11   5    0.26    0.15
  -4 -10 -13    6.74    0.42
   4  10  13    5.63    0.37
  -3 -10 -12    1.01    0.21
   3  10  12    1.31    0.22
  -2 -10 -11    0.37    0.15
   2  10  11    0.48    0.17
  -1 -10 -10    4.99    0.32
   1  10  10    5.04    0.34
   0 -10  -9   -0.02    0.11
   0  10   9   -0.18    0.12
  -1  10   8   19.97    0.63
  -2  10   7   26.59    0.69
   3 -10  -6    4.70    0.33
  -3  10   6    4.29    0.31
   4 -10  -5   13.20    0.52
  -4  10   5   13.11    0.51
   5 -10  -4    1.91    0.24
  -5  10   4    2.22    0.27
   6 -10  -3    0.09    0.15
  -6  10   3    0.32    0.18
  -5  -9 -14    3.00    0.34
   5   9  14    2.98    0.29
  -4  -9 -13    0.35    0.17
   4   9  13    0.20    0.15
  -3  -9 -12   20.99    0.67
   3   9  12   21.40    0.63
  -2  -9 -11    1.11    0.19
   2   9  11    0.99    0.18
  -1  -9 -10    2.57    0.25
   1   9  10    2.51    0.25
   0  -9  -9    3.56    0.25
   0   9   9    4.13    0.29
  -1   9   8    5.26    0.28
  -1   9   8    5.28    0.32
  -2   9   7   -0.03    0.11
  -2   9   7    0.04    0.12
   3  -9  -6    0.19    0.12
  -3   9   6    0.15    0.13
   4  -9  -5    2.51    0.25
  -4   9   5    1.87    0.23
   5  -9  -4    0.95    0.19
  -5   9   4    1.26    0.22
   6  -9  -3    2.84    0.29
  -6   9   3    2.13    0.27
   7  -9  -2    4.55    0.36
  -7   9   2    4.35    0.38
  -6  -8 -15   16.58    0.65
   6   8  15   17.54    0.57
  -5  -8 -14    5.95    0.39
   5   8  14    5.11    0.33
  -4  -8 -13    3.28    0.31
   4   8  13    2.67    0.26
  -3  -8 -12   15.64    0.55
   3   8  12   16.01    0.51
  -2  -8 -11    4.05    0.29
   2   8  11    4.27    0.28
  -1  -8 -10    1.08    0.17
   1   8  10    1.50    0.19
   0  -8  -9    0.37    0.12
   0   8   9    0.06    0.12
   0   8   9    0.25    0.10
   1  -8  -8   15.53    0.44
  -1   8   8   15.24    0.45
  -1   8   8   15.60    0.49
  -2   8   7    6.06    0.30
  -2   8   7    5.95    0.31
   3  -8  -6    1.06    0.17
  -3   8   6    0.82    0.16
   4  -8  -5   10.35    0.41
  -4   8   5   11.12    0.44
   5  -8  -4    0.60    0.16
  -5   8   4    0.63    0.17
   6  -8  -3    1.00    0.19
  -6   8   3    1.01    0.21
   7  -8  -2   -0.05    0.13
  -7   8   2   -0.10    0.14
   8  -8  -1    7.94    0.43
  -8   8   1    7.57    0.47
  -7  -7 -16    0.45    0.19
   7   7  16    0.56    0.17
  -6  -7 -15   10.16    0.50
   6   7  15   10.60    0.42
  -5  -7 -14    1.74    0.26
   5   7  14    1.44    0.19
  -4  -7 -13    6.63    0.37
   4   7  13    6.43    0.33
  -3  -7 -12   -0.10    0.11
   3   7  12   -0.01    0.10
  -2  -7 -11   -0.21    0.09
   2   7  11    0.04    0.10
  -1  -7 -10    0.10    0.10
   1   7  10    0.25    0.09
   1   7  10   -0.06    0.09
   0  -7  -9    1.46    0.17
   0   7   9    1.70    0.17
   0   7   9    1.40    0.17
   1  -7  -8   -0.10    0.07
  -1   7   8    0.01    0.10
  -1   7   8    0.03    0.09
   2  -7  -7    3.05    0.18
  -2   7   7    3.11    0.23
  -2   7   7    3.49    0.24
   3  -7  -6    4.37    0.26
  -3   7   6    4.06    0.27
   4  -7  -5    2.17    0.21
  -4   7   5    2.05    0.22
   5  -7  -4    1.25    0.17
  -5   7   4    0.99    0.17
   6  -7  -3   22.88    0.65
  -6   7   3   23.93    0.69
   7  -7  -2    0.19    0.14
  -7   7   2    0.15    0.15
   8  -7  -1    6.55    0.39
  -8   7   1    7.06    0.44
   9  -7   0   12.47    0.53
  -9   7   0   12.12    0.58
  -7  -6 -16    0.86    0.21
   7   6  16    0.61    0.15
  -6  -6 -15    0.63    0.19
   6   6  15    0.39    0.14
  -5  -6 -14   20.59    0.66
   5   6  14   21.43    0.57
  -4  -6 -13    0.01    0.12
   4   6  13    0.03    0.10
  -3  -6 -12   13.54    0.48
   3   6  12   13.89    0.43
  -2  -6 -11    4.17    0.26
   2   6  11    3.85    0.23
   2   6  11    4.08    0.21
  -1  -6 -10    2.55    0.21
   1   6  10    2.63    0.19
   1   6  10    2.99    0.21
   0  -6  -9    1.12    0.15
   0   6   9    1.29    0.15
   0   6   9    0.93    0.14
   1  -6  -8    2.23    0.17
  -1   6   8    2.04    0.18
  -1   6   8    2.19    0.19
   2  -6  -7   11.27    0.32
  -2   6   7   11.38    0.38
  -2   6   7   12.40    0.40
   3  -6  -6    1.51    0.17
  -3   6   6    1.71    0.19
   4  -6  -5   12.41    0.41
  -4   6   5   13.67    0.45
   5  -6  -4    1.84    0.20
  -5   6   4    1.74    0.21
   6  -6  -3    1.27    0.18
  -6   6   3    1.45    0.21
   7  -6  -2   17.39    0.55
  -7   6   2   16.64    0.58
   8  -6  -1    1.24    0.21
  -8   6   1    1.14    0.23
   9  -6   0    7.00    0.40
  -9   6   0    7.62    0.46
  10  -6   1    2.55    0.29
 -10   6  -1    2.96    0.34
  -8  -5 -17    0.75    0.22
  -7  -5 -16    0.86    0.22
   7   5  16    0.51    0.15
  -6  -5 -15   13.15    0.54
   6   5  15   13.46    0.43
  -5  -5 -14    0.89    0.18
   5   5  14    0.61    0.13
  -4  -5 -13    0.10    0.12
   4   5  13   -0.01    0.09
  -3  -5 -12    0.22    0.12
   3   5  12    0.10    0.08
   3   5  12   -0.01    0.09
  -2  -5 -11    7.52    0.33
   2   5  11    6.59    0.27
   2   5  11    7.40    0.27
  -1  -5 -10    1.14    0.16
   1   5  10    1.33    0.14
   1   5  10    1.13    0.14
   0  -5  -9   35.24    0.73
   0   5   9   35.95    0.72
   0   5   9   33.81    0.69
   1  -5  -8   25.80    0.56
  -1   5   8   24.49    0.55
  -1   5   8   25.55    0.58
   2  -5  -7   97.04    1.51
  -2   5   7   95.90    1.60
   3  -5  -6   21.76    0.43
   3  -5  -6   20.58    0.51
  -3   5   6   21.01    0.55
   4  -5  -5   -0.03    0.07
  -4   5   5   -0.16    0.08
   5  -5  -4   74.83    1.32
  -5   5   4   75.43    1.39
   6  -5  -3    6.95    0.32
  -6   5   3    7.66    0.36
   7  -5  -2    0.86    0.16
  -7   5   2    1.19    0.20
   8  -5  -1    0.11    0.13
  -8   5   1    0.16    0.14
   9  -5   0    0.48    0.17
  -9   5   0    0.77    0.20
  10  -5   1    1.17    0.22
 -10   5  -1    2.05    0.29
  -8  -4 -17    8.48    0.49
  -7  -4 -16   10.18    0.50
  -6  -4 -15    1.03    0.21
   6   4  15    0.92    0.15
  -5  -4 -14   10.48    0.45
   5   4  14   10.64    0.43
   5   4  14   11.47    0.36
  -4  -4 -13    0.96    0.18
   4   4  13    0.85    0.13
   4   4  13    1.04    0.13
  -3  -4 -12   10.29    0.40
   3   4  12   10.60    0.32
   3   4  12   10.95    0.34
  -2  -4 -11   18.37    0.52
   2   4  11   18.36    0.46
   2   4  11   19.09    0.44
  -1  -4 -10   16.92    0.47
   1   4  10   16.34    0.40
   1   4  10   16.71    0.43
   0  -4  -9   13.51    0.39
   0   4   9   14.05    0.36
   0   4   9   13.87    0.39
   1  -4  -8   53.44    0.94
  -1   4   8   53.04    0.93
  -1   4   8   52.98    0.97
   2  -4  -7   32.02    0.60
   2  -4  -7   30.06    0.61
  -2   4   7   29.93    0.66
   3  -4  -6    5.09    0.18
   3  -4  -6    4.99    0.22
  -3   4   6    4.99    0.26
   4  -4  -5    0.87    0.12
  -4   4   5    0.74    0.13
   5  -4  -4    8.24    0.31
  -5   4   4    8.32    0.35
   6  -4  -3    0.51    0.12
  -6   4   3    0.71    0.15
   7  -4  -2    0.02    0.10
  -7   4   2   -0.01    0.11
   8  -4  -1    2.71    0.25
  -8   4   1    2.27    0.26
   9  -4   0    4.94    0.33
  -9   4   0    5.94    0.38
  10  -4   1   14.49    0.55
 -10   4  -1   15.05    0.59
  11  -4   2    2.33    0.29
 -11   4  -2    1.45    0.27
  -8  -3 -17    1.25    0.24
  -7  -3 -16    0.37    0.18
  -6  -3 -15    2.33    0.27
   6   3  15    2.19    0.20
  -5  -3 -14   22.68    0.67
   5   3  14   22.18    0.51
   5   3  14   22.92    0.56
  -4  -3 -13    2.17    0.23
   4   3  13    2.28    0.19
   4   3  13    2.50    0.18
  -3  -3 -12   20.28    0.57
   3   3  12   20.86    0.51
   3   3  12   19.77    0.45
  -2  -3 -11    2.37    0.20
   2   3  11    2.35    0.15
   2   3  11    1.94    0.17
  -1  -3 -10    2.53    0.19
   1   3  10    2.66    0.15
   1   3  10    2.40    0.18
   0  -3  -9  154.33    2.35
   0   3   9  153.47    2.34
   0   3   9  153.73    2.25
   1  -3  -8    0.29    0.08
  -1   3   8    0.16    0.09
  -1   3   8    0.15    0.07
   2  -3  -7   31.76    0.60
   2  -3  -7   31.51    0.60
  -2   3   7   31.01    0.67
   3  -3  -6    0.32    0.07
   3  -3  -6    0.29    0.08
  -3   3   6    0.30    0.10
   4  -3  -5   28.90    0.50
   4  -3  -5   28.88    0.60
  -4   3   5   28.22    0.65
   5  -3  -4    0.13    0.08
  -5   3   4    0.11    0.10
   6  -3  -3    0.63    0.13
  -6   3   3    0.73    0.15
   7  -3  -2    7.00    0.31
  -7   3   2    7.63    0.36
   8  -3  -1    1.28    0.18
  -8   3   1    1.32    0.20
   9  -3   0    5.86    0.34
  -9   3   0    5.08    0.35
  10  -3   1    0.98    0.20
 -10   3  -1    0.95    0.21
  11  -3   2    0.29    0.18
 -11   3  -2    0.34    0.19
  -8  -2 -17    5.76    0.41
  -7  -2 -16    8.22    0.44
   7   2  16    7.56    0.38
  -6  -2 -15    5.59    0.36
   6   2  15    5.30    0.29
  -5  -2 -14    1.26    0.20
   5   2  14    1.18    0.14
   5   2  14    1.06    0.16
  -4  -2 -13   14.18    0.49
   4   2  13   15.17    0.37
   4   2  13   15.83    0.44
  -3  -2 -12   14.87    0.47
   3   2  12   15.05    0.42
   3   2  12   15.14    0.35
  -2  -2 -11    0.54    0.12
   2   2  11    0.56    0.11
   2   2  11    0.53    0.08
  -1  -2 -10    1.67    0.17
   1   2  10    1.79    0.12
   1   2  10    1.54    0.15
   0  -2  -9    7.65    0.28
   0   2   9    7.55    0.22
   0   2   9    7.97    0.29
   1  -2  -8    1.31    0.13
  -1   2   8    1.41    0.15
   2  -2  -7   -0.05    0.05
   2  -2  -7   -0.03    0.04
  -2   2   7    0.01    0.07
   3  -2  -6   47.22    0.80
   3  -2  -6   47.35    0.82
  -3   2   6   47.48    0.90
   4  -2  -5   73.47    1.20
   4  -2  -5   73.48    1.12
  -4   2   5   72.93    1.28
   5  -2  -4    5.08    0.22
   5  -2  -4    4.86    0.15
  -5   2   4    4.14    0.24
   6  -2  -3    3.07    0.20
  -6   2   3    2.67    0.22
   7  -2  -2   30.08    0.67
  -7   2   2   28.65    0.72
   8  -2  -1    4.28    0.27
  -8   2   1    3.61    0.27
   9  -2   0    0.20    0.12
  -9   2   0    0.46    0.16
  10  -2   1   36.58    0.89
 -10   2  -1   36.26    0.92
  11  -2   2   -0.05    0.15
 -11   2  -2    0.07    0.16
  -8  -1 -17   -0.29    0.14
  -7  -1 -16   32.50    0.87
   7   1  16   32.00    0.78
  -6  -1 -15    7.33    0.40
   6   1  15    7.54    0.35
  -5  -1 -14    1.58    0.21
   5   1  14    1.79    0.19
  -4  -1 -13    3.55    0.25
   4   1  13    3.07    0.22
   4   1  13    3.36    0.19
  -3  -1 -12    3.97    0.25
   3   1  12    4.10    0.16
   3   1  12    4.03    0.24
  -2  -1 -11   13.50    0.42
   2   1  11   13.86    0.40
   2   1  11   13.92    0.29
  -1  -1 -10    9.18    0.32
   1   1  10    9.29    0.22
   1   1  10    9.53    0.32
   0  -1  -9   25.30    0.56
   0   1   9   25.41    0.57
   0   1   9   26.00    0.45
   1  -1  -8   40.22    0.75
   1  -1  -8   40.56    0.65
  -1   1   8   39.68    0.77
   2  -1  -7    0.09    0.05
   2  -1  -7    0.12    0.06
  -2   1   7    0.02    0.07
   3  -1  -6   14.50    0.34
   3  -1  -6   14.27    0.33
  -3   1   6   14.07    0.40
   4  -1  -5    6.98    0.23
   4  -1  -5    7.49    0.22
  -4   1   5    7.30    0.29
   5  -1  -4    1.60    0.11
   5  -1  -4    1.55    0.14
  -5   1   4    1.47    0.17
   6  -1  -3   21.38    0.50
   6  -1  -3   20.57    0.39
  -6   1   3   21.66    0.56
   7  -1  -2    0.01    0.08
  -7   1   2    0.05    0.10
   8  -1  -1    9.82    0.37
  -8   1   1    9.83    0.40
   9  -1   0   20.30    0.58
  -9   1   0   19.74    0.60
  10  -1   1    2.59    0.27
 -10   1  -1    2.70    0.28
  11  -1   2   25.81    0.75
 -11   1  -2   26.51    0.76
  12  -1   3    6.14    0.42
 -12   1  -3    6.52    0.42
  -8   0 -17    3.29    0.34
   8   0  17    3.83    0.32
  -7   0 -16   13.53    0.54
   7   0  16   14.83    0.52
  -6   0 -15   -0.15    0.12
   6   0  15    0.25    0.13
  -5   0 -14   30.44    0.77
   5   0  14   32.05    0.74
  -4   0 -13    0.54    0.14
   4   0  13    0.84    0.15
  -3   0 -12    0.52    0.12
   3   0  12    0.55    0.12
  -2   0 -11    1.82    0.18
   2   0  11    1.77    0.17
  -1   0 -10   32.14    0.69
   1   0  10   32.13    0.68
   0   0  -9   42.12    0.81
   0   0  -9   43.57    0.64
   0   0   9   42.29    0.82
   1   0  -8   82.17    1.19
   1   0  -8   81.74    1.34
  -1   0   8   82.55    1.36
   2   0  -7    9.64    0.22
   2   0  -7    9.22    0.28
  -2   0   7    9.55    0.32
   3   0  -6   12.81    0.32
   3   0  -6   12.01    0.28
  -3   0   6   12.89    0.37
   4   0  -5    7.31    0.23
   4   0  -5    7.59    0.23
  -4   0   5    7.50    0.29
   5   0  -4   25.18    0.52
   5   0  -4   24.85    0.48
  -5   0   4   25.88    0.60
   6   0  -3   20.69    0.49
   6   0  -3   21.09    0.42
  -6   0   3   21.15    0.54
   7   0  -2   10.60    0.36
  -7   0   2   10.64    0.38
  -7   0   2   10.62    0.26
   8   0  -1    0.70    0.14
  -8   0   1    0.62    0.14
   9   0   0    2.05    0.22
  -9   0   0    1.98    0.22
  10   0   1    2.27    0.24
 -10   0  -1    2.29    0.25
  11   0   2    0.83    0.19
 -11   0  -2    0.85    0.20
  12   0   3    0.77    0.21
 -12   0  -3    1.34    0.24
  -8   1 -17    8.15    0.45
   8  -1  17    7.27    0.41
  -7   1 -16    3.87    0.34
   7  -1  16    4.02    0.32
  -6   1 -15   10.94    0.46
   6  -1  15   11.43    0.45
  -5   1 -14    6.76    0.35
   5  -1  14    6.40    0.34
  -4   1 -13   21.85    0.61
   4  -1  13   22.14    0.60
  -3   1 -12   20.75    0.56
   3  -1  12   19.75    0.54
  -2   1 -11    0.21    0.10
   2  -1  11    0.35    0.11
  -1   1 -10   41.91    0.84
   1  -1  10   44.27    0.85
   0   1  -9    9.99    0.33
   0  -1   9    9.92    0.33
   1   1  -8    2.81    0.17
  -1  -1   8    2.77    0.18
   2   1  -7    1.12    0.08
   2   1  -7    1.47    0.14
  -2  -1   7    1.50    0.15
   3   1  -6   10.54    0.24
   3   1  -6   10.27    0.30
  -3  -1   6   10.03    0.33
   4   1  -5   25.14    0.49
   4   1  -5   25.43    0.52
  -4  -1   5   25.95    0.58
   5   1  -4    5.37    0.21
   5   1  -4    5.49    0.20
  -5  -1   4    5.37    0.25
   6   1  -3    3.16    0.19
   6   1  -3    3.33    0.16
  -6  -1   3    3.58    0.22
   7   1  -2   19.35    0.49
  -7  -1   2   19.88    0.53
   8   1  -1   61.82    1.15
  -8  -1   1   62.79    1.05
  -8  -1   1   62.25    1.17
   9   1   0   22.60    0.61
  -9  -1   0   22.53    0.61
  10   1   1    6.96    0.37
 -10  -1  -1    6.63    0.35
  11   1   2    9.88    0.46
 -11  -1  -2    9.42    0.44
  12   1   3    1.26    0.23
 -12  -1  -3    1.22    0.22
  -8   2 -17    1.06    0.23
   8  -2  17    1.54    0.24
  -7   2 -16    3.16    0.31
   7  -2  16    3.63    0.32
  -6   2 -15    8.88    0.42
   6  -2  15    8.92    0.42
  -5   2 -14    3.86    0.28
   5  -2  14    3.76    0.29
  -4   2 -13    7.86    0.36
   4  -2  13    8.30    0.37
  -3   2 -12    3.68    0.25
   3  -2  12    3.80    0.26
  -2   2 -11   51.58    1.00
   2  -2  11   50.68    0.99
  -1   2 -10    6.28    0.27
   1  -2  10    6.15    0.28
   0   2  -9    6.33    0.27
   0  -2   9    6.74    0.28
   1   2  -8   39.49    0.77
  -1  -2   8   39.28    0.78
   2   2  -7   37.48    0.57
   2   2  -7   37.69    0.73
  -2  -2   7   37.14    0.74
   3   2  -6    0.13    0.05
   3   2  -6    0.10    0.07
  -3  -2   6    0.00    0.08
   4   2  -5  209.62    3.00
   4   2  -5  209.70    3.08
  -4  -2   5  213.99    3.13
   5   2  -4    6.36    0.24
   5   2  -4    6.75    0.23
  -5  -2   4    6.71    0.28
   6   2  -3  134.29    2.03
   6   2  -3  134.18    2.04
  -6  -2   3  133.43    2.10
   7   2  -2    1.89    0.18
  -7  -2   2    2.09    0.19
   8   2  -1    6.13    0.29
  -8  -2   1    6.45    0.30
  -8  -2   1    6.53    0.25
   9   2   0    1.33    0.19
  -9  -2   0    1.46    0.18
  10   2   1    7.18    0.37
 -10  -2  -1    7.44    0.36
  11   2   2    0.29    0.16
 -11  -2  -2    0.50    0.16
  12   2   3    4.92    0.38
 -12  -2  -3    5.34    0.36
  -7   3 -16   12.59    0.53
   7  -3  16   14.55    0.57
  -6   3 -15    9.10    0.43
   6  -3  15    9.11    0.44
  -5   3 -14    9.39    0.41
   5  -3  14    9.35    0.42
  -4   3 -13    3.29    0.26
   4  -3  13    3.21    0.26
  -3   3 -12   24.89    0.64
   3  -3  12   25.48    0.66
  -2   3 -11   20.75    0.56
   2  -3  11   21.71    0.58
  -1   3 -10   27.35    0.64
   1  -3  10   28.77    0.66
   0   3  -9    1.58    0.16
   0  -3   9    1.10    0.15
   1   3  -8    2.83    0.18
  -1  -3   8    2.73    0.19
   2   3  -7    0.08    0.07
  -2  -3   7    0.13    0.09
   3   3  -6    0.31    0.05
   3   3  -6    0.40    0.09
  -3  -3   6    0.24    0.09
   4   3  -5   10.59    0.33
   4   3  -5   10.76    0.27
  -4  -3   5   10.49    0.34
   5   3  -4    2.23    0.17
   5   3  -4    2.13    0.15
  -5  -3   4    2.25    0.18
   6   3  -3   19.64    0.46
   6   3  -3   19.59    0.48
  -6  -3   3   19.82    0.50
   7   3  -2    0.72    0.12
   7   3  -2    0.91    0.13
  -7  -3   2    0.92    0.14
   8   3  -1    5.32    0.28
  -8  -3   1    5.85    0.28
  -8  -3   1    5.57    0.25
   9   3   0   -0.02    0.11
  -9  -3   0   -0.09    0.09
  -9  -3   0    0.13    0.09
  10   3   1    0.60    0.16
 -10  -3  -1    0.84    0.16
  11   3   2    4.16    0.33
 -11  -3  -2    4.17    0.30
  12   3   3    0.72    0.19
  -7   4 -16    4.93    0.36
   7  -4  16    4.55    0.39
  -6   4 -15   -0.01    0.14
   6  -4  15    0.48    0.18
  -5   4 -14   14.60    0.51
   5  -4  14   13.86    0.53
  -4   4 -13    3.14    0.26
   4  -4  13    3.31    0.28
  -3   4 -12   76.66    1.40
   3  -4  12   76.73    1.43
  -2   4 -11    0.54    0.13
   2  -4  11    0.94    0.16
  -1   4 -10   12.25    0.41
   1  -4  10   11.81    0.41
   0   4  -9   29.41    0.67
   0  -4   9   29.52    0.67
   1   4  -8   14.92    0.43
  -1  -4   8   15.87    0.45
   2   4  -7   37.75    0.77
  -2  -4   7   37.63    0.76
   3   4  -6    1.32    0.09
   3   4  -6    1.35    0.15
  -3  -4   6    1.12    0.14
   4   4  -5   16.72    0.45
   4   4  -5   17.65    0.37
  -4  -4   5   17.17    0.45
   5   4  -4    7.18    0.24
   5   4  -4    7.84    0.29
  -5  -4   4    7.54    0.29
   6   4  -3   14.86    0.40
   6   4  -3   14.85    0.43
  -6  -4   3   15.26    0.42
   7   4  -2   10.89    0.36
   7   4  -2   10.19    0.35
  -7  -4   2   11.14    0.36
   8   4  -1    4.80    0.27
  -8  -4   1    5.08    0.26
  -8  -4   1    4.96    0.26
   9   4   0   17.32    0.53
  -9  -4   0   18.84    0.50
  -9  -4   0   18.06    0.50
  10   4   1    7.51    0.37
 -10  -4  -1    7.01    0.31
 -10  -4  -1    6.94    0.32
  11   4   2    1.09    0.21
  12   4   3   -0.36    0.14
  -7   5 -16    2.51    0.29
   7  -5  16    2.08    0.30
  -6   5 -15    1.16    0.22
   6  -5  15    1.78    0.27
  -5   5 -14    1.33    0.22
   5  -5  14    1.68    0.25
  -4   5 -13    0.12    0.13
   4  -5  13    0.13    0.14
  -3   5 -12    5.50    0.31
   3  -5  12    5.22    0.33
  -2   5 -11    0.02    0.10
   2  -5  11   -0.05    0.11
  -1   5 -10    7.34    0.32
   1  -5  10    7.42    0.34
   0   5  -9    9.61    0.36
   0  -5   9   10.00    0.37
   1   5  -8   70.68    1.27
  -1  -5   8   71.26    1.26
   2   5  -7   14.42    0.43
  -2  -5   7   14.45    0.42
   3   5  -6   55.94    1.05
   3   5  -6   56.47    0.87
  -3  -5   6   55.30    1.02
   4   5  -5   37.78    0.66
   4   5  -5   38.29    0.79
  -4  -5   5   37.32    0.76
   5   5  -4   31.29    0.69
   5   5  -4   28.87    0.58
  -5  -5   4   30.27    0.64
   6   5  -3   -0.09    0.07
   6   5  -3    0.00    0.09
  -6  -5   3   -0.03    0.08
   7   5  -2   10.15    0.35
   7   5  -2   10.11    0.37
  -7  -5   2    9.27    0.33
   8   5  -1   -0.13    0.09
  -8  -5   1   -0.05    0.08
  -8  -5   1   -0.10    0.09
   9   5   0    0.86    0.17
  -9  -5   0    1.07    0.15
  -9  -5   0    0.82    0.15
  10   5   1    6.39    0.35
 -10  -5  -1    5.85    0.31
  11   5   2    0.03    0.14
 -11  -5  -2   -0.04    0.18
  12   5   3    7.21    0.44
  -6   6 -15    3.12    0.31
   6  -6  15    2.83    0.33
  -5   6 -14    9.26    0.44
   5  -6  14    8.95    0.48
  -4   6 -13    0.47    0.17
   4  -6  13    0.33    0.17
  -3   6 -12    3.98    0.29
   3  -6  12    3.46    0.30
  -2   6 -11    4.75    0.29
   2  -6  11    4.21    0.30
  -1   6 -10    5.46    0.30
   1  -6  10    5.83    0.32
   0   6  -9    0.80    0.14
   0  -6   9    0.94    0.16
   1   6  -8    0.23    0.10
  -1  -6   8    0.27    0.12
   2   6  -7    1.81    0.11
   2   6  -7    1.68    0.18
  -2  -6   7    1.39    0.17
   3   6  -6    2.93    0.14
   3   6  -6    2.75    0.21
  -3  -6   6    2.60    0.20
   4   6  -5    8.90    0.26
   4   6  -5    8.96    0.35
  -4  -6   5    8.71    0.32
   5   6  -4    0.08    0.10
   5   6  -4    0.02    0.07
  -5  -6   4    0.05    0.08
   6   6  -3   13.09    0.37
   6   6  -3   12.21    0.43
  -6  -6   3   13.22    0.39
   7   6  -2   14.67    0.43
   7   6  -2   14.66    0.47
  -7  -6   2   14.53    0.41
   8   6  -1    0.09    0.11
  -8  -6   1    0.03    0.09
  -8  -6   1   -0.10    0.09
   9   6   0    2.20    0.23
  -9  -6   0    2.35    0.24
  10   6   1    1.92    0.23
 -10  -6  -1    2.02    0.23
  11   6   2    4.87    0.36
 -11  -6  -2    5.28    0.33
  -5   7 -14    0.81    0.20
   5  -7  14    0.97    0.24
  -4   7 -13   10.30    0.46
   4  -7  13    9.99    0.50
  -3   7 -12    0.04    0.14
   3  -7  12    0.07    0.15
  -2   7 -11    2.14    0.23
   2  -7  11    1.73    0.23
  -1   7 -10    8.55    0.38
   1  -7  10    8.47    0.39
   0   7  -9    8.29    0.36
   0  -7   9    8.35    0.37
   1   7  -8    8.88    0.37
  -1  -7   8    8.73    0.36
   2   7  -7   69.08    1.30
  -2  -7   7   69.15    1.25
   3   7  -6    7.81    0.23
   3   7  -6    7.96    0.35
  -3  -7   6    8.39    0.33
   4   7  -5    6.33    0.32
   4   7  -5    6.32    0.23
  -4  -7   5    6.86    0.30
   5   7  -4   18.05    0.44
   5   7  -4   18.92    0.55
  -5  -7   4   18.60    0.48
   6   7  -3   -0.02    0.10
   6   7  -3    0.09    0.09
  -6  -7   3    0.02    0.09
   7   7  -2    1.67    0.18
  -7  -7   2    1.26    0.18
   8   7  -1    3.40    0.25
  -8  -7   1    3.64    0.28
   9   7   0    0.36    0.14
  -9  -7   0    0.30    0.14
  10   7   1    6.35    0.37
 -10  -7  -1    6.16    0.36
  11   7   2   17.49    0.61
 -11  -7  -2   17.78    0.60
  -5   8 -14    5.33    0.39
   5  -8  14    5.75    0.45
  -4   8 -13    2.37    0.27
   4  -8  13    2.25    0.29
  -3   8 -12    2.34    0.26
   3  -8  12    2.23    0.28
  -2   8 -11   24.32    0.69
   2  -8  11   24.47    0.72
  -1   8 -10    0.16    0.13
   1  -8  10    0.14    0.14
   0   8  -9   -0.11    0.10
   0  -8   9    0.13    0.13
   1   8  -8    3.49    0.27
  -1  -8   8    3.42    0.27
   2   8  -7    1.49    0.20
  -2  -8   7    1.37    0.19
   3   8  -6    2.69    0.17
   3   8  -6    2.60    0.24
  -3  -8   6    2.69    0.23
   4   8  -5    0.29    0.09
   4   8  -5    0.32    0.13
  -4  -8   5    0.28    0.12
   5   8  -4   11.66    0.35
   5   8  -4   11.84    0.45
  -5  -8   4   11.70    0.37
   6   8  -3    1.11    0.15
   6   8  -3    1.11    0.19
   7   8  -2    5.47    0.28
  -7  -8   2    4.72    0.33
   8   8  -1    5.38    0.30
  -8  -8   1    5.00    0.34
   9   8   0    1.48    0.21
  -9  -8   0    1.23    0.20
  10   8   1   17.33    0.58
 -10  -8  -1   16.17    0.58
  11   8   2   -0.02    0.15
 -11  -8  -2    0.22    0.16
  -4   9 -13    7.70    0.43
   4  -9  13    7.95    0.50
  -3   9 -12   21.86    0.69
   3  -9  12   22.91    0.75
  -2   9 -11    0.16    0.15
   2  -9  11    0.02    0.15
  -1   9 -10   30.74    0.81
   1  -9  10   31.12    0.82
   0   9  -9    1.48    0.21
   0  -9   9    1.39    0.21
   1   9  -8    1.35    0.22
  -1  -9   8    1.07    0.18
   2   9  -7   17.56    0.57
  -2  -9   7   17.96    0.53
   3   9  -6    2.98    0.28
  -3  -9   6    2.83    0.24
   4   9  -5    0.06    0.09
   4   9  -5   -0.01    0.12
  -4  -9   5    0.10    0.11
   5   9  -4    2.27    0.25
   5   9  -4    2.55    0.20
   6   9  -3    0.62    0.14
   6   9  -3    0.84    0.18
   7   9  -2    3.92    0.26
  -7  -9   2    3.35    0.32
   8   9  -1    0.42    0.14
  -8  -9   1    0.26    0.16
   9   9   0    2.44    0.25
  -9  -9   0    2.70    0.30
  10   9   1   18.49    0.61
 -10  -9  -1   19.26    0.66
  -3  10 -12    4.39    0.36
   3 -10  12    5.19    0.43
  -2  10 -11    0.22    0.16
   2 -10  11    0.89    0.23
  -1  10 -10    4.29    0.35
   1 -10  10    3.39    0.32
   0  10  -9    0.13    0.16
   0 -10   9    0.05    0.16
   1  10  -8    4.51    0.34
  -1 -10   8    4.44    0.32
   2  10  -7    0.71    0.19
  -2 -10   7    0.67    0.16
   3  10  -6   13.09    0.52
  -3 -10   6   12.92    0.45
   4  10  -5    1.12    0.21
   5  10  -4    1.46    0.23
   5  10  -4    1.39    0.16
   6  10  -3    6.14    0.30
   7  10  -2   22.13    0.60
  -7 -10   2   21.23    0.70
   8  10  -1    0.16    0.14
  -8 -10   1    0.08    0.17
   9  10   0   -0.03    0.14
  -9 -10   0    0.26    0.17
  -1  11 -10    1.44    0.25
   1 -11  10    1.09    0.24
   0  11  -9    3.63    0.33
   0 -11   9    4.23    0.36
   1  11  -8    0.42    0.18
  -1 -11   8    0.35    0.17
   2  11  -7    0.11    0.16
  -2 -11   7    0.23    0.15
   3  11  -6    8.47    0.45
   4  11  -5    1.74    0.27
   5  11  -4    0.71    0.19
   6  11  -3    1.82    0.20
  -6 -11   3    1.50    0.26
   7  11  -2    0.05    0.13
  -7 -11   2    0.18    0.18
   8  11  -1    8.41    0.40
  -8 -11   1    9.06    0.49
   1  12  -8    4.71    0.38
  -1 -12   8    4.64    0.36
   2  12  -7    8.89    0.48
   3  12  -6    7.06    0.45
   4  12  -5    0.36    0.18
  -5 -12   4    0.06    0.17
  -6 -12   3   -0.08    0.17
   1  11  11    0.69    0.20
   0  11  10    0.36    0.17
  -1  11   9    4.50    0.36
   2 -11  -8    6.73    0.41
   3 -11  -7    2.80    0.29
  -3 -10 -13    7.36    0.43
   3  10  13    6.79    0.40
  -2 -10 -12    1.69    0.24
   2  10  12    2.68    0.28
  -1 -10 -11    3.25    0.29
   1  10  11    4.01    0.32
   0  10  10    3.91    0.32
  -1  10   9    0.15    0.14
   2 -10  -8    0.79    0.18
  -2  10   8    0.37    0.15
   3 -10  -7   16.87    0.59
  -3  10   7   17.72    0.58
   4 -10  -6    5.08    0.36
  -4  10   6    4.20    0.34
   5 -10  -5    5.78    0.38
  -5  10   5    5.22    0.38
  -5  -9 -15    5.04    0.40
  -4  -9 -14   18.11    0.65
   4   9  14   18.92    0.60
  -3  -9 -13    3.75    0.34
   3   9  13    3.73    0.31
  -2  -9 -12    2.78    0.29
   2   9  12    2.08    0.25
  -1  -9 -11   26.20    0.71
   1   9  11   27.35    0.72
   0  -9 -10    5.40    0.30
   0   9  10    4.29    0.32
  -1   9   9   12.41    0.43
  -1   9   9   13.35    0.49
  -2   9   8    2.56    0.25
   3  -9  -7   10.60    0.44
  -3   9   7   10.47    0.43
   4  -9  -6    1.64    0.22
  -4   9   6    2.23    0.25
   5  -9  -5   17.77    0.60
  -5   9   5   17.48    0.61
   6  -9  -4    0.51    0.17
  -6   9   4    0.49    0.19
  -7   9   3    2.31    0.30
  -5  -8 -15    3.77    0.37
   5   8  15    4.03    0.32
  -4  -8 -14   14.17    0.56
   4   8  14   13.69    0.49
  -3  -8 -13    3.12    0.30
   3   8  13    3.30    0.28
  -2  -8 -12   24.39    0.70
   2   8  12   25.90    0.67
  -1  -8 -11    0.29    0.13
   1   8  11    0.27    0.13
   0  -8 -10    2.56    0.22
   0   8  10    2.77    0.21
   0   8  10    2.61    0.24
   1  -8  -9    0.20    0.11
  -1   8   9    0.25    0.13
  -1   8   9    0.21    0.11
  -2   8   8    1.63    0.19
   3  -8  -7   -0.07    0.10
  -3   8   7    0.14    0.12
   4  -8  -6    7.80    0.37
  -4   8   6    7.71    0.38
   5  -8  -5    2.08    0.23
  -5   8   5    2.95    0.29
   6  -8  -4   -0.07    0.12
  -6   8   4    0.14    0.16
   7  -8  -3   15.46    0.57
  -7   8   3   15.76    0.61
   8  -8  -2    0.79    0.21
  -8   8   2    1.05    0.24
  -6  -7 -16   -0.07    0.15
   6   7  16    0.34    0.14
  -5  -7 -15    1.60    0.25
   5   7  15    1.74    0.21
  -4  -7 -14    4.94    0.35
   4   7  14    4.59    0.30
  -3  -7 -13    4.83    0.33
   3   7  13    4.34    0.28
  -2  -7 -12    7.78    0.38
   2   7  12    8.11    0.34
  -1  -7 -11   12.92    0.45
   1   7  11   12.61    0.39
   1   7  11   12.22    0.42
   0  -7 -10    0.41    0.12
   0   7  10    0.49    0.12
   0   7  10    0.32    0.12
   1  -7  -9    0.89    0.14
  -1   7   9    1.16    0.16
  -1   7   9    1.13    0.16
   2  -7  -8   10.27    0.33
  -2   7   8    9.89    0.38
   3  -7  -7   -0.10    0.09
  -3   7   7   -0.09    0.10
   4  -7  -6    3.44    0.25
  -4   7   6    3.43    0.27
   5  -7  -5    0.89    0.16
  -5   7   5    0.82    0.18
   6  -7  -4    0.48    0.15
  -6   7   4    0.43    0.17
   7  -7  -3    6.87    0.38
  -7   7   3    6.14    0.40
   8  -7  -2   18.66    0.63
  -8   7   2   17.02    0.65
   9  -7  -1    0.08    0.16
  -9   7   1    0.08    0.18
  -7  -6 -17    0.18    0.19
  -6  -6 -16    0.23    0.17
   6   6  16    0.21    0.13
  -5  -6 -15    1.23    0.23
   5   6  15    1.28    0.18
  -4  -6 -14    0.14    0.14
   4   6  14    0.48    0.13
  -3  -6 -13    0.27    0.14
   3   6  13    0.22    0.11
  -2  -6 -12    3.86    0.27
   2   6  12    3.61    0.24
   2   6  12    3.45    0.22
  -1  -6 -11   -0.05    0.09
   1   6  11   -0.06    0.08
   1   6  11   -0.02    0.09
   0  -6 -10    1.32    0.16
   0   6  10    1.18    0.16
   0   6  10    1.18    0.15
   1  -6  -9    0.33    0.10
  -1   6   9    0.31    0.11
  -1   6   9    0.46    0.12
   2  -6  -8    0.16    0.08
  -2   6   8    0.29    0.12
   3  -6  -7    3.00    0.22
  -3   6   7    3.08    0.24
   4  -6  -6   26.13    0.64
  -4   6   6   26.32    0.68
   5  -6  -5    2.40    0.22
  -5   6   5    2.21    0.24
   6  -6  -4    1.56    0.20
  -6   6   4    1.88    0.23
   7  -6  -3   15.07    0.51
  -7   6   3   14.59    0.55
   8  -6  -2    0.63    0.18
  -8   6   2    0.83    0.21
   9  -6  -1   12.67    0.53
  -9   6   1   13.94    0.59
  -7  -5 -17    0.37    0.19
  -6  -5 -16    0.46    0.18
  -5  -5 -15    4.44    0.34
   5   5  15    4.32    0.26
  -4  -5 -14   20.15    0.64
   4   5  14   21.26    0.53
  -3  -5 -13    7.29    0.37
   3   5  13    7.70    0.30
   3   5  13    7.47    0.30
  -2  -5 -12    0.56    0.14
   2   5  12    0.73    0.12
   2   5  12    0.69    0.13
  -1  -5 -11    2.39    0.21
   1   5  11    1.94    0.17
   1   5  11    2.13    0.19
   0  -5 -10   51.31    0.98
   0   5  10   50.08    0.93
   0   5  10   51.88    0.97
   1  -5  -9    5.87    0.25
  -1   5   9    5.74    0.27
  -1   5   9    5.98    0.26
   2  -5  -8    4.63    0.21
   2  -5  -8    4.79    0.24
  -2   5   8    4.80    0.27
   3  -5  -7    0.59    0.12
   3  -5  -7    0.52    0.09
  -3   5   7    0.45    0.13
   4  -5  -6    0.21    0.09
  -4   5   6    0.12    0.10
   5  -5  -5    0.45    0.13
  -5   5   5    0.35    0.13
   6  -5  -4    0.60    0.14
  -6   5   4    1.18    0.19
   7  -5  -3   16.27    0.52
  -7   5   3   16.38    0.57
   8  -5  -2    2.21    0.24
  -8   5   2    2.22    0.27
   9  -5  -1    0.00    0.14
  -9   5   1    0.13    0.16
  10  -5   0    0.03    0.15
 -10   5   0    0.12    0.18
  -7  -4 -17    0.73    0.22
  -6  -4 -16    0.02    0.16
  -5  -4 -15    0.33    0.15
   5   4  15    0.48    0.12
  -4  -4 -14   -0.01    0.11
   4   4  14   -0.08    0.08
   4   4  14    0.08    0.09
  -3  -4 -13    0.19    0.12
   3   4  13    0.16    0.10
   3   4  13    0.24    0.10
  -2  -4 -12    5.76    0.30
   2   4  12    5.71    0.24
   2   4  12    5.63    0.26
  -1  -4 -11    1.37    0.17
   1   4  11    1.06    0.13
   1   4  11    1.19    0.15
   0  -4 -10   82.69    1.43
   0   4  10   84.67    1.42
   0   4  10   85.69    1.36
   1  -4  -9   11.26    0.35
  -1   4   9   12.66    0.39
  -1   4   9   12.32    0.35
   2  -4  -8   24.13    0.53
   2  -4  -8   23.73    0.52
  -2   4   8   23.72    0.59
   3  -4  -7  108.10    1.66
   3  -4  -7  109.62    1.72
  -3   4   7  108.24    1.80
   4  -4  -6    7.13    0.27
   4  -4  -6    7.33    0.29
  -4   4   6    6.74    0.32
   5  -4  -5    0.25    0.09
  -5   4   5    0.05    0.10
   6  -4  -4    7.59    0.32
  -6   4   4    7.04    0.35
   7  -4  -3    2.82    0.24
  -7   4   3    2.59    0.25
   8  -4  -2   -0.02    0.11
  -8   4   2    0.19    0.14
  -9   4   1    0.57    0.19
  10  -4   0    1.90    0.26
 -10   4   0    2.78    0.31
  -7  -3 -17    7.11    0.44
  -6  -3 -16    2.93    0.31
  -5  -3 -15    0.64    0.18
   5   3  15    0.35    0.12
  -4  -3 -14   20.42    0.62
   4   3  14   20.24    0.53
   4   3  14   20.27    0.47
  -3  -3 -13   -0.10    0.09
   3   3  13    0.10    0.09
   3   3  13   -0.09    0.07
  -2  -3 -12    1.60    0.19
   2   3  12    1.63    0.14
   2   3  12    1.57    0.17
  -1  -3 -11    0.69    0.13
   1   3  11    0.74    0.10
   1   3  11    0.87    0.14
   0  -3 -10   17.15    0.47
   0   3  10   17.21    0.40
   0   3  10   18.28    0.48
   1  -3  -9    2.81    0.18
  -1   3   9    2.58    0.20
   2  -3  -8    2.54    0.15
   2  -3  -8    2.54    0.16
  -2   3   8    2.50    0.20
   3  -3  -7    7.97    0.25
   3  -3  -7    8.19    0.27
  -3   3   7    8.00    0.32
   4  -3  -6   13.11    0.37
   4  -3  -6   13.01    0.30
  -4   3   6   12.93    0.43
   5  -3  -5    2.49    0.19
  -5   3   5    2.63    0.22
   6  -3  -4    5.74    0.28
  -6   3   4    5.57    0.31
   7  -3  -3    8.71    0.35
  -7   3   3    7.45    0.37
   8  -3  -2   14.60    0.49
  -8   3   2   13.96    0.51
   9  -3  -1    5.76    0.34
  -9   3   1    6.73    0.39
  10  -3   0   14.08    0.53
 -10   3   0   13.33    0.56
  11  -3   1   35.31    0.93
 -11   3  -1   36.35    0.97
  -7  -2 -17    3.73    0.36
  -6  -2 -16    0.64    0.18
   6   2  16    0.82    0.16
  -5  -2 -15    4.73    0.33
   5   2  15    4.63    0.28
  -4  -2 -14    0.50    0.15
   4   2  14    0.95    0.15
  -3  -2 -13    0.07    0.10
   3   2  13    0.22    0.11
   3   2  13    0.27    0.08
  -2  -2 -12   52.56    1.04
   2   2  12   52.71    0.99
   2   2  12   51.95    0.86
  -1  -2 -11    1.86    0.18
   1   2  11    1.85    0.18
   1   2  11    1.80    0.12
   0  -2 -10   81.37    1.38
   0   2  10   79.24    1.37
   0   2  10   82.81    1.25
   1  -2  -9   36.60    0.73
   1  -2  -9   36.13    0.64
  -1   2   9   37.40    0.76
   2  -2  -8    0.16    0.06
   2  -2  -8    0.14    0.07
  -2   2   8    0.10    0.09
   3  -2  -7    5.09    0.20
   3  -2  -7    4.90    0.19
  -3   2   7    5.06    0.26
   4  -2  -6    1.33    0.11
   4  -2  -6    1.44    0.14
  -4   2   6    1.27    0.17
   5  -2  -5    3.75    0.15
   5  -2  -5    3.62    0.20
  -5   2   5    4.55    0.26
   6  -2  -4    9.75    0.34
  -6   2   4   10.14    0.39
   7  -2  -3    0.15    0.10
  -7   2   3    0.16    0.12
   8  -2  -2    0.02    0.11
  -8   2   2   -0.03    0.11
   9  -2  -1    9.24    0.41
  -9   2   1   10.25    0.45
  10  -2   0    4.62    0.34
 -10   2   0    3.42    0.32
  11  -2   1    0.03    0.16
 -11   2  -1    0.00    0.16
  -7  -1 -17   13.62    0.57
   7   1  17   12.78    0.48
  -6  -1 -16    7.68    0.42
   6   1  16    6.91    0.35
  -5  -1 -15   14.70    0.53
   5   1  15   14.23    0.47
  -4  -1 -14   27.84    0.73
   4   1  14   29.36    0.69
  -3  -1 -13    0.15    0.10
   3   1  13    0.18    0.10
  -2  -1 -12    1.93    0.20
   2   1  12    1.95    0.11
   2   1  12    2.24    0.20
  -1  -1 -11    1.90    0.19
   1   1  11    1.55    0.10
   1   1  11    1.48    0.17
   0  -1 -10    0.93    0.13
   0   1  10    0.97    0.14
   1  -1  -9    6.70    0.18
   1  -1  -9    6.25    0.25
  -1   1   9    6.64    0.28
   2  -1  -8   13.60    0.36
   2  -1  -8   13.45    0.30
  -2   1   8   12.84    0.40
   3  -1  -7    7.48    0.23
   3  -1  -7    7.80    0.25
  -3   1   7    7.06    0.30
   4  -1  -6    8.53    0.26
   4  -1  -6    8.48    0.25
  -4   1   6    8.17    0.33
   5  -1  -5   76.33    1.26
   5  -1  -5   78.18    1.20
  -5   1   5   76.22    1.36
   6  -1  -4   17.00    0.35
   6  -1  -4   17.54    0.45
  -6   1   4   16.73    0.50
   7  -1  -3    1.15    0.15
  -7   1   3    1.28    0.19
   8  -1  -2   35.76    0.79
  -8   1   2   35.17    0.84
   9  -1  -1    0.82    0.17
  -9   1   1    0.91    0.18
  10  -1   0    0.22    0.14
 -10   1   0    0.09    0.15
  11  -1   1    3.01    0.30
 -11   1  -1    2.42    0.28
  12  -1   2    0.06    0.18
 -12   1  -2    0.40    0.19
  -7   0 -17    0.92    0.22
   7   0  17    1.26    0.21
  -6   0 -16   31.27    0.84
   6   0  16   30.36    0.77
  -5   0 -15    0.69    0.17
   5   0  15    0.34    0.14
  -4   0 -14   -0.18    0.09
   4   0  14    0.07    0.12
  -3   0 -13    0.20    0.11
   3   0  13   -0.13    0.09
  -2   0 -12    1.31    0.18
   2   0  12    1.49    0.18
  -1   0 -11    3.59    0.22
   1   0  11    3.39    0.22
   0   0 -10    2.87    0.19
   0   0  10    2.64    0.20
   1   0  -9   40.73    0.79
   1   0  -9   41.05    0.64
  -1   0   9   41.02    0.82
   2   0  -8    0.03    0.04
   2   0  -8    0.02    0.06
  -2   0   8    0.02    0.08
   3   0  -7   31.23    0.61
   3   0  -7   30.12    0.54
  -3   0   7   29.91    0.67
   4   0  -6   12.57    0.33
   4   0  -6   12.64    0.32
  -4   0   6   12.69    0.40
   5   0  -5    2.75    0.17
   5   0  -5    2.85    0.15
  -5   0   5    2.87    0.22
   6   0  -4    9.81    0.27
   6   0  -4   10.00    0.32
  -6   0   4    9.78    0.37
   7   0  -3   10.40    0.35
  -7   0   3    9.73    0.39
   8   0  -2   21.05    0.56
  -8   0   2   22.13    0.61
   9   0  -1    6.88    0.34
  -9   0   1    6.92    0.36
  10   0   0   10.89    0.45
 -10   0   0   10.60    0.46
  11   0   1    4.90    0.35
 -11   0  -1    5.29    0.36
  12   0   2    2.11    0.28
 -12   0  -2    1.68    0.25
  -7   1 -17    6.00    0.40
   7  -1  17    5.42    0.37
  -6   1 -16   12.31    0.51
   6  -1  16   11.35    0.47
  -5   1 -15    0.62    0.17
   5  -1  15    0.70    0.17
  -4   1 -14    1.57    0.21
   4  -1  14    1.97    0.22
  -3   1 -13    1.30    0.18
   3  -1  13    2.21    0.22
  -2   1 -12   40.15    0.85
   2  -1  12   39.47    0.84
  -1   1 -11   18.09    0.50
   1  -1  11   19.19    0.51
   0   1 -10    3.60    0.21
   0  -1  10    3.53    0.22
   1   1  -9    0.91    0.13
  -1  -1   9    1.04    0.15
   2   1  -8   25.90    0.56
   2   1  -8   26.06    0.43
  -2  -1   8   24.81    0.59
   3   1  -7    4.99    0.16
   3   1  -7    4.82    0.21
  -3  -1   7    4.44    0.24
   4   1  -6    5.12    0.19
   4   1  -6    4.79    0.21
  -4  -1   6    5.09    0.25
   5   1  -5   13.82    0.36
   5   1  -5   13.59    0.35
  -5  -1   5   14.14    0.43
   6   1  -4   27.63    0.59
   6   1  -4   29.11    0.57
  -6  -1   4   27.18    0.65
   7   1  -3    3.84    0.23
   7   1  -3    3.98    0.19
  -7  -1   3    4.15    0.26
   8   1  -2    0.50    0.13
  -8  -1   2    0.59    0.14
   9   1  -1    0.16    0.12
  -9  -1   1    0.51    0.14
  10   1   0    8.83    0.41
 -10  -1   0    9.05    0.41
  11   1   1    1.10    0.21
 -11  -1  -1    1.16    0.22
  12   1   2    2.34    0.28
 -12  -1  -2    2.23    0.27
  -7   2 -17    0.77    0.21
   7  -2  17    0.59    0.19
  -6   2 -16    6.50    0.39
   6  -2  16    7.32    0.41
  -5   2 -15    3.28    0.30
   5  -2  15    3.05    0.28
  -4   2 -14    3.14    0.28
   4  -2  14    3.07    0.27
  -3   2 -13    0.17    0.11
   3  -2  13    0.18    0.12
  -2   2 -12    2.56    0.22
   2  -2  12    2.34    0.22
  -1   2 -11    5.56    0.27
   1  -2  11    5.63    0.29
   0   2 -10   24.50    0.59
   0  -2  10   24.06    0.59
   1   2  -9   26.64    0.60
  -1  -2   9   26.13    0.61
   2   2  -8   -0.01    0.07
  -2  -2   8    0.01    0.08
   3   2  -7   45.59    0.85
   3   2  -7   46.50    0.72
  -3  -2   7   44.39    0.88
   4   2  -6    4.27    0.17
   4   2  -6    3.89    0.20
  -4  -2   6    4.12    0.23
   5   2  -5    8.51    0.29
   5   2  -5    8.23    0.26
  -5  -2   5    8.56    0.33
   6   2  -4  134.23    2.04
   6   2  -4  133.84    2.04
  -6  -2   4  132.36    2.12
   7   2  -3   22.80    0.55
   7   2  -3   23.62    0.52
  -7  -2   3   24.17    0.60
   8   2  -2   11.52    0.40
  -8  -2   2   12.22    0.35
  -8  -2   2   12.37    0.43
   9   2  -1   10.12    0.40
  -9  -2   1   10.36    0.40
  10   2   0    1.76    0.22
 -10  -2   0    2.21    0.23
  11   2   1    0.24    0.16
 -11  -2  -1    0.20    0.14
  12   2   2    0.33    0.18
 -12  -2  -2    0.62    0.18
  -7   3 -17    0.90    0.22
   7  -3  17    0.75    0.21
  -6   3 -16   -0.02    0.15
   6  -3  16    0.05    0.16
  -5   3 -15    0.33    0.16
   5  -3  15    0.63    0.18
  -4   3 -14    9.45    0.41
   4  -3  14    8.58    0.41
  -3   3 -13    4.40    0.29
   3  -3  13    4.51    0.30
  -2   3 -12    0.11    0.10
   2  -3  12    0.09    0.11
  -1   3 -11   95.36    1.65
   1  -3  11   98.67    1.67
   0   3 -10    9.25    0.34
   0  -3  10    9.04    0.35
   1   3  -9   75.87    1.30
  -1  -3   9   72.23    1.30
   2   3  -8   41.07    0.82
  -2  -3   8   41.63    0.83
   3   3  -7   17.30    0.33
   3   3  -7   16.96    0.45
  -3  -3   7   17.64    0.47
   4   3  -6   27.06    0.50
   4   3  -6   26.79    0.60
  -4  -3   6   25.82    0.61
   5   3  -5    3.51    0.20
   5   3  -5    3.30    0.17
  -5  -3   5    2.87    0.21
   6   3  -4    0.15    0.08
   6   3  -4    0.25    0.09
  -6  -3   4    0.07    0.10
   7   3  -3    2.21    0.18
   7   3  -3    2.33    0.19
  -7  -3   3    2.63    0.21
   8   3  -2    1.52    0.18
  -8  -3   2    1.67    0.17
  -8  -3   2    1.41    0.18
   9   3  -1    1.14    0.17
  -9  -3   1    0.94    0.14
  -9  -3   1    1.33    0.18
  10   3   0    2.03    0.23
 -10  -3   0    2.49    0.24
  11   3   1    0.54    0.17
 -11  -3  -1    0.57    0.16
  12   3   2    0.91    0.22
  -6   4 -16    6.10    0.39
   6  -4  16    6.42    0.42
  -5   4 -15    2.90    0.29
   5  -4  15    3.12    0.30
  -4   4 -14    9.57    0.42
   4  -4  14    9.24    0.44
  -3   4 -13    4.69    0.30
   3  -4  13    5.26    0.33
  -2   4 -12   28.90    0.72
   2  -4  12   29.92    0.75
  -1   4 -11    6.79    0.32
   1  -4  11    8.19    0.35
   0   4 -10   16.99    0.49
   0  -4  10   18.00    0.51
   1   4  -9    6.80    0.29
  -1  -4   9    6.22    0.30
   2   4  -8    3.36    0.22
  -2  -4   8    3.30    0.23
   3   4  -7    7.57    0.19
   3   4  -7    7.49    0.30
  -3  -4   7    7.80    0.31
   4   4  -6   65.69    1.04
   4   4  -6   66.79    1.19
  -4  -4   6   66.20    1.18
   5   4  -5    0.30    0.09
   5   4  -5    0.18    0.10
  -5  -4   5    0.20    0.11
   6   4  -4   37.73    0.72
   6   4  -4   37.35    0.78
  -6  -4   4   37.42    0.78
   7   4  -3   41.95    0.82
   7   4  -3   41.83    0.85
  -7  -4   3   41.78    0.85
   8   4  -2    0.19    0.11
  -8  -4   2   -0.02    0.09
  -8  -4   2    0.11    0.11
   9   4  -1   17.11    0.52
  -9  -4   1   16.81    0.48
  -9  -4   1   16.85    0.50
  10   4   0    1.51    0.21
 -10  -4   0    1.61    0.19
 -10  -4   0    1.15    0.17
  11   4   1    4.94    0.36
  12   4   2    0.18    0.18
  -6   5 -16    4.63    0.37
   6  -5  16    4.69    0.40
  -5   5 -15    3.82    0.34
   5  -5  15    4.23    0.37
  -4   5 -14    0.82    0.19
   4  -5  14    0.96    0.20
  -3   5 -13    3.98    0.30
   3  -5  13    4.78    0.34
  -2   5 -12   25.17    0.67
   2  -5  12   24.75    0.69
  -1   5 -11   27.92    0.70
   0   5 -10   28.48    0.69
   0  -5  10   27.78    0.69
   1   5  -9   28.53    0.68
  -1  -5   9   27.97    0.68
   2   5  -8    0.14    0.09
  -2  -5   8    0.11    0.10
   3   5  -7    0.00    0.09
   3   5  -7    0.08    0.05
  -3  -5   7    0.03    0.10
   4   5  -6   55.56    1.06
   4   5  -6   54.76    0.89
  -4  -5   6   54.69    1.03
   5   5  -5    0.38    0.12
   5   5  -5    0.29    0.09
  -5  -5   5    0.50    0.13
   6   5  -4   15.92    0.48
   6   5  -4   15.78    0.41
  -6  -5   4   15.45    0.45
   7   5  -3    1.68    0.19
   7   5  -3    1.85    0.18
  -7  -5   3    1.82    0.18
   8   5  -2    2.18    0.20
  -8  -5   2    2.28    0.22
  -8  -5   2    2.39    0.21
   9   5  -1    0.05    0.12
  -9  -5   1    0.02    0.10
  -9  -5   1   -0.09    0.09
  10   5   0    1.49    0.20
 -10  -5   0    1.27    0.19
  11   5   1   23.06    0.69
  12   5   2    1.75    0.26
  -5   6 -15    2.01    0.26
   5  -6  15    2.09    0.29
  -4   6 -14    7.71    0.41
   4  -6  14    8.02    0.45
  -3   6 -13    0.10    0.13
   3  -6  13    0.30    0.15
  -2   6 -12    0.55    0.15
   2  -6  12    0.50    0.16
  -1   6 -11    0.24    0.12
   1  -6  11    0.34    0.14
   0   6 -10   22.62    0.62
   0  -6  10   23.07    0.63
   1   6  -9    0.20    0.11
  -1  -6   9    0.16    0.11
   2   6  -8    0.06    0.09
  -2  -6   8    0.43    0.12
   3   6  -7    0.10    0.10
  -3  -6   7    0.06    0.10
   4   6  -6    6.32    0.31
   4   6  -6    6.03    0.21
  -4  -6   6    6.37    0.29
   5   6  -5    4.27    0.20
   5   6  -5    3.66    0.25
  -5  -6   5    3.90    0.24
   6   6  -4   39.75    0.88
   6   6  -4   41.09    0.78
  -6  -6   4   42.21    0.84
   7   6  -3   14.32    0.49
   7   6  -3   15.19    0.43
  -7  -6   3   14.53    0.43
   8   6  -2    3.87    0.26
  -8  -6   2    3.73    0.27
  -8  -6   2    4.14    0.24
   9   6  -1   13.26    0.46
  -9  -6   1   12.96    0.47
  10   6   0    0.68    0.18
 -10  -6   0    0.73    0.17
  11   6   1    0.04    0.15
 -11  -6  -1   -0.07    0.12
  -5   7 -15    0.05    0.17
   5  -7  15    0.44    0.21
  -4   7 -14   14.12    0.56
   4  -7  14   15.82    0.62
  -3   7 -13   28.25    0.77
   3  -7  13   27.96    0.81
  -2   7 -12   12.84    0.49
   2  -7  12   12.27    0.51
  -1   7 -11   14.11    0.50
   1  -7  11   13.30    0.51
   0   7 -10    2.47    0.25
   0  -7  10    2.73    0.26
   1   7  -9    1.72    0.21
  -1  -7   9    1.75    0.21
   2   7  -8    3.68    0.26
  -2  -7   8    3.41    0.26
   3   7  -7    4.20    0.27
  -3  -7   7    3.98    0.26
   4   7  -6   23.66    0.48
   4   7  -6   23.22    0.64
  -4  -7   6   24.16    0.60
   5   7  -5    0.02    0.11
   5   7  -5    0.13    0.08
  -5  -7   5    0.02    0.10
   6   7  -4    1.66    0.16
   6   7  -4    1.74    0.21
  -6  -7   4    1.64    0.18
   7   7  -3    7.81    0.32
   7   7  -3    8.04    0.38
  -7  -7   3    7.31    0.31
   8   7  -2    1.32    0.18
  -8  -7   2    1.31    0.20
   9   7  -1    2.46    0.24
  -9  -7   1    2.03    0.24
  10   7   0   11.16    0.46
 -10  -7   0   10.96    0.46
  11   7   1    9.40    0.46
 -11  -7  -1    8.71    0.43
  -4   8 -14   -0.01    0.16
   4  -8  14   -0.04    0.17
  -3   8 -13   21.48    0.68
   3  -8  13   21.65    0.72
  -2   8 -12    0.41    0.17
   2  -8  12    0.56    0.19
  -1   8 -11   22.02    0.67
   1  -8  11   23.11    0.70
   0   8 -10    5.59    0.34
   0  -8  10    4.90    0.33
   1   8  -9    1.03    0.19
  -1  -8   9    0.88    0.18
   2   8  -8    1.46    0.21
  -2  -8   8    1.35    0.19
   3   8  -7   10.35    0.43
  -3  -8   7    9.83    0.39
   4   8  -6   10.49    0.43
  -4  -8   6    9.44    0.38
   5   8  -5    9.46    0.42
   5   8  -5    9.35    0.31
  -5  -8   5    9.75    0.36
   6   8  -4   12.96    0.39
   6   8  -4   13.90    0.50
  -6  -8   4   12.83    0.41
   7   8  -3    0.10    0.11
   7   8  -3   -0.10    0.11
   8   8  -2    0.07    0.12
  -8  -8   2    0.34    0.16
   9   8  -1    9.86    0.41
  -9  -8   1    9.41    0.45
  10   8   0   11.53    0.47
 -10  -8   0   10.77    0.49
  -3   9 -13    0.08    0.16
   3  -9  13    0.01    0.18
  -2   9 -12    1.53    0.24
   2  -9  12    1.12    0.24
  -1   9 -11    4.32    0.34
   1  -9  11    3.76    0.34
   0   9 -10    3.79    0.32
   0  -9  10    3.24    0.31
   1   9  -9    0.89    0.19
  -1  -9   9    0.93    0.19
   2   9  -8    2.23    0.26
  -2  -9   8    2.85    0.26
   3   9  -7    1.04    0.19
  -3  -9   7    1.05    0.18
   4   9  -6    0.09    0.12
  -4  -9   6   -0.21    0.10
   5   9  -5   28.32    0.78
  -5  -9   5   28.73    0.67
   6   9  -4    0.60    0.18
   6   9  -4    0.71    0.14
   7   9  -3   12.44    0.42
   8   9  -2   11.19    0.42
  -8  -9   2   10.72    0.49
   9   9  -1    0.38    0.15
  -9  -9   1    0.56    0.19
  10   9   0   15.86    0.56
 -10  -9   0   15.49    0.61
  -2  10 -12    0.46    0.20
   2 -10  12    0.34    0.21
  -1  10 -11    0.42    0.18
   1 -10  11    0.39    0.20
   0  10 -10    5.71    0.39
   0 -10  10    5.86    0.39
   1  10  -9    0.30    0.16
  -1 -10   9    0.32    0.17
   2  10  -8    0.21    0.16
  -2 -10   8    0.16    0.14
   3  10  -7   16.23    0.59
  -3 -10   7   17.90    0.55
   4  10  -6    0.90    0.20
  -4 -10   6    0.77    0.17
   5  10  -5    0.87    0.19
   6  10  -4    3.20    0.31
   7  10  -3    0.82    0.16
  -7 -10   3    0.66    0.21
   8  10  -2   15.57    0.52
  -8 -10   2   16.45    0.63
   9  10  -1    1.31    0.21
  -9 -10   1    1.99    0.28
   0  11 -10    0.09    0.17
   0 -11  10    0.30    0.18
   1  11  -9    3.12    0.32
  -1 -11   9    3.02    0.30
   2  11  -8    6.44    0.41
  -2 -11   8    7.09    0.39
   3  11  -7    2.40    0.30
   4  11  -6    9.25    0.48
   5  11  -5    0.37    0.18
  -7 -11   3    0.55    0.21
   8  11  -2    6.52    0.36
  -8 -11   2    7.24    0.46
   3  12  -7   -0.02    0.17
   4  12  -6    0.97    0.23
  -2 -10 -13    0.06    0.15
   2  10  13    0.02    0.16
  -1 -10 -12    3.85    0.31
   1  10  12    3.86    0.33
   0  10  11    0.06    0.15
  -1  10  10   -0.06    0.13
   2 -10  -9    6.53    0.38
   3 -10  -8   23.59    0.71
  -3  10   8   24.19    0.70
   4 -10  -7   17.99    0.62
  -4  10   7   17.52    0.61
  -4  -9 -15    0.18    0.17
   4   9  15   -0.07    0.14
  -3  -9 -14    5.72    0.39
   3   9  14    5.49    0.36
  -2  -9 -13    0.70    0.18
   2   9  13    0.30    0.16
  -1  -9 -12   12.45    0.49
   1   9  12   12.80    0.49
   0  -9 -11   14.37    0.50
   0   9  11   15.21    0.53
  -1   9  10    0.62    0.18
   2  -9  -9    3.81    0.30
  -2   9   9    4.11    0.29
   3  -9  -8   -0.10    0.11
  -3   9   8   -0.01    0.12
   4  -9  -7    1.20    0.21
  -4   9   7    1.31    0.22
   5  -9  -6    0.12    0.14
  -5   9   6    0.06    0.16
   6  -9  -5    2.30    0.27
  -6   9   5    2.36    0.29
  -5  -8 -16    0.20    0.18
   5   8  16   -0.07    0.14
  -4  -8 -15    0.94    0.22
   4   8  15    0.90    0.19
  -3  -8 -14   14.51    0.56
   3   8  14   13.23    0.48
  -2  -8 -13    1.70    0.23
   2   8  13    1.61    0.21
  -1  -8 -12    3.82    0.29
   1   8  12    3.42    0.28
   0  -8 -11    0.26    0.12
   0   8  11    0.50    0.13
   0   8  11    0.21    0.14
   1  -8 -10    2.06    0.21
  -1   8  10    1.91    0.21
  -1   8  10    2.15    0.22
   2  -8  -9   15.56    0.50
  -2   8   9   15.59    0.51
   3  -8  -8    9.92    0.42
  -3   8   8   10.58    0.43
   4  -8  -7    0.58    0.16
  -4   8   7    0.48    0.15
   5  -8  -6    1.30    0.20
  -5   8   6    1.45    0.23
   6  -8  -5    0.11    0.15
  -6   8   5    0.57    0.18
   7  -8  -4    2.19    0.26
  -7   8   4    2.31    0.30
  -5  -7 -16   11.32    0.54
   5   7  16   11.15    0.44
  -4  -7 -15    2.00    0.28
   4   7  15    1.91    0.22
  -3  -7 -14   12.07    0.51
   3   7  14   11.86    0.43
  -2  -7 -13    5.05    0.33
   2   7  13    4.82    0.29
  -1  -7 -12   27.80    0.73
   1   7  12   28.57    0.66
   1   7  12   29.19    0.69
   0  -7 -11    0.25    0.12
   0   7  11    0.28    0.11
   0   7  11   -0.02    0.11
   1  -7 -10    0.99    0.15
  -1   7  10    1.04    0.16
  -1   7  10    1.00    0.16
   2  -7  -9   15.66    0.48
  -2   7   9   15.22    0.49
   3  -7  -8    3.62    0.26
  -3   7   8    3.72    0.28
   4  -7  -7    1.63    0.20
  -4   7   7    1.50    0.21
   5  -7  -6   13.02    0.47
  -5   7   6   12.90    0.50
   6  -7  -5    0.08    0.12
  -6   7   5    0.10    0.14
   7  -7  -4    2.83    0.28
  -7   7   4    2.73    0.30
   8  -7  -3    6.42    0.40
  -8   7   3    6.32    0.44
  -6  -6 -17    0.61    0.20
  -5  -6 -16    0.11    0.15
   5   6  16   -0.08    0.15
  -4  -6 -15    0.26    0.16
   4   6  15    0.40    0.13
  -3  -6 -14    7.92    0.41
   3   6  14    8.02    0.34
  -2  -6 -13    4.06    0.29
   2   6  13    4.06    0.25
   2   6  13    4.00    0.25
  -1  -6 -12    7.10    0.35
   1   6  12    6.47    0.30
   1   6  12    7.02    0.31
   0  -6 -11   28.10    0.69
   0   6  11   29.34    0.67
   0   6  11   28.30    0.65
   1  -6 -10    0.38    0.11
  -1   6  10    0.40    0.12
  -1   6  10    0.57    0.13
   2  -6  -9    5.90    0.26
   2  -6  -9    6.15    0.29
  -2   6   9    6.45    0.32
   3  -6  -8    6.82    0.30
  -3   6   8    6.45    0.33
   4  -6  -7    5.77    0.30
  -4   6   7    5.63    0.32
   5  -6  -6    1.28    0.18
  -5   6   6    1.36    0.21
   6  -6  -5    0.63    0.15
  -6   6   5    0.66    0.17
   7  -6  -4    7.69    0.38
  -7   6   4    8.14    0.43
   8  -6  -3    0.00    0.14
  -8   6   3    0.05    0.16
   9  -6  -2    5.49    0.39
  -9   6   2    6.06    0.44
  -6  -5 -17    0.33    0.18
  -5  -5 -16    1.64    0.25
  -4  -5 -15    9.13    0.45
   4   5  15    8.63    0.34
  -3  -5 -14    1.58    0.22
   3   5  14    1.72    0.18
   3   5  14    1.58    0.17
  -2  -5 -13    0.14    0.12
   2   5  13    0.35    0.11
   2   5  13    0.22    0.10
  -1  -5 -12    0.45    0.13
   1   5  12    0.33    0.12
   1   5  12    0.53    0.12
   0  -5 -11    4.33    0.25
   0   5  11    3.80    0.24
   0   5  11    4.51    0.24
   1  -5 -10    8.03    0.31
  -1   5  10    7.92    0.30
  -1   5  10    7.61    0.33
   2  -5  -9   22.61    0.54
   2  -5  -9   22.03    0.52
  -2   5   9   22.54    0.59
   3  -5  -8    5.66    0.22
   3  -5  -8    5.29    0.26
  -3   5   8    5.96    0.31
   4  -5  -7   17.92    0.49
  -4   5   7   18.10    0.55
   5  -5  -6    7.60    0.33
  -5   5   6    8.16    0.38
   6  -5  -5    0.27    0.12
  -6   5   5    0.30    0.14
   7  -5  -4   10.08    0.41
  -7   5   4    9.70    0.45
   8  -5  -3    8.22    0.40
  -8   5   3    7.40    0.43
   9  -5  -2    3.96    0.32
  -9   5   2    3.74    0.35
  10  -5  -1   19.76    0.66
 -10   5   1   18.08    0.69
  -7  -4 -18    3.49    0.36
  -6  -4 -17    1.40    0.26
  -5  -4 -16   14.12    0.57
  -4  -4 -15    0.10    0.13
   4   4  15    0.22    0.11
  -3  -4 -14   36.59    0.88
   3   4  14   35.31    0.71
   3   4  14   37.12    0.79
  -2  -4 -13   20.01    0.58
   2   4  13   18.97    0.51
   2   4  13   18.54    0.46
  -1  -4 -12   16.28    0.50
   1   4  12   16.02    0.41
   1   4  12   15.51    0.46
   0  -4 -11    7.66    0.32
   0   4  11    8.43    0.33
   0   4  11    8.78    0.29
   1  -4 -10    0.20    0.09
  -1   4  10    0.05    0.10
  -1   4  10    0.02    0.07
   2  -4  -9   43.86    0.82
   2  -4  -9   42.68    0.82
  -2   4   9   43.02    0.90
   3  -4  -8    0.48    0.10
   3  -4  -8    0.57    0.10
  -3   4   8    0.55    0.14
   4  -4  -7    1.25    0.15
  -4   4   7    1.21    0.18
   5  -4  -6    3.73    0.23
  -5   4   6    3.63    0.27
   6  -4  -5    9.95    0.37
  -6   4   5    9.49    0.42
   7  -4  -4    2.41    0.23
  -7   4   4    2.12    0.25
   8  -4  -3    0.13    0.13
  -8   4   3    0.03    0.13
   9  -4  -2   19.14    0.62
  -9   4   2   18.16    0.65
  10  -4  -1    2.73    0.30
 -10   4   1    2.95    0.33
  -7  -3 -18    3.13    0.36
  -6  -3 -17    1.75    0.27
  -5  -3 -16    5.15    0.37
   5   3  16    5.34    0.30
  -4  -3 -15    4.67    0.33
   4   3  15    3.85    0.26
  -3  -3 -14    2.75    0.27
   3   3  14    2.64    0.22
  -2  -3 -13    1.13    0.18
   2   3  13    0.83    0.11
   2   3  13    0.91    0.15
  -1  -3 -12    0.08    0.10
   1   3  12    0.16    0.08
   1   3  12    0.02    0.09
   0  -3 -11    0.75    0.13
   0   3  11    0.63    0.14
   0   3  11    1.06    0.11
   1  -3 -10    1.55    0.13
   1  -3 -10    1.24    0.15
  -1   3  10    1.27    0.17
   2  -3  -9   37.11    0.73
   2  -3  -9   36.90    0.70
  -2   3   9   38.05    0.81
   3  -3  -8    1.67    0.14
   3  -3  -8    1.68    0.15
  -3   3   8    2.27    0.22
   4  -3  -7   74.11    1.18
   4  -3  -7   74.52    1.25
  -4   3   7   73.91    1.36
   5  -3  -6   40.72    0.81
  -5   3   6   40.24    0.89
   6  -3  -5    0.14    0.10
  -6   3   5    0.40    0.13
   7  -3  -4    2.98    0.24
  -7   3   4    2.81    0.27
   8  -3  -3   10.11    0.41
  -8   3   3   10.64    0.46
   9  -3  -2    0.94    0.19
  -9   3   2    0.82    0.20
  10  -3  -1    7.93    0.42
 -10   3   1    7.61    0.45
  11  -3   0    0.05    0.17
 -11   3   0    0.02    0.18
  -7  -2 -18    0.40    0.20
  -6  -2 -17    9.42    0.48
   6   2  17    8.24    0.39
  -5  -2 -16    6.07    0.39
   5   2  16    6.26    0.33
  -4  -2 -15   -0.02    0.12
   4   2  15    0.02    0.11
  -3  -2 -14    4.01    0.29
   3   2  14    4.33    0.27
  -2  -2 -13    0.29    0.13
   2   2  13    0.45    0.13
  -1  -2 -12   19.85    0.55
   1   2  12   19.64    0.41
   1   2  12   20.54    0.54
   0  -2 -11   21.77    0.55
   0   2  11   20.50    0.54
   1  -2 -10   14.21    0.33
   1  -2 -10   13.57    0.40
  -1   2  10   13.88    0.43
   2  -2  -9    0.53    0.10
   2  -2  -9    0.39    0.08
  -2   2   9    0.56    0.13
   3  -2  -8    2.23    0.15
   3  -2  -8    2.32    0.15
  -3   2   8    2.04    0.20
   4  -2  -7    3.87    0.18
   4  -2  -7    4.02    0.20
  -4   2   7    3.62    0.25
   5  -2  -6   16.07    0.43
   5  -2  -6   16.98    0.37
  -5   2   6   16.84    0.51
   6  -2  -5    0.07    0.09
  -6   2   5    0.17    0.12
   7  -2  -4    2.54    0.22
  -7   2   4    2.00    0.22
   8  -2  -3   19.74    0.56
  -8   2   3   18.62    0.60
   9  -2  -2   26.67    0.70
  -9   2   2   26.38    0.75
  10  -2  -1    0.26    0.15
 -10   2   1   -0.13    0.13
  11  -2   0    3.41    0.32
 -11   2   0    3.21    0.33
  -7  -1 -18   -0.08    0.16
   7   1  18    0.15    0.15
  -6  -1 -17    0.66    0.19
   6   1  17    0.65    0.17
  -5  -1 -16   10.07    0.47
   5   1  16    9.42    0.41
  -4  -1 -15    9.46    0.43
   4   1  15    9.44    0.39
  -3  -1 -14   40.38    0.92
   3   1  14   39.99    0.87
  -2  -1 -13   70.24    1.32
   2   1  13   69.56    1.27
  -1  -1 -12    4.96    0.27
   1   1  12    5.01    0.27
   0  -1 -11    6.80    0.29
   0  -1 -11    6.44    0.18
   0   1  11    6.86    0.30
   1  -1 -10   23.44    0.43
   1  -1 -10   23.55    0.56
  -1   1  10   23.49    0.59
   2  -1  -9   14.06    0.39
   2  -1  -9   13.96    0.31
  -2   1   9   13.04    0.42
   3  -1  -8    0.41    0.09
   3  -1  -8    0.50    0.08
  -3   1   8    0.26    0.11
   4  -1  -7    7.79    0.26
   4  -1  -7    7.96    0.26
  -4   1   7    8.11    0.34
   5  -1  -6    4.44    0.19
   5  -1  -6    4.19    0.21
  -5   1   6    4.43    0.27
   6  -1  -5   13.21    0.39
   6  -1  -5   13.76    0.42
  -6   1   5   13.20    0.46
   7  -1  -4   23.82    0.58
  -7   1   4   22.88    0.64
   8  -1  -3    6.52    0.32
  -8   1   3    6.96    0.36
   9  -1  -2    1.71    0.22
  -9   1   2    1.57    0.23
  10  -1  -1    0.77    0.18
 -10   1   1    0.61    0.19
  11  -1   0    2.08    0.27
 -11   1   0    2.15    0.27
  -7   0 -18   -0.01    0.17
   7   0  18    0.10    0.14
  -6   0 -17   17.69    0.63
   6   0  17   16.62    0.57
  -5   0 -16    4.71    0.34
   5   0  16    4.35    0.32
  -4   0 -15    0.15    0.13
   4   0  15    0.02    0.12
  -3   0 -14   52.42    1.10
   3   0  14   52.88    1.07
  -2   0 -13    0.00    0.09
   2   0  13   -0.13    0.09
  -1   0 -12   12.14    0.42
   1   0  12   12.75    0.42
   0   0 -11    0.00    0.08
   0   0  11   -0.03    0.09
   1   0 -10   16.67    0.46
   1   0 -10   17.34    0.32
  -1   0  10   17.51    0.49
   2   0  -9   37.72    0.75
   2   0  -9   37.60    0.62
  -2   0   9   36.80    0.79
   3   0  -8    6.48    0.25
   3   0  -8    6.10    0.20
  -3   0   8    6.24    0.29
   4   0  -7    2.09    0.15
   4   0  -7    2.33    0.15
  -4   0   7    2.45    0.21
   5   0  -6   57.82    1.00
   5   0  -6   58.84    0.99
  -5   0   6   58.79    1.12
   6   0  -5   28.82    0.61
   6   0  -5   26.61    0.55
  -6   0   5   29.09    0.70
   7   0  -4    0.63    0.13
  -7   0   4    0.70    0.15
   8   0  -3    8.28    0.35
  -8   0   3    7.49    0.37
   9   0  -2   11.88    0.44
  -9   0   2   12.72    0.49
  10   0  -1    1.32    0.21
 -10   0   1    1.03    0.20
  11   0   0    0.13    0.15
 -11   0   0   -0.06    0.14
  12   0   1   -0.38    0.14
 -12   0  -1   -0.01    0.16
  -7   1 -18    3.80    0.36
   7  -1  18    4.15    0.35
  -6   1 -17    0.57    0.19
   6  -1  17    0.41    0.17
  -5   1 -16    9.17    0.44
   5  -1  16    9.53    0.43
  -4   1 -15   22.23    0.66
   4  -1  15   22.26    0.64
  -3   1 -14    6.58    0.35
   3  -1  14    6.90    0.35
  -2   1 -13    0.57    0.14
   2  -1  13    0.19    0.12
  -1   1 -12    5.65    0.29
   1  -1  12    5.96    0.30
   0   1 -11    1.09    0.15
   0  -1  11    1.03    0.16
   1   1 -10    5.86    0.27
  -1  -1  10    5.60    0.28
   2   1  -9   16.38    0.45
   2   1  -9   17.03    0.31
  -2  -1   9   17.40    0.49
   3   1  -8    0.43    0.10
   3   1  -8    0.38    0.07
  -3  -1   8    0.30    0.11
   4   1  -7    6.84    0.26
   4   1  -7    6.97    0.22
  -4  -1   7    6.59    0.30
   5   1  -6   35.76    0.67
   5   1  -6   35.48    0.70
  -5  -1   6   36.47    0.79
   6   1  -5   25.31    0.55
   6   1  -5   25.98    0.57
  -6  -1   5   25.94    0.65
   7   1  -4    0.10    0.10
   7   1  -4    0.22    0.08
  -7  -1   4    0.02    0.11
   8   1  -3    0.78    0.15
  -8  -1   3    0.67    0.15
   9   1  -2   17.24    0.53
  -9  -1   2   17.71    0.56
  10   1  -1    0.77    0.18
 -10  -1   1    1.15    0.20
  11   1   0    1.07    0.21
 -11  -1   0    0.87    0.20
  12   1   1    3.92    0.36
 -12  -1  -1    4.09    0.35
  -6   2 -17    0.60    0.18
   6  -2  17    0.23    0.16
  -5   2 -16   11.95    0.50
   5  -2  16   11.40    0.48
  -4   2 -15    2.66    0.28
   4  -2  15    2.29    0.25
  -3   2 -14    6.01    0.33
   3  -2  14    5.44    0.33
  -2   2 -13   -0.10    0.09
   2  -2  13    0.15    0.11
  -1   2 -12    1.80    0.20
   1  -2  12    1.50    0.19
   0   2 -11   61.24    1.14
   0  -2  11   60.28    1.15
   1   2 -10   23.76    0.58
  -1  -2  10   22.95    0.59
   2   2  -9    0.62    0.12
  -2  -2   9    0.53    0.13
   3   2  -8   82.83    1.40
   3   2  -8   83.80    1.23
  -3  -2   8   82.38    1.44
   4   2  -7    3.41    0.16
   4   2  -7    2.95    0.19
  -4  -2   7    3.60    0.24
   5   2  -6   15.07    0.41
   5   2  -6   15.54    0.37
  -5  -2   6   15.03    0.46
   6   2  -5   97.00    1.55
   6   2  -5   97.04    1.57
  -6  -2   5   97.47    1.66
   7   2  -4    0.02    0.09
   7   2  -4    0.17    0.09
  -7  -2   4    0.13    0.11
   8   2  -3   19.84    0.53
  -8  -2   3   19.56    0.57
   9   2  -2    1.47    0.19
  -9  -2   2    1.44    0.20
  10   2  -1    9.27    0.41
 -10  -2   1    8.59    0.40
  11   2   0   -0.13    0.14
 -11  -2   0   -0.06    0.13
  12   2   1    4.88    0.39
 -12  -2  -1    5.32    0.36
  -6   3 -17    0.26    0.17
   6  -3  17    0.53    0.20
  -5   3 -16    7.58    0.42
   5  -3  16    7.50    0.42
  -4   3 -15   10.02    0.45
   4  -3  15   10.25    0.45
  -3   3 -14    3.74    0.29
   3  -3  14    3.30    0.28
  -2   3 -13    2.48    0.24
   2  -3  13    2.74    0.26
  -1   3 -12    0.81    0.15
   1  -3  12    0.68    0.15
   0   3 -11    0.42    0.12
   0  -3  11    0.31    0.12
   1   3 -10    5.85    0.28
  -1  -3  10    5.68    0.29
   2   3  -9   64.90    1.19
  -2  -3   9   66.14    1.21
   3   3  -8    0.36    0.06
   3   3  -8    0.26    0.10
  -3  -3   8    0.44    0.13
   4   3  -7   42.17    0.70
   4   3  -7   40.33    0.83
  -4  -3   7   42.36    0.87
   5   3  -6    9.60    0.34
   5   3  -6    9.71    0.28
  -5  -3   6    9.47    0.37
   6   3  -5    1.21    0.14
   6   3  -5    1.34    0.16
  -6  -3   5    1.07    0.16
   7   3  -4    9.49    0.33
   7   3  -4    9.33    0.33
  -7  -3   4    8.79    0.36
   8   3  -3    0.26    0.11
  -8  -3   3    0.11    0.12
   9   3  -2    1.12    0.17
  -9  -3   2    1.18    0.15
  -9  -3   2    1.24    0.18
  10   3  -1    2.91    0.27
 -10  -3   1    2.72    0.26
  11   3   0   10.37    0.47
 -11  -3   0   10.37    0.44
  12   3   1    0.34    0.20
  -6   4 -17   -0.21    0.16
   6  -4  17    0.10    0.18
  -5   4 -16    0.16    0.16
   5  -4  16    0.70    0.20
  -4   4 -15    4.86    0.34
   4  -4  15    4.30    0.35
  -3   4 -14    8.93    0.41
   3  -4  14    9.23    0.43
  -2   4 -13    0.24    0.12
   2  -4  13    0.06    0.12
  -1   4 -12   33.31    0.79
   1  -4  12   33.33    0.80
   0   4 -11   12.27    0.43
   0  -4  11   12.40    0.44
   1   4 -10    0.39    0.12
  -1  -4  10    0.51    0.14
   2   4  -9   23.62    0.60
  -2  -4   9   23.02    0.60
   3   4  -8   36.25    0.78
  -3  -4   8   34.62    0.78
   4   4  -7    0.01    0.06
   4   4  -7    0.02    0.09
  -4  -4   7    0.13    0.11
   5   4  -6    8.16    0.33
   5   4  -6    8.36    0.26
  -5  -4   6    8.73    0.35
   6   4  -5    0.56    0.13
   6   4  -5    0.60    0.11
  -6  -4   5    0.48    0.13
   7   4  -4    0.53    0.13
   7   4  -4    0.43    0.12
  -7  -4   4    0.47    0.13
   8   4  -3    1.92    0.19
  -8  -4   3    1.92    0.21
   9   4  -2    0.11    0.13
  -9  -4   2   -0.09    0.09
  -9  -4   2    0.00    0.10
  10   4  -1    0.23    0.15
 -10  -4   1    0.24    0.13
  11   4   0   13.38    0.53
  12   4   1    1.64    0.26
  -5   5 -16   14.47    0.58
   5  -5  16   15.69    0.62
  -4   5 -15    4.72    0.36
   4  -5  15    4.16    0.36
  -3   5 -14    0.86    0.19
   3  -5  14    0.90    0.20
  -2   5 -13    9.29    0.41
   2  -5  13    9.38    0.43
  -1   5 -12    1.04    0.18
   1  -5  12    0.94    0.18
   0   5 -11    3.00    0.24
   0  -5  11    3.18    0.26
   1   5 -10   12.04    0.43
  -1  -5  10   12.63    0.45
   2   5  -9    8.35    0.35
  -2  -5   9    8.78    0.36
   3   5  -8    0.04    0.09
  -3  -5   8    0.11    0.11
   4   5  -7   38.73    0.84
   4   5  -7   38.04    0.66
  -4  -5   7   38.47    0.82
   5   5  -6   40.17    0.72
   5   5  -6   40.76    0.87
  -5  -5   6   40.22    0.85
   6   5  -5    9.75    0.31
   6   5  -5    9.99    0.38
  -6  -5   5   10.12    0.38
   7   5  -4   18.37    0.48
   7   5  -4   19.62    0.54
  -7  -5   4   18.75    0.52
   8   5  -3    1.61    0.18
  -8  -5   3    1.13    0.16
   9   5  -2    7.86    0.35
  -9  -5   2    7.53    0.35
  -9  -5   2    7.38    0.34
  10   5  -1    0.13    0.14
 -10  -5   1    0.00    0.12
  11   5   0    0.09    0.16
  -5   6 -16    1.80    0.27
   5  -6  16    1.77    0.28
  -4   6 -15    5.60    0.39
   4  -6  15    5.85    0.42
  -3   6 -14   10.28    0.47
   3  -6  14   11.30    0.51
  -2   6 -13    0.13    0.13
   2  -6  13    0.01    0.14
  -1   6 -12    0.52    0.16
   1  -6  12    0.52    0.16
   0   6 -11   33.17    0.81
   0  -6  11   34.09    0.82
   1   6 -10    3.27    0.25
  -1  -6  10    3.29    0.27
   2   6  -9    0.62    0.14
  -2  -6   9    0.61    0.14
   3   6  -8    2.71    0.25
  -3  -6   8    2.49    0.23
   4   6  -7    0.48    0.13
  -4  -6   7    0.55    0.14
   5   6  -6    0.11    0.11
   5   6  -6    0.09    0.08
  -5  -6   6    0.38    0.13
   6   6  -5    0.70    0.12
   6   6  -5    0.59    0.15
  -6  -6   5    0.72    0.14
   7   6  -4   13.48    0.47
   7   6  -4   13.29    0.40
  -7  -6   4   13.22    0.43
   8   6  -3    1.06    0.16
  -8  -6   3    1.00    0.16
   9   6  -2    0.85    0.17
  -9  -6   2    0.76    0.17
  10   6  -1    2.91    0.28
 -10  -6   1    2.51    0.26
  11   6   0    1.28    0.23
 -11  -6   0    1.04    0.20
  -4   7 -15    0.65    0.20
   4  -7  15    0.42    0.21
  -3   7 -14    0.45    0.18
   3  -7  14    0.29    0.19
  -2   7 -13    5.14    0.35
   2  -7  13    5.12    0.38
  -1   7 -12    0.56    0.17
   1  -7  12    0.71    0.19
   0   7 -11    5.48    0.34
   0  -7  11    6.39    0.37
   1   7 -10   14.60    0.51
  -1  -7  10   15.55    0.52
   2   7  -9    7.97    0.38
  -2  -7   9    8.24    0.38
   3   7  -8    1.87    0.22
  -3  -7   8    2.09    0.22
   4   7  -7   47.10    1.02
  -4  -7   7   47.49    0.98
   5   7  -6    5.64    0.32
  -5  -7   6    5.23    0.29
   6   7  -5    4.53    0.23
   6   7  -5    5.33    0.32
  -6  -7   5    4.35    0.27
   7   7  -4   25.16    0.59
   7   7  -4   25.76    0.71
  -7  -7   4   24.87    0.62
   8   7  -3    0.05    0.11
   9   7  -2    1.65    0.21
  -9  -7   2    1.34    0.21
  10   7  -1    4.30    0.33
 -10  -7   1    4.37    0.32
  11   7   0    5.91    0.39
 -11  -7   0    6.20    0.38
  -3   8 -14    3.28    0.33
   3  -8  14    3.15    0.33
  -2   8 -13   21.61    0.69
   2  -8  13   20.84    0.71
  -1   8 -12    1.73    0.24
   1  -8  12    1.58    0.24
   0   8 -11    3.98    0.32
   0  -8  11    3.96    0.33
   1   8 -10    0.94    0.19
  -1  -8  10    0.79    0.18
   2   8  -9   -0.02    0.12
  -2  -8   9    0.01    0.14
   3   8  -8    0.70    0.17
  -3  -8   8    0.42    0.15
   4   8  -7    0.42    0.15
  -4  -8   7    0.55    0.15
   5   8  -6   17.92    0.59
  -5  -8   6   16.69    0.51
   6   8  -5    0.11    0.10
   6   8  -5    0.11    0.12
  -6  -8   5    0.07    0.12
   7   8  -4    0.25    0.12
   7   8  -4    0.06    0.13
   8   8  -3    3.06    0.25
  -8  -8   3    2.77    0.28
   9   8  -2    6.91    0.35
  -9  -8   2    6.90    0.40
 -10  -8   1    0.52    0.19
  -2   9 -13    0.39    0.18
   2  -9  13    0.35    0.20
  -1   9 -12    4.11    0.35
   1  -9  12    3.40    0.33
   0   9 -11   13.35    0.54
   0  -9  11   12.12    0.52
   1   9 -10    7.92    0.42
  -1  -9  10    8.04    0.42
   2   9  -9    9.45    0.45
  -2  -9   9    9.01    0.43
   3   9  -8    4.95    0.34
  -3  -9   8    5.08    0.32
   4   9  -7   -0.11    0.11
  -4  -9   7    0.10    0.13
   5   9  -6    5.75    0.36
  -5  -9   6    5.59    0.32
   6   9  -5    0.14    0.15
   7   9  -4    1.39    0.23
   7   9  -4    1.33    0.17
   8   9  -3    0.42    0.14
  -8  -9   3    0.62    0.20
   9   9  -2    2.27    0.24
  -9  -9   2    1.86    0.27
  -1  10 -12    0.70    0.21
   1 -10  12    0.71    0.23
   0  10 -11    0.91    0.22
   0 -10  11    0.99    0.23
   1  10 -10    0.52    0.19
  -1 -10  10    0.31    0.17
   2  10  -9    0.26    0.17
  -2 -10   9    0.13    0.16
   3  10  -8    4.01    0.34
  -3 -10   8    4.27    0.32
   4  10  -7    7.90    0.44
  -4 -10   7    7.90    0.39
   5  10  -6    0.70    0.19
   6  10  -5    0.39    0.17
   8  10  -3    2.97    0.30
  -8 -10   3    2.88    0.32
   1  11 -10   10.12    0.52
  -1 -11  10   10.77    0.50
   2  11  -9    6.49    0.43
  -2 -11   9    7.11    0.41
   3  11  -8    1.19    0.24
  -3 -11   8    0.84    0.23
   4  11  -7    2.90    0.32
   5  11  -6    2.18    0.30
   6  11  -5    0.54    0.19
  -7 -11   4    0.52    0.21
   0  10  12   10.08    0.47
   2 -10 -10    5.91    0.38
   3 -10  -9   -0.08    0.13
  -3  10   9   -0.15    0.13
  -2  -9 -14    0.93    0.22
   2   9  14    0.88    0.19
  -1  -9 -13    9.54    0.44
   1   9  13    9.68    0.44
   0  -9 -12    9.79    0.55
   0   9  12    9.60    0.44
  -1   9  11   21.08    0.64
   2  -9 -10    0.05    0.14
  -2   9  10    0.02    0.13
   3  -9  -9    0.98    0.19
  -3   9   9    0.87    0.20
   4  -9  -8    2.69    0.28
  -4   9   8    2.87    0.29
   5  -9  -7   18.33    0.62
  -5   9   7   16.55    0.62
  -4  -8 -16    1.47    0.26
   4   8  16    1.68    0.22
  -3  -8 -15   10.86    0.51
   3   8  15   10.01    0.43
  -2  -8 -14    0.53    0.18
   2   8  14   -0.02    0.13
  -1  -8 -13    3.24    0.29
   1   8  13    3.48    0.28
   0  -8 -12   13.01    0.47
   0   8  12   11.99    0.46
  -1   8  11    5.17    0.31
  -1   8  11    6.51    0.35
   2  -8 -10   12.09    0.45
  -2   8  10   11.96    0.46
   3  -8  -9    3.34    0.27
  -3   8   9    3.37    0.29
   4  -8  -8    1.41    0.21
  -4   8   8    1.13    0.21
   5  -8  -7    0.02    0.13
  -5   8   7    0.28    0.16
   6  -8  -6    0.54    0.17
  -6   8   6    0.58    0.19
   7  -8  -5    1.00    0.20
  -7   8   5    0.73    0.21
  -4  -7 -16    0.73    0.20
   4   7  16    0.36    0.17
  -3  -7 -15    4.03    0.34
   3   7  15    3.85    0.29
  -2  -7 -14   12.13    0.50
   2   7  14   12.37    0.44
  -1  -7 -13    4.81    0.32
   1   7  13    5.28    0.31
   0  -7 -12   13.48    0.47
   0   7  12   13.53    0.45
   0   7  12   13.87    0.46
   1  -7 -11    1.87    0.20
  -1   7  11    2.26    0.23
  -1   7  11    2.39    0.23
   2  -7 -10    8.33    0.36
  -2   7  10    8.38    0.38
   3  -7  -9    0.77    0.15
  -3   7   9    0.83    0.17
   4  -7  -8    1.61    0.20
  -4   7   8    1.44    0.22
   5  -7  -7    7.05    0.36
  -5   7   7    7.38    0.40
   6  -7  -6    0.30    0.14
  -6   7   6    0.19    0.15
   7  -7  -5    2.28    0.26
  -7   7   5    2.70    0.31
   8  -7  -4    0.87    0.21
  -8   7   4    1.31    0.25
  -5  -6 -17    1.93    0.29
  -4  -6 -16   15.13    0.60
  -3  -6 -15   -0.01    0.13
   3   6  15   -0.05    0.10
  -2  -6 -14    1.50    0.22
   2   6  14    1.14    0.26
   2   6  14    1.46    0.18
  -1  -6 -13   10.50    0.43
   1   6  13   10.54    0.38
   1   6  13   10.05    0.39
   0  -6 -12    9.59    0.39
   0   6  12    9.81    0.38
   0   6  12    9.44    0.36
   1  -6 -11   11.33    0.39
  -1   6  11   10.84    0.39
  -1   6  11   11.64    0.43
   2  -6 -10    4.49    0.23
   2  -6 -10    4.04    0.25
  -2   6  10    4.59    0.29
   3  -6  -9   12.32    0.42
  -3   6   9   12.36    0.46
   4  -6  -8    3.42    0.25
  -4   6   8    3.34    0.28
   5  -6  -7    9.45    0.39
  -5   6   7   10.04    0.45
   6  -6  -6    4.03    0.29
  -6   6   6    3.83    0.32
   7  -6  -5    2.62    0.26
  -7   6   5    2.40    0.29
   8  -6  -4   16.85    0.58
  -8   6   4   15.93    0.63
   9  -6  -3    0.24    0.17
  -9   6   3    0.32    0.19
  -5  -5 -17    0.59    0.20
  -4  -5 -16    0.23    0.16
  -3  -5 -15    1.14    0.21
   3   5  15    1.61    0.20
  -2  -5 -14    5.31    0.34
   2   5  14    5.43    0.26
   2   5  14    5.24    0.29
  -1  -5 -13    5.96    0.33
   1   5  13    5.82    0.27
   1   5  13    5.55    0.30
   0  -5 -12    3.16    0.24
   0   5  12    3.30    0.25
   0   5  12    3.51    0.22
   1  -5 -11   11.44    0.39
  -1   5  11   11.62    0.42
   2  -5 -10    7.22    0.29
   2  -5 -10    6.95    0.28
  -2   5  10    6.99    0.34
   3  -5  -9    4.85    0.24
   3  -5  -9    4.56    0.25
  -3   5   9    4.00    0.28
   4  -5  -8   39.56    0.82
  -4   5   8   37.77    0.89
   5  -5  -7   16.50    0.50
  -5   5   7   16.65    0.56
   6  -5  -6    0.18    0.12
  -6   5   6    0.31    0.15
   7  -5  -5    9.51    0.42
  -7   5   5    9.67    0.46
   8  -5  -4    0.89    0.18
  -8   5   4    1.29    0.23
   9  -5  -3   12.05    0.51
  -9   5   3   12.35    0.56
  -6  -4 -18    8.47    0.49
  -5  -4 -17    0.73    0.21
  -4  -4 -16    1.99    0.27
   4   4  16    1.74    0.21
  -3  -4 -15    1.66    0.23
   3   4  15    1.63    0.20
  -2  -4 -14    4.36    0.30
   2   4  14    3.75    0.23
   2   4  14    3.89    0.27
  -1  -4 -13    3.12    0.25
   1   4  13    3.21    0.20
   1   4  13    2.80    0.23
   0  -4 -12   -0.05    0.09
   0   4  12    0.10    0.11
   0   4  12    0.13    0.09
   1  -4 -11    0.70    0.11
   1  -4 -11    0.57    0.12
  -1   4  11    0.37    0.14
   2  -4 -10    0.23    0.09
   2  -4 -10    0.15    0.08
  -2   4  10    0.43    0.13
   3  -4  -9   42.42    0.83
   3  -4  -9   43.40    0.81
  -3   4   9   43.42    0.93
   4  -4  -8    1.58    0.16
  -4   4   8    1.42    0.20
   5  -4  -7   26.07    0.62
  -5   4   7   25.86    0.71
   6  -4  -6    0.91    0.16
  -6   4   6    0.87    0.18
   7  -4  -5   18.80    0.56
  -7   4   5   19.01    0.63
   8  -4  -4    9.47    0.42
  -8   4   4    9.41    0.46
   9  -4  -3    1.88    0.25
  -9   4   3    1.91    0.27
 -10   4   2    1.42    0.26
  -6  -3 -18   20.11    0.72
  -5  -3 -17   14.02    0.58
   5   3  17   14.00    0.52
  -4  -3 -16    0.58    0.19
   4   3  16    0.46    0.14
  -3  -3 -15   11.98    0.49
   3   3  15   11.64    0.42
  -2  -3 -14    8.53    0.40
   2   3  14   10.00    0.38
  -1  -3 -13    0.11    0.11
   1   3  13    0.24    0.12
   1   3  13    0.18    0.08
   0  -3 -12   -0.02    0.09
   0   3  12    0.03    0.07
   0   3  12    0.12    0.11
   1  -3 -11   15.02    0.44
   1  -3 -11   15.23    0.38
  -1   3  11   15.43    0.48
   2  -3 -10    0.25    0.09
   2  -3 -10    0.15    0.07
  -2   3  10    0.25    0.12
   3  -3  -9   14.46    0.39
   3  -3  -9   14.86    0.39
  -3   3   9   14.75    0.48
   4  -3  -8    0.38    0.09
   4  -3  -8    0.25    0.09
  -4   3   8    0.22    0.12
   5  -3  -7    0.05    0.08
  -5   3   7    0.13    0.12
   6  -3  -6    4.77    0.27
  -6   3   6    4.59    0.31
   7  -3  -5    5.63    0.31
  -7   3   5    6.14    0.36
   8  -3  -4    2.26    0.24
  -8   3   4    2.25    0.27
   9  -3  -3    2.21    0.25
  -9   3   3    2.44    0.29
  10  -3  -2    3.01    0.30
 -10   3   2    3.29    0.34
  -6  -2 -18    2.22    0.30
  -5  -2 -17    0.52    0.19
   5   2  17    0.57    0.16
  -4  -2 -16    2.44    0.28
   4   2  16    2.00    0.23
  -3  -2 -15    3.17    0.30
   3   2  15    3.23    0.26
  -2  -2 -14    0.16    0.12
   2   2  14    0.27    0.12
  -1  -2 -13    0.36    0.13
   1   2  13    0.34    0.12
   0  -2 -12   38.75    0.84
   0  -2 -12   39.48    0.68
   0   2  12   39.37    0.85
   1  -2 -11    0.12    0.09
   1  -2 -11    0.02    0.05
  -1   2  11    0.12    0.11
   2  -2 -10   35.45    0.65
   2  -2 -10   34.55    0.72
  -2   2  10   34.26    0.78
   3  -2  -9   39.84    0.73
   3  -2  -9   40.16    0.78
  -3   2   9   39.42    0.87
   4  -2  -8   49.87    0.90
   4  -2  -8   49.40    0.89
  -4   2   8   51.06    1.04
   5  -2  -7   53.26    0.97
   5  -2  -7   53.76    0.91
  -5   2   7   52.53    1.09
   6  -2  -6    1.85    0.18
  -6   2   6    1.18    0.19
   7  -2  -5    0.17    0.10
  -7   2   5    0.27    0.13
   8  -2  -4    0.77    0.16
  -8   2   4    0.71    0.17
   9  -2  -3    0.45    0.16
  -9   2   3    0.36    0.16
  10  -2  -2    0.66    0.19
 -10   2   2    0.40    0.18
  11  -2  -1    8.33    0.45
 -11   2   1    7.84    0.47
  -6  -1 -18    0.06    0.17
   6   1  18    0.02    0.14
  -5  -1 -17    4.01    0.35
   5   1  17    4.24    0.31
  -4  -1 -16   25.79    0.75
   4   1  16   25.31    0.68
  -3  -1 -15    0.24    0.13
   3   1  15    0.42    0.14
  -2  -1 -14    5.12    0.31
   2   1  14    5.04    0.30
  -1  -1 -13   12.84    0.45
   1   1  13   12.39    0.44
   0  -1 -12   35.44    0.79
   0   1  12   35.67    0.80
   1  -1 -11    5.72    0.27
   1  -1 -11    5.92    0.18
  -1   1  11    5.94    0.30
   2  -1 -10    0.01    0.05
   2  -1 -10    0.06    0.08
  -2   1  10    0.10    0.10
   3  -1  -9    1.25    0.14
   3  -1  -9    1.02    0.11
  -3   1   9    1.08    0.17
   4  -1  -8   10.11    0.30
   4  -1  -8    9.38    0.30
  -4   1   8    9.45    0.38
   5  -1  -7    1.60    0.15
   5  -1  -7    1.59    0.14
  -5   1   7    1.92    0.21
   6  -1  -6    0.03    0.09
  -6   1   6   -0.13    0.10
   7  -1  -5    0.04    0.10
  -7   1   5    0.20    0.12
   8  -1  -4    0.91    0.16
  -8   1   4    0.80    0.18
   9  -1  -3    4.23    0.31
  -9   1   3    4.25    0.34
  10  -1  -2    5.65    0.35
 -10   1   2    4.96    0.36
  11  -1  -1    0.33    0.18
 -11   1   1    0.66    0.22
  -6   0 -18    0.76    0.21
   6   0  18    0.57    0.18
  -5   0 -17    9.49    0.48
   5   0  17    9.29    0.44
  -4   0 -16    9.58    0.45
   4   0  16    9.31    0.42
  -3   0 -15    4.55    0.32
   3   0  15    4.16    0.30
  -2   0 -14    0.09    0.11
   2   0  14   -0.03    0.11
  -1   0 -13   77.13    1.43
   1   0  13   79.09    1.42
   0   0 -12    6.75    0.31
   0   0  12    6.60    0.33
   1   0 -11   12.24    0.40
  -1   0  11   11.86    0.42
   2   0 -10    3.87    0.22
   2   0 -10    3.95    0.15
  -2   0  10    4.23    0.26
   3   0  -9    2.66    0.19
   3   0  -9    2.73    0.14
  -3   0   9    2.35    0.22
   4   0  -8    0.09    0.08
   4   0  -8   -0.01    0.07
  -4   0   8   -0.02    0.09
   5   0  -7    0.07    0.07
   5   0  -7   -0.06    0.07
  -5   0   7    0.03    0.10
   6   0  -6   14.01    0.40
   6   0  -6   13.65    0.36
  -6   0   6   13.15    0.46
   7   0  -5   -0.07    0.09
  -7   0   5    0.10    0.12
   8   0  -4    0.73    0.16
  -8   0   4    0.51    0.15
   9   0  -3    6.00    0.34
  -9   0   3    6.76    0.38
  10   0  -2    0.46    0.17
 -10   0   2    0.86    0.19
  11   0  -1    6.77    0.40
 -11   0   1    7.39    0.43
  -6   1 -18    0.36    0.19
   6  -1  18    0.21    0.16
  -5   1 -17   12.37    0.53
   5  -1  17   11.15    0.49
  -4   1 -16    0.23    0.15
   4  -1  16   -0.04    0.13
  -3   1 -15    2.26    0.25
   3  -1  15    2.34    0.25
  -2   1 -14    0.80    0.16
   2  -1  14    0.95    0.17
  -1   1 -13    2.32    0.23
   1  -1  13    2.76    0.24
   0   1 -12    2.08    0.21
   0  -1  12    1.99    0.21
   1   1 -11    3.36    0.23
  -1  -1  11    3.04    0.24
   2   1 -10   -0.07    0.08
  -2  -1  10   -0.09    0.09
   3   1  -9   89.00    1.33
   3   1  -9   88.61    1.49
  -3  -1   9   88.57    1.56
   4   1  -8    8.02    0.24
   4   1  -8    8.28    0.30
  -4  -1   8    6.78    0.33
   5   1  -7    4.39    0.22
   5   1  -7    4.58    0.21
  -5  -1   7    4.11    0.27
   6   1  -6   11.89    0.35
   6   1  -6   11.87    0.36
  -6  -1   6   11.63    0.43
   7   1  -5   37.66    0.77
   7   1  -5   37.63    0.72
  -7  -1   5   36.41    0.85
   8   1  -4    4.22    0.27
  -8  -1   4    4.19    0.30
   9   1  -3   11.61    0.44
  -9  -1   3   12.56    0.49
  10   1  -2   12.29    0.48
 -10  -1   2   13.36    0.52
  11   1  -1    0.28    0.17
 -11  -1   1    0.03    0.15
  -6   2 -18    6.37    0.43
   6  -2  18    6.68    0.43
  -5   2 -17    0.70    0.20
   5  -2  17    0.64    0.19
  -4   2 -16    2.11    0.26
   4  -2  16    1.68    0.24
  -3   2 -15   20.21    0.63
   3  -2  15   20.41    0.63
  -2   2 -14    4.22    0.29
   2  -2  14    3.37    0.28
  -1   2 -13   14.97    0.49
   1  -2  13   13.57    0.48
   0   2 -12    2.49    0.22
   0  -2  12    3.15    0.25
   1   2 -11    0.04    0.09
  -1  -2  11    0.02    0.10
   2   2 -10   12.08    0.40
  -2  -2  10   12.21    0.43
   3   2  -9    0.24    0.10
  -3  -2   9    0.15    0.11
   4   2  -8   10.70    0.36
   4   2  -8    9.97    0.27
  -4  -2   8    9.81    0.38
   5   2  -7    5.81    0.26
   5   2  -7    5.48    0.22
  -5  -2   7    5.71    0.30
   6   2  -6    2.40    0.18
   6   2  -6    2.14    0.18
  -6  -2   6    2.07    0.22
   7   2  -5    3.77    0.21
   7   2  -5    3.99    0.24
  -7  -2   5    3.87    0.27
   8   2  -4    4.06    0.23
   8   2  -4    3.94    0.26
  -8  -2   4    4.14    0.29
   9   2  -3    0.26    0.14
  -9  -2   3    0.21    0.14
  10   2  -2    5.81    0.36
 -10  -2   2    6.56    0.37
  11   2  -1   12.63    0.51
 -11  -2   1   11.03    0.48
  -5   3 -17    2.46    0.29
   5  -3  17    2.05    0.27
  -4   3 -16    0.04    0.14
   4  -3  16   -0.01    0.14
  -3   3 -15    0.91    0.19
   3  -3  15    0.97    0.19
  -2   3 -14    1.03    0.18
   2  -3  14    1.19    0.20
  -1   3 -13    0.20    0.12
   1  -3  13    0.26    0.13
   0   3 -12    8.42    0.37
   0  -3  12    9.66    0.40
   1   3 -11   45.14    0.95
  -1  -3  11   45.91    0.96
   2   3 -10    4.82    0.26
  -2  -3  10    4.15    0.27
   3   3  -9   25.09    0.62
  -3  -3   9   25.20    0.64
   4   3  -8   57.68    0.93
   4   3  -8   58.87    1.10
  -4  -3   8   58.82    1.14
   5   3  -7   25.81    0.52
   5   3  -7   27.01    0.63
  -5  -3   7   26.46    0.67
   6   3  -6    3.14    0.22
   6   3  -6    2.71    0.18
  -6  -3   6    2.83    0.24
   7   3  -5    1.80    0.17
   7   3  -5    1.86    0.18
  -7  -3   5    1.84    0.21
   8   3  -4    3.55    0.24
   8   3  -4    3.17    0.22
  -8  -3   4    3.25    0.27
   9   3  -3    0.27    0.13
  -9  -3   3    0.10    0.13
  10   3  -2    4.61    0.32
 -10  -3   2    4.43    0.32
  11   3  -1    0.91    0.21
 -11  -3   1    1.45    0.22
  -5   4 -17    4.96    0.39
   5  -4  17    5.38    0.41
  -4   4 -16   11.78    0.51
   4  -4  16   11.45    0.52
  -3   4 -15   16.20    0.57
   3  -4  15   15.48    0.58
  -2   4 -14    1.75    0.23
   2  -4  14    0.96    0.19
  -1   4 -13    7.20    0.36
   1  -4  13    7.24    0.38
   0   4 -12    3.17    0.25
   0  -4  12    3.10    0.27
   1   4 -11    1.47    0.19
  -1  -4  11    1.06    0.18
   2   4 -10    5.52    0.29
  -2  -4  10    5.37    0.31
   3   4  -9   16.50    0.50
  -3  -4   9   16.48    0.51
   4   4  -8    8.35    0.34
  -4  -4   8    8.42    0.36
   5   4  -7    2.29    0.16
   5   4  -7    2.62    0.22
  -5  -4   7    2.92    0.24
   6   4  -6   27.35    0.57
   6   4  -6   26.86    0.66
  -6  -4   6   26.91    0.68
   7   4  -5    3.12    0.23
   7   4  -5    3.01    0.22
  -7  -4   5    3.07    0.25
   8   4  -4   24.87    0.64
   8   4  -4   26.04    0.62
  -8  -4   4   24.87    0.66
   9   4  -3   13.18    0.46
  -9  -4   3   13.28    0.47
  -9  -4   3   13.44    0.44
  10   4  -2   10.59    0.45
 -10  -4   2   10.74    0.44
  11   4  -1    5.20    0.37
  -5   5 -17    0.19    0.19
   5  -5  17    0.58    0.21
  -4   5 -16    4.02    0.35
   4  -5  16    4.52    0.38
  -3   5 -15    3.90    0.33
   3  -5  15    4.14    0.36
  -2   5 -14    1.18    0.21
   2  -5  14    1.02    0.20
  -1   5 -13   -0.02    0.12
   1  -5  13   -0.02    0.13
   0   5 -12   17.77    0.56
   0  -5  12   18.47    0.58
   1   5 -11    8.23    0.37
  -1  -5  11    8.36    0.39
   2   5 -10   15.67    0.51
  -2  -5  10   16.16    0.52
   3   5  -9   57.98    1.15
  -3  -5   9   58.65    1.15
   4   5  -8    0.00    0.09
  -4  -5   8    0.08    0.11
   5   5  -7    0.96    0.17
  -5  -5   7    1.13    0.18
   6   5  -6    0.32    0.12
   6   5  -6   -0.07    0.08
  -6  -5   6    0.02    0.11
   7   5  -5    0.30    0.11
   7   5  -5    0.30    0.13
  -7  -5   5    0.33    0.14
   8   5  -4    2.98    0.25
   8   5  -4    2.85    0.24
  -8  -5   4    3.22    0.25
   9   5  -3    9.06    0.38
  -9  -5   3    8.46    0.38
  -9  -5   3    8.62    0.38
  10   5  -2    0.98    0.20
 -10  -5   2    0.93    0.17
  11   5  -1    2.97    0.29
  -4   6 -16   13.14    0.56
   4  -6  16   13.55    0.60
  -3   6 -15    2.97    0.31
   3  -6  15    2.10    0.28
  -2   6 -14    3.07    0.30
   2  -6  14    2.44    0.28
  -1   6 -13    2.69    0.28
   1  -6  13    2.45    0.27
   0   6 -12    0.51    0.16
   0  -6  12    0.28    0.15
   1   6 -11    6.45    0.35
  -1  -6  11    6.52    0.36
   2   6 -10   10.23    0.42
  -2  -6  10   10.17    0.42
   3   6  -9   10.73    0.43
  -3  -6   9   11.65    0.44
   4   6  -8   -0.10    0.10
  -4  -6   8   -0.07    0.11
   5   6  -7    6.11    0.33
  -5  -6   7    5.74    0.32
   6   6  -6   19.16    0.58
   6   6  -6   18.16    0.45
  -6  -6   6   19.89    0.56
   7   6  -5    2.29    0.24
   7   6  -5    2.35    0.20
  -7  -6   5    2.22    0.22
   8   6  -4   26.50    0.71
   8   6  -4   26.80    0.64
  -8  -6   4   26.82    0.67
   9   6  -3    5.42    0.32
  -9  -6   3    5.90    0.35
  10   6  -2   12.58    0.48
 -10  -6   2   12.68    0.48
  11   6  -1    1.68    0.25
   3  -7  15    0.76    0.23
  -2   7 -14    2.48    0.28
   2  -7  14    2.93    0.32
  -1   7 -13    0.48    0.17
   1  -7  13    0.75    0.20
   0   7 -12    0.49    0.17
   0  -7  12    0.68    0.19
   1   7 -11   28.44    0.77
  -1  -7  11   27.68    0.76
   2   7 -10    4.64    0.31
  -2  -7  10    4.29    0.32
   3   7  -9   10.45    0.44
  -3  -7   9   10.67    0.43
   4   7  -8   -0.20    0.10
  -4  -7   8    0.32    0.14
   5   7  -7   -0.06    0.11
  -5  -7   7    0.10    0.13
   6   7  -6    3.72    0.29
  -6  -7   6    3.55    0.27
   7   7  -5    4.09    0.30
   7   7  -5    3.46    0.23
  -7  -7   5    3.64    0.27
   8   7  -4    4.67    0.32
   8   7  -4    4.35    0.27
   9   7  -3   11.49    0.44
  -9  -7   3   11.70    0.49
  10   7  -2    0.45    0.17
 -10  -7   2    0.24    0.16
  -2   8 -14    0.33    0.17
   2  -8  14   -0.03    0.17
  -1   8 -13    5.89    0.39
   1  -8  13    5.71    0.41
   0   8 -12    8.02    0.43
   0  -8  12    7.44    0.43
   1   8 -11   15.10    0.56
  -1  -8  11   15.47    0.56
   2   8 -10   23.44    0.71
  -2  -8  10   23.27    0.68
   3   8  -9    0.86    0.19
  -3  -8   9    0.66    0.17
   4   8  -8    1.40    0.22
  -4  -8   8    1.46    0.21
   5   8  -7    7.86    0.40
  -5  -8   7    6.89    0.35
   6   8  -6    0.38    0.15
  -6  -8   6    0.06    0.13
   7   8  -5   -0.01    0.13
   8   8  -4    0.14    0.12
   9   8  -3   -0.04    0.12
  -9  -8   3    0.01    0.15
  10   8  -2    5.92    0.36
 -10  -8   2    5.37    0.38
  -1   9 -13    0.65    0.20
   1  -9  13    0.63    0.21
   0   9 -12    0.24    0.17
   0  -9  12    0.68    0.20
   1   9 -11    9.16    0.47
  -1  -9  11   10.11    0.48
   2   9 -10    0.17    0.15
  -2  -9  10    0.10    0.15
   3   9  -9    2.97    0.31
  -3  -9   9    3.34    0.30
   4   9  -8    0.04    0.13
  -4  -9   8   -0.20    0.13
   5   9  -7    1.01    0.21
  -5  -9   7    0.86    0.18
   6   9  -6    8.40    0.44
   7   9  -5    4.46    0.36
  -8  -9   4    9.67    0.49
   9   9  -3    1.45    0.20
  -9  -9   3    2.17    0.29
   0  10 -12   11.43    0.54
   0 -10  12   10.64    0.53
   1  10 -11   19.87    0.70
  -1 -10  11   19.03    0.66
   2  10 -10   11.81    0.54
  -2 -10  10   12.03    0.52
   3  10  -9    4.61    0.37
  -3 -10   9    4.01    0.33
   4  10  -8   12.91    0.55
  -4 -10   8   11.96    0.49
   5  10  -7    2.66    0.31
   6  10  -6    2.65    0.31
   7  10  -5    1.74    0.27
  -8 -10   4    0.26    0.19
   3  11  -9    0.01    0.16
  -3 -11   9    0.12    0.17
   4  11  -8    1.11    0.24
   5  11  -7    1.22    0.24
  -1  -9 -14    1.85    0.25
   1   9  14    2.18    0.25
   0   9  13    1.17    0.21
   1  -9 -12    0.74    0.17
   2  -9 -11    0.29    0.15
  -2   9  11    0.25    0.15
   3  -9 -10    5.92    0.36
  -3   9  10    5.61    0.37
   4  -9  -9    1.92    0.25
  -4   9   9    1.92    0.26
  -2  -8 -15    5.76    0.39
   2   8  15    5.88    0.35
  -1  -8 -14    0.02    0.13
   1   8  14   -0.13    0.12
   0  -8 -13    0.22    0.13
   0   8  13    0.29    0.15
  -1   8  12   18.15    0.57
   2  -8 -11   23.17    0.65
  -2   8  11   23.40    0.67
   3  -8 -10    2.59    0.25
  -3   8  10    2.84    0.28
   4  -8  -9   10.04    0.44
  -4   8   9    9.49    0.46
   5  -8  -8    0.25    0.15
  -5   8   8    0.42    0.17
   6  -8  -7    0.08    0.14
  -6   8   7   -0.08    0.16
  -3  -7 -16   -0.10    0.14
  -2  -7 -15    5.68    0.38
   2   7  15    7.21    0.35
  -1  -7 -14    0.24    0.15
   1   7  14    0.27    0.14
   0  -7 -13    4.42    0.30
   0   7  13    4.43    0.30
   0   7  13    4.51    0.29
   1  -7 -12    2.94    0.24
  -1   7  12    2.21    0.24
   2  -7 -11    0.87    0.16
  -2   7  11    0.71    0.17
   3  -7 -10    7.74    0.36
  -3   7  10    8.11    0.41
   4  -7  -9    8.83    0.39
  -4   7   9    9.20    0.44
   5  -7  -8    1.65    0.21
  -5   7   8    1.63    0.25
   6  -7  -7   10.68    0.46
  -6   7   7   10.23    0.49
   7  -7  -6   14.36    0.54
  -7   7   6   13.06    0.58
  -4  -6 -17    0.81    0.22
  -3  -6 -16    0.10    0.15
  -2  -6 -15    0.46    0.16
   2   6  15    0.52    0.16
  -1  -6 -14   15.92    0.55
   1   6  14   14.90    0.46
   1   6  14   15.24    0.50
   0  -6 -13    4.15    0.28
   0   6  13    4.23    0.29
   0   6  13    4.28    0.27
   1  -6 -12    0.44    0.13
   1  -6 -12    0.37    0.12
  -1   6  12    0.64    0.15
   2  -6 -11   25.33    0.62
   2  -6 -11   26.41    0.64
  -2   6  11   25.35    0.69
   3  -6 -10    3.99    0.26
  -3   6  10    3.92    0.30
   4  -6  -9    3.16    0.25
  -4   6   9    3.24    0.29
   5  -6  -8    2.38    0.24
  -5   6   8    1.81    0.25
   6  -6  -7   -0.12    0.11
  -6   6   7    0.11    0.14
   7  -6  -6    0.79    0.18
  -7   6   6    1.03    0.22
   8  -6  -5    5.70    0.37
  -8   6   5    5.21    0.41
  -5  -5 -18    0.64    0.21
  -4  -5 -17    4.59    0.38
  -3  -5 -16    2.50    0.30
  -2  -5 -15    3.26    0.31
   2   5  15    3.04    0.27
  -1  -5 -14   -0.08    0.11
   1   5  14   -0.14    0.09
   1   5  14    0.06    0.11
   0  -5 -13    1.77    0.21
   0   5  13    1.69    0.17
   0   5  13    1.96    0.22
   1  -5 -12    0.15    0.11
   1  -5 -12    0.06    0.08
  -1   5  12    0.29    0.13
   2  -5 -11    5.74    0.27
   2  -5 -11    5.75    0.27
  -2   5  11    6.01    0.33
   3  -5 -10   13.05    0.42
  -3   5  10   13.26    0.49
   4  -5  -9    1.66    0.19
  -4   5   9    1.64    0.22
   5  -5  -8    1.01    0.17
  -5   5   8    1.11    0.20
   6  -5  -7    8.29    0.38
  -6   5   7    9.09    0.45
   7  -5  -6    7.37    0.38
  -7   5   6    7.04    0.42
   8  -5  -5    2.06    0.25
  -8   5   5    2.04    0.28
   9  -5  -4    7.16    0.42
  -9   5   4    7.90    0.48
  -5  -4 -18    1.00    0.24
  -4  -4 -17    0.11    0.16
  -3  -4 -16    1.74    0.25
   3   4  16    1.95    0.22
  -2  -4 -15   16.47    0.58
   2   4  15   17.00    0.53
  -1  -4 -14   14.01    0.50
   1   4  14   14.11    0.48
   0  -4 -13   10.39    0.41
   0   4  13    9.95    0.40
   1  -4 -12   19.50    0.48
   1  -4 -12   19.79    0.55
  -1   4  12   20.64    0.59
   2  -4 -11    6.66    0.27
   2  -4 -11    6.87    0.29
  -2   4  11    6.45    0.34
   3  -4 -10    2.43    0.19
   3  -4 -10    2.20    0.18
  -3   4  10    2.28    0.25
   4  -4  -9    3.82    0.23
  -4   4   9    4.55    0.31
   5  -4  -8    0.20    0.10
  -5   4   8    0.05    0.12
   6  -4  -7   10.56    0.40
  -6   4   7   10.16    0.46
   7  -4  -6    5.98    0.33
  -7   4   6    6.06    0.39
   8  -4  -5    0.00    0.12
  -8   4   5    0.00    0.15
   9  -4  -4    0.13    0.16
  -9   4   4   -0.14    0.15
  10  -4  -3    1.30    0.24
 -10   4   3    1.60    0.27
  -5  -3 -18   17.78    0.67
  -4  -3 -17   10.14    0.49
   4   3  17   10.12    0.43
  -3  -3 -16   -0.05    0.12
   3   3  16    0.04    0.12
  -2  -3 -15    0.21    0.13
   2   3  15    0.08    0.11
  -1  -3 -14    1.51    0.21
   1   3  14    1.77    0.21
   0  -3 -13    1.07    0.17
   0   3  13    1.07    0.18
   1  -3 -12    0.49    0.09
   1  -3 -12    0.39    0.12
  -1   3  12    0.38    0.13
   2  -3 -11    1.99    0.16
   2  -3 -11    1.84    0.18
  -2   3  11    1.93    0.22
   3  -3 -10    1.08    0.14
   3  -3 -10    1.06    0.13
  -3   3  10    0.98    0.19
   4  -3  -9   16.28    0.44
   4  -3  -9   16.26    0.42
  -4   3   9   16.99    0.55
   5  -3  -8    1.16    0.15
  -5   3   8    1.06    0.19
   6  -3  -7   20.79    0.56
  -6   3   7   21.94    0.66
   7  -3  -6    4.14    0.28
  -7   3   6    3.69    0.31
   8  -3  -5   32.64    0.80
  -8   3   5   32.38    0.88
   9  -3  -4    4.08    0.32
  -9   3   4    4.55    0.37
  10  -3  -3    4.37    0.35
 -10   3   3    3.13    0.34
  -5  -2 -18    4.54    0.38
   5   2  18    4.26    0.32
  -4  -2 -17   14.21    0.57
   4   2  17   12.22    0.48
  -3  -2 -16    1.00    0.20
   3   2  16    0.91    0.18
  -2  -2 -15    7.40    0.38
   2   2  15    7.97    0.37
  -1  -2 -14   41.56    0.93
   1   2  14   40.06    0.90
   0  -2 -13    6.93    0.34
   0   2  13    7.25    0.35
   1  -2 -12    5.95    0.29
  -1   2  12    5.99    0.32
   2  -2 -11    3.98    0.23
   2  -2 -11    3.93    0.18
  -2   2  11    3.87    0.27
   3  -2 -10    1.08    0.14
   3  -2 -10    1.33    0.13
  -3   2  10    1.31    0.19
   4  -2  -9    3.92    0.21
   4  -2  -9    4.06    0.21
  -4   2   9    4.13    0.29
   5  -2  -8    0.73    0.13
  -5   2   8    0.89    0.18
   6  -2  -7    6.79    0.30
  -6   2   7    6.36    0.36
   7  -2  -6    0.69    0.15
  -7   2   6    0.54    0.17
   8  -2  -5    2.35    0.24
  -8   2   5    1.96    0.26
   9  -2  -4    1.80    0.22
  -9   2   4    2.09    0.28
  10  -2  -3    0.25    0.16
 -10   2   3   -0.06    0.16
  -5  -1 -18    0.22    0.17
   5   1  18    0.15    0.14
  -4  -1 -17    0.19    0.16
   4   1  17    0.09    0.13
  -3  -1 -16   12.97    0.52
   3   1  16   12.59    0.48
  -2  -1 -15   18.83    0.61
   2   1  15   21.09    0.61
  -1  -1 -14   22.21    0.64
   1   1  14   21.68    0.62
   0  -1 -13   15.48    0.50
   0   1  13   15.57    0.51
   1  -1 -12    1.70    0.19
  -1   1  12    1.53    0.20
   2  -1 -11   28.96    0.67
   2  -1 -11   29.55    0.59
  -2   1  11   28.75    0.72
   3  -1 -10    7.10    0.29
   3  -1 -10    6.77    0.23
  -3   1  10    6.91    0.34
   4  -1  -9    8.81    0.28
   4  -1  -9    9.17    0.32
  -4   1   9    8.54    0.39
   5  -1  -8   -0.10    0.07
   5  -1  -8   -0.06    0.07
  -5   1   8    0.00    0.11
   6  -1  -7   57.27    1.06
  -6   1   7   58.70    1.20
   7  -1  -6    0.07    0.11
  -7   1   6   -0.06    0.12
   8  -1  -5    8.67    0.37
  -8   1   5    8.97    0.43
   9  -1  -4    4.66    0.32
  -9   1   4    4.62    0.35
  10  -1  -3    0.05    0.14
 -10   1   3   -0.05    0.15
  11  -1  -2    0.42    0.20
 -11   1   2    0.37    0.19
  -5   0 -18    3.93    0.37
   5   0  18    4.20    0.34
  -4   0 -17    5.12    0.37
   4   0  17    4.59    0.33
  -3   0 -16    6.20    0.37
   3   0  16    5.09    0.33
  -2   0 -15    0.99    0.19
   2   0  15    0.79    0.17
  -1   0 -14   14.36    0.50
   1   0  14   13.62    0.49
   0   0 -13    0.37    0.13
   0   0  13    0.10    0.12
   1   0 -12    2.51    0.21
  -1   0  12    2.80    0.24
   2   0 -11    0.00    0.08
  -2   0  11   -0.03    0.10
   3   0 -10   27.69    0.52
   3   0 -10   26.90    0.63
  -3   0  10   26.11    0.69
   4   0  -9    1.32    0.13
   4   0  -9    1.82    0.18
  -4   0   9    1.60    0.21
   5   0  -8   55.40    1.00
   5   0  -8   54.79    0.96
  -5   0   8   54.39    1.12
   6   0  -7    0.50    0.11
   6   0  -7    0.50    0.12
  -6   0   7    0.43    0.15
   7   0  -6   21.65    0.55
  -7   0   6   21.15    0.64
   8   0  -5    2.04    0.21
  -8   0   5    2.25    0.26
   9   0  -4    5.31    0.33
  -9   0   4    4.66    0.35
  10   0  -3   17.01    0.58
 -10   0   3   18.18    0.63
  11   0  -2    7.16    0.42
 -11   0   2    5.78    0.41
  -5   1 -18   -0.21    0.14
   5  -1  18    0.16    0.16
  -4   1 -17    2.12    0.28
[truncated: 49,334 more chars]
